# Supplementary material for: Chromatin Accessibility Landscape of Human Triple-negative Breast Cancer Cell Lines Reveals Variation by Patient Donor Ancestry
Source: Cancer Res Commun. 2023 Oct 5;3(10):2014–29. doi: 10.1158/2767-9764.CRC-23-0236 (PMC10552704; doi:10.1158/2767-9764.CRC-23-0236)
Supplement: Supplementary Table 1 — displaying data output from motif enrichment analysis performed on ATAC-seq data from TNBC cell lines. [file crc-23-0236-s03.xlsx]

## Sheet: chromVAR.tnbc_only.results
motif	name	variability	bootstrap_lower_bound	bootstrap_upper_bound	p_value	p_value_adj	BT549_1	BT549_2	HS578t_1	HS578t_2	MDAMB231_1	MDAMB231_2	MDAMB436_1	MDAMB436_2	HCC1806_1	HCC1806_2	HCC2157_1	HCC2157_2	HCC70_1	HCC70_2	MDAMB157_1	MDAMB157_2	MDAMB468_1	MDAMB468_2	average EA	average AA	difference(EA-AA)
MA0099.2_FOS::JUN	FOS::JUN	25.4759	18.6831	28.9258	0	0	11.7923	10.0428	30.5521	30.1076	36.0511	35.0107	26.6244	29.2589	-12.5864	-13.8845	-37.3286	-35.961	-11.3598	-11.1759	7.44385	7.87673	-27.9266	-28.1688	26.18	-16.3071	42.4871	if pos, up in EA
MA0476.1_FOS	FOS	24.6066	18.2488	27.8278	0	0	9.76011	8.3473	28.0517	27.6783	34.2236	29.7389	26.856	28.7118	-13.9234	-14.9113	-36.2074	-35.5531	-11.5198	-11.4478	10.0179	9.60089	-28.0509	-28.2933	24.171	-16.0288	40.1998
MA0477.1_FOSL1	FOSL1	24.6066	18.1678	28.1517	0	0	9.16569	7.71176	25.8302	25.6007	36.4745	32.9053	27.4322	30.9525	-12.0076	-13.2467	-36.7663	-34.9304	-12.4952	-12.2743	8.68873	8.28676	-26.4063	-27.2485	24.5091	-15.84	40.3491
MA0490.1_JUNB	JUNB	23.9178	17.7737	27.0336	0	0	8.23745	7.13506	26.0854	25.785	33.3057	30.2926	27.2422	29.6756	-13.0111	-14.0408	-35.2391	-33.943	-11.8595	-11.6652	9.57797	8.97045	-26.9378	-27.1116	23.4699	-15.526	38.9958
MA0478.1_FOSL2	FOSL2	23.6512	17.3393	26.9468	0	0	8.31617	7.15372	24.2409	24.3329	34.2825	30.7537	25.7512	28.0312	-12.3794	-13.7129	-35.8656	-34.0775	-12.0737	-12.0055	9.11548	8.52779	-26.6205	-27.1218	22.8578	-15.6214	38.4791
MA0489.1_JUN(var.2)	JUN(var.2)	23.236	17.1022	26.3812	0	0	8.7957	7.75318	24.1023	24.9979	31.0809	29.787	25.7294	27.966	-13.1125	-14.2404	-35.8573	-33.6728	-12.9681	-12.2123	11.4035	9.62305	-24.6629	-25.3482	22.5266	-15.1048	37.6313
MA0491.1_JUND	JUND	23.087	17.2633	25.9802	0	0	8.83248	7.52947	26.7681	26.7863	32.6657	29.5551	26.9824	28.7102	-11.9092	-13.3869	-32.5814	-31.5747	-10.8088	-10.7517	11.1788	9.59314	-25.0887	-25.7404	23.4787	-14.107	37.5857
MA0462.1_BATF::JUN	BATF::JUN	19.5559	15.0476	21.8383	0	0	8.39942	7.57838	22.9083	23.3364	28.8555	27.0312	21.2989	22.0628	-12.8294	-13.5668	-25.6299	-24.8359	-13.3821	-13.1457	7.50973	7.54516	-19.7652	-19.6291	20.1839	-12.7729	32.9568
MA0655.1_JDP2	JDP2	19.1347	14.247	21.7924	0	0	5.56561	4.95015	21.0994	21.4651	24.8021	23.1371	20.2416	22.1682	-11.0941	-12.5413	-29.9753	-28.6611	-11.0961	-10.9408	11.4075	12.7405	-19.0411	-18.6912	17.9287	-11.7893	29.718
MA0841.1_NFE2	NFE2	18.3005	13.3693	21.1803	0	0	4.3216	3.58688	18.1285	17.2218	30.2202	26.5931	20.2067	22.3918	-8.8276	-10.3756	-26.604	-25.5989	-8.69917	-8.70147	7.80626	8.19519	-19.2017	-19.1042	17.8338	-11.1111	28.945
MA0647.1_GRHL1	GRHL1	15.4628	12.5238	16.9792	0	0	-10.4258	-10.5304	-22.1489	-22.0421	-15.4344	-18.7739	-15.6048	-18.3513	11.5029	12.9803	11.1266	11.9393	11.9869	11.258	-13.0437	-13.0077	18.1382	18.4848	-16.6639	8.13654	-24.8005
MA0861.1_TP73	TP73	14.373	2.82817	20.2264	0	0	-9.67255	-9.04086	-11.4644	-11.1692	-11.3966	-12.3271	-9.9167	-10.256	35.675	34.75	-5.33005	-5.7288	-3.84291	-3.42379	-9.89789	-10.1479	-4.39677	-4.7867	-10.6554	2.28702	-12.9425
MA0501.1_MAF::NFE2	MAF::NFE2	14.3726	10.1621	16.5051	0	0	6.34496	6.07826	17.6342	17.5097	18.4499	16.5575	12.8527	14.0428	-5.92502	-7.0725	-23.7391	-22.5363	-7.00253	-6.77121	1.88311	4.45371	-16.7772	-16.9776	13.6837	-10.0465	23.7302
MA0103.2_ZEB1	ZEB1	13.1475	10.3111	14.3237	0	0	-14.0373	-13.6125	-17.2509	-17.1094	-12.6679	-13.9622	-18.0332	-18.8964	12.8519	11.9331	2.60198	2.16336	10.0329	9.81792	-13.9799	-12.3641	13.5516	13.8991	-15.6962	5.05079	-20.747
MA0106.3_TP53	TP53	13.0905	3.12182	18.333	0	0	-10.0702	-9.74873	-12.0993	-12.3946	-11.3766	-11.6473	-11.1266	-11.7501	31.0949	30.6788	-4.26563	-4.63975	-3.9684	-3.74973	-8.01674	-9.61029	-4.72342	-4.69544	-11.2767	1.81043	-13.0871
MA0830.1_TCF4	TCF4	12.2283	8.75173	13.9502	0	0	-11.5796	-10.764	-17.7111	-17.4131	-14.2317	-16.3202	-14.1267	-14.0019	11.4812	10.7752	0.386352	-0.00326672	5.49093	5.35443	-14.0368	-12.7762	15.9179	15.2055	-14.5185	3.77953	-18.2981
MA0811.1_TFAP2B	TFAP2B	11.8013	7.02954	13.8742	0	0	-6.51488	-5.67789	-8.95768	-8.84804	-14.5867	-16.0086	-10.1061	-11.2657	-2.02045	-1.50012	19.8342	20.7481	5.91796	5.58386	-5.02211	-4.16734	16.232	15.5039	-10.2457	7.11101	-17.3567
MA0524.2_TFAP2C	TFAP2C	11.7611	7.35868	13.7409	0	0	-7.20433	-6.06422	-9.62699	-9.32972	-15.0823	-17.803	-10.1094	-11.5961	-1.72664	-1.12466	17.9422	18.7611	6.09843	5.68145	-4.50642	-3.82661	16.5917	16.1202	-10.852	7.00108	-17.8531
MA0525.2_TP63	TP63	11.5181	2.85786	16.0939	0	0	-8.69962	-8.5651	-10.1471	-9.87584	-9.90197	-10.5688	-9.01034	-10.0304	27.0603	28.1419	-3.78788	-4.1157	-3.27713	-2.5983	-6.26503	-7.08027	-2.63392	-2.78652	-9.5999	2.26575	-11.8656
MA0824.1_ID4	ID4	11.452	8.17148	13.4051	0	0	-10.4117	-9.48545	-18.8793	-18.6178	-10.181	-11.2439	-12.4306	-12.8736	8.11895	7.68324	0.891508	0.908526	5.568	5.50506	-14.2926	-13.1648	15.9991	15.4837	-13.0154	3.27007	-16.2855
MA0522.2_TCF3	TCF3	11.452	8.69628	12.8329	0	0	-9.72465	-8.86325	-17.7368	-17.6993	-12.8722	-15.5003	-11.621	-11.7536	10.3238	10.0279	2.29159	1.84511	6.33926	6.30156	-13.5984	-13.7753	13.3685	13.0236	-13.2214	3.61476	-16.8361
MA0101.1_REL	REL	11.2213	4.21826	15.2004	0	0	1.13541	0.576645	0.707742	1.02106	-0.843117	-1.87069	25.5407	29.2496	-9.55483	-9.28244	-6.74299	-6.64994	-7.4689	-7.46148	-1.27091	0.0145614	-11.857	-10.867	6.93967	-7.1141	14.0538
MA0107.1_RELA	RELA	11.11	4.50269	15.0362	0	0	1.18524	0.596615	0.767412	0.884664	-0.898711	-1.87577	23.6109	29.0069	-8.21727	-7.68353	-8.92847	-9.44201	-7.32325	-7.46189	-1.33774	0.386583	-12.6207	-12.3369	6.65966	-7.49652	14.1562
MA0145.3_TFCP2	TFCP2	10.3638	8.41458	11.1551	0	0	-7.63129	-7.32717	-13.731	-13.8486	-11.9723	-13.6985	-11.8304	-12.6726	7.95936	8.96021	8.88818	9.01164	7.38092	6.43264	-8.17143	-8.57936	10.9214	11.223	-11.589	5.40266	-16.9916
MA0136.2_ELF5	ELF5	10.2559	7.52037	11.744	0	0	-8.7269	-7.97264	-12.7021	-12.4569	-4.82564	-4.26037	-11.2206	-11.6209	9.27729	9.0365	15.2079	16.8378	12.4881	12.5955	-3.36498	-3.49477	2.00605	2.2062	-9.22325	7.27956	-16.5028
MA0810.1_TFAP2A(var.2)	TFAP2A(var.2)	10.1794	6.13525	11.9214	0	0	-4.7221	-3.77234	-7.88557	-7.27659	-13.1288	-13.5086	-8.21144	-9.16895	-2.83199	-2.33477	17.1352	16.8918	5.23611	5.1864	-3.59471	-2.96872	14.6747	14.8774	-8.45929	6.22714	-14.6864
MA0745.1_SNAI2	SNAI2	9.93114	7.32898	11.2787	0	0	-9.40876	-8.40579	-14.9647	-14.9994	-9.8086	-10.9522	-10.6229	-11.1894	8.91132	8.1332	1.6274	1.34429	4.86411	4.96877	-14.2763	-11.1499	12.3547	12.0598	-11.294	2.88375	-14.1777
MA0161.1_NFIC	NFIC	9.90559	6.68569	11.3922	0	0	-0.254802	0.332736	-7.0327	-7.37411	-13.591	-11.4583	-7.7095	-7.83829	-5.82583	-5.58702	16.3161	16.4052	11.1969	10.9116	-6.69834	-5.50153	10.1901	10.1914	-6.86574	5.15986	-12.0256
MA0640.1_ELF3	ELF3	9.00735	6.51119	10.3577	4.43575e-283	5.90414e-282	-7.91398	-7.45885	-11.7829	-11.1098	-4.16334	-4.32287	-9.35528	-9.52413	6.76947	6.86462	13.3306	14.1855	11.9158	11.5946	-3.33853	-3.80018	2.42455	2.30967	-8.20389	6.2256	-14.4295
MA0003.3_TFAP2A	TFAP2A	8.73798	5.78093	10.2874	1.24501e-265	1.60191e-264	-3.85765	-2.96758	-4.70576	-4.87312	-13.1965	-13.9801	-7.88963	-9.65793	-2.97263	-2.20017	13.1029	13.9927	8.47198	8.00595	-3.06327	-2.84836	9.32378	9.34644	-7.64104	5.11594	-12.757
MA0598.2_EHF	EHF	8.66979	6.32843	9.77165	2.668e-261	3.32209e-260	-6.78263	-6.29205	-9.56672	-9.50359	-4.12182	-4.36454	-8.66052	-9.21319	8.24185	8.78273	12.8716	13.3806	12.1445	12.5897	-2.80419	-3.10393	1.29561	1.2693	-7.31313	6.46677	-13.7799
MA0743.1_SCRT1	SCRT1	8.32937	6.5861	9.24902	3.36961e-240	4.06459e-239	-8.39098	-7.92215	-11.4064	-11.3584	-11.025	-10.9877	-7.76967	-8.16087	5.13291	5.16204	4.91527	5.52487	5.34631	5.70963	-6.9657	-7.55586	10.4869	10.7615	-9.62764	3.85179	-13.4794
MA0814.1_TFAP2C(var.2)	TFAP2C(var.2)	8.31812	5.5772	9.7916	1.6226e-239	1.89795e-238	-4.04315	-3.3631	-4.44513	-4.55068	-13.5354	-13.6288	-7.94704	-9.32801	-2.78687	-2.21036	12.0271	12.7277	8.16261	7.38143	-3.11606	-2.42116	8.46871	8.50601	-7.60517	4.67391	-12.2791
MA0812.1_TFAP2B(var.2)	TFAP2B(var.2)	8.106	5.39796	9.47993	7.99543e-227	9.07716e-226	-4.06028	-3.08404	-4.71195	-4.631	-11.6234	-11.9089	-7.34117	-8.86789	-2.95167	-2.16611	12.6379	13.3871	8.67016	7.98144	-2.28687	-1.82157	8.33662	8.40758	-7.02857	5.01945	-12.048
MA0119.1_NFIC::TLX1	NFIC::TLX1	8.09672	5.71655	9.10916	2.82154e-226	3.11175e-225	-5.35043	-4.3658	-9.4463	-9.21593	-9.92754	-9.13071	-8.15925	-8.17862	-3.09838	-3.78412	8.18232	9.17316	11.2642	12.0479	-1.09648	-2.62082	8.40174	8.2288	-7.97182	4.66983	-12.6417
MA0684.1_RUNX3	RUNX3	7.65352	5.41739	9.04352	7.13216e-201	7.64726e-200	2.48537	1.78295	12.3797	12.3131	9.61087	10.6215	-9.91958	-11.1063	-1.23501	-1.22738	-8.35081	-8.14385	3.26805	3.12235	9.99472	7.13727	-0.47634	-0.463573	3.52095	0.362543	3.15841
MA0511.2_RUNX2	RUNX2	7.22043	4.96768	8.62629	1.79481e-177	1.87242e-176	2.09211	1.28252	9.86601	10.1355	8.27089	9.46856	-10.3702	-12.1596	-1.12076	-1.2444	-5.95788	-6.12725	4.3057	4.69942	11.7398	8.52753	-0.263659	-0.180012	2.32321	1.43785	0.885363
MA0820.1_FIGLA	FIGLA	7.1303	5.41109	8.25774	8.85335e-173	8.99314e-172	-6.13106	-5.8941	-13.0426	-13.038	-7.65541	-7.14063	-6.25792	-6.55509	5.40503	5.4122	1.08159	1.29337	4.85628	5.03324	-7.36168	-6.95018	8.19546	8.40489	-8.21436	2.53702	-10.7514
MA0778.1_NFKB2	NFKB2	6.77987	3.32871	9.02066	4.11521e-155	4.073e-154	-0.00898125	-0.245283	1.53434	1.46684	0.251562	-0.436125	13.2397	16.4545	-2.91816	-2.63619	-8.60526	-8.67877	-4.70991	-4.36348	-0.908525	-0.270249	-8.35682	-8.4275	4.03207	-4.98749	9.01955
MA0671.1_NFIX	NFIX	6.46497	4.38174	7.15196	5.03444e-140	4.85824e-139	-1.74623	-1.44871	-6.0922	-6.25385	-7.09319	-7.21744	-6.37663	-6.77688	-3.77614	-3.74809	8.88157	8.73398	6.97942	6.61269	-5.17844	-4.68646	7.9225	7.91256	-5.37564	2.96536	-8.341
MA0036.2_GATA2	GATA2	6.35991	3.81247	7.49615	3.70721e-135	3.4902e-134	5.14133	3.74178	6.9831	7.48231	9.14113	5.88649	1.20887	1.03118	3.22326	2.909	-10.0309	-10.2994	-0.415413	-0.407612	2.19603	4.30292	-9.43917	-9.63341	5.07702	-2.75947	7.8365
MA0670.1_NFIA	NFIA	6.20958	4.29425	7.03721	2.45011e-128	2.25177e-127	0.54069	1.02133	-4.74323	-4.54894	-7.31499	-8.04711	-5.14616	-5.60779	-4.34244	-4.15509	9.60995	9.94506	7.19656	7.32468	-3.5864	-3.37428	6.33814	6.16073	-4.23077	3.11169	-7.34247
MA0105.4_NFKB1	NFKB1	6.05844	2.94958	8.01408	1.18495e-121	1.0637e-120	-0.514356	-0.900421	1.89453	2.02134	0.69017	0.384926	11.6723	14.7177	-2.93374	-2.94857	-7.88297	-8.58909	-4.58908	-4.47479	-1.43523	-0.206161	-6.23711	-6.33055	3.74578	-4.56273	8.30851
MA0744.1_SCRT2	SCRT2	6.01184	4.78408	6.51503	1.25883e-119	1.10434e-118	-5.92878	-5.68694	-8.24681	-7.86684	-6.46429	-6.49379	-5.6853	-5.84767	3.81471	3.7974	3.42308	3.84099	5.79319	5.82062	-6.16228	-6.38669	6.95432	7.02502	-6.52755	2.79204	-9.31959
MA0102.3_CEBPA	CEBPA	5.91491	4.20945	6.75443	1.82842e-115	1.56838e-114	-4.87605	-4.51364	-10.5069	-9.95039	-9.39035	-9.67963	4.82921	4.83609	-1.24441	-1.45771	1.0757	1.4941	3.92044	4.27975	5.96656	0.844859	4.66036	5.07452	-4.90645	2.46142	-7.36787
MA0496.1_MAFK	MAFK	5.73273	4.46264	6.41639	7.80317e-108	6.54788e-107	9.08819	8.21897	7.5428	7.49574	3.57301	3.66265	4.35957	4.76979	-3.83258	-4.0592	-6.48896	-6.62807	-3.22552	-3.2443	1.86247	4.55952	-6.14789	-6.33459	6.08884	-3.35391	9.44275
MA0033.2_FOXL1	FOXL1	5.71694	4.38335	6.39614	3.48073e-107	2.58377e-106	-7.09245	-7.27312	-6.38574	-6.02106	-3.73547	-4.31511	-7.78545	-8.43258	6.43834	6.88857	0.70162	0.89798	4.61556	4.2488	-2.92369	-2.44614	6.6118	6.6423	-6.38012	3.16751	-9.54764
MA0042.2_FOXI1	FOXI1	5.71694	4.38335	6.39614	3.48073e-107	2.58377e-106	-7.09245	-7.27312	-6.38574	-6.02106	-3.73547	-4.31511	-7.78545	-8.43258	6.43834	6.88857	0.70162	0.89798	4.61556	4.2488	-2.92369	-2.44614	6.6118	6.6423	-6.38012	3.16751	-9.54764
MA0847.1_FOXD2	FOXD2	5.71694	4.38335	6.39614	3.48073e-107	2.58377e-106	-7.09245	-7.27312	-6.38574	-6.02106	-3.73547	-4.31511	-7.78545	-8.43258	6.43834	6.88857	0.70162	0.89798	4.61556	4.2488	-2.92369	-2.44614	6.6118	6.6423	-6.38012	3.16751	-9.54764
MA0848.1_FOXO4	FOXO4	5.71694	4.38335	6.39614	3.48073e-107	2.58377e-106	-7.09245	-7.27312	-6.38574	-6.02106	-3.73547	-4.31511	-7.78545	-8.43258	6.43834	6.88857	0.70162	0.89798	4.61556	4.2488	-2.92369	-2.44614	6.6118	6.6423	-6.38012	3.16751	-9.54764
MA0849.1_FOXO6	FOXO6	5.71694	4.38335	6.39614	3.48073e-107	2.58377e-106	-7.09245	-7.27312	-6.38574	-6.02106	-3.73547	-4.31511	-7.78545	-8.43258	6.43834	6.88857	0.70162	0.89798	4.61556	4.2488	-2.92369	-2.44614	6.6118	6.6423	-6.38012	3.16751	-9.54764
MA0850.1_FOXP3	FOXP3	5.71694	4.38335	6.39614	3.48073e-107	2.58377e-106	-7.09245	-7.27312	-6.38574	-6.02106	-3.73547	-4.31511	-7.78545	-8.43258	6.43834	6.88857	0.70162	0.89798	4.61556	4.2488	-2.92369	-2.44614	6.6118	6.6423	-6.38012	3.16751	-9.54764
MA0641.1_ELF4	ELF4	5.70482	4.19726	6.50427	1.0939e-106	7.96689e-106	-4.03157	-3.42651	-5.98062	-5.90707	0.126558	0.109491	-6.25844	-6.28067	6.52151	6.65755	8.49631	9.45733	7.96165	8.10905	-1.29345	-1.65647	-0.70125	-0.667563	-3.9561	4.28847	-8.24457
MA0766.1_GATA5	GATA5	5.61939	3.60403	6.52975	3.2537e-103	2.3258e-102	4.48132	3.39166	6.37906	6.62678	8.3667	6.23687	1.42194	1.10496	5.4514	4.9907	-7.8657	-7.94923	-0.678654	-0.928324	0.539265	1.68324	-8.20539	-8.49918	4.75116	-2.14619	6.89735
MA0806.1_TBX4	TBX4	5.61181	4.32901	6.31959	6.57321e-103	4.53082e-102	-3.8319	-4.05603	-8.18706	-8.29583	-4.02903	-4.16198	-6.7885	-7.40264	4.07345	4.23914	1.94975	1.60478	4.53071	4.20877	-6.95247	-6.31979	7.1236	7.13539	-5.84412	2.15933	-8.00345
MA0807.1_TBX5	TBX5	5.61181	4.32901	6.31959	6.57321e-103	4.53082e-102	-3.8319	-4.05603	-8.18706	-8.29583	-4.02903	-4.16198	-6.7885	-7.40264	4.07345	4.23914	1.94975	1.60478	4.53071	4.20877	-6.95247	-6.31979	7.1236	7.13539	-5.84412	2.15933	-8.00345
MA0495.1_MAFF	MAFF	5.56806	4.26444	6.21995	3.73993e-101	2.53266e-100	7.11058	6.30544	6.51819	6.70875	4.27102	4.02484	5.18302	5.88257	-3.40793	-3.80695	-8.14393	-7.72102	-3.04063	-2.97403	1.05664	3.36061	-6.00118	-6.27126	5.75055	-3.69497	9.44552
MA0148.3_FOXA1	FOXA1	5.51659	3.99114	6.48849	4.1555e-99	2.76556e-98	-7.51939	-7.14155	-2.80757	-2.66406	-1.18998	-1.33085	-9.46608	-10.5085	4.83747	5.20627	-1.70722	-1.42989	7.14246	6.26946	-2.97606	-1.98014	4.98884	4.97823	-5.3285	2.53294	-7.86145
MA0031.1_FOXD1	FOXD1	5.2977	4.04278	6.00556	1.2421e-90	7.99086e-90	-5.74587	-5.9063	-5.57512	-5.12329	-3.80877	-4.59943	-7.28441	-8.34233	6.83331	7.11737	0.173695	0.57904	4.75892	4.67525	-3.12216	-2.54551	5.052	5.19105	-5.79819	2.8713	-8.66949
MA0157.2_FOXO3	FOXO3	5.2977	4.04278	6.00556	1.2421e-90	7.99086e-90	-5.74587	-5.9063	-5.57512	-5.12329	-3.80877	-4.59943	-7.28441	-8.34233	6.83331	7.11737	0.173695	0.57904	4.75892	4.67525	-3.12216	-2.54551	5.052	5.19105	-5.79819	2.8713	-8.66949
MA0473.2_ELF1	ELF1	5.22443	3.71661	6.13764	7.07827e-88	4.47904e-87	-3.66851	-3.27206	-7.79537	-7.39399	-0.0999662	-0.103461	-4.11457	-4.41882	4.71724	5.15418	7.39891	8.66275	7.58713	7.16935	-1.19204	-1.21895	-0.236176	-0.250101	-3.85834	3.77923	-7.63757
MA0846.1_FOXC2	FOXC2	5.20772	3.68184	6.16694	2.96805e-87	1.84785e-86	-7.29526	-7.23971	-1.13842	-0.826174	-3.75576	-4.90322	-9.35485	-10.0328	4.79871	4.84052	-3.19324	-3.12941	2.40064	2.00307	-2.42753	-1.84891	6.52596	6.53325	-5.56827	1.65031	-7.21858
MA0809.1_TEAD4	TEAD4	5.13912	2.30516	6.79885	1.0157e-84	6.22316e-84	0.0673193	0.26416	12.5352	12.2869	0.827927	3.55097	-1.73576	-1.12692	-4.94324	-5.08613	-3.90623	-3.67854	-4.75203	-4.41401	-0.419817	-1.28514	0.289029	0.46845	3.33372	-2.77277	6.10649
MA0090.2_TEAD1	TEAD1	5.102	2.40959	6.63175	2.30678e-83	1.39128e-82	-1.87927	-1.98537	11.6014	11.7699	0.351992	3.51798	-3.29194	-2.97127	-4.8732	-5.18855	-4.15084	-3.9	-3.76492	-3.62085	-1.27017	-2.58756	2.57516	2.67187	2.13919	-2.41091	4.55009
MA0808.1_TEAD3	TEAD3	4.9704	2.75781	6.32018	1.2217e-78	7.255e-78	-0.229112	-0.208936	10.8241	10.5461	1.07018	4.55491	-3.05871	-2.39679	-5.20899	-5.24168	-3.50905	-3.42739	-5.61679	-5.15878	-1.20519	-2.36177	2.49773	2.48663	2.63771	-2.67453	5.31224
MA0813.1_TFAP2B(var.3)	TFAP2B(var.3)	4.95637	3.15387	5.78869	3.82563e-78	2.23741e-77	-3.4413	-3.21829	-3.69941	-3.42	-6.13848	-6.83596	-5.98256	-6.50369	-1.46557	-1.05527	7.48161	7.80804	2.51487	2.52231	-2.17134	-2.2583	6.28053	5.97292	-4.90496	2.56298	-7.46794
MA0815.1_TFAP2C(var.3)	TFAP2C(var.3)	4.92391	3.25662	5.71099	5.29753e-77	3.05201e-76	-2.80627	-2.50163	-3.57194	-3.25858	-6.15085	-7.33999	-6.21496	-6.79973	-1.68856	-1.15613	6.7373	7.21776	2.96506	2.81655	-2.46113	-2.03687	6.5444	6.07965	-4.83049	2.5018	-7.3323
MA0442.1_SOX10	SOX10	4.88053	2.05641	6.40214	1.72528e-75	9.7935e-75	-1.92224	-2.25313	-3.42955	-3.50622	-1.92407	-1.97127	-3.87197	-4.10423	-0.279407	0.301488	11.8496	12.6368	4.09693	3.8335	-0.466755	-1.16584	1.69923	1.94037	-2.87283	3.44459	-6.31743
MA0593.1_FOXP2	FOXP2	4.83836	3.62977	5.46957	4.93693e-74	2.76182e-73	-6.65181	-6.61274	-4.22805	-3.93567	-4.28273	-5.29569	-6.92669	-7.23803	5.55313	6.03195	-0.0229713	0.0763757	3.17051	3.11275	-2.38358	-2.29736	5.32906	5.35081	-5.64643	2.39207	-8.03849
MA0872.1_TFAP2A(var.3)	TFAP2A(var.3)	4.82189	3.16688	5.63695	1.81372e-73	1.00013e-72	-3.17012	-2.66145	-3.059	-2.80221	-6.08789	-7.18994	-6.07895	-6.46163	-1.1714	-0.683916	7.08865	7.31882	2.46517	2.38119	-1.14631	-1.06574	6.44865	6.10887	-4.6889	2.7744	-7.4633
MA0801.1_MGA	MGA	4.73409	3.50538	5.45411	1.72454e-70	9.24546e-70	-3.06484	-2.92959	-7.6875	-7.48064	-3.39379	-3.6747	-5.23589	-5.43749	6.6439	6.15344	-1.10953	-0.968081	5.01907	4.39306	-4.73488	-3.36396	3.44481	3.66074	-4.86306	1.91386	-6.77691
MA0803.1_TBX15	TBX15	4.73409	3.50538	5.45411	1.72454e-70	9.24546e-70	-3.06484	-2.92959	-7.6875	-7.48064	-3.39379	-3.6747	-5.23589	-5.43749	6.6439	6.15344	-1.10953	-0.968081	5.01907	4.39306	-4.73488	-3.36396	3.44481	3.66074	-4.86306	1.91386	-6.77691
MA0083.3_SRF	SRF	4.56031	3.06222	5.50844	9.05825e-65	4.7897e-64	2.79626	2.86919	9.80222	9.56854	5.83273	5.53007	-0.553703	-0.299428	-1.38324	-1.49798	-3.27762	-3.21564	-4.02959	-3.79331	2.24955	0.673197	-3.99304	-4.13727	4.44323	-2.24049	6.68373
MA0698.1_ZBTB18	ZBTB18	4.54758	3.08632	5.51688	2.3273e-64	1.21397e-63	1.72062	0.979977	6.19855	6.23936	1.43942	0.930661	7.50215	7.02267	-2.60322	-2.83593	-7.22487	-7.55227	-1.78528	-1.85976	0.241055	-1.4858	-3.69671	-3.89231	4.00418	-3.26951	7.27369
MA0098.3_ETS1	ETS1	4.49702	2.63721	5.7062	9.61078e-63	4.94635e-62	2.44922	3.52078	3.12323	2.81443	10.0165	10.7388	0.952668	1.08877	0.558006	0.408821	-2.46523	-2.29657	-1.9625	-2.14361	3.37904	4.165	-5.90385	-5.86538	4.33804	-1.21263	5.55067
MA0783.1_PKNOX2	PKNOX2	4.47191	2.97137	5.45396	5.99558e-62	3.04513e-61	-4.3971	-4.87889	-5.68131	-6.1452	-2.62132	-3.96005	-5.54954	-5.39676	1.56367	1.73707	-0.354017	-0.737061	1.8888	1.92615	-6.70734	-7.07485	6.97016	6.80829	-4.82877	0.602087	-5.43086
MA0037.2_GATA3	GATA3	4.46332	2.71083	5.24715	1.11869e-61	5.60797e-61	4.5278	3.44788	5.30594	5.20805	4.16823	1.99387	0.688403	0.324911	2.44424	2.37043	-7.65757	-7.56117	-1.00937	-1.11108	0.781698	2.95229	-6.67862	-6.79134	3.20814	-2.22605	5.43418
MA0077.1_SOX9	SOX9	4.42694	3.21326	5.0984	1.54769e-60	7.65906e-60	-3.09268	-3.55474	-4.7093	-4.49407	-3.40379	-3.50617	-5.34666	-5.75544	1.78229	2.23307	7.32702	7.53833	4.16532	4.15928	-0.613311	-0.776852	3.95485	3.61439	-4.23286	3.33844	-7.5713
MA0687.1_SPIC	SPIC	4.37698	2.78084	5.36289	5.49056e-59	2.68273e-58	-2.70682	-2.50151	-4.3953	-4.32024	-1.10925	-0.804887	-5.49521	-5.47035	3.11785	3.17466	8.7347	8.86096	4.32018	3.70511	-1.20061	-1.63901	0.93485	1.06026	-3.35045	3.1069	-6.45734
MA0139.1_CTCF	CTCF	4.34459	3.16956	5.10196	5.42489e-58	2.61751e-57	-3.16849	-2.76363	-7.34053	-7.19427	-4.27866	-4.68614	1.28644	0.712209	5.07517	6.42902	5.35651	4.52791	-4.29769	-4.35344	-0.372622	2.81472	0.258943	0.661335	-3.42913	1.60998	-5.03912
MA0845.1_FOXB1	FOXB1	4.34406	3.1903	5.00529	5.63283e-58	2.68429e-57	-7.77042	-6.99645	-4.13663	-3.71479	-0.746502	-1.18759	-5.98425	-6.64125	3.17082	3.3307	-1.00208	-1.02018	3.83715	3.4728	-2.65832	-2.49858	5.28135	5.42003	-4.64724	1.73337	-6.38061
MA0465.1_CDX2	CDX2	4.30922	3.31231	4.88079	6.47936e-57	3.05004e-56	-2.32454	-1.9671	-5.52485	-5.62138	-5.68004	-6.54175	-3.73265	-4.45783	5.00036	4.51922	1.72644	2.40495	5.97188	5.44506	-0.959992	0.109021	3.00928	2.79548	-4.48127	3.00217	-7.48344
MA0782.1_PKNOX1	PKNOX1	4.25348	2.37579	5.39422	3.08501e-55	1.43471e-54	-4.62717	-4.84558	-5.78338	-5.92884	-1.36822	-2.69014	-3.56017	-3.21111	2.36426	2.47804	-1.77442	-1.93178	0.479209	0.288469	-5.89603	-5.95345	7.67177	7.36627	-4.00183	0.509234	-4.51106
MA0475.2_FLI1	FLI1	4.21255	2.41622	5.34478	5.078e-54	2.33346e-53	2.31196	2.61496	1.75491	1.70435	9.47663	9.83707	1.42946	1.63098	1.90726	1.80064	-1.56762	-1.55985	-1.8114	-1.86626	3.71972	4.0737	-6.14715	-5.97672	3.84504	-0.742768	4.58781
MA0613.1_FOXG1	FOXG1	4.16361	3.09626	4.77111	1.39086e-52	6.31613e-52	-4.88353	-4.18842	-3.41162	-3.17769	-3.50914	-3.82141	-6.1747	-6.95554	5.32804	5.76975	0.377571	0.334041	2.91174	2.79973	-2.71626	-2.35783	4.35399	4.49669	-4.51526	2.12975	-6.645
MA0032.2_FOXC1	FOXC1	4.15275	2.96633	4.86974	2.88356e-52	1.29425e-51	-8.44402	-7.19326	-0.876625	-0.693922	-2.29158	-2.744	-6.28223	-6.74494	2.34422	2.76247	-1.47492	-1.36408	3.77545	3.27621	-2.06696	-1.5826	4.73219	4.72763	-4.40882	1.51296	-5.92178
MA0080.4_SPI1	SPI1	4.10065	2.81281	4.93844	9.24108e-51	4.10007e-50	-3.04273	-3.3596	-4.9111	-4.52439	-0.132033	0.0932674	-4.81504	-4.42879	3.96233	4.29331	7.49013	7.89946	3.1146	2.75251	-1.74752	-2.06415	0.667158	0.655412	-3.14005	2.70232	-5.84238
MA0481.1_FOXP1	FOXP1	4.07568	1.89516	5.1809	4.78496e-50	2.09886e-49	-7.35409	-5.66538	-3.63117	-3.70864	-5.43876	-5.60131	-3.25488	-2.58337	1.85168	1.98035	-4.17586	-4.15185	-2.12465	-2.22692	-1.87676	-2.04862	7.01563	7.30559	-4.6547	0.154861	-4.80956
MA0696.1_ZIC1	ZIC1	4.0433	2.96933	4.77573	3.97009e-49	1.72186e-48	3.02862	3.26632	3.77432	3.8175	1.6816	1.35486	6.99787	7.74071	-3.83565	-3.68118	-4.93737	-4.76712	-2.79111	-2.69813	1.60482	2.23098	-3.10325	-3.22573	3.95773	-2.52037	6.4781
MA0797.1_TGIF2	TGIF2	4.00105	2.32822	5.1024	6.10037e-48	2.61638e-47	-3.67039	-3.78668	-5.0279	-5.31567	-3.37982	-3.8664	-3.4058	-3.44345	1.45994	1.61141	0.673803	0.352387	0.240611	0.302657	-5.9081	-5.54527	7.37034	6.96658	-3.98701	0.752435	-4.73945
MA0043.2_HLF	HLF	3.97877	2.85318	4.68386	2.54472e-47	1.07941e-46	-5.44244	-5.39774	-8.328	-8.04168	-4.67968	-4.88452	0.96829	0.995489	1.91717	1.96352	-1.20484	-1.00309	1.99767	2.217	-0.662458	-2.15205	4.13613	4.23306	-4.35129	1.14421	-5.4955
MA0634.1_ALX3	ALX3	3.95902	3.06808	4.49905	8.95636e-47	3.75778e-46	-4.31725	-4.00308	-3.00498	-3.03493	-4.48242	-4.52982	-5.11889	-4.93543	2.97868	3.58525	3.37611	3.08137	1.45696	0.963129	1.42372	1.90731	6.28227	5.65572	-4.17835	3.07105	-7.2494
MA0474.2_ERG	ERG	3.86368	2.22614	4.88033	3.53016e-44	1.46521e-43	2.07956	2.83574	2.14928	2.11506	8.91143	8.84062	1.41394	1.449	0.902984	0.743806	-1.81757	-1.70583	-1.39804	-1.34406	3.09631	3.98851	-5.4166	-5.4648	3.72433	-0.841528	4.56586
MA0760.1_ERF	ERF	3.82265	2.18031	4.85317	4.3973e-43	1.8057e-42	1.46321	2.00569	2.29231	2.08264	8.68515	8.71782	1.5379	1.54164	1.32665	1.25223	-2.10351	-2.06511	-1.23698	-1.37579	3.01918	3.27875	-5.57875	-5.54491	3.5408	-0.902824	4.44362
MA0901.1_HOXB13	HOXB13	3.8159	2.99274	4.30052	6.6386e-43	2.69737e-42	-2.34876	-1.46095	-4.19158	-4.34624	-4.33701	-4.57375	-4.25371	-4.18148	5.12812	5.2149	0.978873	0.85196	5.29107	4.90686	2.36082	3.10558	1.78412	1.61296	-3.71168	3.12353	-6.83521
MA0697.1_ZIC3	ZIC3	3.81353	3.0098	4.26901	7.67099e-43	3.08438e-42	3.67571	4.46244	3.96904	4.04599	1.94585	1.59956	5.56706	6.47749	-2.84342	-2.75002	-3.96382	-3.74678	-2.54408	-2.28782	2.38688	2.93558	-4.13197	-4.45417	3.96789	-2.13996	6.10785
MA0707.1_MNX1	MNX1	3.81158	2.8045	4.46461	8.63812e-43	3.43744e-42	-6.54027	-5.44193	-4.02523	-3.41043	-4.96444	-4.91593	-2.65416	-2.92427	0.883976	1.45037	1.68125	1.88714	0.450546	0.576873	2.19838	3.02682	5.72522	5.72874	-4.35958	2.36093	-6.72051
MA0787.1_POU3F2	POU3F2	3.79688	2.30636	4.75805	2.10993e-42	8.31054e-42	-4.58648	-4.45528	-3.81299	-3.74239	-3.78975	-2.69156	-4.07909	-4.19869	7.49448	7.11536	-2.03736	-2.01075	2.22012	2.12048	-1.11439	0.591296	1.48168	1.544	-3.91953	1.74049	-5.66002
MA0674.1_NKX6-1	NKX6-1	3.77653	3.00731	4.20946	7.21752e-42	2.78596e-41	-4.13639	-3.47155	-3.98631	-3.62807	-6.24411	-5.7912	-4.073	-4.41262	1.97062	2.73327	2.03649	2.27903	2.43415	2.41302	1.62178	1.563	4.72084	4.55795	-4.46791	2.63302	-7.10092
MA0675.1_NKX6-2	NKX6-2	3.77653	3.00731	4.20946	7.21752e-42	2.78596e-41	-4.13639	-3.47155	-3.98631	-3.62807	-6.24411	-5.7912	-4.073	-4.41262	1.97062	2.73327	2.03649	2.27903	2.43415	2.41302	1.62178	1.563	4.72084	4.55795	-4.46791	2.63302	-7.10092
MA0659.1_MAFG	MAFG	3.77621	2.92703	4.20495	7.35925e-42	2.81255e-41	4.85311	4.41642	5.56961	5.37824	2.91021	2.74359	3.32684	3.6047	-1.70824	-2.159	-3.94154	-4.00646	-3.21244	-3.08423	0.351481	0.96591	-4.52526	-4.62928	4.10034	-2.59491	6.69524
MA0030.1_FOXF2	FOXF2	3.68252	2.68381	4.23036	1.92429e-39	7.28212e-39	-5.17247	-4.63537	-1.8218	-1.66208	-3.21133	-3.57604	-5.48402	-6.11733	3.31524	3.8765	-0.874976	-0.857778	2.59515	2.44952	-3.04228	-2.74248	4.80323	4.73145	-3.96006	1.42536	-5.38541
MA0502.1_NFYB	NFYB	3.68072	2.48218	4.3971	2.13774e-39	8.01134e-39	-0.848499	0.0137074	-0.360904	-0.353987	1.76099	0.759422	-1.69214	-0.666154	6.71202	6.28631	-2.62913	-2.81583	-4.03379	-4.13902	5.15442	6.93391	-3.10993	-2.51443	-0.173446	0.584453	-0.757899
MA0878.1_CDX1	CDX1	3.67432	2.79946	4.15493	3.1089e-39	1.15388e-38	-2.28518	-1.82815	-5.38413	-5.25842	-4.78405	-5.30671	-3.02069	-3.38363	4.79191	4.54926	0.563265	1.17173	4.05706	3.85925	-0.0676967	1.28144	2.86573	2.78238	-3.90637	2.58543	-6.4918
MA0751.1_ZIC4	ZIC4	3.61839	2.75077	4.2149	7.93074e-38	2.91549e-37	2.582	2.46515	3.79008	3.85313	1.38313	1.15324	6.06496	7.13355	-2.51108	-2.58963	-2.99024	-3.36075	-3.34006	-3.15369	2.62939	3.3557	-3.24188	-3.45964	3.55316	-1.86619	5.41934
MA0796.1_TGIF1	TGIF1	3.60215	2.26058	4.48096	2.00907e-37	7.31606e-37	-3.19033	-3.38279	-4.41658	-4.72003	-1.70591	-2.53755	-3.77902	-4.00697	1.34785	1.51162	1.18671	0.949587	1.36848	1.20411	-4.09518	-4.19852	6.81127	6.3259	-3.4674	1.24118	-4.70858
MA0746.1_SP3	SP3	3.57199	2.51263	4.29733	1.11566e-36	4.0247e-36	-2.10175	-0.089282	-4.34991	-4.37614	0.356869	-0.43551	0.618724	0.876653	6.46391	5.56188	-5.00432	-5.41762	3.27003	2.86938	1.57762	1.5601	-3.45426	-3.42445	-1.18754	0.400227	-1.58777
MA0786.1_POU3F1	POU3F1	3.5683	2.31899	4.3048	1.3749e-36	4.91401e-36	-4.23743	-3.92429	-4.3133	-4.26474	-3.74976	-3.09708	-3.17912	-3.2992	6.31958	6.09155	-2.29512	-2.44617	2.01995	1.94149	-1.88348	-0.579614	2.77992	2.67489	-3.75811	1.4623	-5.22042
MA0909.1_HOXD13	HOXD13	3.56573	2.77044	4.10732	1.5898e-36	5.62994e-36	-1.35053	-0.984209	-3.55936	-3.6678	-4.40732	-4.80721	-3.31483	-3.65939	2.92822	2.93574	1.5788	1.69454	6.01024	5.54033	3.3056	4.2809	1.36092	1.10445	-3.21883	3.07397	-6.2928
MA0837.1_CEBPE	CEBPE	3.54667	2.53526	4.07429	4.6461e-36	1.63036e-35	-4.38026	-3.76376	-4.97803	-4.78101	-5.20058	-5.72684	2.11123	2.30827	0.230257	0.343343	1.5048	1.65417	3.48988	3.40176	5.12122	2.20932	1.41949	1.38443	-3.05137	2.07587	-5.12724
MA0599.1_KLF5	KLF5	3.53647	1.97947	4.46664	8.22508e-36	2.86025e-35	-3.05489	-1.68232	-5.05664	-5.07986	-0.314318	-1.71415	-0.485171	-0.202759	7.23254	6.58896	-3.48389	-3.82184	2.96855	2.75955	-0.381564	-0.49341	-2.62237	-2.62942	-2.19876	0.61171	-2.81047
MA0466.2_CEBPB	CEBPB	3.52856	2.49035	4.0612	1.27948e-35	4.40962e-35	-4.37559	-3.80218	-4.92537	-4.62518	-5.16128	-5.98077	2.16477	2.45463	-0.0260152	0.119179	1.55807	1.59789	3.38195	3.38049	4.98136	1.82337	1.52846	1.43634	-3.03137	1.97811	-5.00948
MA0902.1_HOXB2	HOXB2	3.45966	2.75356	3.88273	5.71962e-34	1.95378e-33	-5.07368	-4.36487	-3.71857	-3.47869	-4.12672	-4.30651	-3.23401	-3.73207	1.43246	1.91728	1.75546	1.96894	2.24359	1.99053	1.74646	2.16845	4.84464	4.77102	-4.00439	2.48388	-6.48827
MA0154.3_EBF1	EBF1	3.4472	2.65258	3.9328	1.12643e-33	3.81404e-33	0.780159	0.635052	5.17421	5.31498	-2.28717	-2.51899	4.15554	4.59266	-4.55502	-4.62075	1.07565	1.38117	-3.04685	-2.90624	4.74848	2.57393	-1.75708	-1.87317	1.9808	-0.897988	2.87879
MA0650.1_HOXA13	HOXA13	3.4386	2.7911	3.80237	1.7955e-33	6.02663e-33	-2.83533	-1.62864	-4.14937	-4.1516	-3.96312	-4.38246	-4.33768	-4.12008	2.97273	2.92914	2.2524	2.23871	4.61479	4.35542	1.07564	2.20609	2.51359	2.30157	-3.69604	2.74601	-6.44204
MA0639.1_DBP	DBP	3.43689	2.34546	4.15291	1.97025e-33	6.55619e-33	-4.70571	-5.13998	-6.57664	-6.5259	-3.33735	-3.1843	0.047911	0.0796656	1.90943	1.81164	-1.76325	-1.72039	1.01511	1.02771	-0.45089	-0.98878	4.91826	4.90402	-3.66779	1.06629	-4.73407
MA0488.1_JUN	JUN	3.40383	1.91646	4.41269	1.16676e-32	3.84933e-32	1.4352	1.46602	-0.58127	-0.48355	0.509387	-1.39681	6.92425	7.01991	-4.18221	-4.91789	-4.6912	-4.2678	-2.41153	-1.94043	-0.912212	-1.90867	0.825575	0.673309	1.86164	-2.37331	4.23495
MA0843.1_TEF	TEF	3.38218	2.46155	3.95757	3.70099e-32	1.21066e-31	-5.00824	-5.08263	-6.12339	-6.07459	-4.29777	-4.02223	0.603281	0.495676	1.75721	1.80306	-1.6694	-1.4296	1.32619	1.42921	-0.411497	-1.35429	4.27736	4.41216	-3.68874	1.01404	-4.70278
MA0156.2_FEV	FEV	3.38122	2.13491	4.19386	3.89457e-32	1.26328e-31	0.510035	0.968958	1.26534	1.25074	6.77078	6.79386	1.92901	2.29284	1.71055	1.78822	-1.41236	-1.62544	-2.45801	-2.66588	2.83927	3.17794	-5.33021	-5.22696	2.72269	-0.920287	3.64298
MA0645.1_ETV6	ETV6	3.37952	2.42169	3.97904	4.26055e-32	1.37048e-31	-0.702266	-1.04015	-0.336165	-0.520822	6.68111	6.6446	-3.46519	-3.43424	2.79015	2.72256	3.5884	3.87642	3.75945	3.60009	1.56479	1.41801	-3.76604	-3.55209	0.478359	1.60017	-1.12182
MA0702.1_LMX1A	LMX1A	3.37907	2.67308	3.78714	4.36501e-32	1.39247e-31	-3.74381	-3.74662	-3.19566	-3.11987	-4.46998	-4.12373	-3.71311	-3.98247	2.11057	2.5969	2.60082	2.82803	2.00015	1.50898	0.757144	0.609375	4.88379	4.8992	-3.76191	2.4795	-6.2414
MA0736.1_GLIS2	GLIS2	3.37241	2.72788	3.60043	6.21138e-32	1.96524e-31	3.41276	3.6751	5.08931	4.99518	4.37696	4.46375	2.68896	2.80783	-3.37172	-2.99489	-2.35528	-2.44699	-1.87919	-2.07612	4.34867	3.36867	-2.53873	-2.59202	3.93873	-1.25376	5.19249
MA0017.2_NR2F1	NR2F1	3.37164	1.95938	4.27577	6.4689e-32	2.03008e-31	-0.44069	0.352614	0.718526	0.856936	6.78392	5.60138	1.62189	2.31733	-0.713494	-1.22449	-6.15492	-6.18962	-2.39075	-2.57857	1.87562	3.298	-0.829564	-0.92513	2.22649	-1.58329	3.80978
MA0892.1_GSX1	GSX1	3.35415	2.65583	3.7489	1.62825e-31	5.06857e-31	-3.31577	-3.72279	-3.57672	-3.63977	-5.523	-4.68445	-3.60617	-3.70702	3.05005	3.50004	1.47318	1.71753	1.003	0.735392	1.63585	1.30706	4.1211	4.03469	-3.97196	2.25779	-6.22975
MA0838.1_CEBPG	CEBPG	3.35206	2.46947	4.06298	1.8167e-31	5.60998e-31	-4.01089	-3.31029	-4.44936	-4.08834	-4.54264	-4.80918	2.12007	2.29397	-1.33656	-1.16974	0.871117	1.1986	3.20411	3.05734	6.57909	0.978569	1.69213	1.66852	-2.59958	1.67432	-4.2739
MA0835.1_BATF3	BATF3	3.34089	2.51548	3.90452	3.26428e-31	1.00001e-30	1.73378	2.00352	2.37004	2.27886	2.55499	1.90668	4.58526	5.76652	-3.13262	-4.2278	-4.19423	-4.41599	-4.21918	-4.0176	1.85956	1.21687	-1.26802	-1.49421	2.89996	-2.38932	5.28928
MA0899.1_HOXA10	HOXA10	3.31103	2.53923	3.75486	1.54608e-30	4.69912e-30	-2.09832	-1.48685	-4.06643	-4.0211	-5.32797	-5.29608	-2.85705	-3.14651	2.85347	2.88699	0.49808	0.979422	3.98153	3.63243	1.01908	1.50549	3.46863	3.37881	-3.53754	2.42039	-5.95793
MA0805.1_TBX1	TBX1	3.30362	2.41054	3.74267	2.26899e-30	6.84243e-30	-2.56284	-2.95075	-4.83131	-4.98772	-2.00536	-2.10297	-3.48055	-3.48395	3.91544	3.77454	-0.376945	-0.639156	2.97266	2.81299	-3.64322	-2.84438	3.87319	3.87796	-3.30068	1.37231	-4.67299
MA0091.1_TAL1::TCF3	TAL1::TCF3	3.28809	2.23485	3.88041	5.05028e-30	1.51117e-29	0.34964	0.24429	5.12251	5.18816	-0.449507	-0.823635	4.50318	4.74431	-2.40383	-2.54096	-4.27883	-4.48378	-3.69883	-3.53558	0.435102	-0.507932	-2.30927	-2.63986	2.35987	-2.59638	4.95625
MA0834.1_ATF7	ATF7	3.28592	2.26598	4.02299	5.64708e-30	1.67675e-29	1.47491	2.08972	1.34991	1.36941	2.42884	1.43252	5.24726	6.43366	-3.20738	-4.65378	-4.10885	-4.31088	-3.87274	-3.36499	-0.143243	0.0841462	-1.31626	-1.43948	2.72828	-2.63335	5.36162
MA0685.1_SP4	SP4	3.27219	2.11261	3.93403	1.14085e-29	3.3616e-29	-1.84767	-0.467077	-4.09132	-4.19148	-2.12778	-2.46956	-1.95193	-1.70675	6.2303	5.80791	-3.55965	-3.63322	1.57125	0.996083	2.56699	4.2482	-1.33618	-1.094	-2.3567	1.17977	-3.53646
MA0792.1_POU5F1B	POU5F1B	3.22439	2.13993	3.97344	1.28489e-28	3.75734e-28	-4.8513	-4.56306	-2.14816	-2.26985	-4.00146	-2.46515	-4.1242	-3.99204	5.73326	5.53646	-1.80162	-1.90368	1.20605	1.0785	-0.646446	0.55879	1.79514	1.79641	-3.5519	1.33529	-4.88719
MA0656.1_JDP2(var.2)	JDP2(var.2)	3.2184	1.73773	4.23368	1.7348e-28	5.03483e-28	0.638518	0.999363	0.0533608	0.150835	-0.0438698	-0.40906	6.38999	7.43674	-3.9252	-5.0311	-3.74939	-3.62419	-2.76844	-2.16646	0.128877	0.214316	-0.175565	-0.196673	1.90198	-2.12938	4.03137
MA0691.1_TFAP4	TFAP4	3.21187	2.33622	3.75698	2.40547e-28	6.9292e-28	1.87676	1.27926	4.61543	4.68262	1.62436	1.77544	3.90619	3.99009	-2.37179	-2.06899	-5.28923	-4.95696	-1.53454	-1.26755	1.13427	1.43231	-3.28571	-3.12898	2.96877	-2.13372	5.10249
MA0784.1_POU1F1	POU1F1	3.17381	2.12424	3.8561	1.5913e-27	4.54993e-27	-4.43023	-4.2407	-3.4335	-3.62161	-2.54009	-2.05416	-3.86221	-3.27867	5.59181	5.45199	-1.97258	-2.11763	2.07244	1.99698	-0.855211	0.690131	1.32826	1.51263	-3.43265	1.36988	-4.80253
MA0060.2_NFYA	NFYA	3.15091	2.06051	3.78935	4.89429e-27	1.38911e-26	-0.910794	-0.0713722	-0.534822	-0.541425	0.849362	-0.459924	-2.11691	-1.14467	5.88119	5.63025	-2.5969	-2.41389	-3.37639	-3.47249	3.7911	5.4965	-2.78708	-2.46141	-0.616319	0.369088	-0.985407
MA0618.1_LBX1	LBX1	3.14939	2.53897	3.49988	5.27201e-27	1.4854e-26	-2.82943	-3.17126	-3.66889	-3.44203	-3.29707	-4.77747	-3.24772	-3.30951	1.63076	2.50534	2.04312	2.53565	1.93419	1.65333	2.27808	1.62759	4.29371	4.2722	-3.46792	2.4774	-5.94532
MA0836.1_CEBPD	CEBPD	3.14458	2.33816	3.57366	6.66618e-27	1.8646e-26	-4.4483	-3.58416	-4.47741	-4.28547	-4.16753	-4.68674	1.79057	2.13085	-0.532913	-0.447926	1.12121	1.382	2.91426	2.80661	4.62685	1.69167	1.80597	1.88107	-2.71602	1.72488	-4.4409
MA0706.1_MEOX2	MEOX2	3.13564	2.43835	3.56255	1.03025e-26	2.86099e-26	-3.50578	-3.15328	-3.50161	-3.21284	-4.54657	-4.21068	-3.30407	-3.55122	0.909004	1.18941	1.41508	1.4692	2.31357	2.58529	0.849567	1.45154	4.72948	4.46976	-3.62326	2.13819	-5.76145
MA0733.1_EGR4	EGR4	3.13533	2.0919	3.92635	1.04569e-26	2.88311e-26	2.80884	3.39011	2.37412	2.34857	1.83987	2.48848	1.42454	1.6851	1.75606	1.7658	-2.4803	-2.66148	-1.30522	-1.22478	7.19575	5.65648	-4.32725	-4.04865	2.29495	0.0326421	2.26231
MA0076.2_ELK4	ELK4	3.11614	1.83269	3.98506	2.64731e-26	7.24725e-26	2.66586	2.44886	0.589564	0.569181	7.47943	8.33709	-0.407367	-0.675789	1.06021	1.00684	2.70599	2.9881	0.0745365	0.0617792	3.71023	3.91739	-3.53169	-3.62921	2.62585	0.836417	1.78944
MA0700.1_LHX2	LHX2	3.11502	2.54048	3.40404	2.79423e-26	7.59557e-26	-3.24002	-3.42712	-3.58104	-3.48629	-3.50544	-4.67328	-3.06778	-3.31122	1.81472	2.45556	2.21763	2.6745	1.88183	1.76277	1.78179	1.37701	4.12616	3.76649	-3.53652	2.38585	-5.92237
MA0893.1_GSX2	GSX2	3.10886	2.41939	3.52765	3.75858e-26	1.01455e-25	-4.12862	-3.5233	-2.88066	-2.84126	-3.5778	-3.59262	-3.80211	-3.71332	2.26358	2.85576	0.5203	0.612555	0.469274	0.00278411	2.69042	2.53382	4.44717	4.45312	-3.50746	2.08488	-5.59234
MA0068.2_PAX4	PAX4	3.0959	2.48105	3.46612	6.99894e-26	1.8761e-25	-3.33752	-3.32153	-3.18057	-3.14037	-4.01972	-5.01623	-3.41035	-3.60659	3.33054	3.976	1.55247	2.10785	0.746097	0.507188	1.37766	1.02277	3.37851	3.07029	-3.62911	2.10694	-5.73605
MA0662.1_MIXL1	MIXL1	3.08486	2.47818	3.40527	1.18595e-25	3.15708e-25	-3.38335	-3.4242	-2.90823	-2.90356	-3.83347	-3.54604	-3.67698	-3.74015	2.01642	2.78648	2.81546	2.65046	1.47302	1.10945	0.889925	1.07638	4.17354	4.2825	-3.427	2.32736	-5.75436
MA0903.1_HOXB3	HOXB3	3.07099	2.40814	3.39435	2.29143e-25	6.05815e-25	-4.858	-4.18932	-4.06676	-3.6813	-2.98325	-3.17363	-3.39232	-3.62174	2.45582	2.68523	1.05916	1.2142	1.05755	1.01761	1.26987	1.69437	3.77859	3.77455	-3.74579	2.00069	-5.74649
MA0802.1_TBR1	TBR1	3.06915	2.36086	3.443	2.50097e-25	6.56718e-25	-2.28479	-2.88106	-4.33195	-4.48187	-1.85014	-0.964043	-3.72945	-4.05634	2.10485	1.86605	0.510843	0.63283	3.64641	3.5588	-3.70179	-2.92905	3.50929	3.44011	-3.07245	1.26383	-4.33629
MA0652.1_IRF8	IRF8	3.04334	2.278	3.45211	8.43571e-25	2.20012e-24	-2.2094	-2.22145	-4.42215	-4.49092	-0.993124	-0.770627	-3.69028	-4.22079	3.74697	3.81325	2.01343	2.30671	2.22348	2.07658	2.07911	2.22219	2.93424	3.249	-2.87734	2.6665	-5.54384
MA0630.1_SHOX	SHOX	3.04003	2.49739	3.28929	9.85248e-25	2.53537e-24	-3.22857	-3.04169	-3.24505	-3.05606	-4.05083	-4.66307	-3.23204	-3.38719	2.85385	3.49959	2.31783	2.82233	1.44771	1.19856	1.8797	1.28768	2.95986	2.75705	-3.48806	2.30241	-5.79048
MA0716.1_PRRX1	PRRX1	3.04003	2.49739	3.28929	9.85248e-25	2.53537e-24	-3.22857	-3.04169	-3.24505	-3.05606	-4.05083	-4.66307	-3.23204	-3.38719	2.85385	3.49959	2.31783	2.82233	1.44771	1.19856	1.8797	1.28768	2.95986	2.75705	-3.48806	2.30241	-5.79048
MA0638.1_CREB3	CREB3	2.99804	2.15793	3.53247	6.91953e-24	1.76883e-23	0.739047	0.987687	4.01086	3.90532	3.44505	3.05736	2.67875	2.66563	-1.2283	-2.0788	-5.26669	-4.94542	-3.29802	-2.72495	0.178359	1.06372	-1.77948	-1.94977	2.68621	-2.20293	4.88915
MA0740.1_KLF14	KLF14	2.99363	2.01785	3.64175	8.47649e-24	2.15258e-23	-0.905563	1.60022	-3.5298	-3.58356	-0.894513	-0.701043	-0.687001	-0.305932	6.05418	4.86268	-3.88297	-4.42612	0.707809	0.892132	2.06556	3.75384	-1.96174	-1.951	-1.1259	0.611439	-1.73734
MA0789.1_POU3F4	POU3F4	2.97206	1.69907	3.80547	2.27393e-23	5.73684e-23	-3.27547	-3.3004	-2.31496	-2.51342	-3.63617	-2.40838	-3.47742	-3.31235	6.15581	5.91628	-1.43592	-1.64257	0.996708	0.823037	-0.225689	0.823344	0.857842	0.895164	-3.02982	1.3164	-4.34622
MA0701.1_LHX9	LHX9	2.94287	2.4365	3.14784	8.52462e-23	2.13669e-22	-3.25467	-3.30834	-3.17824	-3.11557	-3.70589	-4.02645	-3.13321	-3.04923	2.30706	2.86012	2.20177	2.50316	1.37139	1.06781	2.21646	1.93189	3.38214	3.14584	-3.34645	2.29876	-5.64521
MA0653.1_IRF9	IRF9	2.91669	2.14875	3.38887	2.75214e-22	6.85371e-22	-1.68837	-1.25106	-4.33165	-4.29203	-1.18973	-0.933239	-3.96286	-4.56104	3.85288	4.106	1.25103	1.46854	1.86268	1.55276	2.58638	2.41555	2.19981	2.38252	-2.77625	2.36782	-5.14406
MA0713.1_PHOX2A	PHOX2A	2.90235	2.22117	3.32675	5.20141e-22	1.28702e-21	-2.12106	-2.6731	-4.06312	-4.02018	-3.80614	-4.2439	-1.99219	-2.36811	3.85098	3.78843	1.08351	0.91711	1.87352	1.59575	-0.301592	-0.336088	3.22299	3.3378	-3.16098	1.90324	-5.06422
MA0654.1_ISX	ISX	2.87535	2.37524	3.02998	1.70621e-21	4.16833e-21	-3.01371	-2.89855	-3.28685	-3.13116	-3.52018	-3.67218	-2.89073	-2.73055	1.91757	2.43906	2.83787	3.07274	1.91645	1.65156	2.62294	2.06644	2.917	2.76363	-3.14299	2.42053	-5.56352
MA0717.1_RAX2	RAX2	2.87535	2.37524	3.02998	1.70621e-21	4.16833e-21	-3.01371	-2.89855	-3.28685	-3.13116	-3.52018	-3.67218	-2.89073	-2.73055	1.91757	2.43906	2.83787	3.07274	1.91645	1.65156	2.62294	2.06644	2.917	2.76363	-3.14299	2.42053	-5.56352
MA0842.1_NRL	NRL	2.87052	2.12194	3.40061	2.10662e-21	5.11418e-21	4.89469	4.44273	2.64745	2.76989	1.70502	1.66343	1.67362	1.8775	-1.73938	-2.28143	-4.41117	-4.58066	-1.66902	-1.6302	1.66182	3.37032	-1.44614	-1.5534	2.70929	-1.42793	4.13722
MA0788.1_POU3F3	POU3F3	2.83627	1.91495	3.44234	9.29302e-21	2.24194e-20	-3.48187	-3.56286	-4.20432	-4.37898	-2.76775	-2.06317	-1.71882	-1.7807	4.89757	4.71673	-2.06347	-1.60967	1.34575	1.16394	-1.36048	0.673774	1.92122	1.84039	-2.99481	1.15258	-4.14738
MA0833.1_ATF4	ATF4	2.82454	1.8632	3.29543	1.5371e-20	3.68523e-20	-3.20961	-2.68531	-3.64465	-3.56356	-3.71573	-4.32523	3.08613	3.46777	-1.82864	-2.26167	-3.41418	-3.6066	-0.749037	-0.695348	0.326996	-2.72879	3.50065	3.50891	-1.82377	-0.794772	-1.029
MA0759.1_ELK3	ELK3	2.81942	1.7156	3.51943	1.91339e-20	4.55907e-20	0.0172693	0.711609	0.677848	0.542456	6.00843	5.97657	0.934457	1.02938	2.10181	2.11206	-1.06438	-1.19302	-1.58044	-1.74941	2.63108	2.86987	-4.12981	-4.28935	1.98725	-0.429158	2.41641
MA0492.1_JUND(var.2)	JUND(var.2)	2.80064	1.76977	3.53729	4.25308e-20	1.00717e-19	1.77707	1.5907	1.00862	1.01632	0.569228	0.203122	5.09222	5.56396	-3.92908	-4.69154	-3.65213	-3.56577	-1.64295	-1.3747	-0.54961	-0.797669	-0.378395	-0.316025	2.10266	-2.08979	4.19244
MA0710.1_NOTO	NOTO	2.78206	2.24972	3.03798	9.30832e-20	2.19086e-19	-3.05772	-3.19063	-2.41951	-2.28181	-3.74923	-3.91114	-3.31418	-3.38908	2.38279	2.9102	2.33276	2.65722	1.35064	1.15862	0.524047	0.726846	3.24852	3.05938	-3.16416	2.0351	-5.19926
MA0095.2_YY1	YY1	2.77049	1.88514	3.1831	1.51144e-19	3.53586e-19	3.02426	3.86976	2.0578	1.80665	1.98368	1.94493	1.3972	2.24726	1.32418	1.54741	-3.6161	-3.87453	-2.22379	-2.13263	2.78705	4.43805	-3.22009	-3.21048	2.29144	-0.818094	3.10954
MA0081.1_SPIB	SPIB	2.749	1.85332	3.31463	3.6925e-19	8.58617e-19	3.44333	2.18954	1.78044	1.52802	4.8355	6.66088	0.746332	1.07378	-1.36287	-1.18828	4.41944	4.49816	0.216344	-0.107382	0.728699	-1.01491	-3.19147	-3.06239	2.78223	-0.00646594	2.78869
MA0688.1_TBX2	TBX2	2.74634	2.09727	3.17802	4.12174e-19	9.5269e-19	-1.10208	-1.46026	-4.37232	-4.63373	-2.23998	-1.04301	-2.81741	-3.28926	1.34492	1.35086	0.658818	0.686236	2.69576	2.66156	-3.39393	-3.96058	3.37207	3.22311	-2.61976	0.863883	-3.48364
MA0763.1_ETV3	ETV3	2.73043	1.80778	3.37896	7.93567e-19	1.82331e-18	1.30402	1.90068	1.65514	1.41286	5.13818	6.47949	0.0740687	0.410188	0.973524	0.711571	-2.62921	-2.96429	-2.14177	-2.16122	2.23255	2.50367	-2.60908	-2.92167	2.29683	-0.900593	3.19742
MA0137.3_STAT1	STAT1	2.71794	1.85735	3.35042	1.32228e-18	3.02011e-18	1.34617	1.88018	-0.124664	0.0876472	-1.00336	-0.228146	5.14308	5.53118	-3.91202	-3.75965	3.16031	3.28388	0.556037	0.138296	1.49692	0.156023	-2.48782	-2.68422	1.57901	-0.405225	1.98424
MA0890.1_GBX2	GBX2	2.70597	2.17675	3.03264	2.15198e-18	4.88626e-18	-3.196	-3.59714	-2.39343	-2.41666	-3.58103	-3.71282	-2.04503	-2.20819	2.81645	3.25732	-0.521972	-0.606714	1.6959	1.96188	3.41237	3.50673	1.56255	1.69141	-2.89379	1.87759	-4.77138
MA0052.3_MEF2A	MEF2A	2.70545	1.88034	3.29996	2.19746e-18	4.96036e-18	-2.82367	-2.15806	-0.145667	-0.0872849	-1.94368	-1.54088	2.42547	2.65947	-3.46104	-3.39035	-0.673918	0.204723	-5.40526	-5.73187	-1.54704	-1.58559	3.19251	3.30995	-0.451788	-1.50879	1.057
MA0497.1_MEF2C	MEF2C	2.7005	2.0522	3.10111	2.68575e-18	6.02732e-18	-3.07835	-1.96322	2.63633	2.48417	-1.85883	-1.27895	2.03135	2.12399	-4.95541	-4.94095	-1.24239	-1.00866	-3.95933	-4.254	-2.08588	-1.80957	2.1431	2.36612	0.137064	-1.9747	2.11176
MA0661.1_MEOX1	MEOX1	2.67189	2.01482	3.11509	8.47829e-18	1.89169e-17	-2.70432	-2.93119	-2.46367	-2.10713	-5.07671	-4.37404	-2.52542	-2.71198	1.22749	1.54974	0.666057	0.7585	0.925156	1.30487	1.96404	2.05	3.58956	3.32194	-3.11181	1.73574	-4.84754
MA0871.1_TFEC	TFEC	2.65116	1.81942	3.06799	1.93118e-17	4.28411e-17	-0.471429	0.0466764	2.65987	2.54924	3.6265	1.96437	1.3765	1.71975	1.83399	0.870941	-4.39817	-4.49279	-2.96835	-3.04318	1.94979	2.07495	-2.72382	-2.56459	1.68394	-1.34612	3.03006
MA0747.1_SP8	SP8	2.64434	1.7817	3.26715	2.52705e-17	5.57395e-17	-1.46119	0.328952	-2.59804	-2.68315	-0.0249618	-0.466277	0.204043	0.615603	4.91044	4.32301	-4.65817	-4.75099	0.777792	0.568594	1.8031	2.20775	-1.90726	-1.87005	-0.760628	0.140421	-0.901049
MA0732.1_EGR3	EGR3	2.63684	1.88232	3.14602	3.39417e-17	7.44402e-17	1.91021	2.3074	0.969425	0.972291	-0.110494	0.165795	1.03369	1.48942	2.4078	2.05096	-2.71796	-3.10837	-2.24191	-2.39847	5.07663	4.51878	-3.32999	-3.27428	1.09222	-0.30168	1.3939
MA0660.1_MEF2B	MEF2B	2.62625	1.77679	3.21965	5.13816e-17	1.12052e-16	-2.92009	-3.04866	-0.152069	-0.00747443	-1.21334	-1.10499	1.69834	1.69627	-3.45527	-3.28647	-0.667065	0.00910204	-4.68768	-4.93601	-2.95109	-2.36566	3.71748	3.88182	-0.631502	-1.47408	0.842582
MA0773.1_MEF2D	MEF2D	2.60426	1.84219	3.13781	1.20691e-16	2.61724e-16	-3.15994	-2.93606	0.761944	0.676067	-1.1694	-0.447247	2.32941	2.62766	-3.26455	-3.38957	-0.80232	-0.0497292	-5.43467	-5.66094	-1.49625	-1.48299	2.36286	2.38113	-0.164695	-1.6837	1.51901
MA0056.1_MZF1	MZF1	2.60184	1.78517	3.21168	1.3248e-16	2.85684e-16	0.0730113	0.209557	2.60927	2.56842	1.79475	1.25212	4.816	5.61909	-1.68482	-1.96198	1.48717	1.55124	-1.69193	-1.76317	0.193182	-1.02419	-3.66593	-3.58287	2.36778	-1.21433	3.5821
MA0084.1_SRY	SRY	2.59254	1.90401	2.99	1.89516e-16	4.06406e-16	-3.26345	-2.55461	-1.61087	-1.8191	-2.3282	-1.68048	-3.70841	-3.60969	0.883627	1.39245	4.01894	3.92218	2.04344	1.76365	-1.23758	-1.11753	2.40312	2.62545	-2.57185	1.66977	-4.24162
MA0737.1_GLIS3	GLIS3	2.58412	1.93825	2.96892	2.61661e-16	5.58017e-16	3.04307	3.38608	4.40694	4.34299	1.72138	1.66348	1.93464	1.68146	-2.97166	-2.88368	-3.02942	-2.91075	-0.779689	-0.916631	2.66188	2.22511	-0.882309	-0.921796	2.7725	-1.04089	3.8134
MA0144.2_STAT3	STAT3	2.58009	1.76293	3.14352	3.05204e-16	6.473e-16	1.5095	1.75151	0.36984	0.405124	-1.55648	-0.581303	4.55292	4.93737	-3.75344	-3.70477	3.17228	3.24024	-0.645169	-1.00229	-0.678795	-1.59486	-1.91853	-1.88442	1.42356	-0.876977	2.30054
MA0160.1_NR4A2	NR4A2	2.57609	1.45154	3.29122	3.55464e-16	7.49777e-16	0.563194	0.0348829	0.451943	0.382498	6.33783	4.93837	2.58677	2.60032	-1.6499	-2.43735	-3.14361	-3.52207	-0.635227	-0.846187	0.538791	0.85698	-0.97059	-1.19625	2.23697	-1.30054	3.53752
MA0658.1_LHX6	LHX6	2.55885	1.95546	2.92331	6.83545e-16	1.43396e-15	-2.96655	-3.24772	-3.13397	-3.02223	-3.23281	-3.34236	-2.46265	-2.41319	2.38891	2.27195	0.484194	0.597348	0.462051	0.222204	1.36031	1.20327	3.7484	3.6711	-2.97768	1.64098	-4.61866
MA0468.1_DUX4	DUX4	2.55673	1.8248	3.04971	7.40517e-16	1.54508e-15	2.21054	2.14453	2.63051	2.41285	2.23841	2.42176	0.765081	1.12429	-1.23638	-1.10801	-4.50874	-4.09797	-1.59973	-1.80883	3.46438	3.95411	-1.51307	-1.57619	1.9935	-1.00304	2.99654
MA0785.1_POU2F1	POU2F1	2.54164	1.47185	3.25423	1.30517e-15	2.70858e-15	-3.1717	-3.1976	-3.14819	-3.33088	-2.39857	-1.38437	-1.51132	-1.32945	5.13895	4.92644	-2.18625	-2.22585	0.104806	0.181093	-0.0476881	1.12339	0.872336	0.851916	-2.43401	0.873915	-3.30792
MA0025.1_NFIL3	NFIL3	2.5412	1.83344	3.01248	1.32679e-15	2.73165e-15	-4.45873	-4.34169	-4.38718	-4.181	-2.96147	-2.68257	0.490841	0.53535	0.498418	0.440208	-0.316137	-0.434357	1.08461	1.17085	-1.10592	-2.03646	3.40962	3.3996	-2.74831	0.611043	-3.35935
MA0152.1_NFATC2	NFATC2	2.54113	1.76291	3.03297	1.33044e-15	2.73165e-15	2.81291	2.67881	3.46594	3.2108	-0.169943	-0.243324	1.92824	2.51888	-4.34492	-4.21643	-0.322826	-0.13489	-3.46796	-3.50153	0.497532	1.01609	0.1377	-0.125913	2.02529	-1.44631	3.4716
MA0513.1_SMAD2::SMAD3::SMAD4	SMAD2::SMAD3::SMAD4	2.52189	1.80024	2.94014	2.72299e-15	5.56124e-15	-1.14955	-1.97966	-3.71774	-3.52589	-3.50022	-4.06219	-2.46113	-2.27068	0.213179	0.187417	1.7878	1.64166	1.01175	0.757834	-2.99344	-3.00127	3.63564	3.47079	-2.83338	0.671137	-3.50452
MA0595.1_SREBF1	SREBF1	2.5163	1.63454	3.08706	3.34866e-15	6.80308e-15	-2.12344	-1.37344	1.27734	1.1613	3.06573	2.38039	1.12836	1.97385	2.14348	1.28448	-5.49471	-5.5446	-1.13524	-0.835392	-1.61571	-2.05651	-1.91445	-1.84297	0.936261	-1.70116	2.63742
MA0762.1_ETV2	ETV2	2.51133	1.57669	3.11706	4.02325e-15	8.13076e-15	1.20503	1.4288	-0.514399	-0.623745	5.57268	6.08349	-1.19872	-1.04816	1.61974	1.97939	1.4822	1.64342	0.336474	0.0842731	3.40929	3.18784	-3.05368	-3.00071	1.36312	0.768824	0.594299
MA0596.1_SREBF2	SREBF2	2.50977	1.44352	3.1905	4.25977e-15	8.56391e-15	-0.599049	-0.128841	0.741548	0.774381	3.17329	2.66674	2.81171	3.01721	0.602728	0.209132	-5.77057	-5.21424	-0.589798	-0.723557	-0.640929	-1.16197	-2.10456	-2.20951	1.55712	-1.76033	3.31745
MA0644.1_ESX1	ESX1	2.50432	1.96768	2.77228	5.20611e-15	1.04122e-14	-3.62025	-3.72188	-2.64173	-2.44256	-3.97239	-3.95879	-2.2503	-2.05038	1.3854	1.63415	1.04317	1.01971	1.56885	1.47595	1.35937	1.25489	2.77199	2.7317	-3.08228	1.62452	-4.7068
MA0715.1_PROP1	PROP1	2.49705	1.58244	3.08774	6.79442e-15	1.35188e-14	-2.6085	-2.68108	-3.41301	-3.54112	-1.65721	-1.9542	-2.31273	-2.13909	4.67052	4.47559	0.4873	0.100707	0.495108	0.670061	-1.18978	-0.878165	2.006	2.28098	-2.53837	1.31183	-3.8502
MA0712.1_OTX2	OTX2	2.4947	1.86105	2.89112	7.40412e-15	1.46564e-14	0.989409	1.273	-3.74646	-3.6858	-1.39684	-1.72975	-0.63324	-0.671116	-1.82703	-1.79887	3.02907	2.87583	3.82092	3.72143	-1.35039	-3.07126	1.69116	1.79683	-1.2001	0.88877	-2.08887
MA0722.1_VAX1	VAX1	2.4923	1.79366	2.94676	8.08265e-15	1.58371e-14	-2.24408	-1.89507	-2.457	-2.28055	-3.77909	-2.89505	-2.86214	-3.22944	-0.200405	-0.0696213	0.860358	0.705203	2.09595	2.33176	0.712429	0.926961	4.22938	4.01311	-2.7053	1.56051	-4.26582
MA0723.1_VAX2	VAX2	2.4923	1.79366	2.94676	8.08265e-15	1.58371e-14	-2.24408	-1.89507	-2.457	-2.28055	-3.77909	-2.89505	-2.86214	-3.22944	-0.200405	-0.0696213	0.860358	0.705203	2.09595	2.33176	0.712429	0.926961	4.22938	4.01311	-2.7053	1.56051	-4.26582
MA0844.1_XBP1	XBP1	2.49044	1.79717	2.88003	8.64978e-15	1.68627e-14	-0.696206	-0.178254	2.40674	2.35671	3.25603	3.23791	2.35353	2.51811	-0.103209	-1.08887	-3.85818	-4.00767	-3.52736	-3.21552	-0.034288	0.0166801	-1.81682	-1.83579	1.90682	-1.9471	3.85393
MA0628.1_POU6F1	POU6F1	2.4817	1.65756	2.97807	1.18834e-14	2.30502e-14	-3.08778	-3.21942	-3.27893	-2.90398	-2.37137	-2.40795	-2.55432	-2.37283	1.9577	1.76562	0.325182	0.292395	-0.0823453	-0.325434	0.706044	0.917347	4.30385	4.30222	-2.77457	1.41626	-4.19083
MA0741.1_KLF16	KLF16	2.47908	1.8175	2.95416	1.30656e-14	2.52167e-14	-0.661297	0.994868	-3.27877	-3.34193	0.0359351	-0.0680773	-0.0163222	0.149602	4.01468	3.26245	-3.42629	-4.0919	1.65375	1.47262	2.63122	2.83024	-1.72679	-1.77239	-0.773249	0.484758	-1.25801
MA0765.1_ETV5	ETV5	2.42982	1.6704	2.96781	7.60234e-14	1.45995e-13	1.01203	1.92371	1.47168	1.46824	4.43382	5.54336	0.651184	0.630217	1.32772	1.07702	-1.87554	-2.09529	-2.42258	-2.59613	1.5189	2.27696	-2.57997	-2.66886	2.14178	-0.803778	2.94556
MA0764.1_ETV4	ETV4	2.41288	1.71118	2.8606	1.37786e-13	2.63294e-13	0.644194	1.2127	1.1829	1.0997	3.69038	4.2825	1.07592	1.22276	1.66828	1.6037	-1.62553	-1.83676	-3.3705	-3.49889	1.4159	2.36192	-3.08002	-3.03654	1.80138	-0.939844	2.74123
MA0718.1_RAX	RAX	2.40688	1.80874	2.84748	1.69844e-13	3.22955e-13	-2.96549	-3.21197	-2.69649	-2.58472	-3.26141	-2.96887	-1.26395	-1.13187	0.457265	0.628906	0.865232	1.00364	1.0821	0.927741	3.42724	4.02347	2.23833	2.49639	-2.5106	1.71503	-4.22563
MA0669.1_NEUROG2	NEUROG2	2.38715	1.6773	2.85238	3.36457e-13	6.36629e-13	-0.352163	-0.38546	4.35338	4.28344	1.72935	1.58912	2.28606	2.36098	-1.27479	-1.9244	-1.47101	-1.28074	-3.14989	-3.41986	0.910118	-0.690969	-2.15405	-2.52164	1.98309	-1.69772	3.68081
MA0800.1_EOMES	EOMES	2.37451	1.68549	2.82963	5.19179e-13	9.77576e-13	-0.767701	-0.951964	-2.24808	-2.4416	-1.54674	-0.815355	-3.65988	-4.30484	2.51646	2.36853	-1.1524	-0.875503	3.74866	3.28925	-1.72967	-1.71663	1.76421	1.72232	-2.09202	0.993523	-3.08554
MA0828.1_SREBF2(var.2)	SREBF2(var.2)	2.3626	1.1332	3.11582	7.78975e-13	1.45963e-12	-3.06908	-2.32093	-1.28843	-1.76029	-2.24131	-2.81874	-2.69912	-2.33202	5.01852	4.62878	-2.75375	-2.2215	-0.637305	-0.694683	-0.936023	0.345172	0.526633	0.569521	-2.31624	0.384537	-2.70077
MA0734.1_GLI2	GLI2	2.35648	1.82327	2.62258	9.58778e-13	1.78787e-12	1.86916	2.11326	2.71269	2.50456	3.14108	4.12196	-0.738004	-0.846744	1.26393	1.18068	-1.93082	-2.10152	-2.57223	-2.50948	2.79966	3.0209	-2.0017	-2.23547	1.85974	-0.508604	2.36835
MA0149.1_EWSR1-FLI1	EWSR1-FLI1	2.35537	0.918792	3.15634	9.95312e-13	1.84707e-12	1.30053	0.903823	-0.165323	-0.0987444	0.165039	0.992339	-0.616198	-0.549772	-0.518199	-0.970363	6.27	6.42506	1.20011	1.09211	-1.46778	-2.60079	-1.01365	-0.842416	0.241462	0.757408	-0.515946
MA0867.1_SOX4	SOX4	2.3403	1.13829	2.97847	1.65375e-12	3.05429e-12	-1.50915	-1.5182	-1.2391	-1.10707	-1.77545	-1.5346	-2.36712	-1.94108	-1.24783	-1.187	5.39898	5.13365	0.824004	1.28793	0.111839	-0.425723	2.29713	2.1712	-1.62397	1.43642	-3.06039
MA0761.1_ETV1	ETV1	2.33763	1.64722	2.7857	1.80856e-12	3.32431e-12	0.441509	1.06495	0.788341	0.741608	3.6113	4.09077	1.16008	1.23091	1.78097	1.74558	-1.88932	-1.91269	-3.30041	-3.37543	0.987452	1.87851	-3.00727	-2.99856	1.64118	-1.00912	2.6503
MA0051.1_IRF2	IRF2	2.32676	1.47221	2.86019	2.59919e-12	4.75492e-12	-0.963001	-0.547313	-3.98252	-4.22402	-0.267887	-0.0571702	-2.43069	-2.63571	3.78963	4.24165	1.89933	1.34943	1.09548	0.656495	0.830312	1.45865	0.932069	1.17249	-1.88854	1.74255	-3.63109
MA0527.1_ZBTB33	ZBTB33	2.3054	1.30433	3.01047	5.26529e-12	9.58679e-12	2.40967	2.36122	2.90645	3.09281	0.336753	0.938703	1.60144	1.82272	-0.035898	-0.120774	0.783861	0.537967	-0.00698673	-0.0335858	4.54544	4.94075	-3.62418	-3.78403	1.93372	0.320256	1.61346
MA0050.2_IRF1	IRF1	2.30402	1.64262	2.77816	5.5101e-12	9.98543e-12	-2.02746	-0.97429	-4.4442	-4.153	-1.44493	-0.409572	-1.09037	-0.597112	2.18223	2.22525	-0.98874	-0.782966	-1.64963	-2.08557	2.32541	2.41145	2.53117	3.19882	-1.89262	0.936743	-2.82936
MA0831.1_TFE3	TFE3	2.30198	1.72703	2.69236	5.89224e-12	1.06281e-11	-2.38711	-2.36948	0.387292	0.108982	2.70223	1.51661	-0.934321	-0.516794	3.82065	2.99148	-3.75571	-3.44246	-1.69063	-1.79539	1.68233	2.4303	-1.56011	-1.45826	-0.186573	-0.277781	0.0912075
MA0690.1_TBX21	TBX21	2.29008	1.63933	2.68464	8.69018e-12	1.56019e-11	-1.40138	-1.98132	-2.37611	-2.58563	-0.991727	-0.397763	-2.83286	-3.18995	1.19472	1.03492	-0.761875	-0.799544	3.70576	3.36721	-3.14378	-2.53461	2.44842	2.238	-1.96959	0.674922	-2.64452
MA0799.1_RFX4	RFX4	2.28043	1.63386	2.68652	1.18877e-11	2.12438e-11	-3.21173	-2.40314	2.04281	2.11144	1.24173	0.862917	2.81711	3.98066	-0.152709	-0.967671	-2.96916	-2.98889	-2.05393	-1.91411	-1.25766	-0.143342	-2.65963	-2.93008	0.930225	-1.80372	2.73394
MA0900.1_HOXA2	HOXA2	2.27922	1.8252	2.54725	1.23594e-11	2.19849e-11	-3.33425	-3.55832	-2.22763	-2.26123	-2.92013	-1.94817	-2.48863	-2.64275	0.53348	0.829667	1.76172	1.79759	1.75883	1.91751	0.504085	0.752696	2.84806	2.80433	-2.67264	1.5508	-4.22343
MA0703.1_LMX1B	LMX1B	2.22683	1.39164	2.71615	6.54643e-11	1.15384e-10	-2.73013	-2.71585	-1.76518	-1.76041	-2.75179	-1.75919	-2.67836	-2.7967	-0.301657	-0.282965	1.62773	1.21799	1.48744	0.958492	-1.29181	-0.865646	3.81258	4.14386	-2.3697	1.0506	-3.4203
MA0721.1_UNCX	UNCX	2.22683	1.39164	2.71615	6.54643e-11	1.15384e-10	-2.73013	-2.71585	-1.76518	-1.76041	-2.75179	-1.75919	-2.67836	-2.7967	-0.301657	-0.282965	1.62773	1.21799	1.48744	0.958492	-1.29181	-0.865646	3.81258	4.14386	-2.3697	1.0506	-3.4203
MA0507.1_POU2F2	POU2F2	2.21862	1.46767	2.71835	8.45989e-11	1.48433e-10	-3.39159	-2.80121	-1.4713	-1.38209	-2.2247	-1.47665	-1.65644	-1.41816	3.96738	3.91537	-2.85289	-2.97082	0.121598	0.155807	0.965877	2.10292	0.334814	0.331405	-1.97776	0.607145	-2.58491
MA0907.1_HOXC13	HOXC13	2.21837	1.59834	2.68644	8.52469e-11	1.48893e-10	-1.27104	-0.785188	-2.42094	-2.6129	-3.54027	-3.0854	-0.945087	-0.938328	1.16815	1.43268	1.05336	0.721291	2.18614	1.80983	3.83073	3.9574	1.05953	0.82826	-1.94989	1.80474	-3.75463
MA0159.1_RARA::RXRA	RARA::RXRA	2.21587	1.63709	2.55481	9.2136e-11	1.60201e-10	-3.05209	-3.42283	-2.71247	-2.85745	1.42789	0.0926696	-1.66904	-2.06569	0.104318	-0.265102	1.06087	0.607628	3.00188	3.23751	-1.67721	-1.18156	2.7322	2.4588	-1.78238	1.00793	-2.79031
MA0906.1_HOXC12	HOXC12	2.20602	1.5835	2.56668	1.25027e-10	2.16414e-10	-0.465606	-0.761014	-2.54463	-2.52804	-3.72058	-3.86562	-1.4703	-1.74754	1.82362	2.05623	0.756834	1.26007	3.15013	2.66249	0.965602	1.81707	1.52247	1.33889	-2.13792	1.73534	-3.87326
MA0612.1_EMX1	EMX1	2.20557	1.66577	2.59195	1.26798e-10	2.18501e-10	-2.59121	-2.77878	-1.85844	-1.78722	-3.15575	-2.54477	-2.70089	-3.0636	1.21726	1.19495	0.236273	0.37571	0.924227	1.00394	1.08614	1.09001	3.45798	3.39825	-2.56008	1.39847	-3.95856
MA0597.1_THAP1	THAP1	2.20378	1.40118	2.76092	1.33988e-10	2.29864e-10	0.237657	0.182021	-0.848065	-0.77267	-1.67122	-1.00588	-4.31216	-4.86318	1.85803	1.86228	2.66229	2.60595	-0.644964	-0.463758	-1.15951	-0.548396	2.39305	2.55214	-1.63169	1.11171	-2.7434
MA0729.1_RARA	RARA	2.18619	1.16367	2.76026	2.29834e-10	3.92549e-10	-2.01908	-1.86165	-0.657285	-0.392411	2.58721	2.37001	0.697075	1.21384	-1.43519	-1.67975	-5.22642	-5.18639	0.43913	0.538887	-0.158388	0.939694	0.890461	1.02565	0.242213	-0.985233	1.22745
MA0798.1_RFX3	RFX3	2.18247	1.45477	2.7125	2.57421e-10	4.3773e-10	-3.03542	-2.45867	1.10519	1.06809	0.503223	-0.447838	2.97093	4.21238	0.749257	0.0129882	-3.11884	-3.21073	-2.23245	-2.45574	-1.87053	-0.8476	-2.27597	-2.41047	0.489735	-1.76601	2.25574
MA0470.1_E2F4	E2F4	2.1609	1.58505	2.5176	4.93873e-10	8.36118e-10	4.10333	3.86472	1.20343	1.23197	1.09229	2.82197	1.59505	2.05654	-0.436828	-0.326246	-1.05214	-1.45939	-0.702135	-0.485539	4.11376	3.41224	-2.37488	-2.27158	2.24616	-0.158273	2.40444
MA0517.1_STAT1::STAT2	STAT1::STAT2	2.1592	1.53953	2.56944	5.19601e-10	8.75835e-10	-1.53126	-1.18327	-3.9934	-4.08185	-1.47175	-1.50254	-2.17772	-2.16183	2.02154	2.0922	1.1822	1.28847	0.657531	0.290974	1.28329	0.962191	2.47852	2.96165	-2.26295	1.52186	-3.78481
MA0873.1_HOXD12	HOXD12	2.14368	1.37785	2.67378	8.25292e-10	1.38506e-09	0.688578	0.604372	-0.537066	-0.495894	-2.9958	-2.75111	-1.60026	-1.71411	0.759161	0.975242	-0.55252	0.1758	4.64589	4.38908	2.84475	2.53972	0.0148138	-0.175196	-1.10016	1.56167	-2.66183
MA0855.1_RXRB	RXRB	2.14195	1.38388	2.63451	8.68596e-10	1.45142e-09	-0.234786	-0.460743	-0.189101	-0.186442	3.79105	3.24155	1.72912	1.91078	1.45267	1.2485	-4.04376	-3.70296	-0.579084	-0.963394	-1.13297	-1.29686	-2.0284	-2.18965	1.20018	-1.32359	2.52377
MA0772.1_IRF7	IRF7	2.1164	1.40034	2.62592	1.83932e-09	3.06025e-09	0.365651	0.645605	-3.66048	-3.7304	-0.0621513	-0.291934	-1.92913	-1.81367	3.12441	3.32068	-0.538024	-0.403875	0.744786	0.23952	2.97491	3.26072	0.289217	0.532587	-1.30956	1.35449	-2.66406
MA0088.2_ZNF143	ZNF143	2.11309	1.51028	2.46462	2.02551e-09	3.35556e-09	1.19184	1.69546	2.99182	3.21276	2.49607	2.22084	0.336751	0.841521	-0.123452	0.0103983	-2.7532	-2.14601	-0.388888	-0.293567	3.46187	3.35453	-2.38448	-2.45859	1.87338	-0.372138	2.24552
MA0758.1_E2F7	E2F7	2.10695	1.31154	2.51833	2.41992e-09	3.99184e-09	1.90805	2.36622	2.2572	2.00095	1.41539	2.21951	1.96292	2.46606	-3.47031	-3.5719	-0.354124	-0.506767	1.42224	1.59601	1.14115	0.321674	-2.5817	-2.4707	2.07454	-0.847443	2.92198
MA0886.1_EMX2	EMX2	2.10605	1.69304	2.37703	2.48364e-09	4.0795e-09	-2.36349	-2.61155	-2.35416	-2.23106	-2.18978	-2.16448	-2.87514	-2.90021	1.38665	1.38053	0.720358	0.839601	1.29601	1.23262	1.068	1.00369	2.93852	2.93465	-2.46123	1.48006	-3.9413
MA0875.1_BARX1	BARX1	2.08955	1.5745	2.40919	3.98939e-09	6.52502e-09	-2.29937	-2.47194	-1.11142	-1.0461	-3.53232	-3.24737	-1.64618	-1.85943	0.553635	0.586484	1.39542	1.66259	1.06164	1.02886	2.01015	2.72488	2.45146	2.52348	-2.15177	1.59986	-3.75163
MA0600.2_RFX2	RFX2	2.08746	1.28931	2.62699	4.23499e-09	6.89749e-09	-3.59406	-2.78591	0.675574	0.637683	0.512284	-0.69253	2.98552	4.10042	0.686442	-0.134815	-2.60779	-2.88488	-1.93725	-1.92603	-1.66443	-0.658951	-2.1749	-2.3923	0.229872	-1.56949	1.79936
MA0472.2_EGR2	EGR2	2.07744	1.49328	2.45787	5.63128e-09	9.13309e-09	2.17694	2.74631	1.39664	1.43806	0.14037	0.0865461	0.991978	1.39535	1.39685	0.943587	-2.53115	-2.67749	-1.47522	-1.34554	3.7425	3.42338	-2.38104	-2.27671	1.29652	-0.318085	1.61461
MA0775.1_MEIS3	MEIS3	2.07687	1.52778	2.42129	5.72152e-09	9.24062e-09	-1.67123	-1.50107	-3.61375	-3.26311	-0.772825	-0.722284	-2.51181	-2.52567	2.6814	3.01905	2.12914	1.71185	0.955288	0.71461	-0.60751	-1.50618	1.4496	1.42106	-2.07272	1.19683	-3.26955
MA0894.1_HESX1	HESX1	2.06144	1.36328	2.60504	8.83696e-09	1.42128e-08	-2.62665	-2.95416	-0.288069	-0.175519	-2.41338	-2.99283	-0.489041	-0.181926	-0.0074615	0.217476	1.86959	1.76264	0.884924	0.806949	4.06684	4.08534	0.457712	0.538295	-1.5152	1.46823	-2.98343
MA0889.1_GBX1	GBX1	2.03585	1.64266	2.29867	1.79726e-08	2.8786e-08	-2.69897	-2.76007	-1.60249	-1.674	-2.04484	-2.18472	-2.89744	-2.33731	2.44631	2.60412	0.86029	1.0225	1.00435	0.800734	2.5512	1.80281	0.874018	1.0944	-2.27498	1.50607	-3.78105
MA0699.1_LBX2	LBX2	2.02954	1.55344	2.33955	2.13644e-08	3.40771e-08	-2.71871	-2.58484	-0.828277	-0.78278	-2.50508	-2.88144	-2.63996	-2.24675	2.06975	2.40909	0.710085	0.617869	0.484187	0.358665	2.7978	2.67327	1.04705	1.06533	-2.14848	1.42331	-3.57179
MA0028.2_ELK1	ELK1	2.02386	1.49165	2.35469	2.49517e-08	3.96353e-08	0.0967472	1.08213	0.996319	0.804013	2.74843	3.8414	0.756794	0.892927	1.66132	1.47806	-1.8137	-1.88938	-2.31426	-2.65882	1.45887	2.69198	-2.31892	-2.37075	1.40235	-0.607559	2.00991
MA0663.1_MLX	MLX	2.00858	1.33857	2.43496	3.77433e-08	5.97086e-08	-2.69557	-2.25378	0.862762	0.48206	-0.565094	-1.88009	-0.649489	-0.340053	3.41769	2.23569	-1.49928	-1.489	-1.48701	-1.44405	3.02795	3.76516	-1.1377	-1.10068	-0.879907	0.428876	-1.30878
MA0692.1_TFEB	TFEB	2.00154	1.47286	2.37656	4.56029e-08	7.18479e-08	-2.26832	-2.24189	0.237232	0.0492959	2.73476	1.39343	0.00720112	0.366936	3.05212	1.99756	-2.24605	-2.14107	-3.3143	-3.24751	1.03012	1.57821	-0.902368	-0.872148	0.0348297	-0.506544	0.541374
MA0140.2_GATA1::TAL1	GATA1::TAL1	1.99872	1.25553	2.5157	4.91761e-08	7.71625e-08	0.456498	-0.127329	0.518508	0.43334	0.593661	-0.690937	-1.3411	-1.19157	3.68082	3.21698	-3.69001	-4.06559	1.08949	1.64274	-1.0597	-0.107704	-1.49212	-1.63866	-0.168616	-0.242376	0.0737609
MA0735.1_GLIS1	GLIS1	1.99169	1.6171	2.15671	5.932e-08	9.27025e-08	1.67426	1.51847	2.58573	2.54107	2.54199	3.08929	2.34234	2.55758	-2.32353	-1.69481	-1.40769	-1.46431	-1.66594	-1.48026	2.27365	1.07609	-1.12412	-1.23828	2.35634	-0.904922	3.26126
MA0018.2_CREB1	CREB1	1.98643	1.25533	2.41588	6.8208e-08	1.06162e-07	0.660322	0.963307	0.50661	0.487832	-0.901291	-0.45873	1.82222	2.42389	-0.132487	-0.72977	-3.77156	-4.12442	-3.26519	-2.93847	1.63999	1.83727	-0.102739	-0.204048	0.68802	-1.17914	1.86716
MA0651.1_HOXC11	HOXC11	1.96284	1.3158	2.42901	1.2666e-07	1.96348e-07	0.406989	0.362353	-1.17388	-1.139	-3.46869	-3.24816	-0.922313	-1.16223	0.381642	0.540903	-0.124581	0.473146	3.63985	3.09165	2.61444	2.82008	0.410417	0.356191	-1.29311	1.42037	-2.71349
MA0823.1_HEY1	HEY1	1.9528	1.30547	2.37746	1.64272e-07	2.53635e-07	-0.607037	-0.0486949	1.97145	1.81994	3.12122	3.44863	-0.108256	-0.0511277	0.942906	0.471446	-2.14026	-1.92108	-3.43539	-3.18611	0.386804	1.80081	-0.478375	-0.850753	1.19327	-0.841	2.03427
MA0856.1_RXRG	RXRG	1.92942	1.16929	2.44961	2.98588e-07	4.59184e-07	-0.100665	-0.357012	-0.377134	-0.177921	3.96688	3.28402	0.721184	0.958259	1.29507	1.2577	-3.25243	-3.04741	-1.58873	-2.12423	-1.5916	-1.23489	-0.818591	-1.06272	0.989702	-1.21679	2.20649
MA0141.3_ESRRB	ESRRB	1.92855	1.22526	2.43545	3.05209e-07	4.67503e-07	2.02478	1.13329	0.443313	0.211314	4.21639	3.47988	1.97598	1.94274	-2.94254	-3.21266	-1.26981	-1.26892	-0.010499	-0.187714	0.674733	0.043719	-0.199651	-0.0780603	1.92846	-0.84514	2.7736
MA0657.1_KLF13	KLF13	1.89881	1.41053	2.28222	6.41944e-07	9.79408e-07	-0.572076	0.458658	-3.28055	-3.26416	-1.31575	-1.65899	-0.941692	-0.626049	3.02785	2.36412	-1.05778	-1.223	2.22121	2.39268	0.891246	2.15633	-0.185289	-0.344543	-1.40008	1.02428	-2.42436
MA0839.1_CREB3L1	CREB3L1	1.89789	1.31393	2.29956	6.56696e-07	9.97971e-07	-0.656976	-0.904637	2.52362	2.25139	3.0024	2.35435	1.63003	1.51243	-0.95469	-1.58706	-3.14863	-3.6527	-0.694919	-0.332342	0.302409	0.479575	-0.690414	-0.988777	1.46408	-1.12675	2.59083
MA0009.2_T	T	1.89562	1.26318	2.3869	6.94387e-07	1.05111e-06	-2.3539	-2.26497	-2.47123	-2.47524	-0.945326	-1.08666	-0.0220472	0.237053	2.8119	2.96814	-1.30692	-1.11777	0.55701	0.707935	-3.966	-3.23944	0.0555521	0.0575744	-1.42279	-0.247201	-1.17559
MA0510.2_RFX5	RFX5	1.88509	1.24325	2.3485	8.99046e-07	1.35559e-06	-3.20947	-2.71012	0.603529	0.50262	0.346445	-0.102043	2.35873	3.59955	0.714335	0.04561	-1.52487	-1.86545	-3.10452	-2.79262	-1.98826	-0.905764	-1.37976	-1.54829	0.173656	-1.43496	1.60861
MA0887.1_EVX1	EVX1	1.87113	1.44203	2.06546	1.26135e-06	1.89448e-06	-2.20894	-2.51729	-1.30531	-1.25588	-1.86666	-1.47864	-1.91567	-2.28138	-0.476384	-0.358659	2.32776	2.36139	2.19393	2.20793	0.37829	0.87477	2.08105	2.06768	-1.85372	1.36578	-3.2195
MA0768.1_LEF1	LEF1	1.86457	1.29306	2.25926	1.47678e-06	2.20945e-06	-1.42003	-1.94445	0.854542	0.729237	0.966996	1.46728	-2.36295	-2.31403	3.60087	3.08038	-1.6212	-1.48418	1.05972	1.34527	-0.604851	-2.26597	-1.16541	-1.24653	-0.502926	0.0698103	-0.572736
MA0079.3_SP1	SP1	1.85967	1.14454	2.36184	1.66047e-06	2.47468e-06	-0.973951	-0.0927176	-3.35546	-3.44835	0.0135685	0.097276	-0.58253	-0.150319	3.77468	3.08172	-1.20301	-1.36656	-0.0531299	-0.439186	1.94169	1.58092	-0.956179	-0.512344	-1.06156	0.584861	-1.64642
MA0905.1_HOXC10	HOXC10	1.85735	1.3261	2.19125	1.75489e-06	2.60534e-06	-0.209914	-0.450068	-0.409255	-0.265768	-2.06916	-2.67238	-1.46431	-1.95319	1.72754	1.84802	-0.526984	0.0588397	3.42775	3.06429	2.5033	2.65553	-0.495826	-0.600064	-1.18676	1.36624	-2.553
MA0908.1_HOXD11	HOXD11	1.84762	1.37377	2.18284	2.2108e-06	3.26961e-06	-0.461124	-0.612964	-1.35023	-1.37533	-3.15698	-2.36571	-1.72201	-2.20728	1.51182	1.77423	0.223454	0.581212	2.97951	2.49786	2.25543	1.83036	0.803398	0.717086	-1.65645	1.51744	-3.17389
MA0112.3_ESR1	ESR1	1.84221	1.1469	2.22788	2.51191e-06	3.70076e-06	-2.23002	-2.15919	-1.29595	-1.30084	1.3836	1.26228	-0.494785	-0.155537	-0.0427609	-0.419851	-3.53088	-3.43158	-1.89622	-2.14143	-1.69471	-1.61894	2.65548	2.70157	-0.623805	-0.941933	0.318129
MA0642.1_EN2	EN2	1.83757	1.40762	2.08236	2.80074e-06	4.11059e-06	-1.32484	-1.2429	-1.20586	-1.43688	-2.50242	-2.39915	-1.86986	-1.33137	0.279038	0.781555	2.64307	2.60869	-0.444534	-0.198171	2.83383	2.1059	1.63633	1.86361	-1.66416	1.41093	-3.07509
MA0115.1_NR1H2::RXRA	NR1H2::RXRA	1.83732	1.05948	2.32574	2.81681e-06	4.11852e-06	1.00468	-0.0642353	1.24192	1.24445	3.77862	3.71217	0.906891	0.900434	-0.681036	-0.986562	-3.14279	-3.10615	-0.192963	-0.154968	-0.193351	-0.829274	-1.01245	-0.967528	1.59062	-1.12671	2.71733
MA0059.1_MAX::MYC	MAX::MYC	1.82022	1.35155	2.11826	4.19144e-06	6.10526e-06	-0.760199	-0.5339	2.18008	2.35381	2.80191	2.54228	-0.917881	-1.01789	0.399086	-0.400401	-2.17211	-2.28918	-2.52191	-2.51132	1.74543	1.72932	0.0821045	-0.091559	0.831025	-0.603055	1.43408
MA0046.2_HNF1A	HNF1A	1.81734	0.824313	2.42244	4.47874e-06	6.49922e-06	-2.18998	-1.92917	-2.68634	-2.80042	-0.355106	-1.03726	-0.47958	-0.335759	0.358783	0.311557	-1.24839	-1.1976	-0.468746	-1.18148	-0.206776	-0.037023	3.60612	4.06601	-1.4767	0.400245	-1.87695
MA0504.1_NR2C2	NR2C2	1.81513	1.13696	2.17097	4.71153e-06	6.81143e-06	-0.454103	-0.401549	-2.46825	-2.33424	2.698	1.59798	2.87216	2.86066	0.489545	0.245921	-2.09103	-1.91696	-0.772848	-1.15965	-1.78112	-2.44171	-0.37943	-0.231563	0.546333	-1.00388	1.55022
MA0753.1_ZNF740	ZNF740	1.80727	1.33948	2.10956	5.63983e-06	8.12304e-06	0.306143	1.88801	1.07016	0.819647	1.76818	2.00209	2.74543	2.94398	-2.45443	-2.48541	-2.04656	-1.58208	-1.80177	-1.931	0.596358	0.0142217	-0.661107	-0.306437	1.69296	-1.26582	2.95878
MA0636.1_BHLHE41	BHLHE41	1.80155	1.1802	2.14536	6.42236e-06	9.21573e-06	-1.86542	-1.19647	0.172551	-0.145028	1.58495	1.36601	0.276628	0.648571	1.99905	1.18704	-2.25912	-2.16226	-3.8659	-3.68581	0.652747	1.73222	-0.477138	-0.700983	0.105224	-0.758016	0.86324
MA0679.1_ONECUT1	ONECUT1	1.77679	0.82521	2.31499	1.11857e-05	1.59914e-05	0.788455	0.966703	-3.96305	-3.7177	2.11943	2.51923	0.19728	0.433213	0.782699	1.03693	1.07111	1.58018	-0.704445	-1.0067	2.18735	1.36735	0.336651	0.51636	-0.0820544	0.716749	-0.798803
MA0130.1_ZNF354C	ZNF354C	1.77255	1.36735	2.00513	1.22852e-05	1.74985e-05	2.71907	2.63453	2.52518	2.67431	1.27164	1.50825	0.533725	0.981902	-1.39356	-1.75058	-1.90163	-1.96054	-1.87464	-1.91753	0.233248	1.23858	-0.396792	-0.462473	1.85608	-1.01859	2.87467
MA0498.2_MEIS1	MEIS1	1.76144	1.06973	2.24609	1.56766e-05	2.2247e-05	0.821965	0.722561	-2.69823	-2.65936	-0.252845	-0.888366	-1.17452	-1.21212	1.38651	1.53703	4.09853	3.49474	0.539503	0.234316	-0.495587	-0.362526	0.423196	0.359426	-0.917614	1.12151	-2.03913
MA0668.1_NEUROD2	NEUROD2	1.76024	1.33048	2.03814	1.60924e-05	2.27534e-05	0.873192	1.13308	1.1352	1.12803	0.923135	0.840906	2.05771	2.35999	-0.38376	-0.903044	-1.66154	-1.74171	-1.97251	-2.1643	3.11038	2.30673	-1.73448	-1.99425	1.3064	-0.713848	2.02025
MA0680.1_PAX7	PAX7	1.75484	1.30133	2.07873	1.81003e-05	2.54989e-05	-1.62757	-2.08244	-2.67509	-2.82664	-1.25015	-1.27382	-0.852717	-0.970192	0.191018	-0.0935838	1.27418	1.14588	1.3981	0.961549	1.18073	1.65916	2.67902	2.86095	-1.69483	1.3257	-3.02053
MA0625.1_NFATC3	NFATC3	1.75435	1.18322	2.08957	1.8292e-05	2.56753e-05	1.23255	1.32921	2.35962	2.21872	0.466222	0.737974	1.46999	1.78236	-3.02299	-2.81688	-0.566994	-0.440878	-2.69088	-2.48779	0.532724	1.09421	0.113733	-0.111322	1.44958	-1.03971	2.48929
MA0750.1_ZBTB7A	ZBTB7A	1.75111	1.09322	2.22865	1.96192e-05	2.74385e-05	0.992869	1.24989	1.02503	1.02656	0.545861	1.31394	-1.7443	-1.7503	0.925694	0.963294	-0.734279	-1.23246	-1.49438	-1.51586	4.31604	3.97365	0.0536905	-0.0341549	0.332445	0.522123	-0.189678
MA0093.2_USF1	USF1	1.72841	1.13269	2.10469	3.18707e-05	4.44119e-05	-2.81102	-2.03485	-0.281358	-0.367631	2.64011	0.121404	-0.843651	0.0428262	3.12039	1.90771	-2.67199	-2.6376	-1.53428	-1.57374	-0.231202	0.933471	-0.237897	-0.388215	-0.441771	-0.331334	-0.110437
MA0686.1_SPDEF	SPDEF	1.72316	1.21609	2.04667	3.55986e-05	4.94283e-05	0.785864	0.760752	-1.55781	-1.57823	3.3505	3.26353	-2.13731	-2.19152	2.33643	2.45512	-0.524233	-0.204449	0.79318	0.738579	1.12012	0.652444	-0.690192	-0.683851	0.0869711	0.599314	-0.512343
MA0486.2_HSF1	HSF1	1.7096	1.12025	2.08507	4.72486e-05	6.5369e-05	0.847334	0.789755	2.4887	2.3616	1.21705	1.6222	0.70835	0.581086	-2.35643	-2.41167	-0.0303159	-0.187877	-3.04843	-3.19837	0.703233	0.221764	0.404678	0.173265	1.32701	-0.973016	2.30002
MA0752.1_ZNF410	ZNF410	1.69545	1.20378	2.00546	6.32078e-05	8.71365e-05	0.957502	0.883039	3.16741	2.93645	0.820126	0.578626	-0.0163193	0.195097	-1.08249	-1.32983	-1.69693	-1.89842	-0.996734	-0.501379	2.26224	3.17598	-1.23995	-1.20549	1.19024	-0.4513	1.64154
MA0526.1_USF2	USF2	1.6925	1.0211	2.10339	6.71378e-05	9.22249e-05	-3.02193	-2.6341	-0.131401	-0.204791	3.21117	0.50605	-0.95821	-0.117001	2.75473	1.88601	-2.02525	-2.10842	-1.25846	-1.16602	-0.970525	-0.706735	-0.403917	-0.499623	-0.418777	-0.449822	0.031045
MA0666.1_MSX1	MSX1	1.69076	0.616283	2.33229	6.95493e-05	9.48623e-05	-0.654601	-0.435966	0.384419	0.278274	-1.69619	-1.32644	-0.446645	0.018037	-0.277114	-0.0918515	0.977848	0.98314	0.402245	0.153387	5.10393	4.16652	-0.319237	-0.118199	-0.484889	1.09807	-1.58296
MA0708.1_MSX2	MSX2	1.69076	0.616283	2.33229	6.95493e-05	9.48623e-05	-0.654601	-0.435966	0.384419	0.278274	-1.69619	-1.32644	-0.446645	0.018037	-0.277114	-0.0918515	0.977848	0.98314	0.402245	0.153387	5.10393	4.16652	-0.319237	-0.118199	-0.484889	1.09807	-1.58296
MA0048.2_NHLH1	NHLH1	1.66809	1.23772	1.92882	0.000109661	0.000149046	-2.3472	-2.81619	-0.0250545	0.321104	-1.74533	-3.0931	0.45177	0.21543	0.80396	0.894905	-1.08857	-1.97136	0.564421	0.536048	-3.5583	-3.87904	0.440767	0.296914	-1.12982	-0.696025	-0.433797
MA0876.1_BSX	BSX	1.66472	1.09212	2.08739	0.000117234	0.00015878	-1.14469	-0.860259	-0.366227	-0.533913	-2.41284	-2.30965	-0.424967	0.257052	-0.213696	0.0919927	1.90596	1.90967	1.23222	0.826924	3.57593	3.52532	0.0180942	0.367143	-0.974437	1.32396	-2.29839
MA0138.2_REST	REST	1.65965	1.26817	1.89438	0.000129575	0.000174881	-1.27315	-1.3655	-1.6554	-1.57124	0.575416	-1.1459	1.70586	1.644	-2.53945	-2.19443	2.37229	2.14796	0.498095	0.80872	-1.23655	-2.24048	1.2668	0.948913	-0.385741	-0.0168124	-0.368928
MA0464.2_BHLHE40	BHLHE40	1.65302	1.14532	1.99869	0.000147544	0.00019844	-2.40878	-1.59953	-0.549876	-0.576376	1.56345	1.35269	-0.555135	-0.40771	2.1582	1.51395	-0.883493	-1.20246	-3.37247	-3.20681	0.674456	1.71062	0.320416	0.0770339	-0.397658	-0.221057	-0.176601
MA0790.1_POU4F1	POU4F1	1.6522	1.1987	1.87898	0.000149904	0.000200914	-1.51814	-1.16048	-2.0427	-1.46535	-0.85327	-1.66806	-1.80374	-1.7267	2.28254	2.26849	-2.31173	-2.15563	1.13851	0.80979	0.323806	0.146193	1.68579	1.88079	-1.52981	0.606855	-2.13666
MA0689.1_TBX20	TBX20	1.64271	1.1904	1.96622	0.000180206	0.000240691	-1.35635	-1.50959	-2.21843	-2.28885	0.382105	0.775799	-0.338333	-0.796433	0.657605	0.61293	-1.24749	-1.37579	2.72031	2.52509	-2.64827	-2.36286	0.96058	0.962695	-0.918761	0.0804798	-0.999241
MA0024.3_E2F1	E2F1	1.64178	1.09083	2.03427	0.000183493	0.000244236	-0.349798	-0.0911876	0.162727	-0.0464405	-2.26429	-1.66059	-1.39857	-1.35889	1.52432	1.91624	0.850872	0.969388	1.38377	1.10829	3.04551	3.83791	-0.725909	-0.830954	-0.87588	1.30794	-2.18382
MA0664.1_MLXIPL	MLXIPL	1.6367	1.06599	2.03805	0.000202295	0.000268337	-2.88204	-2.30268	-0.524874	-0.70113	-0.311417	-1.67468	-0.531541	-0.0887521	3.13331	1.86607	-1.31301	-1.32198	-1.8125	-1.80418	1.32412	2.36688	-0.398237	-0.510644	-1.12714	0.152982	-1.28012
MA0058.3_MAX	MAX	1.63103	1.19258	1.94492	0.00022546	0.000298039	-1.87379	-1.03756	0.504705	0.734171	1.91566	1.93357	-0.994121	-0.837144	1.03929	0.413342	-1.34054	-1.50797	-2.88179	-2.7794	1.55428	2.63588	0.405478	0.245234	0.0431869	-0.22162	0.264807
MA0725.1_VSX1	VSX1	1.61914	1.10126	1.98772	0.000282327	0.000370674	-1.39707	-1.8699	-1.87482	-1.9199	-1.15992	-2.05974	-1.70044	-1.6776	0.230865	0.603477	0.150851	0.563406	0.771481	0.661854	0.823654	0.749667	2.95531	3.06399	-1.70742	1.05746	-2.76488
MA0726.1_VSX2	VSX2	1.61914	1.10126	1.98772	0.000282327	0.000370674	-1.39707	-1.8699	-1.87482	-1.9199	-1.15992	-2.05974	-1.70044	-1.6776	0.230865	0.603477	0.150851	0.563406	0.771481	0.661854	0.823654	0.749667	2.95531	3.06399	-1.70742	1.05746	-2.76488
MA0865.1_E2F8	E2F8	1.61171	0.990393	2.00055	0.000324482	0.000424577	1.43476	1.4937	2.9242	2.66384	-0.117524	0.713011	1.13895	1.36002	-2.78533	-2.73489	0.994102	0.838586	0.169608	0.0312994	0.794347	0.0492518	-1.67541	-1.43528	1.45137	-0.575372	2.02674
MA0825.1_MNT	MNT	1.61001	1.05082	1.95385	0.000334899	0.000436727	-2.30871	-1.53004	0.712764	0.913126	1.96864	1.809	-0.411534	-0.278663	0.656127	0.0373347	-1.15751	-1.37303	-3.30413	-3.33431	0.365181	1.65355	0.501611	0.323191	0.109323	-0.563199	0.672522
MA0113.3_NR3C1	NR3C1	1.60792	0.909433	2.00212	0.000348118	0.000452437	-0.750045	-0.915821	-1.902	-1.51063	-1.62428	-2.28373	0.309981	0.122626	-0.415807	-0.0417572	3.30217	3.31868	0.218007	0.30059	-0.927339	-1.75459	1.17514	1.1848	-1.06924	0.63599	-1.70523
MA0804.1_TBX19	TBX19	1.59094	1.06338	1.9166	0.000475542	0.000615971	-2.4641	-2.49527	-1.97654	-2.00214	-1.19244	-1.58179	-0.844675	-0.274121	2.57859	2.39045	-1.49902	-1.37448	0.693688	0.678336	-2.01617	-1.50195	0.890559	0.751907	-1.60388	0.159191	-1.76307
MA0731.1_BCL6B	BCL6B	1.58928	1.18104	1.82757	0.000490127	0.000632739	1.37644	1.2812	1.57581	1.62657	0.192719	0.883587	2.31506	2.75058	-1.90743	-1.9531	0.560052	0.884255	-1.44494	-1.70981	0.914283	0.718428	-1.87999	-1.77838	1.50025	-0.759662	2.25991
MA0770.1_HSF2	HSF2	1.58811	1.04556	1.97835	0.00050063	0.000644144	0.504224	0.491091	3.2372	3.11342	1.18914	0.888198	0.505259	0.681881	-1.6954	-1.71266	-0.933145	-0.745408	-2.2932	-2.2544	0.582625	0.368469	-0.627855	-0.920581	1.3263	-1.02316	2.34946
MA0162.2_EGR1	EGR1	1.57694	1.09905	1.93888	0.000612073	0.000784918	0.353514	1.09323	-0.0920271	-0.0179198	0.420351	0.942749	1.34643	1.58697	1.00094	0.248678	-2.17211	-2.12251	-1.32276	-1.67933	3.38389	2.34811	-1.61214	-1.21403	0.704163	-0.314127	1.01829
MA0757.1_ONECUT3	ONECUT3	1.57497	0.985124	1.95541	0.00063405	0.000810408	-1.203	-1.0126	-2.77681	-2.76198	-0.467031	-0.0813934	-0.171912	-0.0450951	0.791074	1.03253	-0.966101	-0.664554	-2.13586	-2.66331	-0.455093	-0.133338	2.36771	2.76407	-1.06498	-0.00628837	-1.05869
MA0866.1_SOX21	SOX21	1.56492	0.996169	1.87334	0.00075757	0.000965089	-0.485639	-1.02164	-0.00568893	0.0672115	-2.04391	-2.00396	-2.02324	-2.1865	-0.164627	-0.0437828	2.78151	2.50656	0.217706	0.0332139	0.681194	-0.804255	2.0729	1.94646	-1.21292	0.922687	-2.13561
MA0508.1_PRDM1	PRDM1	1.56343	1.08047	1.92233	0.000777727	0.000987509	2.11139	1.96242	-1.61414	-1.65102	0.550559	0.402082	1.23918	1.98181	0.0395719	0.747065	0.43946	0.545041	-0.194931	-0.58437	2.8597	3.5141	-1.73077	-1.34521	0.622786	0.428965	0.19382
MA0888.1_EVX2	EVX2	1.5488	1.16297	1.78308	0.00100359	0.00127012	-1.72779	-2.22007	-1.3926	-1.30784	-1.07121	-0.57908	-1.57577	-2.06158	-0.691775	-0.527749	1.09561	1.22548	1.67033	1.71723	0.408135	0.647857	2.29291	2.4708	-1.49199	1.03088	-2.52287
MA0506.1_NRF1	NRF1	1.54426	0.909251	1.93059	0.00108517	0.00136887	2.71715	2.48912	0.230032	0.0935371	0.0558085	1.3558	0.229138	0.321481	-0.611425	-0.540712	0.912657	0.661	-0.00654536	-0.310285	3.93169	3.73528	-1.2749	-1.05932	0.936509	0.543744	0.392764
MA0779.1_PAX1	PAX1	1.54365	0.941263	1.98427	0.00109666	0.00137886	-1.82035	-1.91018	-1.39063	-1.52108	-0.358726	-1.43842	-2.131	-2.24855	3.08495	2.9681	0.448553	0.0258805	0.41355	0.215344	-0.382598	-0.0200516	0.300977	0.369989	-1.60237	0.742469	-2.34484
MA0714.1_PITX3	PITX3	1.54278	1.14924	1.83395	0.0011131	0.00139499	2.38214	3.24168	0.415413	0.416278	-0.842001	-0.515513	2.11967	2.20786	-1.8231	-1.9743	-0.0813185	-0.300771	1.37743	1.51716	1.38218	0.4752	-1.37207	-1.09724	1.17819	-0.189683	1.36787
MA0523.1_TCF7L2	TCF7L2	1.5341	1.09929	1.7642	0.00129046	0.00161203	-0.485177	-0.81946	-0.674414	-0.666534	1.34284	1.80851	-0.984644	-1.08206	2.55522	2.57132	-1.15013	-1.09038	1.67419	2.35203	-0.185627	-2.06767	-1.18341	-1.15038	-0.195118	0.232515	-0.427633
MA0827.1_OLIG3	OLIG3	1.53262	1.02304	1.77624	0.00132322	0.00164762	-0.651359	-0.657498	0.725705	0.717633	1.28384	1.39338	1.34483	1.29998	1.11268	0.751652	-2.65493	-2.65832	-2.6421	-2.6073	0.293714	0.445202	-0.883141	-1.1524	0.682064	-0.999494	1.68156
MA0884.1_DUXA	DUXA	1.52217	0.928239	1.95615	0.00157715	0.00195749	1.50119	0.992859	0.156145	0.0983947	1.28028	1.05698	0.141561	0.531044	-1.11879	-1.06057	-2.82692	-2.751	0.172264	-0.437512	3.18026	2.32581	0.167128	0.385414	0.719807	-0.196391	0.916198
MA0014.2_PAX5	PAX5	1.51946	0.762651	1.98771	0.0016499	0.00204122	-1.86869	-1.39864	-2.21592	-2.27824	-1.35143	-1.14612	-1.12146	-0.840332	3.17268	2.93289	-1.45747	-1.22436	0.144173	0.110954	-0.405569	-0.092792	0.05502	0.417432	-1.5276	0.365296	-1.8929
MA0074.1_RXRA::VDR	RXRA::VDR	1.51804	1.15979	1.71651	0.00168912	0.00208307	-0.977907	-0.721989	-2.05752	-1.95656	0.776364	0.4825	-1.79727	-1.49999	0.735159	1.2296	-2.12745	-2.78366	1.29572	1.51309	-1.05029	-1.02523	1.53703	1.73206	-0.969049	0.105603	-1.07465
MA0776.1_MYBL1	MYBL1	1.51147	0.863845	1.95997	0.00188299	0.00231476	-0.292637	-0.113797	1.2229	1.23101	1.37198	1.26673	0.280395	-0.0386582	0.557509	0.217949	-0.54276	-0.598497	-2.83171	-3.20315	2.99706	1.80628	-0.780125	-0.500544	0.61599	-0.2878	0.903789
MA0727.1_NR3C2	NR3C2	1.51092	0.76198	1.93496	0.00190012	0.0023284	0.0259907	-0.123473	-1.47577	-1.11352	-1.15152	-1.66866	0.847945	0.352175	-0.567188	-0.15551	3.58238	3.49394	1.10583	1.16687	-0.610042	-1.49114	0.13471	-0.275879	-0.538353	0.638397	-1.17675
MA0738.1_HIC2	HIC2	1.50758	1.11236	1.76748	0.00200695	0.00245152	0.208484	0.207058	-2.17355	-1.90098	0.817868	0.895687	1.86237	2.02377	-0.863849	-1.09585	-1.37153	-1.0469	-2.69018	-2.57577	-0.869036	-1.10221	1.3046	1.23898	0.242588	-0.907175	1.14976
MA0780.1_PAX3	PAX3	1.50138	0.976645	1.83114	0.00222024	0.00270351	-1.46372	-1.9614	-2.1404	-2.10474	-1.26114	-0.86811	-0.516864	-0.597838	-0.157502	-0.382222	0.197865	0.0887007	0.335681	0.0539698	1.28344	2.272	2.56428	2.61983	-1.36428	0.887605	-2.25188
MA0755.1_CUX2	CUX2	1.49991	0.911176	1.84153	0.00227369	0.00275341	0.844742	0.384769	-1.28745	-1.09259	3.53321	3.23033	1.78102	1.64677	-0.0136843	-0.130108	-1.06033	-0.574044	-0.734218	-0.951669	1.15482	0.550938	-1.13621	-1.13264	1.1301	-0.402715	1.53282
MA0719.1_RHOXF1	RHOXF1	1.49986	0.868082	1.89675	0.00227549	0.00275341	2.85934	3.40402	-2.20588	-1.91734	-0.557717	-1.29398	0.0381785	-0.289542	1.45029	1.67761	-0.274924	-0.0808278	-0.240996	-0.443616	-1.3506	-0.372136	0.487073	0.749479	0.00463602	0.160135	-0.155499
MA0258.2_ESR2	ESR2	1.48882	0.989652	1.83798	0.00271758	0.00327808	-1.00315	-1.26519	-0.616605	-0.54107	2.50628	1.31175	0.310228	0.409286	-0.365522	-0.721281	-2.17067	-2.34216	-1.14575	-1.07907	-2.20311	-3.15467	1.2647	1.22541	0.138941	-1.06921	1.20815
MA0665.1_MSC	MSC	1.48508	1.10735	1.75902	0.00288397	0.00346795	-1.80321	-1.91595	-1.73711	-1.48174	-1.83464	-1.82452	0.468301	0.275436	0.712953	0.754268	0.620844	0.279631	-0.470633	-0.256324	-3.24319	-3.41861	1.14459	1.27918	-1.23168	-0.259728	-0.971952
MA0767.1_GCM2	GCM2	1.47668	0.624897	1.9706	0.00329243	0.00394683	-0.400045	-0.750199	0.732762	0.864857	3.93266	3.75839	-0.940103	-0.998381	0.814552	0.471338	-0.900474	-0.35576	-0.711228	-1.00158	0.441581	0.0667315	-0.817571	-0.428645	0.774993	-0.242105	1.0171
MA0914.1_ISL2	ISL2	1.47456	0.950699	1.81579	0.00340373	0.00406761	-0.334458	-0.27667	-1.52065	-1.48772	-2.3557	-2.71753	-0.23699	-0.503882	-0.459357	-0.257017	0.562668	0.555793	0.112673	0.33714	1.5787	2.82483	2.11567	1.74177	-1.1792	0.911288	-2.09049
MA0667.1_MYF6	MYF6	1.47371	0.974497	1.8284	0.00344938	0.00410945	-2.21263	-2.40568	0.591322	0.778599	-0.852086	-1.16592	2.57926	2.35054	-2.39736	-2.40133	-0.0893597	0.319551	-0.103929	0.0342494	-0.370113	-1.25786	0.0657766	0.0436193	-0.0420744	-0.615676	0.573601
MA0781.1_PAX9	PAX9	1.45481	0.596197	1.9516	0.00461449	0.00548059	-0.763867	-0.322725	-0.707408	-0.79711	-0.411941	-0.586482	-1.10452	-0.905781	3.55011	3.3877	-0.195137	-0.535345	-0.747969	-1.15236	0.615976	1.37972	-1.28418	-1.25107	-0.699979	0.376744	-1.07672
MA0153.2_HNF1B	HNF1B	1.43794	0.831563	1.83169	0.00594408	0.00703809	-1.10564	-1.1852	-1.84178	-1.85562	1.01115	0.274518	-1.20476	-1.44499	-0.317787	-0.28896	-0.395336	-0.237836	1.1591	0.496059	0.335784	0.200728	2.94607	3.19922	-0.919039	0.709704	-1.62874
MA0516.1_SP2	SP2	1.42794	0.960054	1.73925	0.00688596	0.00812838	-1.30924	-0.254471	-2.46646	-2.53783	0.264021	0.249924	0.0733716	0.449651	2.25619	1.54551	-1.29528	-1.29468	0.0570024	-0.20215	2.41161	1.6838	-0.688593	-0.360904	-0.69138	0.41125	-1.10263
MA0070.1_PBX1	PBX1	1.42674	0.967148	1.73593	0.00700759	0.00824674	0.48694	0.163451	-2.15248	-2.18758	-0.121308	0.212168	-1.25158	-1.20642	2.54402	2.50233	-0.672657	-0.695301	0.0933873	0.328515	2.44391	1.52329	0.186241	0.0224054	-0.757102	0.827613	-1.58471
MA0528.1_ZNF263	ZNF263	1.42563	1.00957	1.67915	0.00712165	0.00835549	1.98702	2.12829	0.056408	-0.048192	1.92481	1.92417	0.0160559	0.226763	0.0509006	-0.521262	2.82761	2.9912	0.222728	-0.0172651	-0.396928	-1.62065	-1.50241	-1.01754	1.02692	0.101637	0.92528
MA0819.1_CLOCK	CLOCK	1.42421	1.03217	1.59212	0.00727071	0.00850453	-2.25642	-1.58543	1.02589	1.23565	1.14823	1.18719	0.642917	0.514666	0.864485	0.53249	-2.48981	-2.19583	-2.42576	-2.22361	-0.33261	0.305689	-0.0594463	-0.327755	0.239086	-0.835216	1.0743
MA0678.1_OLIG2	OLIG2	1.40375	0.941878	1.6553	0.0097382	0.0113563	-0.702764	-0.544095	1.01267	1.02222	1.11947	1.09721	1.57586	1.45212	0.138653	-0.378723	-2.68941	-2.48995	-2.03854	-2.29624	0.379676	0.605376	-0.559753	-0.828856	0.754087	-1.01578	1.76986
MA0791.1_POU4F3	POU4F3	1.37688	1.06472	1.55453	0.0140933	0.0163855	-1.39278	-1.09232	-1.82063	-1.50943	-0.565319	-0.854319	-0.904662	-0.764623	1.14449	1.04172	-2.18137	-1.93283	1.08506	0.957235	1.43345	0.603429	1.59541	1.91971	-1.11301	0.566631	-1.67964
MA0795.1_SMAD3	SMAD3	1.37148	0.968181	1.66684	0.0151508	0.0175622	-1.40773	-1.95621	-0.903241	-0.954133	-2.29626	-2.10309	-0.743623	-1.09661	2.15074	2.19043	0.457969	0.62048	0.940375	1.13601	-1.1326	-1.1064	0.347461	0.100335	-1.43261	0.570479	-2.00309
MA0891.1_GSC2	GSC2	1.36684	0.952619	1.65206	0.0161124	0.018621	1.24381	2.00059	-0.333486	-0.435218	-0.0940596	-0.312387	2.57242	3.02708	-1.45243	-1.22451	0.0584581	0.0805065	1.13389	1.25248	0.993915	-0.311067	-1.62418	-1.1977	0.958593	-0.229063	1.18766
MA0793.1_POU6F2	POU6F2	1.36326	0.854731	1.58639	0.0168914	0.0194629	-2.41189	-2.68622	-2.17501	-2.1297	-1.04896	-1.08282	0.466478	0.255719	0.101416	0.34122	0.654764	0.806704	1.38466	1.39972	0.325458	0.824147	0.793203	0.913938	-1.35155	0.754523	-2.10607
MA0754.1_CUX1	CUX1	1.35974	0.934123	1.57745	0.0176897	0.0203221	0.830193	0.516755	-1.13248	-1.02817	2.59775	2.35472	2.0977	2.14083	0.152337	0.0239058	-0.713903	-0.332514	-0.952787	-1.21622	0.700663	-0.18245	-1.40743	-1.36105	1.04716	-0.528945	1.57611
MA0057.1_MZF1(var.2)	MZF1(var.2)	1.33683	1.01162	1.55227	0.0237254	0.0271751	1.64373	1.8213	-0.324391	-0.511531	-0.96195	-0.111657	1.79834	2.11788	-1.10803	-1.34975	1.04157	0.780772	-1.98937	-1.92317	1.52785	1.00498	-0.319421	-0.0879654	0.683965	-0.242255	0.92622
MA0132.2_PDX1	PDX1	1.32868	0.901831	1.60181	0.0262616	0.0299911	-2.06758	-2.28074	-1.02095	-1.05833	-0.890492	-0.572174	-1.97111	-2.08872	1.10924	1.2097	-0.388981	-0.213966	-0.0908632	0.0187017	0.189309	0.0606524	2.07803	1.94197	-1.49376	0.591379	-2.08514
MA0649.1_HEY2	HEY2	1.32577	1.012	1.50636	0.0272201	0.030994	-1.99936	-1.34047	-0.474171	-0.547979	1.25519	1.07768	-0.922076	-0.99037	1.79482	1.39086	-1.8304	-1.71553	-1.88717	-2.0504	-0.374941	1.23301	0.587326	0.31892	-0.492694	-0.253349	-0.239345
MA0471.1_E2F6	E2F6	1.32424	0.943588	1.57065	0.0277368	0.0314894	1.30931	1.08497	0.719086	0.456286	1.28009	1.96397	2.13258	2.32719	-0.822437	-1.19335	0.0147612	0.0437958	-0.281199	-0.378688	1.54467	-0.703118	-2.02484	-1.79475	1.40918	-0.559516	1.9687
MA0648.1_GSC	GSC	1.32022	0.873324	1.62246	0.0291343	0.0329789	2.78735	3.23396	-1.23158	-1.04692	-0.863055	-1.17028	0.870918	0.790951	-0.600918	-0.695579	1.68384	1.49315	0.775988	0.812244	1.30843	0.28821	-0.298473	0.105212	0.421417	0.48721	-0.0657926
MA0027.2_EN1	EN1	1.31899	0.847409	1.6555	0.0295751	0.03338	-0.871223	-0.675628	1.11196	0.974004	-1.30076	-1.63294	-0.726832	-0.428911	0.682589	1.04463	-0.501288	-0.287434	-1.56851	-1.73565	3.03089	2.13469	-0.0424681	0.138158	-0.443792	0.289561	-0.733353
MA0072.1_RORA(var.2)	RORA(var.2)	1.29739	0.873387	1.63153	0.0382485	0.0430435	-0.085043	-0.359624	-0.663599	-0.626992	-0.787566	-0.579507	-2.12845	-2.4836	0.786805	0.966845	0.0436895	0.804976	2.52598	1.92192	0.0413899	1.43389	1.02013	1.03425	-0.964298	1.05799	-2.02228
MA0069.1_Pax6	Pax6	1.2608	0.739778	1.63438	0.0577241	0.0647718	-0.821042	-0.917155	-0.744549	-1.19477	0.298229	-0.00381568	-1.9075	-2.17533	2.70444	2.50281	0.175768	0.664947	-0.298625	-0.111869	-0.0237717	-0.185813	0.62963	0.713683	-0.933241	0.67712	-1.61036
MA0694.1_ZBTB7B	ZBTB7B	1.25686	0.954014	1.4382	0.0602291	0.0673867	1.32751	1.48476	2.13382	2.28416	1.20222	1.50562	-0.104747	-0.11849	-0.285375	-0.104211	-1.28298	-1.57848	-1.0276	-0.999511	1.27345	1.03332	-0.862529	-0.994342	1.21435	-0.482826	1.69718
MA0131.2_HINFP	HINFP	1.24884	0.888246	1.48797	0.0656065	0.073191	1.89968	1.50336	1.1093	1.0128	0.0613603	1.80405	1.14385	1.13748	0.0403866	0.212391	-0.181178	0.0468639	-1.17508	-1.22963	2.58413	2.02118	-1.25754	-1.4228	1.20899	-0.0361279	1.24511
MA0695.1_ZBTB7C	ZBTB7C	1.24485	0.750077	1.58349	0.0684127	0.0761018	0.480379	0.723228	1.22515	1.2391	0.789786	1.42526	-2.17931	-2.1543	0.232281	0.587089	-0.281086	-0.791361	-0.380977	-0.286725	2.58269	2.03577	0.230545	0.0415685	0.193661	0.39698	-0.203319
MA0756.1_ONECUT2	ONECUT2	1.22757	0.763816	1.46794	0.0817112	0.0906337	0.764634	0.920352	-2.25169	-2.2733	1.05933	1.47773	-0.230972	-0.172081	0.949213	1.2203	-0.28656	-0.0633173	-1.40077	-1.74826	0.729507	0.127864	0.956496	1.29013	-0.0882494	0.177462	-0.265711
MA0484.1_HNF4G	HNF4G	1.21836	0.797694	1.48573	0.0895721	0.0990683	-0.656409	-0.948399	1.50864	1.33855	2.72729	1.88425	-0.0873487	0.182511	-1.28921	-1.39543	-0.464038	0.0387575	0.857844	0.639738	-1.47086	-1.22877	-0.219023	-0.413505	0.743636	-0.49445	1.23809
MA0821.1_HES5	HES5	1.20224	0.825734	1.43362	0.104722	0.115494	-2.12534	-1.69999	-1.0682	-0.830788	0.385785	0.749633	0.171167	0.283875	-0.210046	-0.457586	-1.76857	-1.83783	-1.77083	-1.76629	-1.39327	-0.682718	1.85596	1.43084	-0.516732	-0.660034	0.143301
MA0863.1_MTF1	MTF1	1.19914	0.752289	1.45154	0.107836	0.118589	-0.490799	-0.584848	0.250991	-0.0131913	0.442813	1.39556	-1.94423	-2.14486	0.140409	0.113087	-0.0358481	0.0502356	0.359062	0.292259	-2.49376	-2.19664	1.34561	1.11551	-0.38607	-0.131008	-0.255062
MA0479.1_FOXH1	FOXH1	1.1868	0.885533	1.37602	0.120948	0.132631	0.526201	-0.0559915	1.71657	2.06349	0.123905	0.321008	-1.22447	-1.27048	0.246653	0.374287	-0.944045	-1.18629	1.59507	2.07475	0.727609	1.21683	-1.04201	-1.28897	0.275028	0.17739	0.0976385
MA0749.1_ZBED1	ZBED1	1.17612	0.832419	1.42572	0.13321	0.145663	-1.21872	-1.00919	1.38551	1.53713	-0.141859	0.26915	0.203009	0.132527	1.15276	1.33526	-2.13897	-2.42084	-1.13215	-1.11479	0.220724	0.0252575	-0.998853	-0.847772	0.144696	-0.591938	0.736633
MA0817.1_BHLHE23	BHLHE23	1.16602	0.804839	1.38784	0.145595	0.158756	-0.162995	-0.00510232	1.04245	1.29672	0.307384	0.622104	1.54118	1.60695	-0.46056	-0.779851	-1.95847	-1.93602	-1.69888	-1.80822	0.0330944	0.125131	-0.653129	-0.793314	0.781086	-0.993022	1.77411
MA0073.1_RREB1	RREB1	1.15169	0.754253	1.41065	0.16453	0.178897	-0.814863	0.420234	0.648945	0.473678	-0.275142	-0.399709	-1.44194	-1.68265	-0.165536	-0.346539	-1.90076	-1.78744	-0.693057	-0.567859	0.876652	0.234034	1.83234	2.15266	-0.383931	-0.0365508	-0.34738
MA0771.1_HSF4	HSF4	1.14541	0.840993	1.34942	0.173332	0.187939	-0.670526	-0.817879	1.81654	1.79508	0.424131	0.724843	-1.13401	-1.14457	-0.685327	-0.824533	0.705069	0.784006	-1.91231	-1.76226	-0.832351	-0.54627	1.00531	0.790906	0.124201	-0.327776	0.451977
MA0683.1_POU4F2	POU4F2	1.1447	0.751903	1.427	0.174347	0.188494	-1.38274	-1.0782	-0.526147	-0.396453	0.194673	-0.358906	-0.484433	-0.420329	1.56022	1.61243	-2.47193	-1.97369	0.227364	0.0861065	1.69673	0.802116	0.0265241	0.076132	-0.556567	0.164202	-0.720769
MA0469.2_E2F3	E2F3	1.14437	0.859088	1.30535	0.174821	0.188494	1.3694	2.05134	1.77655	1.53259	0.451219	0.988581	-0.102688	-0.072789	-1.16523	-1.20111	1.39145	1.61443	0.34713	-0.0252984	1.75125	1.84117	-0.963005	-0.953447	0.999275	0.263734	0.735541
MA0868.1_SOX8	SOX8	1.10407	0.812894	1.30334	0.238954	0.256925	-1.4276	-1.33767	1.99357	1.54903	-0.0215148	-0.734422	-0.753772	-0.717503	-1.28512	-1.30588	0.789729	0.31062	-0.797833	-0.644962	0.682327	1.57686	0.620237	0.685092	-0.181236	0.0631068	-0.244343
MA0673.1_NKX2-8	NKX2-8	1.08792	0.788601	1.31105	0.268109	0.287473	-0.691228	-0.543119	0.845542	0.823299	-0.00317427	0.680912	2.01597	1.5379	-1.26377	-1.28023	0.390877	0.55075	-0.692354	-0.685038	2.13973	1.24113	-0.640116	-0.791749	0.583263	-0.103076	0.686339
MA0646.1_GCM1	GCM1	1.08539	0.695777	1.34213	0.272841	0.291443	-1.08794	-1.22988	-0.884558	-0.841307	2.37353	1.42053	0.165515	0.157905	-0.0306844	-0.015773	-1.28638	-0.859065	0.291348	0.967024	2.18385	0.202758	0.343187	0.0868263	0.00922428	0.18831	-0.179086
MA0071.1_RORA	RORA	1.08513	0.73465	1.31584	0.273322	0.291443	0.950879	0.385864	-0.501421	-0.704419	2.10011	2.0236	0.869529	0.460645	-0.488495	-0.793605	-1.60914	-1.61278	1.08207	1.05758	0.57765	0.839065	-0.34297	-0.333622	0.698098	-0.162425	0.860523
MA0777.1_MYBL2	MYBL2	1.07937	0.680416	1.31151	0.284282	0.302294	0.156948	-0.382062	-2.03443	-2.02263	-0.974799	-1.17968	-0.162178	0.482136	0.0760085	0.474019	1.46766	1.20758	1.29859	1.40218	0.679001	0.948484	0.373977	0.150434	-0.764586	0.807793	-1.57238
MA0730.1_RARA(var.2)	RARA(var.2)	1.06877	0.727239	1.29819	0.305041	0.323478	-1.46552	-2.28272	-1.12036	-1.25265	1.37809	-0.399053	-0.509673	-0.726359	0.606007	0.249538	1.37376	0.905675	0.971082	1.2109	0.424596	0.241253	0.618953	0.501273	-0.797281	0.710304	-1.50758
MA0158.1_HOXA5	HOXA5	1.06235	0.806178	1.28449	0.317967	0.336261	-0.945287	-0.821626	0.53574	0.596883	-1.25056	-1.23096	0.672701	0.614254	-1.34028	-1.52483	0.513572	0.287227	-0.952256	-0.709365	2.09528	1.33656	0.616107	0.811179	-0.228606	0.113319	-0.341925
MA0826.1_OLIG1	OLIG1	1.05635	0.701558	1.30688	0.33027	0.348318	-0.546835	-0.351617	0.70939	0.845606	-0.115344	0.0511342	1.85823	1.75336	-0.280508	-0.312984	-1.68794	-1.50038	-1.4857	-1.60227	0.494841	0.265809	-0.56491	-0.84196	0.525491	-0.7516	1.27709
MA0259.1_ARNT::HIF1A	ARNT::HIF1A	1.05409	0.676595	1.34883	0.334952	0.352293	-0.0110311	0.694626	0.361185	0.293689	0.459451	0.638562	-1.06333	-1.36946	2.62637	1.86774	-0.584366	-0.7349	-0.862014	-0.694071	0.626504	0.961183	-0.756586	-0.609852	0.000461306	0.184001	-0.18354
MA0822.1_HES7	HES7	1.05053	0.769731	1.23672	0.342391	0.359138	-2.10198	-1.4608	-1.38312	-1.09893	-0.100235	0.0600585	0.0496934	0.246977	0.352688	0.0183817	-2.00482	-2.02535	-0.495706	-0.514105	-1.90234	-0.59543	1.25367	1.02256	-0.723542	-0.489045	-0.234497
MA0724.1_VENTX	VENTX	1.01918	0.638762	1.25622	0.410687	0.429607	-0.771548	-0.919383	-0.530067	-0.57152	-0.607247	-0.771863	0.0733754	0.196943	1.62025	2.18692	-1.1632	-1.2337	-0.393569	-0.661084	1.14473	1.56461	-0.146327	-0.121274	-0.487664	0.279736	-0.7674
MA0155.1_INSM1	INSM1	0.98081	0.570014	1.23923	0.498906	0.520481	0.581914	1.31426	0.756112	0.787858	-0.647072	-0.7315	0.7963	0.48703	-2.04696	-1.92199	1.0004	1.24423	0.267851	0.226879	-0.579827	-0.0807772	0.760755	0.423916	0.418112	-0.0705528	0.488665
MA0066.1_PPARG	PPARG	0.976477	0.618796	1.21371	0.509025	0.529606	-0.812126	-1.04732	-0.305121	-0.422958	1.0975	0.0846075	-1.12608	-0.905546	0.580537	0.112459	0.271153	0.314302	-0.0343543	0.128214	-2.12294	-2.23515	1.07007	0.893685	-0.429631	-0.102203	-0.327428
MA0895.1_HMBOX1	HMBOX1	0.95199	0.695427	1.11252	0.566203	0.587511	-0.67237	-0.835615	-0.703723	-0.472321	-1.62205	-1.11677	1.1485	0.828553	-0.788005	-1.04557	1.55154	1.18407	0.0898853	0.0844988	0.518899	1.27043	0.280195	0.392981	-0.430725	0.353894	-0.784618
MA0748.1_YY2	YY2	0.947545	0.545079	1.23294	0.576521	0.596615	1.07769	0.839612	0.419139	0.243181	0.265044	0.252529	0.534702	0.559846	0.399558	0.616971	-0.241763	-0.114485	-0.527363	-0.724902	2.15303	2.45983	-1.06858	-1.10161	0.523968	0.185069	0.3389
MA0774.1_MEIS2	MEIS2	0.900235	0.618276	1.10219	0.682806	0.704714	0.523053	0.146792	-1.40996	-1.49814	0.0441936	-0.371505	0.35001	0.423968	1.23158	1.74635	1.24011	0.812388	-0.531433	-0.82818	-0.659132	-0.521325	-0.286062	-0.53625	-0.223948	0.166804	-0.390752
MA0635.1_BARHL2	BARHL2	0.886237	0.621923	1.03533	0.712316	0.73321	0.645275	-0.030224	1.07223	0.997552	1.02738	0.454304	0.527538	0.302472	-1.36729	-1.26461	-0.838111	-0.452163	-1.52675	-1.29451	0.253628	0.669237	0.427025	0.286541	0.624566	-0.510701	1.13527
MA0672.1_NKX2-3	NKX2-3	0.865316	0.561278	1.04605	0.754122	0.774178	-0.00387045	0.0973357	1.51214	1.4605	-0.73452	-0.23871	-0.764359	-0.791322	-0.715079	-0.81235	0.439935	0.328353	-0.479134	-0.45687	1.89159	1.08535	0.161378	-0.0638609	0.0671495	0.137931	-0.0707816
MA0882.1_DLX6	DLX6	0.844204	0.602951	0.998003	0.793089	0.812022	-1.30888	-1.27923	-0.796051	-0.742832	-0.0274568	0.593662	-1.17664	-1.31195	0.0912162	-0.0125463	0.278879	0.177829	0.607253	0.718601	0.191044	-0.0712019	1.34927	1.17829	-0.756173	0.450863	-1.20704
MA0864.1_E2F2	E2F2	0.842578	0.536604	1.00945	0.795945	0.812791	0.675633	0.505409	0.259014	0.0532802	-0.345786	0.197794	1.12359	0.780172	-0.79759	-0.65639	0.383057	0.822525	1.3728	1.30292	1.0922	0.594692	-1.36848	-1.26766	0.406138	0.147808	0.25833
MA0163.1_PLAG1	PLAG1	0.840744	0.593095	1.02412	0.799139	0.813899	-0.181007	0.752382	0.0789614	-0.175319	0.218914	-0.135062	1.05987	1.04729	-1.40232	-1.78237	-0.199529	-0.383734	-1.06416	-1.41985	-0.265469	-0.599939	0.578357	0.653134	0.333253	-0.588589	0.921842
MA0818.1_BHLHE22	BHLHE22	0.824749	0.57086	0.993378	0.825814	0.838853	-0.640855	-0.470039	0.634236	0.797756	-0.246027	-0.28048	1.41173	1.30461	-0.253641	-0.470028	-1.19222	-1.00856	-1.03004	-1.17633	0.723094	0.252525	-0.445456	-0.74231	0.313867	-0.534296	0.848163
MA0862.1_GMEB2	GMEB2	0.806451	0.500293	1.02577	0.853629	0.864831	-1.75999	-1.67286	-0.596692	-0.689366	-0.0101051	0.276863	1.24373	1.22529	-0.308431	-0.51197	-0.091538	0.501486	-0.2001	-0.0183369	0.822367	-0.189682	-0.189054	-0.409412	-0.247893	-0.059467	-0.188426
MA0122.2_NKX3-2	NKX3-2	0.76327	0.535489	0.909514	0.907592	0.917096	0.336963	0.513832	1.30874	1.27259	0.187464	0.241992	1.11803	0.953108	-0.780011	-1.22979	-0.0925305	-0.37547	-0.398894	-0.375786	0.550602	0.24936	-0.727275	-0.826528	0.74159	-0.400632	1.14222
MA0711.1_OTX1	OTX1	0.718199	0.51398	0.858054	0.947238	0.954658	0.267095	0.498473	-1.0372	-1.15085	-0.342822	-0.110635	-0.151397	-0.216642	-0.238992	0.226466	0.836199	0.925677	-1.07981	-0.840593	0.290508	0.257724	0.973048	1.10308	-0.280497	0.245331	-0.525828
MA0794.1_PROX1	PROX1	0.681773	0.367288	0.890452	0.968601	0.973646	0.926076	1.18992	0.554713	0.802857	1.41716	0.260608	-1.15981	-1.27946	0.299945	0.150403	0.115159	0.013378	0.242337	0.312643	0.778346	0.407529	-0.000537108	0.0608107	0.339008	0.238001	0.101007
MA0610.1_DMRT3	DMRT3	0.61387	0.428454	0.752279	0.990014	0.992585	-0.480178	-0.640359	0.731478	0.966742	-0.191911	0.178304	-0.0376888	0.122393	-0.376922	-0.486316	-1.23065	-1.17991	0.327066	0.0899391	-0.789024	-1.04492	-0.0690348	0.0591421	0.0810974	-0.470063	0.55116
MA0637.1_CENPB	CENPB	0.427456	0.262942	0.551157	0.999911	0.999911	0.116389	0.166534	-0.770579	-0.673815	-0.0442488	-0.525105	0.0420685	0.107664	0.548922	0.906951	-0.246415	-0.0850852	0.163083	-0.187017	0.627957	0.231169	-0.0410151	-0.15811	-0.197637	0.176044	-0.373681
