# Supplementary material for: Chromatin Accessibility Landscape of Human Triple-negative Breast Cancer Cell Lines Reveals Variation by Patient Donor Ancestry
Source: Cancer Res Commun. 2023 Oct 5;3(10):2014–29. doi: 10.1158/2767-9764.CRC-23-0236 (PMC10552704; doi:10.1158/2767-9764.CRC-23-0236)
Supplement: Supplementary Table 2 — displaying data output from digital footprinting analysis performed on ATAC-seq data from TNBC cell lines. [file crc-23-0236-s04.xlsx]

## Sheet: Individual motifs
	TOBIAS	110222	v1: 51180 peaks with fixed width of 501 bp
output	prefix			name	motif_id	cluster	total_tfbs	EA_mean_score	EA_bound	AA_mean_score	AA_bound	EA_AA_change	EA_AA_pvalue	Total DBTF in EA		Total DBTF
FOSL2	HUMAN.H11MO.0.A	FOSL2	HUMAN.H11MO.0.A	FOSL2_HUMAN.H11MO.0.A	FOSL2_HUMAN.H11MO.0.A	C_FOSL2_HUMAN.H11MO.0.A	27723	1.66595	13349	0.61703	4367	0.71116	3.83889e-204	17		79
FOSL1	HUMAN.H11MO.0.A	FOSL1	HUMAN.H11MO.0.A	FOSL1_HUMAN.H11MO.0.A	FOSL1_HUMAN.H11MO.0.A	C_FOSL2_HUMAN.H11MO.0.A	27222	1.68299	13241	0.62877	4379	0.70639	5.91561e-206
FOS	HUMAN.H11MO.0.A	FOS	HUMAN.H11MO.0.A	FOS_HUMAN.H11MO.0.A	FOS_HUMAN.H11MO.0.A	C_FOSL2_HUMAN.H11MO.0.A	26170	1.66428	12551	0.6315	4215	0.69055	2.54268e-205
FOSB	HUMAN.H11MO.0.A	FOSB	HUMAN.H11MO.0.A	FOSB_HUMAN.H11MO.0.A	FOSB_HUMAN.H11MO.0.A	C_FOSL2_HUMAN.H11MO.0.A	27135	1.62403	12681	0.62666	4364	0.66652	9.31641e-203
JUN	HUMAN.H11MO.0.A	JUN	HUMAN.H11MO.0.A	JUN_HUMAN.H11MO.0.A	JUN_HUMAN.H11MO.0.A	C_FOSL2_HUMAN.H11MO.0.A	26796	1.61809	12550	0.62902	4296	0.65795	3.27033e-210
JUND	HUMAN.H11MO.0.A	JUND	HUMAN.H11MO.0.A	JUND_HUMAN.H11MO.0.A	JUND_HUMAN.H11MO.0.A	C_FOSL2_HUMAN.H11MO.0.A	26083	1.63033	12273	0.65059	4379	0.63933	3.04584e-203
JUNB	HUMAN.H11MO.0.A	JUNB	HUMAN.H11MO.0.A	JUNB_HUMAN.H11MO.0.A	JUNB_HUMAN.H11MO.0.A	C_FOSL2_HUMAN.H11MO.0.A	26607	1.60341	12287	0.64761	4465	0.62355	1.99249e-200
NF2L2	HUMAN.H11MO.0.A	NF2L2	HUMAN.H11MO.0.A	NF2L2_HUMAN.H11MO.0.A	NF2L2_HUMAN.H11MO.0.A	C_BACH1_HUMAN.H11MO.0.A	18672	1.3087	7009	0.63235	3140	0.44215	1.33417e-175
BATF	HUMAN.H11MO.0.A	BATF	HUMAN.H11MO.0.A	BATF_HUMAN.H11MO.0.A	BATF_HUMAN.H11MO.0.A	C_BATF_HUMAN.H11MO.0.A	12475	1.05118	3787	0.47771	1526	0.43832	2.10745e-176
NF2L1	HUMAN.H11MO.0.C	NF2L1	HUMAN.H11MO.0.C	NF2L1_HUMAN.H11MO.0.C	NF2L1_HUMAN.H11MO.0.C	C_NF2L1_HUMAN.H11MO.0.C	16573	1.04868	4955	0.49784	2202	0.40008	1.39859e-174
BACH2	HUMAN.H11MO.0.A	BACH2	HUMAN.H11MO.0.A	BACH2_HUMAN.H11MO.0.A	BACH2_HUMAN.H11MO.0.A	C_BACH1_HUMAN.H11MO.0.A	19646	1.31966	7271	0.70624	3722	0.37563	1.23945e-167
NFE2	HUMAN.H11MO.0.A	NFE2	HUMAN.H11MO.0.A	NFE2_HUMAN.H11MO.0.A	NFE2_HUMAN.H11MO.0.A	C_BACH1_HUMAN.H11MO.0.A	18553	1.329	6920	0.71762	3557	0.36604	1.51904e-167
MAFK	HUMAN.H11MO.0.A	MAFK	HUMAN.H11MO.0.A	MAFK_HUMAN.H11MO.0.A	MAFK_HUMAN.H11MO.0.A	C_MAFK_HUMAN.H11MO.0.A	13616	1.08024	4227	0.60448	2248	0.31309	1.30573e-160
RORG	HUMAN.H11MO.0.C	RORG	HUMAN.H11MO.0.C	RORG_HUMAN.H11MO.0.C	RORG_HUMAN.H11MO.0.C	C_RORG_HUMAN.H11MO.0.C	13258	1.02922	3822	0.60319	2130	0.25382	1.08483e-145
MAFG	HUMAN.H11MO.0.A	MAFG	HUMAN.H11MO.0.A	MAFG_HUMAN.H11MO.0.A	MAFG_HUMAN.H11MO.0.A	C_MAFK_HUMAN.H11MO.0.A	12217	1.05801	3682	0.66299	2228	0.24813	7.27824e-149
NKX61	HUMAN.H11MO.0.B	NKX61	HUMAN.H11MO.0.B	NKX61_HUMAN.H11MO.0.B	NKX61_HUMAN.H11MO.0.B	C_NKX61_HUMAN.H11MO.0.B	9104	0.54983	1326	0.31095	657	0.24657	1.68422e-140
TF65	HUMAN.H11MO.0.A	TF65	HUMAN.H11MO.0.A	TF65_HUMAN.H11MO.0.A	TF65_HUMAN.H11MO.0.A	C_NFKB2_HUMAN.H11MO.0.B	12527	0.94596	3349	0.59309	2039	0.24176	4.41418e-148	Total DBTF in AA
MEF2A	HUMAN.H11MO.0.A	MEF2A	HUMAN.H11MO.0.A	MEF2A_HUMAN.H11MO.0.A	MEF2A_HUMAN.H11MO.0.A	C_MEF2A_HUMAN.H11MO.0.A	13941	0.51918	1930	0.33612	1147	0.21721	3.07863e-145
MEF2C	HUMAN.H11MO.0.A	MEF2C	HUMAN.H11MO.0.A	MEF2C_HUMAN.H11MO.0.A	MEF2C_HUMAN.H11MO.0.A	C_MEF2A_HUMAN.H11MO.0.A	13257	0.52304	1850	0.34082	1105	0.21397	3.52856e-137
PIT1	HUMAN.H11MO.0.C	PIT1	HUMAN.H11MO.0.C	PIT1_HUMAN.H11MO.0.C	PIT1_HUMAN.H11MO.0.C	C_PIT1_HUMAN.H11MO.0.C	9056	0.51937	1255	0.34265	725	0.20516	4.69826e-129
GATA6	HUMAN.H11MO.0.A	GATA6	HUMAN.H11MO.0.A	GATA6_HUMAN.H11MO.0.A	GATA6_HUMAN.H11MO.0.A	C_GATA3_HUMAN.H11MO.0.A	6868	0.57842	1057	0.38764	672	0.20191	3.29501e-124
MEF2B	HUMAN.H11MO.0.A	MEF2B	HUMAN.H11MO.0.A	MEF2B_HUMAN.H11MO.0.A	MEF2B_HUMAN.H11MO.0.A	C_MEF2A_HUMAN.H11MO.0.A	13890	0.5151	1886	0.34329	1199	0.19375	9.39475e-139
MEF2D	HUMAN.H11MO.0.A	MEF2D	HUMAN.H11MO.0.A	MEF2D_HUMAN.H11MO.0.A	MEF2D_HUMAN.H11MO.0.A	C_MEF2A_HUMAN.H11MO.0.A	11523	0.53188	1618	0.35985	1025	0.19124	6.20955e-126
GATA4	HUMAN.H11MO.0.A	GATA4	HUMAN.H11MO.0.A	GATA4_HUMAN.H11MO.0.A	GATA4_HUMAN.H11MO.0.A	C_GATA3_HUMAN.H11MO.0.A	6759	0.58095	1046	0.39752	693	0.1868	6.95429e-116
DUX4	HUMAN.H11MO.0.A	DUX4	HUMAN.H11MO.0.A	DUX4_HUMAN.H11MO.0.A	DUX4_HUMAN.H11MO.0.A	C_DUX4_HUMAN.H11MO.0.A	5810	0.55977	845	0.37587	535	0.18355	2.41291e-119
GATA3	HUMAN.H11MO.0.A	GATA3	HUMAN.H11MO.0.A	GATA3_HUMAN.H11MO.0.A	GATA3_HUMAN.H11MO.0.A	C_GATA3_HUMAN.H11MO.0.A	12754	0.51962	1746	0.35385	1125	0.1773	2.83137e-132
PDX1	HUMAN.H11MO.0.A	PDX1	HUMAN.H11MO.0.A	PDX1_HUMAN.H11MO.0.A	PDX1_HUMAN.H11MO.0.A	C_PDX1_HUMAN.H11MO.0.A	6003	0.73636	1171	0.47963	773	0.17605	5.01472e-114
MAFF	HUMAN.H11MO.0.B	MAFF	HUMAN.H11MO.0.B	MAFF_HUMAN.H11MO.0.B	MAFF_HUMAN.H11MO.0.B	C_MAFF_HUMAN.H11MO.0.B	16254	0.91238	4186	0.63991	2832	0.17081	2.91562e-133
PO3F2	HUMAN.H11MO.0.A	PO3F2	HUMAN.H11MO.0.A	PO3F2_HUMAN.H11MO.0.A	PO3F2_HUMAN.H11MO.0.A	C_PO3F2_HUMAN.H11MO.0.A	11808	0.65196	2133	0.46327	1417	0.17021	2.21324e-127
Z354A	HUMAN.H11MO.0.C	Z354A	HUMAN.H11MO.0.C	Z354A_HUMAN.H11MO.0.C	Z354A_HUMAN.H11MO.0.C	C_Z354A_HUMAN.H11MO.0.C	16388	0.4758	1983	0.3364	1299	0.16495	3.95755e-136
BATF3	HUMAN.H11MO.0.B	BATF3	HUMAN.H11MO.0.B	BATF3_HUMAN.H11MO.0.B	BATF3_HUMAN.H11MO.0.B	C_BATF3_HUMAN.H11MO.0.B	11742	0.68408	2212	0.47634	1463	0.16385	2.31997e-125
BACH1	HUMAN.H11MO.0.A	BACH1	HUMAN.H11MO.0.A	BACH1_HUMAN.H11MO.0.A	BACH1_HUMAN.H11MO.0.A	C_BACH1_HUMAN.H11MO.0.A	19778	1.1196	6062	0.82418	4452	0.15407	5.80842e-136
MEIS1	HUMAN.H11MO.0.A	MEIS1	HUMAN.H11MO.0.A	MEIS1_HUMAN.H11MO.0.A	MEIS1_HUMAN.H11MO.0.A	C_MEIS1_HUMAN.H11MO.0.A	6338	0.64154	1066	0.44771	747	0.15336	1.23616e-111
HXA9	HUMAN.H11MO.0.B	HXA9	HUMAN.H11MO.0.B	HXA9_HUMAN.H11MO.0.B	HXA9_HUMAN.H11MO.0.B	C_MEIS1_HUMAN.H11MO.0.A	7220	0.61994	1183	0.43105	817	0.15125	1.6588e-113
NFKB1	HUMAN.H11MO.1.B	NFKB1	HUMAN.H11MO.1.B	NFKB1_HUMAN.H11MO.1.B	NFKB1_HUMAN.H11MO.1.B	C_NFKB2_HUMAN.H11MO.0.B	13113	0.91532	3354	0.69088	2515	0.15045	7.10414e-124
TWST1	HUMAN.H11MO.0.A	TWST1	HUMAN.H11MO.0.A	TWST1_HUMAN.H11MO.0.A	TWST1_HUMAN.H11MO.0.A	C_TWST1_HUMAN.H11MO.0.A	10552	0.62703	1741	0.47488	1275	0.1479	1.50166e-121
OZF	HUMAN.H11MO.0.C	OZF	HUMAN.H11MO.0.C	OZF_HUMAN.H11MO.0.C	OZF_HUMAN.H11MO.0.C	C_OZF_HUMAN.H11MO.0.C	9239	0.56574	1365	0.41078	977	0.14603	5.42155e-119
RELB	HUMAN.H11MO.0.C	RELB	HUMAN.H11MO.0.C	RELB_HUMAN.H11MO.0.C	RELB_HUMAN.H11MO.0.C	C_RELB_HUMAN.H11MO.0.C	10976	0.86979	2674	0.65311	1998	0.14525	1.22952e-117
ZN502	HUMAN.H11MO.0.C	ZN502	HUMAN.H11MO.0.C	ZN502_HUMAN.H11MO.0.C	ZN502_HUMAN.H11MO.0.C	C_ZN502_HUMAN.H11MO.0.C	8816	0.63476	1474	0.46931	1090	0.14379	1.77353e-114
NFAC2	HUMAN.H11MO.0.B	NFAC2	HUMAN.H11MO.0.B	NFAC2_HUMAN.H11MO.0.B	NFAC2_HUMAN.H11MO.0.B	C_NFAC2_HUMAN.H11MO.0.B	15680	0.56177	2359	0.41942	1731	0.14309	3.05391e-125
HXB8	HUMAN.H11MO.0.C	HXB8	HUMAN.H11MO.0.C	HXB8_HUMAN.H11MO.0.C	HXB8_HUMAN.H11MO.0.C	C_HXB7_HUMAN.H11MO.0.C	4934	0.47662	610	0.3456	409	0.14287	2.83904e-102
ZN260	HUMAN.H11MO.0.C	ZN260	HUMAN.H11MO.0.C	ZN260_HUMAN.H11MO.0.C	ZN260_HUMAN.H11MO.0.C	C_ZN260_HUMAN.H11MO.0.C	8489	0.57033	1273	0.41092	861	0.14141	1.133e-120
REL	HUMAN.H11MO.0.B	REL	HUMAN.H11MO.0.B	REL_HUMAN.H11MO.0.B	REL_HUMAN.H11MO.0.B	C_REL_HUMAN.H11MO.0.B	16350	0.83093	3773	0.60722	2752	0.14128	4.40753e-120
MAFB	HUMAN.H11MO.0.B	MAFB	HUMAN.H11MO.0.B	MAFB_HUMAN.H11MO.0.B	MAFB_HUMAN.H11MO.0.B	C_MAFB_HUMAN.H11MO.0.B	15626	0.96758	4168	0.69272	3059	0.14002	1.31119e-129
TEAD4	HUMAN.H11MO.0.A	TEAD4	HUMAN.H11MO.0.A	TEAD4_HUMAN.H11MO.0.A	TEAD4_HUMAN.H11MO.0.A	C_TEAD4_HUMAN.H11MO.0.A	17388	0.82903	3970	0.63628	3118	0.13958	1.09784e-128
NFAC4	HUMAN.H11MO.0.C	NFAC4	HUMAN.H11MO.0.C	NFAC4_HUMAN.H11MO.0.C	NFAC4_HUMAN.H11MO.0.C	C_NFAC4_HUMAN.H11MO.0.C	14567	0.53876	2074	0.40307	1494	0.13888	7.64564e-128
ALX1	HUMAN.H11MO.0.B	ALX1	HUMAN.H11MO.0.B	ALX1_HUMAN.H11MO.0.B	ALX1_HUMAN.H11MO.0.B	C_ALX1_HUMAN.H11MO.0.B	5225	0.46422	578	0.33648	426	0.13854	5.13631e-102
EVI1	HUMAN.H11MO.0.B	EVI1	HUMAN.H11MO.0.B	EVI1_HUMAN.H11MO.0.B	EVI1_HUMAN.H11MO.0.B	C_EVI1_HUMAN.H11MO.0.B	7711	0.48217	958	0.37367	704	0.13759	7.90514e-110
HXB4	HUMAN.H11MO.0.B	HXB4	HUMAN.H11MO.0.B	HXB4_HUMAN.H11MO.0.B	HXB4_HUMAN.H11MO.0.B	C_HXB4_HUMAN.H11MO.0.B	4489	0.70226	825	0.5037	623	0.13408	5.02203e-94
HNF1B	HUMAN.H11MO.0.A	HNF1B	HUMAN.H11MO.0.A	HNF1B_HUMAN.H11MO.0.A	HNF1B_HUMAN.H11MO.0.A	C_HNF1B_HUMAN.H11MO.0.A	7242	0.56637	1093	0.41893	768	0.12986	1.56961e-106
NFKB2	HUMAN.H11MO.0.B	NFKB2	HUMAN.H11MO.0.B	NFKB2_HUMAN.H11MO.0.B	NFKB2_HUMAN.H11MO.0.B	C_NFKB2_HUMAN.H11MO.0.B	14496	0.8838	3581	0.69337	2793	0.12882	5.94325e-121
PO2F1	HUMAN.H11MO.0.C	PO2F1	HUMAN.H11MO.0.C	PO2F1_HUMAN.H11MO.0.C	PO2F1_HUMAN.H11MO.0.C	C_PO2F1_HUMAN.H11MO.0.C	10433	0.56119	1538	0.43511	1210	0.12525	1.57218e-114
PO3F1	HUMAN.H11MO.0.C	PO3F1	HUMAN.H11MO.0.C	PO3F1_HUMAN.H11MO.0.C	PO3F1_HUMAN.H11MO.0.C	C_PO3F1_HUMAN.H11MO.0.C	7446	0.56691	1095	0.42528	814	0.1229	5.52321e-105
ZN394	HUMAN.H11MO.0.C	ZN394	HUMAN.H11MO.0.C	ZN394_HUMAN.H11MO.0.C	ZN394_HUMAN.H11MO.0.C	C_ZN394_HUMAN.H11MO.0.C	24923	0.55406	3637	0.43348	2815	0.1202	2.63111e-128
NANOG	HUMAN.H11MO.0.A	NANOG	HUMAN.H11MO.0.A	NANOG_HUMAN.H11MO.0.A	NANOG_HUMAN.H11MO.0.A	C_NANOG_HUMAN.H11MO.0.A	12131	0.55725	1811	0.43348	1348	0.11839	6.23276e-116
NKX32	HUMAN.H11MO.0.C	NKX32	HUMAN.H11MO.0.C	NKX32_HUMAN.H11MO.0.C	NKX32_HUMAN.H11MO.0.C	C_NKX32_HUMAN.H11MO.0.C	6179	0.57407	927	0.43947	693	0.11593	7.47815e-97
CEBPE	HUMAN.H11MO.0.A	CEBPE	HUMAN.H11MO.0.A	CEBPE_HUMAN.H11MO.0.A	CEBPE_HUMAN.H11MO.0.A	C_CEBPE_HUMAN.H11MO.0.A	4061	0.63421	713	0.51341	557	0.11507	3.08519e-89
ZN214	HUMAN.H11MO.0.C	ZN214	HUMAN.H11MO.0.C	ZN214_HUMAN.H11MO.0.C	ZN214_HUMAN.H11MO.0.C	C_ZN214_HUMAN.H11MO.0.C	9888	0.63843	1719	0.50878	1347	0.11375	3.94687e-104
SRF	HUMAN.H11MO.0.A	SRF	HUMAN.H11MO.0.A	SRF_HUMAN.H11MO.0.A	SRF_HUMAN.H11MO.0.A	C_SRF_HUMAN.H11MO.0.A	7835	0.59727	1229	0.48901	1030	0.11011	2.84991e-96
GFI1	HUMAN.H11MO.0.C	GFI1	HUMAN.H11MO.0.C	GFI1_HUMAN.H11MO.0.C	GFI1_HUMAN.H11MO.0.C	C_GFI1B_HUMAN.H11MO.0.A	9820	0.63814	1677	0.503	1312	0.11007	1.78858e-103
HXB7	HUMAN.H11MO.0.C	HXB7	HUMAN.H11MO.0.C	HXB7_HUMAN.H11MO.0.C	HXB7_HUMAN.H11MO.0.C	C_HXB7_HUMAN.H11MO.0.C	5699	0.49557	731	0.38286	540	0.10918	2.02208e-96
ZNF85	HUMAN.H11MO.0.C	ZNF85	HUMAN.H11MO.0.C	ZNF85_HUMAN.H11MO.0.C	ZNF85_HUMAN.H11MO.0.C	C_ZNF85_HUMAN.H11MO.0.C	11474	0.62032	1920	0.48196	1508	0.10843	6.78753e-109
ZFP28	HUMAN.H11MO.0.C	ZFP28	HUMAN.H11MO.0.C	ZFP28_HUMAN.H11MO.0.C	ZFP28_HUMAN.H11MO.0.C	C_ZFP28_HUMAN.H11MO.0.C	29902	0.5243	4101	0.41498	3197	0.10814	1.3214e-126
ZFP82	HUMAN.H11MO.0.C	ZFP82	HUMAN.H11MO.0.C	ZFP82_HUMAN.H11MO.0.C	ZFP82_HUMAN.H11MO.0.C	C_ZFP82_HUMAN.H11MO.0.C	26670	0.55401	3897	0.44752	3088	0.10714	7.94758e-131
PO5F1	HUMAN.H11MO.0.A	PO5F1	HUMAN.H11MO.0.A	PO5F1_HUMAN.H11MO.0.A	PO5F1_HUMAN.H11MO.0.A	C_NANOG_HUMAN.H11MO.0.A	10756	0.56622	1618	0.44593	1247	0.10576	7.76976e-103
HXA10	HUMAN.H11MO.0.C	HXA10	HUMAN.H11MO.0.C	HXA10_HUMAN.H11MO.0.C	HXA10_HUMAN.H11MO.0.C	C_HXA10_HUMAN.H11MO.0.C	6401	0.53844	880	0.41262	677	0.10502	5.12077e-99
STA5B	HUMAN.H11MO.0.A	STA5B	HUMAN.H11MO.0.A	STA5B_HUMAN.H11MO.0.A	STA5B_HUMAN.H11MO.0.A	C_STA5A_HUMAN.H11MO.0.A	13428	0.60426	2153	0.48827	1768	0.10325	2.28816e-100
NR2E3	HUMAN.H11MO.0.C	NR2E3	HUMAN.H11MO.0.C	NR2E3_HUMAN.H11MO.0.C	NR2E3_HUMAN.H11MO.0.C	C_NR2E3_HUMAN.H11MO.0.C	13288	0.52304	1808	0.41706	1446	0.10296	2.75967e-108
TEAD1	HUMAN.H11MO.0.A	TEAD1	HUMAN.H11MO.0.A	TEAD1_HUMAN.H11MO.0.A	TEAD1_HUMAN.H11MO.0.A	C_TEAD4_HUMAN.H11MO.0.A	17159	0.82121	3904	0.67112	3292	0.10266	2.87016e-106
PRDM6	HUMAN.H11MO.0.C	PRDM6	HUMAN.H11MO.0.C	PRDM6_HUMAN.H11MO.0.C	PRDM6_HUMAN.H11MO.0.C	C_PRDM6_HUMAN.H11MO.0.C	35994	0.48877	4481	0.4017	3799	0.10108	4.11203e-129
IRF7	HUMAN.H11MO.0.C	IRF7	HUMAN.H11MO.0.C	IRF7_HUMAN.H11MO.0.C	IRF7_HUMAN.H11MO.0.C	C_IRF7_HUMAN.H11MO.0.C	13248	0.52479	1838	0.42702	1550	0.09909	1.71747e-109
TBP	HUMAN.H11MO.0.A	TBP	HUMAN.H11MO.0.A	TBP_HUMAN.H11MO.0.A	TBP_HUMAN.H11MO.0.A	C_TBP_HUMAN.H11MO.0.A	6127	0.48767	739	0.40353	642	0.09865	2.12548e-88
ZNF8	HUMAN.H11MO.0.C	ZNF8	HUMAN.H11MO.0.C	ZNF8_HUMAN.H11MO.0.C	ZNF8_HUMAN.H11MO.0.C	C_ZNF8_HUMAN.H11MO.0.C	5686	0.62192	964	0.51767	792	0.09837	1.51149e-86
ZN317	HUMAN.H11MO.0.C	ZN317	HUMAN.H11MO.0.C	ZN317_HUMAN.H11MO.0.C	ZN317_HUMAN.H11MO.0.C	C_ZN317_HUMAN.H11MO.0.C	9274	0.69312	1748	0.54027	1343	0.09734	6.58929e-96
MAF	HUMAN.H11MO.0.A	MAF	HUMAN.H11MO.0.A	MAF_HUMAN.H11MO.0.A	MAF_HUMAN.H11MO.0.A	C_MAFK_HUMAN.H11MO.0.A	16389	0.82577	3685	0.64251	2923	0.09668	3.70168e-109
HNF1A	HUMAN.H11MO.0.C	HNF1A	HUMAN.H11MO.0.C	HNF1A_HUMAN.H11MO.0.C	HNF1A_HUMAN.H11MO.0.C	C_HNF1B_HUMAN.H11MO.0.A	7651	0.50433	994	0.40099	791	0.09603	4.98581e-93
HNF6	HUMAN.H11MO.0.B	HNF6	HUMAN.H11MO.0.B	HNF6_HUMAN.H11MO.0.B	HNF6_HUMAN.H11MO.0.B	C_HNF6_HUMAN.H11MO.0.B	3112	0.42395	328	0.35228	255	0.09515	2.29721e-75
HXA1	HUMAN.H11MO.0.C	HXA1	HUMAN.H11MO.0.C	HXA1_HUMAN.H11MO.0.C	HXA1_HUMAN.H11MO.0.C	C_HXA1_HUMAN.H11MO.0.C	6682	0.6371	1114	0.52243	903	0.09249	8.75449e-88
ZN250	HUMAN.H11MO.0.C	ZN250	HUMAN.H11MO.0.C	ZN250_HUMAN.H11MO.0.C	ZN250_HUMAN.H11MO.0.C	C_ZN250_HUMAN.H11MO.0.C	7510	0.60896	1220	0.50175	1002	0.08745	2.02284e-87
NFAC3	HUMAN.H11MO.0.B	NFAC3	HUMAN.H11MO.0.B	NFAC3_HUMAN.H11MO.0.B	NFAC3_HUMAN.H11MO.0.B	C_NFAC3_HUMAN.H11MO.0.B	12929	0.59801	2045	0.50069	1755	0.08724	6.04921e-103
STAT2	HUMAN.H11MO.0.A	STAT2	HUMAN.H11MO.0.A	STAT2_HUMAN.H11MO.0.A	STAT2_HUMAN.H11MO.0.A	C_STAT2_HUMAN.H11MO.0.A	29663	0.49031	3801	0.41848	3230	0.08651	5.4996e-121
ATF2	HUMAN.H11MO.0.B	ATF2	HUMAN.H11MO.0.B	ATF2_HUMAN.H11MO.0.B	ATF2_HUMAN.H11MO.0.B	C_ATF2_HUMAN.H11MO.0.B	8993	0.84659	2034	0.69996	1764	0.08588	9.39799e-85
ZN384	HUMAN.H11MO.0.C	ZN384	HUMAN.H11MO.0.C	ZN384_HUMAN.H11MO.0.C	ZN384_HUMAN.H11MO.0.C	C_ZN384_HUMAN.H11MO.0.C	9335	0.5586	1367	0.47585	1203	0.08388	7.01294e-89
RUNX3	HUMAN.H11MO.0.A	RUNX3	HUMAN.H11MO.0.A	RUNX3_HUMAN.H11MO.0.A	RUNX3_HUMAN.H11MO.0.A	C_RUNX2_HUMAN.H11MO.0.A	12735	0.73134	2486	0.63377	2266	0.08345	1.44413e-97
GATA2	HUMAN.H11MO.0.A	GATA2	HUMAN.H11MO.0.A	GATA2_HUMAN.H11MO.0.A	GATA2_HUMAN.H11MO.0.A	C_GATA2_HUMAN.H11MO.0.A	7420	0.59081	1186	0.49492	994	0.08002	1.13257e-87
GATA1	HUMAN.H11MO.0.A	GATA1	HUMAN.H11MO.0.A	GATA1_HUMAN.H11MO.0.A	GATA1_HUMAN.H11MO.0.A	C_GATA2_HUMAN.H11MO.0.A	6605	0.58597	1023	0.4876	900	0.07858	2.05631e-85
IRF1	HUMAN.H11MO.0.A	IRF1	HUMAN.H11MO.0.A	IRF1_HUMAN.H11MO.0.A	IRF1_HUMAN.H11MO.0.A	C_IRF3_HUMAN.H11MO.0.B	29504	0.4822	3650	0.41301	3153	0.07749	2.16511e-112
ZN136	HUMAN.H11MO.0.C	ZN136	HUMAN.H11MO.0.C	ZN136_HUMAN.H11MO.0.C	ZN136_HUMAN.H11MO.0.C	C_ZN136_HUMAN.H11MO.0.C	8312	0.60709	1365	0.52654	1175	0.07567	3.03045e-85
RUNX1	HUMAN.H11MO.0.A	RUNX1	HUMAN.H11MO.0.A	RUNX1_HUMAN.H11MO.0.A	RUNX1_HUMAN.H11MO.0.A	C_RUNX2_HUMAN.H11MO.0.A	15174	0.73299	3000	0.64334	2786	0.07425	3.153e-97
FOXQ1	HUMAN.H11MO.0.C	FOXQ1	HUMAN.H11MO.0.C	FOXQ1_HUMAN.H11MO.0.C	FOXQ1_HUMAN.H11MO.0.C	C_FOXQ1_HUMAN.H11MO.0.C	10564	0.48464	1237	0.42121	1164	0.07239	2.44161e-84
FOXJ3	HUMAN.H11MO.0.A	FOXJ3	HUMAN.H11MO.0.A	FOXJ3_HUMAN.H11MO.0.A	FOXJ3_HUMAN.H11MO.0.A	C_FOXJ3_HUMAN.H11MO.0.A	23212	0.42547	2438	0.36545	2131	0.07232	2.06667e-104
ATF4	HUMAN.H11MO.0.A	ATF4	HUMAN.H11MO.0.A	ATF4_HUMAN.H11MO.0.A	ATF4_HUMAN.H11MO.0.A	C_CEBPG_HUMAN.H11MO.0.B	8074	0.73526	1667	0.6276	1429	0.07006	1.70132e-80
NFAC1	HUMAN.H11MO.0.B	NFAC1	HUMAN.H11MO.0.B	NFAC1_HUMAN.H11MO.0.B	NFAC1_HUMAN.H11MO.0.B	C_NFAC1_HUMAN.H11MO.0.B	30289	0.5527	4389	0.47146	3877	0.06908	4.68692e-104
IRF9	HUMAN.H11MO.0.C	IRF9	HUMAN.H11MO.0.C	IRF9_HUMAN.H11MO.0.C	IRF9_HUMAN.H11MO.0.C	C_IRF9_HUMAN.H11MO.0.C	10765	0.50106	1395	0.44446	1245	0.06905	1.14803e-85
ERR3	HUMAN.H11MO.0.B	ERR3	HUMAN.H11MO.0.B	ERR3_HUMAN.H11MO.0.B	ERR3_HUMAN.H11MO.0.B	C_ERR3_HUMAN.H11MO.0.B	6360	0.57119	936	0.47973	807	0.06429	2.05765e-69
GFI1B	HUMAN.H11MO.0.A	GFI1B	HUMAN.H11MO.0.A	GFI1B_HUMAN.H11MO.0.A	GFI1B_HUMAN.H11MO.0.A	C_GFI1B_HUMAN.H11MO.0.A	10978	0.62177	1781	0.54358	1624	0.06371	5.6385e-84
TF7L1	HUMAN.H11MO.0.B	TF7L1	HUMAN.H11MO.0.B	TF7L1_HUMAN.H11MO.0.B	TF7L1_HUMAN.H11MO.0.B	C_TCF7_HUMAN.H11MO.0.A	11033	0.55737	1672	0.48555	1402	0.06356	1.07968e-85
CREB1	HUMAN.H11MO.0.A	CREB1	HUMAN.H11MO.0.A	CREB1_HUMAN.H11MO.0.A	CREB1_HUMAN.H11MO.0.A	C_ATF1_HUMAN.H11MO.0.B	2536	0.98008	703	0.95025	623	0.0635	3.19598e-56
STAT6	HUMAN.H11MO.0.B	STAT6	HUMAN.H11MO.0.B	STAT6_HUMAN.H11MO.0.B	STAT6_HUMAN.H11MO.0.B	C_STAT6_HUMAN.H11MO.0.B	14419	0.65944	2583	0.579	2281	0.06158	3.97801e-91
LHX3	HUMAN.H11MO.0.C	LHX3	HUMAN.H11MO.0.C	LHX3_HUMAN.H11MO.0.C	LHX3_HUMAN.H11MO.0.C	C_LHX3_HUMAN.H11MO.0.C	5718	0.36911	486	0.33819	475	0.05716	4.76704e-61
IRF2	HUMAN.H11MO.0.A	IRF2	HUMAN.H11MO.0.A	IRF2_HUMAN.H11MO.0.A	IRF2_HUMAN.H11MO.0.A	C_IRF3_HUMAN.H11MO.0.B	24004	0.48933	3014	0.4391	2752	0.05701	6.69942e-101
PO2F2	HUMAN.H11MO.0.A	PO2F2	HUMAN.H11MO.0.A	PO2F2_HUMAN.H11MO.0.A	PO2F2_HUMAN.H11MO.0.A	C_PO2F2_HUMAN.H11MO.0.A	9344	0.55679	1321	0.49926	1266	0.05236	1.69599e-74
CDX1	HUMAN.H11MO.0.C	CDX1	HUMAN.H11MO.0.C	CDX1_HUMAN.H11MO.0.C	CDX1_HUMAN.H11MO.0.C	C_CDX1_HUMAN.H11MO.0.C	8074	0.49562	978	0.42342	904	0.04939	1.01034e-65
PBX2	HUMAN.H11MO.0.C	PBX2	HUMAN.H11MO.0.C	PBX2_HUMAN.H11MO.0.C	PBX2_HUMAN.H11MO.0.C	C_PBX2_HUMAN.H11MO.0.C	6777	0.52159	897	0.47066	853	0.04933	1.05741e-66
ZN350	HUMAN.H11MO.0.C	ZN350	HUMAN.H11MO.0.C	ZN350_HUMAN.H11MO.0.C	ZN350_HUMAN.H11MO.0.C	C_ZN350_HUMAN.H11MO.0.C	14567	0.54978	2087	0.50131	1924	0.04855	2.07241e-82
TCF7	HUMAN.H11MO.0.A	TCF7	HUMAN.H11MO.0.A	TCF7_HUMAN.H11MO.0.A	TCF7_HUMAN.H11MO.0.A	C_TCF7_HUMAN.H11MO.0.A	13242	0.56696	1992	0.5123	1859	0.04828	4.19247e-77
PRRX2	HUMAN.H11MO.0.C	PRRX2	HUMAN.H11MO.0.C	PRRX2_HUMAN.H11MO.0.C	PRRX2_HUMAN.H11MO.0.C	C_PRRX2_HUMAN.H11MO.0.C	4661	0.41598	471	0.37807	454	0.04759	7.64797e-58
FOXH1	HUMAN.H11MO.0.A	FOXH1	HUMAN.H11MO.0.A	FOXH1_HUMAN.H11MO.0.A	FOXH1_HUMAN.H11MO.0.A	C_FOXH1_HUMAN.H11MO.0.A	8968	0.66383	1582	0.5882	1448	0.0462	1.00409e-69
AIRE	HUMAN.H11MO.0.C	AIRE	HUMAN.H11MO.0.C	AIRE_HUMAN.H11MO.0.C	AIRE_HUMAN.H11MO.0.C	C_AIRE_HUMAN.H11MO.0.C	6378	0.5122	834	0.45679	772	0.04537	3.13415e-56
NKX28	HUMAN.H11MO.0.C	NKX28	HUMAN.H11MO.0.C	NKX28_HUMAN.H11MO.0.C	NKX28_HUMAN.H11MO.0.C	C_NKX28_HUMAN.H11MO.0.C	7340	0.61915	1200	0.53867	1082	0.04498	2.45235e-61
RFX3	HUMAN.H11MO.0.B	RFX3	HUMAN.H11MO.0.B	RFX3_HUMAN.H11MO.0.B	RFX3_HUMAN.H11MO.0.B	C_RFX3_HUMAN.H11MO.0.B	6953	0.74453	1342	0.67571	1260	0.04355	2.80247e-56
NKX31	HUMAN.H11MO.0.C	NKX31	HUMAN.H11MO.0.C	NKX31_HUMAN.H11MO.0.C	NKX31_HUMAN.H11MO.0.C	C_NKX31_HUMAN.H11MO.0.C	9001	0.59498	1415	0.51886	1298	0.04336	9.82686e-62
HSF2	HUMAN.H11MO.0.A	HSF2	HUMAN.H11MO.0.A	HSF2_HUMAN.H11MO.0.A	HSF2_HUMAN.H11MO.0.A	C_HSF1_HUMAN.H11MO.0.A	6577	0.59613	1030	0.55478	989	0.04172	3.38783e-52
CREM	HUMAN.H11MO.0.C	CREM	HUMAN.H11MO.0.C	CREM_HUMAN.H11MO.0.C	CREM_HUMAN.H11MO.0.C	C_CREM_HUMAN.H11MO.0.C	5344	0.8243	1220	0.77175	1092	0.04025	1.32958e-48
ZN582	HUMAN.H11MO.0.C	ZN582	HUMAN.H11MO.0.C	ZN582_HUMAN.H11MO.0.C	ZN582_HUMAN.H11MO.0.C	C_ZN582_HUMAN.H11MO.0.C	9585	0.66279	1665	0.60931	1646	0.03925	1.53786e-65
PAX6	HUMAN.H11MO.0.C	PAX6	HUMAN.H11MO.0.C	PAX6_HUMAN.H11MO.0.C	PAX6_HUMAN.H11MO.0.C	C_PAX6_HUMAN.H11MO.0.C	7676	0.68189	1423	0.59496	1301	0.03836	2.46914e-55
SMCA5	HUMAN.H11MO.0.C	SMCA5	HUMAN.H11MO.0.C	SMCA5_HUMAN.H11MO.0.C	SMCA5_HUMAN.H11MO.0.C	C_SMCA5_HUMAN.H11MO.0.C	12478	0.64522	2117	0.57171	1957	0.03831	3.33434e-66
OTX2	HUMAN.H11MO.0.A	OTX2	HUMAN.H11MO.0.A	OTX2_HUMAN.H11MO.0.A	OTX2_HUMAN.H11MO.0.A	C_CRX_HUMAN.H11MO.0.B	6699	0.5855	1014	0.52955	955	0.03568	9.87567e-51
FEZF1	HUMAN.H11MO.0.C	FEZF1	HUMAN.H11MO.0.C	FEZF1_HUMAN.H11MO.0.C	FEZF1_HUMAN.H11MO.0.C	C_FEZF1_HUMAN.H11MO.0.C	17609	0.58441	2669	0.5369	2640	0.03332	5.55127e-70
TAL1	HUMAN.H11MO.0.A	TAL1	HUMAN.H11MO.0.A	TAL1_HUMAN.H11MO.0.A	TAL1_HUMAN.H11MO.0.A	C_GATA2_HUMAN.H11MO.0.A	6082	0.61321	990	0.56912	982	0.03276	1.15437e-43
IRF3	HUMAN.H11MO.0.B	IRF3	HUMAN.H11MO.0.B	IRF3_HUMAN.H11MO.0.B	IRF3_HUMAN.H11MO.0.B	C_IRF3_HUMAN.H11MO.0.B	42442	0.54068	5962	0.50707	5819	0.03116	6.93033e-82
ZFP42	HUMAN.H11MO.0.A	ZFP42	HUMAN.H11MO.0.A	ZFP42_HUMAN.H11MO.0.A	ZFP42_HUMAN.H11MO.0.A	C_ZFP42_HUMAN.H11MO.0.A	9100	0.64238	1511	0.59801	1450	0.02896	1.86237e-48
SOX5	HUMAN.H11MO.0.C	SOX5	HUMAN.H11MO.0.C	SOX5_HUMAN.H11MO.0.C	SOX5_HUMAN.H11MO.0.C	C_SRY_HUMAN.H11MO.0.B	7628	0.49972	935	0.44994	925	0.02857	2.17927e-44
CEBPG	HUMAN.H11MO.0.B	CEBPG	HUMAN.H11MO.0.B	CEBPG_HUMAN.H11MO.0.B	CEBPG_HUMAN.H11MO.0.B	C_CEBPG_HUMAN.H11MO.0.B	9032	0.72201	1800	0.65328	1710	0.02736	4.38747e-47
ZIM3	HUMAN.H11MO.0.C	ZIM3	HUMAN.H11MO.0.C	ZIM3_HUMAN.H11MO.0.C	ZIM3_HUMAN.H11MO.0.C	C_ZIM3_HUMAN.H11MO.0.C	17798	0.54063	2535	0.51212	2424	0.02676	1.35077e-60
STA5A	HUMAN.H11MO.0.A	STA5A	HUMAN.H11MO.0.A	STA5A_HUMAN.H11MO.0.A	STA5A_HUMAN.H11MO.0.A	C_STA5A_HUMAN.H11MO.0.A	14605	0.61447	2365	0.57707	2321	0.02675	6.04926e-53
TYY1	HUMAN.H11MO.0.A	TYY1	HUMAN.H11MO.0.A	TYY1_HUMAN.H11MO.0.A	TYY1_HUMAN.H11MO.0.A	C_TYY1_HUMAN.H11MO.0.A	6950	0.63392	1160	0.62258	1137	0.02666	2.07613e-41
SRY	HUMAN.H11MO.0.B	SRY	HUMAN.H11MO.0.B	SRY_HUMAN.H11MO.0.B	SRY_HUMAN.H11MO.0.B	C_SRY_HUMAN.H11MO.0.B	17979	0.44782	2018	0.42242	2007	0.02624	2.55382e-58
TF7L2	HUMAN.H11MO.0.A	TF7L2	HUMAN.H11MO.0.A	TF7L2_HUMAN.H11MO.0.A	TF7L2_HUMAN.H11MO.0.A	C_TCF7_HUMAN.H11MO.0.A	10451	0.58734	1662	0.54397	1537	0.02556	4.59439e-47
IRF8	HUMAN.H11MO.0.B	IRF8	HUMAN.H11MO.0.B	IRF8_HUMAN.H11MO.0.B	IRF8_HUMAN.H11MO.0.B	C_IRF8_HUMAN.H11MO.0.B	24886	0.55742	3605	0.52648	3555	0.02436	1.36505e-60
NOBOX	HUMAN.H11MO.0.C	NOBOX	HUMAN.H11MO.0.C	NOBOX_HUMAN.H11MO.0.C	NOBOX_HUMAN.H11MO.0.C	C_NOBOX_HUMAN.H11MO.0.C	4218	0.46322	473	0.44978	512	0.02436	1.21851e-26
NR4A1	HUMAN.H11MO.0.A	NR4A1	HUMAN.H11MO.0.A	NR4A1_HUMAN.H11MO.0.A	NR4A1_HUMAN.H11MO.0.A	C_NR4A2_HUMAN.H11MO.0.C	13396	0.59804	2126	0.54611	2010	0.02388	6.1023e-42
HSF1	HUMAN.H11MO.0.A	HSF1	HUMAN.H11MO.0.A	HSF1_HUMAN.H11MO.0.A	HSF1_HUMAN.H11MO.0.A	C_HSF1_HUMAN.H11MO.0.A	10509	0.62533	1745	0.58977	1740	0.02084	3.1281e-35
SOX17	HUMAN.H11MO.0.C	SOX17	HUMAN.H11MO.0.C	SOX17_HUMAN.H11MO.0.C	SOX17_HUMAN.H11MO.0.C	C_SOX17_HUMAN.H11MO.0.C	9777	0.54507	1393	0.52751	1383	0.02067	5.86765e-39
RXRG	HUMAN.H11MO.0.B	RXRG	HUMAN.H11MO.0.B	RXRG_HUMAN.H11MO.0.B	RXRG_HUMAN.H11MO.0.B	C_RXRG_HUMAN.H11MO.0.B	8466	0.61634	1382	0.56492	1287	0.02009	1.09347e-34
LHX2	HUMAN.H11MO.0.A	LHX2	HUMAN.H11MO.0.A	LHX2_HUMAN.H11MO.0.A	LHX2_HUMAN.H11MO.0.A	C_LHX2_HUMAN.H11MO.0.A	5585	0.47727	660	0.4596	687	0.01908	1.4838e-23
NR4A2	HUMAN.H11MO.0.C	NR4A2	HUMAN.H11MO.0.C	NR4A2_HUMAN.H11MO.0.C	NR4A2_HUMAN.H11MO.0.C	C_NR4A2_HUMAN.H11MO.0.C	10758	0.61313	1756	0.56761	1681	0.01784	6.9653e-31
CRX	HUMAN.H11MO.0.B	CRX	HUMAN.H11MO.0.B	CRX_HUMAN.H11MO.0.B	CRX_HUMAN.H11MO.0.B	C_CRX_HUMAN.H11MO.0.B	6712	0.58568	1034	0.55054	1004	0.01728	4.51123e-31
PRDM1	HUMAN.H11MO.0.A	PRDM1	HUMAN.H11MO.0.A	PRDM1_HUMAN.H11MO.0.A	PRDM1_HUMAN.H11MO.0.A	C_PRDM1_HUMAN.H11MO.0.A	22947	0.57549	3411	0.54651	3407	0.0165	2.55934e-44
ZN274	HUMAN.H11MO.0.A	ZN274	HUMAN.H11MO.0.A	ZN274_HUMAN.H11MO.0.A	ZN274_HUMAN.H11MO.0.A	C_ZN274_HUMAN.H11MO.0.A	12649	0.60662	2030	0.56894	2086	0.01608	5.37083e-34
OVOL1	HUMAN.H11MO.0.C	OVOL1	HUMAN.H11MO.0.C	OVOL1_HUMAN.H11MO.0.C	OVOL1_HUMAN.H11MO.0.C	C_OVOL1_HUMAN.H11MO.0.C	4835	0.59763	779	0.57591	762	0.01492	3.54784e-18
HLF	HUMAN.H11MO.0.C	HLF	HUMAN.H11MO.0.C	HLF_HUMAN.H11MO.0.C	HLF_HUMAN.H11MO.0.C	C_HLF_HUMAN.H11MO.0.C	3359	0.70516	676	0.65819	650	0.01413	2.85607e-12
ARI5B	HUMAN.H11MO.0.C	ARI5B	HUMAN.H11MO.0.C	ARI5B_HUMAN.H11MO.0.C	ARI5B_HUMAN.H11MO.0.C	C_ARI5B_HUMAN.H11MO.0.C	5184	0.58335	820	0.54893	783	0.01409	4.57487e-16
LEF1	HUMAN.H11MO.0.A	LEF1	HUMAN.H11MO.0.A	LEF1_HUMAN.H11MO.0.A	LEF1_HUMAN.H11MO.0.A	C_LEF1_HUMAN.H11MO.0.A	20665	0.5493	3006	0.52627	2999	0.01384	3.37247e-37
HXC9	HUMAN.H11MO.0.C	HXC9	HUMAN.H11MO.0.C	HXC9_HUMAN.H11MO.0.C	HXC9_HUMAN.H11MO.0.C	C_HXC9_HUMAN.H11MO.0.C	8814	0.50506	1105	0.47842	1142	0.01124	5.80148e-21
SMCA1	HUMAN.H11MO.0.C	SMCA1	HUMAN.H11MO.0.C	SMCA1_HUMAN.H11MO.0.C	SMCA1_HUMAN.H11MO.0.C	C_SMCA1_HUMAN.H11MO.0.C	18055	0.54714	2556	0.52514	2597	0.01067	5.40925e-32
ZN140	HUMAN.H11MO.0.C	ZN140	HUMAN.H11MO.0.C	ZN140_HUMAN.H11MO.0.C	ZN140_HUMAN.H11MO.0.C	C_ZN140_HUMAN.H11MO.0.C	10704	0.65801	1844	0.64363	1935	0.01046	1.22181e-19
BC11A	HUMAN.H11MO.0.A	BC11A	HUMAN.H11MO.0.A	BC11A_HUMAN.H11MO.0.A	BC11A_HUMAN.H11MO.0.A	C_BC11A_HUMAN.H11MO.0.A	37500	0.59724	5862	0.5735	5866	0.01007	3.49505e-33
DLX3	HUMAN.H11MO.0.C	DLX3	HUMAN.H11MO.0.C	DLX3_HUMAN.H11MO.0.C	DLX3_HUMAN.H11MO.0.C	C_DLX3_HUMAN.H11MO.0.C	4472	0.44764	478	0.43553	551	0.00963	3.04697e-10
NR6A1	HUMAN.H11MO.0.B	NR6A1	HUMAN.H11MO.0.B	NR6A1_HUMAN.H11MO.0.B	NR6A1_HUMAN.H11MO.0.B	C_NR6A1_HUMAN.H11MO.0.B	8909	0.54269	1283	0.5076	1295	0.00956	1.94046e-13
CDX2	HUMAN.H11MO.0.A	CDX2	HUMAN.H11MO.0.A	CDX2_HUMAN.H11MO.0.A	CDX2_HUMAN.H11MO.0.A	C_CDX2_HUMAN.H11MO.0.A	8729	0.49542	1088	0.47714	1129	0.00909	6.36029e-12
STAT3	HUMAN.H11MO.0.A	STAT3	HUMAN.H11MO.0.A	STAT3_HUMAN.H11MO.0.A	STAT3_HUMAN.H11MO.0.A	C_STAT3_HUMAN.H11MO.0.A	13290	0.67023	2382	0.63981	2438	0.00868	8.79069e-22
ANDR	HUMAN.H11MO.0.A	ANDR	HUMAN.H11MO.0.A	ANDR_HUMAN.H11MO.0.A	ANDR_HUMAN.H11MO.0.A	C_ANDR_HUMAN.H11MO.0.A	19078	0.45964	2203	0.45507	2337	0.00447	2.24409e-08
CEBPB	HUMAN.H11MO.0.A	CEBPB	HUMAN.H11MO.0.A	CEBPB_HUMAN.H11MO.0.A	CEBPB_HUMAN.H11MO.0.A	C_CEBPD_HUMAN.H11MO.0.C	7183	0.69023	1421	0.65909	1402	0.00267	0.266627
STAT4	HUMAN.H11MO.0.A	STAT4	HUMAN.H11MO.0.A	STAT4_HUMAN.H11MO.0.A	STAT4_HUMAN.H11MO.0.A	C_STAT4_HUMAN.H11MO.0.A	14035	0.62093	2270	0.60844	2370	-0.00111	0.0471256
ZN264	HUMAN.H11MO.0.C	ZN264	HUMAN.H11MO.0.C	ZN264_HUMAN.H11MO.0.C	ZN264_HUMAN.H11MO.0.C	C_ZN264_HUMAN.H11MO.0.C	7838	0.64049	1264	0.61777	1331	-0.00202	0.0100308
IRF4	HUMAN.H11MO.0.A	IRF4	HUMAN.H11MO.0.A	IRF4_HUMAN.H11MO.0.A	IRF4_HUMAN.H11MO.0.A	C_IRF8_HUMAN.H11MO.0.B	23156	0.57828	3501	0.57412	3621	-0.00283	1.91415e-05
RUNX2	HUMAN.H11MO.0.A	RUNX2	HUMAN.H11MO.0.A	RUNX2_HUMAN.H11MO.0.A	RUNX2_HUMAN.H11MO.0.A	C_RUNX2_HUMAN.H11MO.0.A	20290	0.68551	3630	0.6893	3994	-0.00367	4.88384e-07
PEBB	HUMAN.H11MO.0.C	PEBB	HUMAN.H11MO.0.C	PEBB_HUMAN.H11MO.0.C	PEBB_HUMAN.H11MO.0.C	C_RUNX2_HUMAN.H11MO.0.A	13468	0.71156	2497	0.72476	2784	-0.00498	2.48425e-07
HXB13	HUMAN.H11MO.0.A	HXB13	HUMAN.H11MO.0.A	HXB13_HUMAN.H11MO.0.A	HXB13_HUMAN.H11MO.0.A	C_HXB13_HUMAN.H11MO.0.A	8120	0.45834	923	0.45578	985	-0.00646	2.25724e-09
STAT1	HUMAN.H11MO.0.A	STAT1	HUMAN.H11MO.0.A	STAT1_HUMAN.H11MO.0.A	STAT1_HUMAN.H11MO.0.A	C_STAT1_HUMAN.H11MO.0.A	12842	0.66161	2209	0.65034	2392	-0.00712	4.97721e-16
DBP	HUMAN.H11MO.0.B	DBP	HUMAN.H11MO.0.B	DBP_HUMAN.H11MO.0.B	DBP_HUMAN.H11MO.0.B	C_DBP_HUMAN.H11MO.0.B	6386	0.62945	1124	0.61864	1131	-0.00952	2.93172e-11
ZN490	HUMAN.H11MO.0.C	ZN490	HUMAN.H11MO.0.C	ZN490_HUMAN.H11MO.0.C	ZN490_HUMAN.H11MO.0.C	C_ZN490_HUMAN.H11MO.0.C	11295	0.60191	1798	0.59327	1868	-0.0109	5.28323e-23
CEBPA	HUMAN.H11MO.0.A	CEBPA	HUMAN.H11MO.0.A	CEBPA_HUMAN.H11MO.0.A	CEBPA_HUMAN.H11MO.0.A	C_CEBPD_HUMAN.H11MO.0.C	8579	0.67342	1635	0.66061	1658	-0.01217	1.02035e-13
BCL6	HUMAN.H11MO.0.A	BCL6	HUMAN.H11MO.0.A	BCL6_HUMAN.H11MO.0.A	BCL6_HUMAN.H11MO.0.A	C_BCL6_HUMAN.H11MO.0.A	14993	0.64084	2529	0.6476	2729	-0.0145	9.1739e-34
ZN680	HUMAN.H11MO.0.C	ZN680	HUMAN.H11MO.0.C	ZN680_HUMAN.H11MO.0.C	ZN680_HUMAN.H11MO.0.C	C_ZN680_HUMAN.H11MO.0.C	14127	0.58349	2127	0.60959	2340	-0.01783	1.70077e-42
ERR2	HUMAN.H11MO.0.A	ERR2	HUMAN.H11MO.0.A	ERR2_HUMAN.H11MO.0.A	ERR2_HUMAN.H11MO.0.A	C_ERR1_HUMAN.H11MO.0.A	10082	0.63344	1666	0.63842	1801	-0.02147	1.43703e-41
ZN382	HUMAN.H11MO.0.C	ZN382	HUMAN.H11MO.0.C	ZN382_HUMAN.H11MO.0.C	ZN382_HUMAN.H11MO.0.C	C_ZN382_HUMAN.H11MO.0.C	7636	0.64697	1273	0.66792	1430	-0.02208	1.44253e-37
NR2C1	HUMAN.H11MO.0.C	NR2C1	HUMAN.H11MO.0.C	NR2C1_HUMAN.H11MO.0.C	NR2C1_HUMAN.H11MO.0.C	C_NR2C1_HUMAN.H11MO.0.C	10541	0.6237	1752	0.62431	1815	-0.0236	6.76057e-42
HXA13	HUMAN.H11MO.0.C	HXA13	HUMAN.H11MO.0.C	HXA13_HUMAN.H11MO.0.C	HXA13_HUMAN.H11MO.0.C	C_HXA13_HUMAN.H11MO.0.C	6688	0.45933	734	0.47844	870	-0.02538	3.19037e-36
SPIB	HUMAN.H11MO.0.A	SPIB	HUMAN.H11MO.0.A	SPIB_HUMAN.H11MO.0.A	SPIB_HUMAN.H11MO.0.A	C_BC11A_HUMAN.H11MO.0.A	24786	0.63352	4123	0.63781	4342	-0.02771	6.44647e-67
ZNF41	HUMAN.H11MO.0.C	ZNF41	HUMAN.H11MO.0.C	ZNF41_HUMAN.H11MO.0.C	ZNF41_HUMAN.H11MO.0.C	C_ZNF41_HUMAN.H11MO.0.C	18850	0.6397	3177	0.64321	3385	-0.0283	4.27897e-62
ZN586	HUMAN.H11MO.0.C	ZN586	HUMAN.H11MO.0.C	ZN586_HUMAN.H11MO.0.C	ZN586_HUMAN.H11MO.0.C	C_ZN586_HUMAN.H11MO.0.C	20060	0.61342	3126	0.64211	3551	-0.02871	2.12424e-62
FOXI1	HUMAN.H11MO.0.B	FOXI1	HUMAN.H11MO.0.B	FOXI1_HUMAN.H11MO.0.B	FOXI1_HUMAN.H11MO.0.B	C_NFYC_HUMAN.H11MO.0.A	7806	0.66614	1316	0.75731	1487	-0.02968	6.06526e-50
TFAP4	HUMAN.H11MO.0.A	TFAP4	HUMAN.H11MO.0.A	TFAP4_HUMAN.H11MO.0.A	TFAP4_HUMAN.H11MO.0.A	C_TFAP4_HUMAN.H11MO.0.A	16151	0.81186	3459	0.79914	3725	-0.03103	4.14646e-64
ZBT18	HUMAN.H11MO.0.C	ZBT18	HUMAN.H11MO.0.C	ZBT18_HUMAN.H11MO.0.C	ZBT18_HUMAN.H11MO.0.C	C_ZBT18_HUMAN.H11MO.0.C	16338	0.75799	3209	0.75811	3538	-0.03173	2.51425e-66
COT2	HUMAN.H11MO.0.A	COT2	HUMAN.H11MO.0.A	COT2_HUMAN.H11MO.0.A	COT2_HUMAN.H11MO.0.A	C_COT2_HUMAN.H11MO.0.A	16087	0.61888	2682	0.63365	2842	-0.03334	3.32705e-67
ATF3	HUMAN.H11MO.0.A	ATF3	HUMAN.H11MO.0.A	ATF3_HUMAN.H11MO.0.A	ATF3_HUMAN.H11MO.0.A	C_ATF3_HUMAN.H11MO.0.A	3410	0.81318	759	0.8644	817	-0.03436	3.28617e-38
FOXO4	HUMAN.H11MO.0.C	FOXO4	HUMAN.H11MO.0.C	FOXO4_HUMAN.H11MO.0.C	FOXO4_HUMAN.H11MO.0.C	C_FOXO4_HUMAN.H11MO.0.C	13795	0.44314	1511	0.47596	1800	-0.03538	2.62809e-66
ISL1	HUMAN.H11MO.0.A	ISL1	HUMAN.H11MO.0.A	ISL1_HUMAN.H11MO.0.A	ISL1_HUMAN.H11MO.0.A	C_ISL1_HUMAN.H11MO.0.A	7117	0.63515	1152	0.63776	1248	-0.03622	5.39577e-52
CUX1	HUMAN.H11MO.0.C	CUX1	HUMAN.H11MO.0.C	CUX1_HUMAN.H11MO.0.C	CUX1_HUMAN.H11MO.0.C	C_CUX1_HUMAN.H11MO.0.C	1548	0.57185	232	0.58451	255	-0.03647	2.92249e-28
MZF1	HUMAN.H11MO.0.B	MZF1	HUMAN.H11MO.0.B	MZF1_HUMAN.H11MO.0.B	MZF1_HUMAN.H11MO.0.B	C_MZF1_HUMAN.H11MO.0.B	19109	0.68074	3433	0.71194	3812	-0.0366	6.93692e-72
TFE3	HUMAN.H11MO.0.B	TFE3	HUMAN.H11MO.0.B	TFE3_HUMAN.H11MO.0.B	TFE3_HUMAN.H11MO.0.B	C_USF2_HUMAN.H11MO.0.A	5893	0.7432	1156	0.77177	1311	-0.03825	8.77043e-51
MITF	HUMAN.H11MO.0.A	MITF	HUMAN.H11MO.0.A	MITF_HUMAN.H11MO.0.A	MITF_HUMAN.H11MO.0.A	C_USF2_HUMAN.H11MO.0.A	6813	0.73203	1320	0.77171	1512	-0.04225	1.12367e-60
SPI1	HUMAN.H11MO.0.A	SPI1	HUMAN.H11MO.0.A	SPI1_HUMAN.H11MO.0.A	SPI1_HUMAN.H11MO.0.A	C_BC11A_HUMAN.H11MO.0.A	26516	0.62395	4373	0.64849	4742	-0.0424	3.10206e-85
ZKSC1	HUMAN.H11MO.0.B	ZKSC1	HUMAN.H11MO.0.B	ZKSC1_HUMAN.H11MO.0.B	ZKSC1_HUMAN.H11MO.0.B	C_ZKSC1_HUMAN.H11MO.0.B	10349	0.7372	1926	0.73842	2123	-0.04301	8.22404e-58
ZN418	HUMAN.H11MO.0.C	ZN418	HUMAN.H11MO.0.C	ZN418_HUMAN.H11MO.0.C	ZN418_HUMAN.H11MO.0.C	C_ZN418_HUMAN.H11MO.0.C	17714	0.59505	2752	0.63196	3202	-0.0445	1.46332e-75
ERR1	HUMAN.H11MO.0.A	ERR1	HUMAN.H11MO.0.A	ERR1_HUMAN.H11MO.0.A	ERR1_HUMAN.H11MO.0.A	C_ERR1_HUMAN.H11MO.0.A	11608	0.63261	1903	0.6561	2163	-0.04647	3.78674e-79
BRAC	HUMAN.H11MO.0.A	BRAC	HUMAN.H11MO.0.A	BRAC_HUMAN.H11MO.0.A	BRAC_HUMAN.H11MO.0.A	C_BRAC_HUMAN.H11MO.0.A	10663	0.65888	1787	0.70901	2077	-0.04806	9.92168e-70
ATF1	HUMAN.H11MO.0.B	ATF1	HUMAN.H11MO.0.B	ATF1_HUMAN.H11MO.0.B	ATF1_HUMAN.H11MO.0.B	C_ATF1_HUMAN.H11MO.0.B	2095	0.95276	540	1.0595	598	-0.04823	3.26723e-44
NKX21	HUMAN.H11MO.0.A	NKX21	HUMAN.H11MO.0.A	NKX21_HUMAN.H11MO.0.A	NKX21_HUMAN.H11MO.0.A	C_NKX21_HUMAN.H11MO.0.A	13720	0.63434	2184	0.66239	2563	-0.04836	6.40842e-74
SOX2	HUMAN.H11MO.0.A	SOX2	HUMAN.H11MO.0.A	SOX2_HUMAN.H11MO.0.A	SOX2_HUMAN.H11MO.0.A	C_SOX2_HUMAN.H11MO.0.A	21351	0.52565	2820	0.55658	3389	-0.0488	2.22958e-88
FOXC1	HUMAN.H11MO.0.C	FOXC1	HUMAN.H11MO.0.C	FOXC1_HUMAN.H11MO.0.C	FOXC1_HUMAN.H11MO.0.C	C_FOXC1_HUMAN.H11MO.0.C	12547	0.50549	1585	0.54382	1903	-0.04963	3.7057e-72
PRGR	HUMAN.H11MO.0.A	PRGR	HUMAN.H11MO.0.A	PRGR_HUMAN.H11MO.0.A	PRGR_HUMAN.H11MO.0.A	C_PRGR_HUMAN.H11MO.0.A	10910	0.58447	1667	0.63761	1935	-0.04978	1.25995e-72
NR1I3	HUMAN.H11MO.0.C	NR1I3	HUMAN.H11MO.0.C	NR1I3_HUMAN.H11MO.0.C	NR1I3_HUMAN.H11MO.0.C	C_NR1I3_HUMAN.H11MO.0.C	10212	0.64124	1713	0.67215	1950	-0.05054	1.37324e-67
FOXK1	HUMAN.H11MO.0.A	FOXK1	HUMAN.H11MO.0.A	FOXK1_HUMAN.H11MO.0.A	FOXK1_HUMAN.H11MO.0.A	C_FOXK1_HUMAN.H11MO.0.A	17079	0.52616	2257	0.55546	2651	-0.05112	5.40676e-87
HNF4A	HUMAN.H11MO.0.A	HNF4A	HUMAN.H11MO.0.A	HNF4A_HUMAN.H11MO.0.A	HNF4A_HUMAN.H11MO.0.A	C_HNF4G_HUMAN.H11MO.0.B	11561	0.61343	1897	0.63119	2162	-0.05121	9.94401e-75
PPARA	HUMAN.H11MO.0.B	PPARA	HUMAN.H11MO.0.B	PPARA_HUMAN.H11MO.0.B	PPARA_HUMAN.H11MO.0.B	C_PPARG_HUMAN.H11MO.0.A	16782	0.64103	2785	0.68174	3255	-0.05505	8.57147e-87
RXRB	HUMAN.H11MO.0.C	RXRB	HUMAN.H11MO.0.C	RXRB_HUMAN.H11MO.0.C	RXRB_HUMAN.H11MO.0.C	C_RXRB_HUMAN.H11MO.0.C	12589	0.65022	2133	0.68752	2424	-0.05605	6.70782e-80
NR1I2	HUMAN.H11MO.0.C	NR1I2	HUMAN.H11MO.0.C	NR1I2_HUMAN.H11MO.0.C	NR1I2_HUMAN.H11MO.0.C	C_NR1I2_HUMAN.H11MO.0.C	10348	0.60075	1595	0.64799	1841	-0.05707	2.24398e-77
CEBPD	HUMAN.H11MO.0.C	CEBPD	HUMAN.H11MO.0.C	CEBPD_HUMAN.H11MO.0.C	CEBPD_HUMAN.H11MO.0.C	C_CEBPD_HUMAN.H11MO.0.C	7506	0.70123	1464	0.72708	1639	-0.05759	3.67061e-74
SOX4	HUMAN.H11MO.0.B	SOX4	HUMAN.H11MO.0.B	SOX4_HUMAN.H11MO.0.B	SOX4_HUMAN.H11MO.0.B	C_SOX2_HUMAN.H11MO.0.A	20491	0.53371	2799	0.57934	3373	-0.06041	3.7882e-95
PRD14	HUMAN.H11MO.0.A	PRD14	HUMAN.H11MO.0.A	PRD14_HUMAN.H11MO.0.A	PRD14_HUMAN.H11MO.0.A	C_PRD14_HUMAN.H11MO.0.A	5382	0.56962	756	0.6015	937	-0.06136	7.39682e-67
ETS2	HUMAN.H11MO.0.B	ETS2	HUMAN.H11MO.0.B	ETS2_HUMAN.H11MO.0.B	ETS2_HUMAN.H11MO.0.B	C_ETS2_HUMAN.H11MO.0.B	36285	0.60147	5609	0.66259	6756	-0.06746	9.99096e-108
ZN528	HUMAN.H11MO.0.C	ZN528	HUMAN.H11MO.0.C	ZN528_HUMAN.H11MO.0.C	ZN528_HUMAN.H11MO.0.C	C_ZN528_HUMAN.H11MO.0.C	16410	0.66832	2880	0.72941	3416	-0.06867	2.11576e-99
FOXJ2	HUMAN.H11MO.0.C	FOXJ2	HUMAN.H11MO.0.C	FOXJ2_HUMAN.H11MO.0.C	FOXJ2_HUMAN.H11MO.0.C	C_FOXJ2_HUMAN.H11MO.0.C	17324	0.43366	1802	0.48428	2289	-0.07103	8.18679e-101
NDF1	HUMAN.H11MO.0.A	NDF1	HUMAN.H11MO.0.A	NDF1_HUMAN.H11MO.0.A	NDF1_HUMAN.H11MO.0.A	C_BHA15_HUMAN.H11MO.0.B	16248	0.70748	3044	0.77023	3577	-0.07146	7.44856e-101
HNF4G	HUMAN.H11MO.0.B	HNF4G	HUMAN.H11MO.0.B	HNF4G_HUMAN.H11MO.0.B	HNF4G_HUMAN.H11MO.0.B	C_HNF4G_HUMAN.H11MO.0.B	12786	0.62212	2107	0.67659	2496	-0.07556	5.37312e-93
MYC	HUMAN.H11MO.0.A	MYC	HUMAN.H11MO.0.A	MYC_HUMAN.H11MO.0.A	MYC_HUMAN.H11MO.0.A	C_MYCN_HUMAN.H11MO.0.A	7031	0.7024	1313	0.80852	1619	-0.07638	6.33368e-84
NR1D1	HUMAN.H11MO.0.B	NR1D1	HUMAN.H11MO.0.B	NR1D1_HUMAN.H11MO.0.B	NR1D1_HUMAN.H11MO.0.B	C_NR1D1_HUMAN.H11MO.0.B	24833	0.69419	4422	0.75057	5306	-0.07799	3.25518e-111
ZN549	HUMAN.H11MO.0.C	ZN549	HUMAN.H11MO.0.C	ZN549_HUMAN.H11MO.0.C	ZN549_HUMAN.H11MO.0.C	C_ZN549_HUMAN.H11MO.0.C	12010	0.72917	2324	0.79495	2738	-0.0786	8.00044e-95
NFYA	HUMAN.H11MO.0.A	NFYA	HUMAN.H11MO.0.A	NFYA_HUMAN.H11MO.0.A	NFYA_HUMAN.H11MO.0.A	C_NFYC_HUMAN.H11MO.0.A	6512	0.70951	1174	0.90957	1407	-0.08003	1.65614e-82
GLI3	HUMAN.H11MO.0.B	GLI3	HUMAN.H11MO.0.B	GLI3_HUMAN.H11MO.0.B	GLI3_HUMAN.H11MO.0.B	C_GLI3_HUMAN.H11MO.0.B	11326	0.65227	1888	0.73757	2368	-0.08021	6.97274e-96
GCR	HUMAN.H11MO.0.A	GCR	HUMAN.H11MO.0.A	GCR_HUMAN.H11MO.0.A	GCR_HUMAN.H11MO.0.A	C_PRGR_HUMAN.H11MO.0.A	10712	0.61662	1713	0.71181	2127	-0.08044	8.16011e-93
ETS1	HUMAN.H11MO.0.A	ETS1	HUMAN.H11MO.0.A	ETS1_HUMAN.H11MO.0.A	ETS1_HUMAN.H11MO.0.A	C_FLI1_HUMAN.H11MO.0.A	20456	0.74742	4027	0.83003	4725	-0.08126	1.9159e-110
ZN257	HUMAN.H11MO.0.C	ZN257	HUMAN.H11MO.0.C	ZN257_HUMAN.H11MO.0.C	ZN257_HUMAN.H11MO.0.C	C_ZN257_HUMAN.H11MO.0.C	16108	0.61092	2623	0.68735	3199	-0.08256	1.40934e-96
BMAL1	HUMAN.H11MO.0.A	BMAL1	HUMAN.H11MO.0.A	BMAL1_HUMAN.H11MO.0.A	BMAL1_HUMAN.H11MO.0.A	C_BMAL1_HUMAN.H11MO.0.A	6735	0.6906	1233	0.80505	1573	-0.08677	2.9311e-87
ELK1	HUMAN.H11MO.0.B	ELK1	HUMAN.H11MO.0.B	ELK1_HUMAN.H11MO.0.B	ELK1_HUMAN.H11MO.0.B	C_FLI1_HUMAN.H11MO.0.A	7584	0.79889	1655	0.90127	1889	-0.08682	3.96072e-89
PPARG	HUMAN.H11MO.0.A	PPARG	HUMAN.H11MO.0.A	PPARG_HUMAN.H11MO.0.A	PPARG_HUMAN.H11MO.0.A	C_PPARG_HUMAN.H11MO.0.A	21339	0.65822	3617	0.73669	4470	-0.08751	2.22324e-113
ELK4	HUMAN.H11MO.0.A	ELK4	HUMAN.H11MO.0.A	ELK4_HUMAN.H11MO.0.A	ELK4_HUMAN.H11MO.0.A	C_FLI1_HUMAN.H11MO.0.A	5778	0.8773	1369	1.03823	1635	-0.08927	2.2104e-85
IKZF1	HUMAN.H11MO.0.C	IKZF1	HUMAN.H11MO.0.C	IKZF1_HUMAN.H11MO.0.C	IKZF1_HUMAN.H11MO.0.C	C_IKZF1_HUMAN.H11MO.0.C	23096	0.62168	3654	0.72125	4578	-0.08942	6.54085e-115
SOX3	HUMAN.H11MO.0.B	SOX3	HUMAN.H11MO.0.B	SOX3_HUMAN.H11MO.0.B	SOX3_HUMAN.H11MO.0.B	C_SOX2_HUMAN.H11MO.0.A	15150	0.55364	2129	0.62222	2689	-0.09043	6.81489e-105
USF1	HUMAN.H11MO.0.A	USF1	HUMAN.H11MO.0.A	USF1_HUMAN.H11MO.0.A	USF1_HUMAN.H11MO.0.A	C_USF2_HUMAN.H11MO.0.A	6511	0.74563	1296	0.85911	1598	-0.09058	1.26148e-84
OLIG2	HUMAN.H11MO.0.B	OLIG2	HUMAN.H11MO.0.B	OLIG2_HUMAN.H11MO.0.B	OLIG2_HUMAN.H11MO.0.B	C_OLIG2_HUMAN.H11MO.0.B	22986	0.68148	4052	0.76459	5116	-0.09067	1.57694e-116
NFYB	HUMAN.H11MO.0.A	NFYB	HUMAN.H11MO.0.A	NFYB_HUMAN.H11MO.0.A	NFYB_HUMAN.H11MO.0.A	C_NFYC_HUMAN.H11MO.0.A	6360	0.73304	1179	0.96908	1488	-0.09113	9.46376e-85
RARA	HUMAN.H11MO.0.A	RARA	HUMAN.H11MO.0.A	RARA_HUMAN.H11MO.0.A	RARA_HUMAN.H11MO.0.A	C_RARA_HUMAN.H11MO.0.A	21766	0.63325	3585	0.7127	4456	-0.09289	2.07794e-116
FOXP1	HUMAN.H11MO.0.A	FOXP1	HUMAN.H11MO.0.A	FOXP1_HUMAN.H11MO.0.A	FOXP1_HUMAN.H11MO.0.A	C_FOXP1_HUMAN.H11MO.0.A	14918	0.50889	1957	0.58678	2454	-0.0933	6.51366e-111
TFEB	HUMAN.H11MO.0.C	TFEB	HUMAN.H11MO.0.C	TFEB_HUMAN.H11MO.0.C	TFEB_HUMAN.H11MO.0.C	C_USF2_HUMAN.H11MO.0.A	2518	0.78163	521	0.91575	657	-0.09339	4.09891e-71
SOX10	HUMAN.H11MO.0.B	SOX10	HUMAN.H11MO.0.B	SOX10_HUMAN.H11MO.0.B	SOX10_HUMAN.H11MO.0.B	C_SOX10_HUMAN.H11MO.0.B	11953	0.52661	1597	0.59352	1981	-0.09437	7.21863e-101
NR5A2	HUMAN.H11MO.0.B	NR5A2	HUMAN.H11MO.0.B	NR5A2_HUMAN.H11MO.0.B	NR5A2_HUMAN.H11MO.0.B	C_STF1_HUMAN.H11MO.0.B	13178	0.6561	2233	0.73877	2823	-0.09605	4.70807e-111
ETV4	HUMAN.H11MO.0.B	ETV4	HUMAN.H11MO.0.B	ETV4_HUMAN.H11MO.0.B	ETV4_HUMAN.H11MO.0.B	C_FLI1_HUMAN.H11MO.0.A	29992	0.67162	5345	0.75135	6420	-0.09882	2.89565e-127
RFX2	HUMAN.H11MO.0.A	RFX2	HUMAN.H11MO.0.A	RFX2_HUMAN.H11MO.0.A	RFX2_HUMAN.H11MO.0.A	C_RFX1_HUMAN.H11MO.0.B	8587	0.72501	1605	0.82965	2029	-0.10087	7.97255e-100
THA11	HUMAN.H11MO.0.B	THA11	HUMAN.H11MO.0.B	THA11_HUMAN.H11MO.0.B	THA11_HUMAN.H11MO.0.B	C_ZNF76_HUMAN.H11MO.0.C	13066	0.66004	2285	0.79099	2866	-0.10569	3.33009e-109
NDF2	HUMAN.H11MO.0.B	NDF2	HUMAN.H11MO.0.B	NDF2_HUMAN.H11MO.0.B	NDF2_HUMAN.H11MO.0.B	C_BHA15_HUMAN.H11MO.0.B	21855	0.70825	4047	0.81095	5136	-0.1057	1.75159e-123
MEIS2	HUMAN.H11MO.0.B	MEIS2	HUMAN.H11MO.0.B	MEIS2_HUMAN.H11MO.0.B	MEIS2_HUMAN.H11MO.0.B	C_MEIS2_HUMAN.H11MO.0.B	9700	0.5786	1480	0.69257	1921	-0.106	2.53438e-103
ZN143	HUMAN.H11MO.0.A	ZN143	HUMAN.H11MO.0.A	ZN143_HUMAN.H11MO.0.A	ZN143_HUMAN.H11MO.0.A	C_ZNF76_HUMAN.H11MO.0.C	15004	0.64905	2564	0.7838	3237	-0.10649	4.78954e-113
SIX2	HUMAN.H11MO.0.A	SIX2	HUMAN.H11MO.0.A	SIX2_HUMAN.H11MO.0.A	SIX2_HUMAN.H11MO.0.A	C_SIX2_HUMAN.H11MO.0.A	10086	0.57505	1532	0.68522	1993	-0.1068	4.29017e-105
ERG	HUMAN.H11MO.0.A	ERG	HUMAN.H11MO.0.A	ERG_HUMAN.H11MO.0.A	ERG_HUMAN.H11MO.0.A	C_FLI1_HUMAN.H11MO.0.A	30320	0.6947	5504	0.80111	6862	-0.10938	1.12837e-129
ATOH1	HUMAN.H11MO.0.B	ATOH1	HUMAN.H11MO.0.B	ATOH1_HUMAN.H11MO.0.B	ATOH1_HUMAN.H11MO.0.B	C_BHA15_HUMAN.H11MO.0.B	18180	0.69787	3357	0.82605	4234	-0.11046	1.67585e-117
ETV5	HUMAN.H11MO.0.C	ETV5	HUMAN.H11MO.0.C	ETV5_HUMAN.H11MO.0.C	ETV5_HUMAN.H11MO.0.C	C_FLI1_HUMAN.H11MO.0.A	40590	0.65647	6959	0.76128	8804	-0.11118	4.45047e-139
MYB	HUMAN.H11MO.0.A	MYB	HUMAN.H11MO.0.A	MYB_HUMAN.H11MO.0.A	MYB_HUMAN.H11MO.0.A	C_MYB_HUMAN.H11MO.0.A	9552	0.67264	1675	0.78208	2122	-0.11271	2.23921e-107
ZNF18	HUMAN.H11MO.0.C	ZNF18	HUMAN.H11MO.0.C	ZNF18_HUMAN.H11MO.0.C	ZNF18_HUMAN.H11MO.0.C	C_ZNF18_HUMAN.H11MO.0.C	11591	0.62202	1810	0.74791	2438	-0.11349	3.24103e-110
ZN547	HUMAN.H11MO.0.C	ZN547	HUMAN.H11MO.0.C	ZN547_HUMAN.H11MO.0.C	ZN547_HUMAN.H11MO.0.C	C_ZN547_HUMAN.H11MO.0.C	10175	0.71633	1902	0.84066	2457	-0.11399	2.02479e-107
EPAS1	HUMAN.H11MO.0.B	EPAS1	HUMAN.H11MO.0.B	EPAS1_HUMAN.H11MO.0.B	EPAS1_HUMAN.H11MO.0.B	C_ARNT_HUMAN.H11MO.0.B	1782	0.78837	374	0.92571	477	-0.11416	6.00718e-72
RORA	HUMAN.H11MO.0.C	RORA	HUMAN.H11MO.0.C	RORA_HUMAN.H11MO.0.C	RORA_HUMAN.H11MO.0.C	C_RORA_HUMAN.H11MO.0.C	18251	0.66368	3097	0.77484	4069	-0.11722	2.21609e-121
SRBP1	HUMAN.H11MO.0.A	SRBP1	HUMAN.H11MO.0.A	SRBP1_HUMAN.H11MO.0.A	SRBP1_HUMAN.H11MO.0.A	C_SRBP1_HUMAN.H11MO.0.A	13030	0.669	2290	0.81535	2951	-0.11804	6.83027e-118
ZN121	HUMAN.H11MO.0.C	ZN121	HUMAN.H11MO.0.C	ZN121_HUMAN.H11MO.0.C	ZN121_HUMAN.H11MO.0.C	C_ZN121_HUMAN.H11MO.0.C	19039	0.59183	2871	0.72934	3926	-0.11969	1.6693e-121
ZN768	HUMAN.H11MO.0.C	ZN768	HUMAN.H11MO.0.C	ZN768_HUMAN.H11MO.0.C	ZN768_HUMAN.H11MO.0.C	C_ZN768_HUMAN.H11MO.0.C	26408	0.67467	4590	0.8096	6019	-0.12	2.58885e-132
ZN554	HUMAN.H11MO.0.C	ZN554	HUMAN.H11MO.0.C	ZN554_HUMAN.H11MO.0.C	ZN554_HUMAN.H11MO.0.C	C_ZN554_HUMAN.H11MO.0.C	19823	0.80119	4182	0.94816	5309	-0.12044	7.6218e-122
ATF6A	HUMAN.H11MO.0.B	ATF6A	HUMAN.H11MO.0.B	ATF6A_HUMAN.H11MO.0.B	ATF6A_HUMAN.H11MO.0.B	C_ATF6A_HUMAN.H11MO.0.B	4530	0.8015	947	0.94979	1205	-0.12146	2.27459e-91
SUH	HUMAN.H11MO.0.A	SUH	HUMAN.H11MO.0.A	SUH_HUMAN.H11MO.0.A	SUH_HUMAN.H11MO.0.A	C_SUH_HUMAN.H11MO.0.A	19952	0.7146	3704	0.86796	4882	-0.12304	6.40385e-129
NKX25	HUMAN.H11MO.0.B	NKX25	HUMAN.H11MO.0.B	NKX25_HUMAN.H11MO.0.B	NKX25_HUMAN.H11MO.0.B	C_NKX25_HUMAN.H11MO.0.B	20987	0.67471	3669	0.82063	4885	-0.12371	1.90064e-128
NFYC	HUMAN.H11MO.0.A	NFYC	HUMAN.H11MO.0.A	NFYC_HUMAN.H11MO.0.A	NFYC_HUMAN.H11MO.0.A	C_NFYC_HUMAN.H11MO.0.A	6678	0.72853	1211	0.98142	1582	-0.12428	1.32255e-103
SIX1	HUMAN.H11MO.0.A	SIX1	HUMAN.H11MO.0.A	SIX1_HUMAN.H11MO.0.A	SIX1_HUMAN.H11MO.0.A	C_SIX2_HUMAN.H11MO.0.A	8772	0.57462	1303	0.70281	1794	-0.12455	1.48206e-114
TGIF1	HUMAN.H11MO.0.A	TGIF1	HUMAN.H11MO.0.A	TGIF1_HUMAN.H11MO.0.A	TGIF1_HUMAN.H11MO.0.A	C_TGIF1_HUMAN.H11MO.0.A	5899	0.69493	1059	0.82148	1405	-0.12504	2.2252e-101
ETV2	HUMAN.H11MO.0.B	ETV2	HUMAN.H11MO.0.B	ETV2_HUMAN.H11MO.0.B	ETV2_HUMAN.H11MO.0.B	C_FLI1_HUMAN.H11MO.0.A	26354	0.67296	4685	0.79478	5964	-0.12547	3.46413e-137
FOXO1	HUMAN.H11MO.0.A	FOXO1	HUMAN.H11MO.0.A	FOXO1_HUMAN.H11MO.0.A	FOXO1_HUMAN.H11MO.0.A	C_FOXO1_HUMAN.H11MO.0.A	16692	0.54735	2330	0.66868	3210	-0.12656	8.31861e-126
AHR	HUMAN.H11MO.0.B	AHR	HUMAN.H11MO.0.B	AHR_HUMAN.H11MO.0.B	AHR_HUMAN.H11MO.0.B	C_AHR_HUMAN.H11MO.0.B	1733	0.78245	365	1.05637	478	-0.12743	9.09239e-71
ZN816	HUMAN.H11MO.0.C	ZN816	HUMAN.H11MO.0.C	ZN816_HUMAN.H11MO.0.C	ZN816_HUMAN.H11MO.0.C	C_ZN816_HUMAN.H11MO.0.C	21196	0.66946	3649	0.81987	4960	-0.13047	2.18153e-133
ZIC3	HUMAN.H11MO.0.B	ZIC3	HUMAN.H11MO.0.B	ZIC3_HUMAN.H11MO.0.B	ZIC3_HUMAN.H11MO.0.B	C_ZIC3_HUMAN.H11MO.0.B	24870	0.80268	5224	0.95838	6767	-0.13162	7.54548e-133
BHE40	HUMAN.H11MO.0.A	BHE40	HUMAN.H11MO.0.A	BHE40_HUMAN.H11MO.0.A	BHE40_HUMAN.H11MO.0.A	C_BHE40_HUMAN.H11MO.0.A	4147	0.70872	783	0.90518	1074	-0.13213	3.30787e-92
RARG	HUMAN.H11MO.0.B	RARG	HUMAN.H11MO.0.B	RARG_HUMAN.H11MO.0.B	RARG_HUMAN.H11MO.0.B	C_RARG_HUMAN.H11MO.0.B	15368	0.71276	2901	0.84595	3785	-0.13294	1.68939e-121
SOX9	HUMAN.H11MO.0.B	SOX9	HUMAN.H11MO.0.B	SOX9_HUMAN.H11MO.0.B	SOX9_HUMAN.H11MO.0.B	C_SOX9_HUMAN.H11MO.0.B	13113	0.54606	1795	0.65901	2474	-0.13302	4.08605e-120
COE1	HUMAN.H11MO.0.A	COE1	HUMAN.H11MO.0.A	COE1_HUMAN.H11MO.0.A	COE1_HUMAN.H11MO.0.A	C_COE1_HUMAN.H11MO.0.A	20452	0.71442	3715	0.85601	5106	-0.13327	2.68064e-127
VDR	HUMAN.H11MO.0.A	VDR	HUMAN.H11MO.0.A	VDR_HUMAN.H11MO.0.A	VDR_HUMAN.H11MO.0.A	C_VDR_HUMAN.H11MO.0.A	13017	0.65159	2216	0.80122	2965	-0.13416	7.80707e-117
ETV1	HUMAN.H11MO.0.A	ETV1	HUMAN.H11MO.0.A	ETV1_HUMAN.H11MO.0.A	ETV1_HUMAN.H11MO.0.A	C_FLI1_HUMAN.H11MO.0.A	10597	0.78456	2213	0.96742	2892	-0.13783	2.8689e-111
ZBT7A	HUMAN.H11MO.0.A	ZBT7A	HUMAN.H11MO.0.A	ZBT7A_HUMAN.H11MO.0.A	ZBT7A_HUMAN.H11MO.0.A	C_ZBT7A_HUMAN.H11MO.0.A	9662	0.60633	1546	0.80046	2217	-0.14008	1.58843e-122
KLF8	HUMAN.H11MO.0.C	KLF8	HUMAN.H11MO.0.C	KLF8_HUMAN.H11MO.0.C	KLF8_HUMAN.H11MO.0.C	C_KLF8_HUMAN.H11MO.0.C	11201	0.74504	2180	0.91396	2950	-0.14062	6.50085e-118
ZN134	HUMAN.H11MO.0.C	ZN134	HUMAN.H11MO.0.C	ZN134_HUMAN.H11MO.0.C	ZN134_HUMAN.H11MO.0.C	C_ZN134_HUMAN.H11MO.0.C	10955	0.70368	2018	0.90405	2701	-0.14472	1.60321e-117
FLI1	HUMAN.H11MO.0.A	FLI1	HUMAN.H11MO.0.A	FLI1_HUMAN.H11MO.0.A	FLI1_HUMAN.H11MO.0.A	C_FLI1_HUMAN.H11MO.0.A	46303	0.65803	7891	0.83009	10988	-0.14612	6.23138e-151
NR1H3	HUMAN.H11MO.0.B	NR1H3	HUMAN.H11MO.0.B	NR1H3_HUMAN.H11MO.0.B	NR1H3_HUMAN.H11MO.0.B	C_NR1H3_HUMAN.H11MO.0.B	13368	0.62828	2207	0.78682	3055	-0.14634	7.42545e-128
HINFP	HUMAN.H11MO.0.C	HINFP	HUMAN.H11MO.0.C	HINFP_HUMAN.H11MO.0.C	HINFP_HUMAN.H11MO.0.C	C_HINFP_HUMAN.H11MO.0.C	1461	0.71014	290	0.93443	392	-0.14816	2.30858e-78
RXRA	HUMAN.H11MO.0.A	RXRA	HUMAN.H11MO.0.A	RXRA_HUMAN.H11MO.0.A	RXRA_HUMAN.H11MO.0.A	C_RXRA_HUMAN.H11MO.0.A	35161	0.66994	6095	0.85138	8446	-0.14999	2.77803e-144
STF1	HUMAN.H11MO.0.B	STF1	HUMAN.H11MO.0.B	STF1_HUMAN.H11MO.0.B	STF1_HUMAN.H11MO.0.B	C_STF1_HUMAN.H11MO.0.B	17934	0.64708	2940	0.79193	4181	-0.15281	3.72751e-129
MYCN	HUMAN.H11MO.0.A	MYCN	HUMAN.H11MO.0.A	MYCN_HUMAN.H11MO.0.A	MYCN_HUMAN.H11MO.0.A	C_MYCN_HUMAN.H11MO.0.A	6082	0.73952	1221	0.98573	1713	-0.15359	5.99922e-104
LYL1	HUMAN.H11MO.0.A	LYL1	HUMAN.H11MO.0.A	LYL1_HUMAN.H11MO.0.A	LYL1_HUMAN.H11MO.0.A	C_LYL1_HUMAN.H11MO.0.A	27431	0.69579	4994	0.86177	6880	-0.15443	5.85829e-142
ZBT48	HUMAN.H11MO.0.C	ZBT48	HUMAN.H11MO.0.C	ZBT48_HUMAN.H11MO.0.C	ZBT48_HUMAN.H11MO.0.C	C_ZBT48_HUMAN.H11MO.0.C	11925	0.69213	2175	0.89273	3062	-0.15462	6.78946e-122
E2F3	HUMAN.H11MO.0.A	E2F3	HUMAN.H11MO.0.A	E2F3_HUMAN.H11MO.0.A	E2F3_HUMAN.H11MO.0.A	C_E2F6_HUMAN.H11MO.0.A	20770	0.70192	3771	0.9258	5284	-0.15583	1.49773e-135
ZNF76	HUMAN.H11MO.0.C	ZNF76	HUMAN.H11MO.0.C	ZNF76_HUMAN.H11MO.0.C	ZNF76_HUMAN.H11MO.0.C	C_ZNF76_HUMAN.H11MO.0.C	21802	0.68056	3875	0.891	5454	-0.16069	2.95528e-138
E2F5	HUMAN.H11MO.0.B	E2F5	HUMAN.H11MO.0.B	E2F5_HUMAN.H11MO.0.B	E2F5_HUMAN.H11MO.0.B	C_E2F5_HUMAN.H11MO.0.B	1422	0.71488	296	0.96832	396	-0.16077	3.48875e-89
GABPA	HUMAN.H11MO.0.A	GABPA	HUMAN.H11MO.0.A	GABPA_HUMAN.H11MO.0.A	GABPA_HUMAN.H11MO.0.A	C_ELF5_HUMAN.H11MO.0.A	9882	0.79027	2054	1.0022	2686	-0.16714	1.08545e-122
SMAD2	HUMAN.H11MO.0.A	SMAD2	HUMAN.H11MO.0.A	SMAD2_HUMAN.H11MO.0.A	SMAD2_HUMAN.H11MO.0.A	C_SMAD2_HUMAN.H11MO.0.A	22065	0.6554	3609	0.82021	5269	-0.16727	5.88943e-139
FOXM1	HUMAN.H11MO.0.A	FOXM1	HUMAN.H11MO.0.A	FOXM1_HUMAN.H11MO.0.A	FOXM1_HUMAN.H11MO.0.A	C_FOXA1_HUMAN.H11MO.0.A	18457	0.51157	2343	0.6477	3471	-0.1676	1.02147e-135
THA	HUMAN.H11MO.0.C	THA	HUMAN.H11MO.0.C	THA_HUMAN.H11MO.0.C	THA_HUMAN.H11MO.0.C	C_THA_HUMAN.H11MO.0.C	15097	0.6052	2349	0.79704	3502	-0.16856	2.25152e-133
ZN667	HUMAN.H11MO.0.C	ZN667	HUMAN.H11MO.0.C	ZN667_HUMAN.H11MO.0.C	ZN667_HUMAN.H11MO.0.C	C_ZN667_HUMAN.H11MO.0.C	15690	0.68176	2757	0.88025	3947	-0.16882	4.90907e-129
ESR1	HUMAN.H11MO.0.A	ESR1	HUMAN.H11MO.0.A	ESR1_HUMAN.H11MO.0.A	ESR1_HUMAN.H11MO.0.A	C_ESR2_HUMAN.H11MO.0.A	13306	0.68374	2361	0.86858	3355	-0.17029	8.00127e-127
PBX1	HUMAN.H11MO.0.A	PBX1	HUMAN.H11MO.0.A	PBX1_HUMAN.H11MO.0.A	PBX1_HUMAN.H11MO.0.A	C_PBX3_HUMAN.H11MO.0.A	10192	0.65454	1713	0.87452	2476	-0.17291	1.36727e-127
COT1	HUMAN.H11MO.0.C	COT1	HUMAN.H11MO.0.C	COT1_HUMAN.H11MO.0.C	COT1_HUMAN.H11MO.0.C	C_RXRA_HUMAN.H11MO.0.A	29432	0.67287	5231	0.88498	7485	-0.17337	1.503e-153
TBX21	HUMAN.H11MO.0.A	TBX21	HUMAN.H11MO.0.A	TBX21_HUMAN.H11MO.0.A	TBX21_HUMAN.H11MO.0.A	C_TBX21_HUMAN.H11MO.0.A	23085	0.65994	3841	0.87031	5732	-0.17399	5.86871e-147
BHA15	HUMAN.H11MO.0.B	BHA15	HUMAN.H11MO.0.B	BHA15_HUMAN.H11MO.0.B	BHA15_HUMAN.H11MO.0.B	C_BHA15_HUMAN.H11MO.0.B	22087	0.72479	4242	0.93083	5994	-0.17485	5.69035e-145
REST	HUMAN.H11MO.0.A	REST	HUMAN.H11MO.0.A	REST_HUMAN.H11MO.0.A	REST_HUMAN.H11MO.0.A	C_REST_HUMAN.H11MO.0.A	14775	0.73593	2814	0.94875	4053	-0.17662	3.01002e-135
THB	HUMAN.H11MO.0.C	THB	HUMAN.H11MO.0.C	THB_HUMAN.H11MO.0.C	THB_HUMAN.H11MO.0.C	C_THB_HUMAN.H11MO.0.C	14517	0.63382	2380	0.83599	3500	-0.17715	9.28703e-137
OSR2	HUMAN.H11MO.0.C	OSR2	HUMAN.H11MO.0.C	OSR2_HUMAN.H11MO.0.C	OSR2_HUMAN.H11MO.0.C	C_OSR2_HUMAN.H11MO.0.C	23824	0.68681	4264	0.91157	6308	-0.17832	2.57931e-146
NR2C2	HUMAN.H11MO.0.B	NR2C2	HUMAN.H11MO.0.B	NR2C2_HUMAN.H11MO.0.B	NR2C2_HUMAN.H11MO.0.B	C_NR2C2_HUMAN.H11MO.0.B	8383	0.6638	1493	0.88692	2164	-0.17917	2.73618e-124
ZBT17	HUMAN.H11MO.0.A	ZBT17	HUMAN.H11MO.0.A	ZBT17_HUMAN.H11MO.0.A	ZBT17_HUMAN.H11MO.0.A	C_MAZ_HUMAN.H11MO.0.A	55871	0.69064	10107	0.93872	14703	-0.17934	2.74398e-163
ZN467	HUMAN.H11MO.0.C	ZN467	HUMAN.H11MO.0.C	ZN467_HUMAN.H11MO.0.C	ZN467_HUMAN.H11MO.0.C	C_MAZ_HUMAN.H11MO.0.A	57864	0.67681	10203	0.92193	15078	-0.18103	1.44683e-163
ZIC1	HUMAN.H11MO.0.B	ZIC1	HUMAN.H11MO.0.B	ZIC1_HUMAN.H11MO.0.B	ZIC1_HUMAN.H11MO.0.B	C_ZIC1_HUMAN.H11MO.0.B	20090	0.67075	3400	0.88255	5082	-0.18157	1.91642e-149
Z324A	HUMAN.H11MO.0.C	Z324A	HUMAN.H11MO.0.C	Z324A_HUMAN.H11MO.0.C	Z324A_HUMAN.H11MO.0.C	C_Z324A_HUMAN.H11MO.0.C	25326	0.66643	4417	0.91103	6581	-0.18199	2.4298e-150
ZBTB6	HUMAN.H11MO.0.C	ZBTB6	HUMAN.H11MO.0.C	ZBTB6_HUMAN.H11MO.0.C	ZBTB6_HUMAN.H11MO.0.C	C_ZBTB6_HUMAN.H11MO.0.C	17431	0.69026	3120	0.91056	4578	-0.18228	1.73435e-138
VEZF1	HUMAN.H11MO.0.C	VEZF1	HUMAN.H11MO.0.C	VEZF1_HUMAN.H11MO.0.C	VEZF1_HUMAN.H11MO.0.C	C_MAZ_HUMAN.H11MO.0.A	57503	0.68382	10285	0.93884	15161	-0.1831	1.19887e-167
FOXA3	HUMAN.H11MO.0.B	FOXA3	HUMAN.H11MO.0.B	FOXA3_HUMAN.H11MO.0.B	FOXA3_HUMAN.H11MO.0.B	C_FOXA1_HUMAN.H11MO.0.A	13180	0.48945	1591	0.63616	2471	-0.18324	6.64968e-128
ELF3	HUMAN.H11MO.0.A	ELF3	HUMAN.H11MO.0.A	ELF3_HUMAN.H11MO.0.A	ELF3_HUMAN.H11MO.0.A	C_ELF5_HUMAN.H11MO.0.A	23985	0.5639	3485	0.73511	5023	-0.18499	5.2919e-147
ARNT	HUMAN.H11MO.0.B	ARNT	HUMAN.H11MO.0.B	ARNT_HUMAN.H11MO.0.B	ARNT_HUMAN.H11MO.0.B	C_ARNT_HUMAN.H11MO.0.B	2019	0.78051	426	1.02315	604	-0.18518	1.03672e-91
FOXA1	HUMAN.H11MO.0.A	FOXA1	HUMAN.H11MO.0.A	FOXA1_HUMAN.H11MO.0.A	FOXA1_HUMAN.H11MO.0.A	C_FOXA1_HUMAN.H11MO.0.A	16188	0.48892	1965	0.64395	3061	-0.18687	7.53268e-140
ZN436	HUMAN.H11MO.0.C	ZN436	HUMAN.H11MO.0.C	ZN436_HUMAN.H11MO.0.C	ZN436_HUMAN.H11MO.0.C	C_ZN436_HUMAN.H11MO.0.C	22578	0.70434	4157	0.93811	6057	-0.18706	1.41239e-142
PTF1A	HUMAN.H11MO.0.B	PTF1A	HUMAN.H11MO.0.B	PTF1A_HUMAN.H11MO.0.B	PTF1A_HUMAN.H11MO.0.B	C_PTF1A_HUMAN.H11MO.0.B	27887	0.71683	5325	0.95696	7713	-0.18805	5.95047e-151
SMAD4	HUMAN.H11MO.0.B	SMAD4	HUMAN.H11MO.0.B	SMAD4_HUMAN.H11MO.0.B	SMAD4_HUMAN.H11MO.0.B	C_SMAD2_HUMAN.H11MO.0.A	17642	0.64911	2863	0.84064	4317	-0.18997	4.41871e-143
FOXO3	HUMAN.H11MO.0.B	FOXO3	HUMAN.H11MO.0.B	FOXO3_HUMAN.H11MO.0.B	FOXO3_HUMAN.H11MO.0.B	C_FOXP2_HUMAN.H11MO.0.C	11613	0.51421	1466	0.67793	2299	-0.19034	3.66362e-128
FEV	HUMAN.H11MO.0.B	FEV	HUMAN.H11MO.0.B	FEV_HUMAN.H11MO.0.B	FEV_HUMAN.H11MO.0.B	C_FEV_HUMAN.H11MO.0.B	12388	0.79719	2603	1.06732	3690	-0.19142	1.133e-133
MTF1	HUMAN.H11MO.0.C	MTF1	HUMAN.H11MO.0.C	MTF1_HUMAN.H11MO.0.C	MTF1_HUMAN.H11MO.0.C	C_MTF1_HUMAN.H11MO.0.C	5991	0.707	1105	0.97145	1660	-0.19274	3.45379e-115
ZSC22	HUMAN.H11MO.0.C	ZSC22	HUMAN.H11MO.0.C	ZSC22_HUMAN.H11MO.0.C	ZSC22_HUMAN.H11MO.0.C	C_ZSC22_HUMAN.H11MO.0.C	35776	0.68211	6455	0.9543	9530	-0.19354	3.99391e-156
ELF2	HUMAN.H11MO.0.C	ELF2	HUMAN.H11MO.0.C	ELF2_HUMAN.H11MO.0.C	ELF2_HUMAN.H11MO.0.C	C_FLI1_HUMAN.H11MO.0.A	13307	0.70712	2468	0.93525	3485	-0.19371	1.3446e-136
ZN770	HUMAN.H11MO.0.C	ZN770	HUMAN.H11MO.0.C	ZN770_HUMAN.H11MO.0.C	ZN770_HUMAN.H11MO.0.C	C_ZN770_HUMAN.H11MO.0.C	53414	0.68245	9496	0.94933	14289	-0.19379	2.61083e-163
SRBP2	HUMAN.H11MO.0.B	SRBP2	HUMAN.H11MO.0.B	SRBP2_HUMAN.H11MO.0.B	SRBP2_HUMAN.H11MO.0.B	C_SRBP2_HUMAN.H11MO.0.B	23741	0.7103	4392	0.96729	6505	-0.19466	5.21795e-152
PAX5	HUMAN.H11MO.0.A	PAX5	HUMAN.H11MO.0.A	PAX5_HUMAN.H11MO.0.A	PAX5_HUMAN.H11MO.0.A	C_PAX5_HUMAN.H11MO.0.A	18162	0.64832	3110	0.94564	4715	-0.19484	7.26597e-142
USF2	HUMAN.H11MO.0.A	USF2	HUMAN.H11MO.0.A	USF2_HUMAN.H11MO.0.A	USF2_HUMAN.H11MO.0.A	C_USF2_HUMAN.H11MO.0.A	7666	0.74606	1528	1.04013	2267	-0.19598	2.62802e-120
ZN708	HUMAN.H11MO.0.C	ZN708	HUMAN.H11MO.0.C	ZN708_HUMAN.H11MO.0.C	ZN708_HUMAN.H11MO.0.C	C_ZN708_HUMAN.H11MO.0.C	13319	0.65629	2223	0.89143	3437	-0.19724	3.58269e-128
ZN263	HUMAN.H11MO.0.A	ZN263	HUMAN.H11MO.0.A	ZN263_HUMAN.H11MO.0.A	ZN263_HUMAN.H11MO.0.A	C_ZN263_HUMAN.H11MO.0.A	49503	0.68893	8910	0.9609	13443	-0.19857	3.28184e-166
ELF5	HUMAN.H11MO.0.A	ELF5	HUMAN.H11MO.0.A	ELF5_HUMAN.H11MO.0.A	ELF5_HUMAN.H11MO.0.A	C_ELF5_HUMAN.H11MO.0.A	24941	0.61505	3975	0.8295	5831	-0.19858	2.59908e-146
MAZ	HUMAN.H11MO.0.A	MAZ	HUMAN.H11MO.0.A	MAZ_HUMAN.H11MO.0.A	MAZ_HUMAN.H11MO.0.A	C_MAZ_HUMAN.H11MO.0.A	61385	0.68618	10999	0.96029	16636	-0.19989	1.95435e-171
E2F6	HUMAN.H11MO.0.A	E2F6	HUMAN.H11MO.0.A	E2F6_HUMAN.H11MO.0.A	E2F6_HUMAN.H11MO.0.A	C_E2F6_HUMAN.H11MO.0.A	25360	0.73606	4886	1.03048	7259	-0.20108	5.04085e-150
ZN341	HUMAN.H11MO.0.C	ZN341	HUMAN.H11MO.0.C	ZN341_HUMAN.H11MO.0.C	ZN341_HUMAN.H11MO.0.C	C_ZN341_HUMAN.H11MO.0.C	55725	0.68903	10122	0.96961	15341	-0.2026	3.11601e-171
EGR2	HUMAN.H11MO.0.A	EGR2	HUMAN.H11MO.0.A	EGR2_HUMAN.H11MO.0.A	EGR2_HUMAN.H11MO.0.A	C_EGR2_HUMAN.H11MO.0.A	44750	0.69915	8282	0.98393	12408	-0.20382	2.92149e-166
INSM1	HUMAN.H11MO.0.C	INSM1	HUMAN.H11MO.0.C	INSM1_HUMAN.H11MO.0.C	INSM1_HUMAN.H11MO.0.C	C_INSM1_HUMAN.H11MO.0.C	14382	0.66907	2466	0.91915	3850	-0.20433	1.23297e-141
SMAD3	HUMAN.H11MO.0.B	SMAD3	HUMAN.H11MO.0.B	SMAD3_HUMAN.H11MO.0.B	SMAD3_HUMAN.H11MO.0.B	C_SMAD3_HUMAN.H11MO.0.B	39533	0.68026	6735	0.9109	10445	-0.20561	4.42185e-164
TAF1	HUMAN.H11MO.0.A	TAF1	HUMAN.H11MO.0.A	TAF1_HUMAN.H11MO.0.A	TAF1_HUMAN.H11MO.0.A	C_TAF1_HUMAN.H11MO.0.A	25583	0.7067	4788	1.02147	7254	-0.20645	6.74949e-148
ZN331	HUMAN.H11MO.0.C	ZN331	HUMAN.H11MO.0.C	ZN331_HUMAN.H11MO.0.C	ZN331_HUMAN.H11MO.0.C	C_ZN331_HUMAN.H11MO.0.C	20115	0.7684	3935	1.04471	5915	-0.20672	4.46031e-142
TBX3	HUMAN.H11MO.0.C	TBX3	HUMAN.H11MO.0.C	TBX3_HUMAN.H11MO.0.C	TBX3_HUMAN.H11MO.0.C	C_TBX3_HUMAN.H11MO.0.C	21272	0.59063	3134	0.83384	5063	-0.20942	3.86858e-144
SALL4	HUMAN.H11MO.0.B	SALL4	HUMAN.H11MO.0.B	SALL4_HUMAN.H11MO.0.B	SALL4_HUMAN.H11MO.0.B	C_SALL4_HUMAN.H11MO.0.B	38717	0.70027	6875	0.97339	10743	-0.20989	6.22146e-169
CLOCK	HUMAN.H11MO.0.C	CLOCK	HUMAN.H11MO.0.C	CLOCK_HUMAN.H11MO.0.C	CLOCK_HUMAN.H11MO.0.C	C_CLOCK_HUMAN.H11MO.0.C	10729	0.61741	1725	0.90891	2835	-0.2111	1.84522e-136
HIC1	HUMAN.H11MO.0.C	HIC1	HUMAN.H11MO.0.C	HIC1_HUMAN.H11MO.0.C	HIC1_HUMAN.H11MO.0.C	C_HIC1_HUMAN.H11MO.0.C	8872	0.59292	1352	0.84021	2193	-0.21165	1.67771e-130
FOXP2	HUMAN.H11MO.0.C	FOXP2	HUMAN.H11MO.0.C	FOXP2_HUMAN.H11MO.0.C	FOXP2_HUMAN.H11MO.0.C	C_FOXP2_HUMAN.H11MO.0.C	9425	0.52406	1215	0.71428	1947	-0.21232	7.20228e-129
HIF1A	HUMAN.H11MO.0.C	HIF1A	HUMAN.H11MO.0.C	HIF1A_HUMAN.H11MO.0.C	HIF1A_HUMAN.H11MO.0.C	C_HIF1A_HUMAN.H11MO.0.C	1758	0.8141	381	1.11641	540	-0.21323	4.46464e-99
PKNX1	HUMAN.H11MO.0.B	PKNX1	HUMAN.H11MO.0.B	PKNX1_HUMAN.H11MO.0.B	PKNX1_HUMAN.H11MO.0.B	C_PBX3_HUMAN.H11MO.0.A	10862	0.67417	1807	0.93802	2854	-0.21601	3.49687e-139
ESR2	HUMAN.H11MO.0.A	ESR2	HUMAN.H11MO.0.A	ESR2_HUMAN.H11MO.0.A	ESR2_HUMAN.H11MO.0.A	C_ESR2_HUMAN.H11MO.0.A	13734	0.7057	2508	0.9834	3910	-0.21642	1.46828e-137
ZN281	HUMAN.H11MO.0.A	ZN281	HUMAN.H11MO.0.A	ZN281_HUMAN.H11MO.0.A	ZN281_HUMAN.H11MO.0.A	C_MAZ_HUMAN.H11MO.0.A	43607	0.71562	8233	1.02292	12504	-0.21664	3.18665e-162
RFX5	HUMAN.H11MO.0.A	RFX5	HUMAN.H11MO.0.A	RFX5_HUMAN.H11MO.0.A	RFX5_HUMAN.H11MO.0.A	C_RFX5_HUMAN.H11MO.0.A	13860	0.71908	2582	1.00177	3978	-0.21869	5.41847e-141
FOXA2	HUMAN.H11MO.0.A	FOXA2	HUMAN.H11MO.0.A	FOXA2_HUMAN.H11MO.0.A	FOXA2_HUMAN.H11MO.0.A	C_FOXA1_HUMAN.H11MO.0.A	15009	0.51384	1911	0.69442	3076	-0.21917	2.28325e-148
ZN449	HUMAN.H11MO.0.C	ZN449	HUMAN.H11MO.0.C	ZN449_HUMAN.H11MO.0.C	ZN449_HUMAN.H11MO.0.C	C_ZN449_HUMAN.H11MO.0.C	19869	0.69164	3505	0.99958	5594	-0.22483	1.49477e-153
ZN320	HUMAN.H11MO.0.C	ZN320	HUMAN.H11MO.0.C	ZN320_HUMAN.H11MO.0.C	ZN320_HUMAN.H11MO.0.C	C_ZN320_HUMAN.H11MO.0.C	25155	0.67633	4374	0.96415	7010	-0.22535	9.3718e-158	62
EHF	HUMAN.H11MO.0.B	EHF	HUMAN.H11MO.0.B	EHF_HUMAN.H11MO.0.B	EHF_HUMAN.H11MO.0.B	C_ELF5_HUMAN.H11MO.0.A	18369	0.58133	2727	0.79894	4199	-0.22652	2.09081e-147
ZSC31	HUMAN.H11MO.0.C	ZSC31	HUMAN.H11MO.0.C	ZSC31_HUMAN.H11MO.0.C	ZSC31_HUMAN.H11MO.0.C	C_ZSC31_HUMAN.H11MO.0.C	21990	0.70516	4021	1.01742	6399	-0.23329	5.39273e-154
KLF15	HUMAN.H11MO.0.A	KLF15	HUMAN.H11MO.0.A	KLF15_HUMAN.H11MO.0.A	KLF15_HUMAN.H11MO.0.A	C_MAZ_HUMAN.H11MO.0.A	53574	0.70913	9857	1.04489	15658	-0.23371	1.55187e-176
PBX3	HUMAN.H11MO.0.A	PBX3	HUMAN.H11MO.0.A	PBX3_HUMAN.H11MO.0.A	PBX3_HUMAN.H11MO.0.A	C_PBX3_HUMAN.H11MO.0.A	10835	0.68022	1856	0.99391	3007	-0.23399	2.97356e-145
EGR1	HUMAN.H11MO.0.A	EGR1	HUMAN.H11MO.0.A	EGR1_HUMAN.H11MO.0.A	EGR1_HUMAN.H11MO.0.A	C_EGR2_HUMAN.H11MO.0.A	32754	0.74052	6503	1.08592	10088	-0.23473	1.11833e-160
ELF1	HUMAN.H11MO.0.A	ELF1	HUMAN.H11MO.0.A	ELF1_HUMAN.H11MO.0.A	ELF1_HUMAN.H11MO.0.A	C_ELF5_HUMAN.H11MO.0.A	13328	0.66859	2341	0.94371	3572	-0.23581	3.06317e-144
MYOG	HUMAN.H11MO.0.B	MYOG	HUMAN.H11MO.0.B	MYOG_HUMAN.H11MO.0.B	MYOG_HUMAN.H11MO.0.B	C_ASCL1_HUMAN.H11MO.0.A	20264	0.68532	3652	0.98244	5725	-0.23613	2.14648e-159
ZN322	HUMAN.H11MO.0.B	ZN322	HUMAN.H11MO.0.B	ZN322_HUMAN.H11MO.0.B	ZN322_HUMAN.H11MO.0.B	C_ZN322_HUMAN.H11MO.0.B	21030	0.73322	3949	1.03165	6215	-0.23664	4.13811e-160
ZN335	HUMAN.H11MO.0.A	ZN335	HUMAN.H11MO.0.A	ZN335_HUMAN.H11MO.0.A	ZN335_HUMAN.H11MO.0.A	C_ZN335_HUMAN.H11MO.0.A	21751	0.7213	4066	1.0328	6454	-0.23919	1.08325e-155
HEN1	HUMAN.H11MO.0.C	HEN1	HUMAN.H11MO.0.C	HEN1_HUMAN.H11MO.0.C	HEN1_HUMAN.H11MO.0.C	C_HEN1_HUMAN.H11MO.0.C	19069	0.75965	3771	1.10745	5991	-0.24073	2.95214e-154
E2F7	HUMAN.H11MO.0.B	E2F7	HUMAN.H11MO.0.B	E2F7_HUMAN.H11MO.0.B	E2F7_HUMAN.H11MO.0.B	C_E2F7_HUMAN.H11MO.0.B	27286	0.7217	5275	1.10522	8326	-0.24376	4.56497e-160
WT1	HUMAN.H11MO.0.C	WT1	HUMAN.H11MO.0.C	WT1_HUMAN.H11MO.0.C	WT1_HUMAN.H11MO.0.C	C_MAZ_HUMAN.H11MO.0.A	50497	0.72883	9714	1.08789	15403	-0.24557	6.3099e-177
ZN329	HUMAN.H11MO.0.C	ZN329	HUMAN.H11MO.0.C	ZN329_HUMAN.H11MO.0.C	ZN329_HUMAN.H11MO.0.C	C_ZN329_HUMAN.H11MO.0.C	13242	0.67889	2308	0.99077	3842	-0.24851	1.16978e-142
PATZ1	HUMAN.H11MO.0.C	PATZ1	HUMAN.H11MO.0.C	PATZ1_HUMAN.H11MO.0.C	PATZ1_HUMAN.H11MO.0.C	C_MAZ_HUMAN.H11MO.0.A	52384	0.737	10160	1.10262	16305	-0.24913	1.82539e-177
TFDP1	HUMAN.H11MO.0.C	TFDP1	HUMAN.H11MO.0.C	TFDP1_HUMAN.H11MO.0.C	TFDP1_HUMAN.H11MO.0.C	C_E2F7_HUMAN.H11MO.0.B	19187	0.79166	4060	1.20871	6322	-0.25039	6.90872e-157
ZN563	HUMAN.H11MO.0.C	ZN563	HUMAN.H11MO.0.C	ZN563_HUMAN.H11MO.0.C	ZN563_HUMAN.H11MO.0.C	C_ZN563_HUMAN.H11MO.0.C	21601	0.74151	4193	1.06784	6786	-0.25069	2.06321e-157
MAX	HUMAN.H11MO.0.A	MAX	HUMAN.H11MO.0.A	MAX_HUMAN.H11MO.0.A	MAX_HUMAN.H11MO.0.A	C_MAX_HUMAN.H11MO.0.A	6899	0.66752	1202	1.01975	2007	-0.25491	5.2091e-134
MYOD1	HUMAN.H11MO.0.A	MYOD1	HUMAN.H11MO.0.A	MYOD1_HUMAN.H11MO.0.A	MYOD1_HUMAN.H11MO.0.A	C_ASCL1_HUMAN.H11MO.0.A	21567	0.66925	3729	1.02515	6335	-0.26915	3.63329e-158
SP4	HUMAN.H11MO.0.A	SP4	HUMAN.H11MO.0.A	SP4_HUMAN.H11MO.0.A	SP4_HUMAN.H11MO.0.A	C_SP4_HUMAN.H11MO.0.A	44822	0.74268	8800	1.15663	14393	-0.27023	1.43169e-174
KLF6	HUMAN.H11MO.0.A	KLF6	HUMAN.H11MO.0.A	KLF6_HUMAN.H11MO.0.A	KLF6_HUMAN.H11MO.0.A	C_SP3_HUMAN.H11MO.0.B	48322	0.74242	9455	1.15015	15509	-0.27035	5.12006e-180
ITF2	HUMAN.H11MO.0.C	ITF2	HUMAN.H11MO.0.C	ITF2_HUMAN.H11MO.0.C	ITF2_HUMAN.H11MO.0.C	C_ASCL1_HUMAN.H11MO.0.A	26579	0.65667	4462	0.99106	7646	-0.27075	1.23508e-167
KLF5	HUMAN.H11MO.0.A	KLF5	HUMAN.H11MO.0.A	KLF5_HUMAN.H11MO.0.A	KLF5_HUMAN.H11MO.0.A	C_SP3_HUMAN.H11MO.0.B	38028	0.72981	7248	1.13302	12094	-0.27433	3.9131e-168
NR1H4	HUMAN.H11MO.0.B	NR1H4	HUMAN.H11MO.0.B	NR1H4_HUMAN.H11MO.0.B	NR1H4_HUMAN.H11MO.0.B	C_NR1H4_HUMAN.H11MO.0.B	16745	0.7606	3358	1.15012	5527	-0.27467	8.47042e-155
HTF4	HUMAN.H11MO.0.A	HTF4	HUMAN.H11MO.0.A	HTF4_HUMAN.H11MO.0.A	HTF4_HUMAN.H11MO.0.A	C_ASCL1_HUMAN.H11MO.0.A	26296	0.63871	4274	0.98642	7491	-0.27786	1.143e-167
KLF4	HUMAN.H11MO.0.A	KLF4	HUMAN.H11MO.0.A	KLF4_HUMAN.H11MO.0.A	KLF4_HUMAN.H11MO.0.A	C_SP3_HUMAN.H11MO.0.B	22034	0.77339	4475	1.20918	7318	-0.28023	4.71605e-161
ZFX	HUMAN.H11MO.0.A	ZFX	HUMAN.H11MO.0.A	ZFX_HUMAN.H11MO.0.A	ZFX_HUMAN.H11MO.0.A	C_ZFX_HUMAN.H11MO.0.A	16470	0.73725	3088	1.12848	5280	-0.28129	7.23674e-153
E2F1	HUMAN.H11MO.0.A	E2F1	HUMAN.H11MO.0.A	E2F1_HUMAN.H11MO.0.A	E2F1_HUMAN.H11MO.0.A	C_E2F7_HUMAN.H11MO.0.B	14189	0.81796	3181	1.32552	5149	-0.29442	4.13379e-156
RFX1	HUMAN.H11MO.0.B	RFX1	HUMAN.H11MO.0.B	RFX1_HUMAN.H11MO.0.B	RFX1_HUMAN.H11MO.0.B	C_RFX1_HUMAN.H11MO.0.B	14743	0.78102	3064	1.22719	5134	-0.29442	3.46485e-155
NFIA	HUMAN.H11MO.0.C	NFIA	HUMAN.H11MO.0.C	NFIA_HUMAN.H11MO.0.C	NFIA_HUMAN.H11MO.0.C	C_NFIC_HUMAN.H11MO.0.A	19547	0.64768	3225	0.95851	5758	-0.29511	7.40738e-161
KAISO	HUMAN.H11MO.0.A	KAISO	HUMAN.H11MO.0.A	KAISO_HUMAN.H11MO.0.A	KAISO_HUMAN.H11MO.0.A	C_KAISO_HUMAN.H11MO.0.A	1800	0.98365	510	1.60902	757	-0.29944	1.48317e-108
TFE2	HUMAN.H11MO.0.A	TFE2	HUMAN.H11MO.0.A	TFE2_HUMAN.H11MO.0.A	TFE2_HUMAN.H11MO.0.A	C_ASCL1_HUMAN.H11MO.0.A	21231	0.6272	3433	1.02474	6316	-0.30875	3.58121e-166
NFIC	HUMAN.H11MO.0.A	NFIC	HUMAN.H11MO.0.A	NFIC_HUMAN.H11MO.0.A	NFIC_HUMAN.H11MO.0.A	C_NFIC_HUMAN.H11MO.0.A	31138	0.6631	5236	1.01482	9646	-0.30996	7.27903e-170
MYF6	HUMAN.H11MO.0.C	MYF6	HUMAN.H11MO.0.C	MYF6_HUMAN.H11MO.0.C	MYF6_HUMAN.H11MO.0.C	C_ASCL1_HUMAN.H11MO.0.A	18505	0.62685	3013	1.03439	5482	-0.31143	2.34536e-164
KLF1	HUMAN.H11MO.0.A	KLF1	HUMAN.H11MO.0.A	KLF1_HUMAN.H11MO.0.A	KLF1_HUMAN.H11MO.0.A	C_SP3_HUMAN.H11MO.0.B	32925	0.76967	6711	1.26467	11575	-0.31971	4.05856e-182
KLF3	HUMAN.H11MO.0.B	KLF3	HUMAN.H11MO.0.B	KLF3_HUMAN.H11MO.0.B	KLF3_HUMAN.H11MO.0.B	C_SP3_HUMAN.H11MO.0.B	37677	0.7937	7906	1.30628	13665	-0.32514	9.21368e-178
ASCL1	HUMAN.H11MO.0.A	ASCL1	HUMAN.H11MO.0.A	ASCL1_HUMAN.H11MO.0.A	ASCL1_HUMAN.H11MO.0.A	C_ASCL1_HUMAN.H11MO.0.A	24296	0.61555	3813	1.04651	7303	-0.32862	3.87288e-173
CTCF	HUMAN.H11MO.0.A	CTCF	HUMAN.H11MO.0.A	CTCF_HUMAN.H11MO.0.A	CTCF_HUMAN.H11MO.0.A	C_CTCFL_HUMAN.H11MO.0.A	16928	0.81942	3825	1.32917	6533	-0.33364	3.57529e-163
SP3	HUMAN.H11MO.0.B	SP3	HUMAN.H11MO.0.B	SP3_HUMAN.H11MO.0.B	SP3_HUMAN.H11MO.0.B	C_SP3_HUMAN.H11MO.0.B	42499	0.78456	8858	1.31141	15552	-0.33412	7.79031e-184
MECP2	HUMAN.H11MO.0.C	MECP2	HUMAN.H11MO.0.C	MECP2_HUMAN.H11MO.0.C	MECP2_HUMAN.H11MO.0.C	C_MECP2_HUMAN.H11MO.0.C	6152	0.82117	1372	1.3129	2392	-0.33661	4.2028e-138
KLF9	HUMAN.H11MO.0.C	KLF9	HUMAN.H11MO.0.C	KLF9_HUMAN.H11MO.0.C	KLF9_HUMAN.H11MO.0.C	C_SP3_HUMAN.H11MO.0.B	23062	0.79719	4932	1.34398	8582	-0.33759	1.36494e-171
KLF12	HUMAN.H11MO.0.C	KLF12	HUMAN.H11MO.0.C	KLF12_HUMAN.H11MO.0.C	KLF12_HUMAN.H11MO.0.C	C_SP3_HUMAN.H11MO.0.B	27963	0.79825	5924	1.35057	10471	-0.34267	1.57612e-174
E2F2	HUMAN.H11MO.0.B	E2F2	HUMAN.H11MO.0.B	E2F2_HUMAN.H11MO.0.B	E2F2_HUMAN.H11MO.0.B	C_E2F2_HUMAN.H11MO.0.B	3212	0.87856	799	1.51004	1308	-0.3429	1.67748e-131
SP1	HUMAN.H11MO.0.A	SP1	HUMAN.H11MO.0.A	SP1_HUMAN.H11MO.0.A	SP1_HUMAN.H11MO.0.A	C_SP2_HUMAN.H11MO.0.A	38434	0.80095	8281	1.3786	14722	-0.35461	1.03474e-181
SP2	HUMAN.H11MO.0.A	SP2	HUMAN.H11MO.0.A	SP2_HUMAN.H11MO.0.A	SP2_HUMAN.H11MO.0.A	C_SP2_HUMAN.H11MO.0.A	42838	0.79566	9131	1.37037	16415	-0.36096	5.51004e-185
E2F4	HUMAN.H11MO.0.A	E2F4	HUMAN.H11MO.0.A	E2F4_HUMAN.H11MO.0.A	E2F4_HUMAN.H11MO.0.A	C_E2F7_HUMAN.H11MO.0.B	12875	0.89712	3242	1.55802	5383	-0.36106	1.22667e-164
P53	HUMAN.H11MO.0.A	P53	HUMAN.H11MO.0.A	P53_HUMAN.H11MO.0.A	P53_HUMAN.H11MO.0.A	C_P73_HUMAN.H11MO.0.A	11721	0.54945	1593	0.99988	3576	-0.3636	4.06878e-159
NRF1	HUMAN.H11MO.0.A	NRF1	HUMAN.H11MO.0.A	NRF1_HUMAN.H11MO.0.A	NRF1_HUMAN.H11MO.0.A	C_NRF1_HUMAN.H11MO.0.A	5019	0.89906	1318	1.57802	2141	-0.36467	9.13173e-146
CTCFL	HUMAN.H11MO.0.A	CTCFL	HUMAN.H11MO.0.A	CTCFL_HUMAN.H11MO.0.A	CTCFL_HUMAN.H11MO.0.A	C_CTCFL_HUMAN.H11MO.0.A	17589	0.84599	4137	1.43543	7215	-0.36557	1.29588e-169
AP2B	HUMAN.H11MO.0.B	AP2B	HUMAN.H11MO.0.B	AP2B_HUMAN.H11MO.0.B	AP2B_HUMAN.H11MO.0.B	C_AP2B_HUMAN.H11MO.0.B	19182	0.74248	3652	1.22179	6875	-0.37004	4.18992e-174
MBD2	HUMAN.H11MO.0.B	MBD2	HUMAN.H11MO.0.B	MBD2_HUMAN.H11MO.0.B	MBD2_HUMAN.H11MO.0.B	C_MBD2_HUMAN.H11MO.0.B	4839	0.95279	1304	1.62945	2192	-0.37539	3.79011e-145
MXI1	HUMAN.H11MO.0.A	MXI1	HUMAN.H11MO.0.A	MXI1_HUMAN.H11MO.0.A	MXI1_HUMAN.H11MO.0.A	C_MXI1_HUMAN.H11MO.0.A	10634	0.68096	1914	1.27841	3862	-0.37992	3.05256e-157
P73	HUMAN.H11MO.0.A	P73	HUMAN.H11MO.0.A	P73_HUMAN.H11MO.0.A	P73_HUMAN.H11MO.0.A	C_P73_HUMAN.H11MO.0.A	13572	0.55048	1837	1.04631	4304	-0.39463	1.20807e-157
THAP1	HUMAN.H11MO.0.C	THAP1	HUMAN.H11MO.0.C	THAP1_HUMAN.H11MO.0.C	THAP1_HUMAN.H11MO.0.C	C_THAP1_HUMAN.H11MO.0.C	23905	0.84015	5455	1.48323	9995	-0.39665	6.5382e-178
AP2A	HUMAN.H11MO.0.A	AP2A	HUMAN.H11MO.0.A	AP2A_HUMAN.H11MO.0.A	AP2A_HUMAN.H11MO.0.A	C_AP2C_HUMAN.H11MO.0.A	29673	0.60493	4288	1.05645	9597	-0.41102	1.10334e-186
AP2C	HUMAN.H11MO.0.A	AP2C	HUMAN.H11MO.0.A	AP2C_HUMAN.H11MO.0.A	AP2C_HUMAN.H11MO.0.A	C_AP2C_HUMAN.H11MO.0.A	30234	0.62728	4607	1.11932	10288	-0.42492	9.95246e-181
P63	HUMAN.H11MO.0.A	P63	HUMAN.H11MO.0.A	P63_HUMAN.H11MO.0.A	P63_HUMAN.H11MO.0.A	C_P73_HUMAN.H11MO.0.A	11637	0.56852	1623	1.14209	4049	-0.45431	1.01446e-169
ZBT14	HUMAN.H11MO.0.C	ZBT14	HUMAN.H11MO.0.C	ZBT14_HUMAN.H11MO.0.C	ZBT14_HUMAN.H11MO.0.C	C_ZBT14_HUMAN.H11MO.0.C	2055	1.13095	687	2.19532	1154	-0.47137	3.77913e-132
SNAI1	HUMAN.H11MO.0.C	SNAI1	HUMAN.H11MO.0.C	SNAI1_HUMAN.H11MO.0.C	SNAI1_HUMAN.H11MO.0.C	C_SNAI1_HUMAN.H11MO.0.C	16505	0.43689	1688	1.13185	5465	-0.55074	1.9512e-177
SNAI2	HUMAN.H11MO.0.A	SNAI2	HUMAN.H11MO.0.A	SNAI2_HUMAN.H11MO.0.A	SNAI2_HUMAN.H11MO.0.A	C_SNAI1_HUMAN.H11MO.0.C	15994	0.42146	1582	1.12143	5180	-0.55582	7.85036e-179
ZEB1	HUMAN.H11MO.0.A	ZEB1	HUMAN.H11MO.0.A	ZEB1_HUMAN.H11MO.0.A	ZEB1_HUMAN.H11MO.0.A	C_ZEB1_HUMAN.H11MO.0.A	17812	0.42149	1716	1.14168	5812	-0.56784	2.6744e-193
GRHL2	HUMAN.H11MO.0.A	GRHL2	HUMAN.H11MO.0.A	GRHL2_HUMAN.H11MO.0.A	GRHL2_HUMAN.H11MO.0.A	C_GRHL2_HUMAN.H11MO.0.A	10627	0.38635	935	1.22382	3905	-0.67729	8.03174e-186

## Sheet: Motif clusters
cluster	total_tfbs	EA_mean_score	EA_bound	AA_mean_score	AA_bound	EA_AA_change	EA_AA_pvalue
C_AHR_HUMAN.H11MO.0.B	1733	0.78245	365	1.05637	478	-0.12743	9.09239e-71
C_AIRE_HUMAN.H11MO.0.C	6378	0.5122	834	0.45679	772	0.04537	3.13415e-56
C_ALX1_HUMAN.H11MO.0.B	5225	0.46422	578	0.33648	426	0.13854	5.13631e-102
C_ANDR_HUMAN.H11MO.0.A	19078	0.45964	2203	0.45507	2337	0.00447	2.24409e-08
C_AP2B_HUMAN.H11MO.0.B	19182	0.74248	3652	1.22179	6875	-0.37004	4.18992e-174
C_AP2C_HUMAN.H11MO.0.A	29953.5	0.616105	4447.5	1.08788	9942.5	-0.41797	4.97623e-181
C_ARI5B_HUMAN.H11MO.0.C	5184	0.58335	820	0.54893	783	0.01409	4.57487e-16
C_ARNT_HUMAN.H11MO.0.B	1900.5	0.78444	400	0.97443	540.5	-0.14967	3.00359e-72
C_ASCL1_HUMAN.H11MO.0.A	22676.9	0.64565	3768	1.01296	6614	-0.286099	5.49706e-159
C_ATF1_HUMAN.H11MO.0.B	2315.5	0.96642	621.5	1.00487	610.5	0.007635	1.63362e-44
C_ATF2_HUMAN.H11MO.0.B	8993	0.84659	2034	0.69996	1764	0.08588	9.39799e-85
C_ATF3_HUMAN.H11MO.0.A	3410	0.81318	759	0.8644	817	-0.03436	3.28617e-38
C_ATF6A_HUMAN.H11MO.0.B	4530	0.8015	947	0.94979	1205	-0.12146	2.27459e-91
C_BACH1_HUMAN.H11MO.0.A	19162.2	1.26924	6815.5	0.720098	3717.75	0.334473	1.4521e-136
C_BATF3_HUMAN.H11MO.0.B	11742	0.68408	2212	0.47634	1463	0.16385	2.31997e-125
C_BATF_HUMAN.H11MO.0.A	12475	1.05118	3787	0.47771	1526	0.43832	2.10745e-176
C_BC11A_HUMAN.H11MO.0.A	29600.7	0.618237	4786	0.619933	4983.33	-0.0200133	1.16502e-33
C_BCL6_HUMAN.H11MO.0.A	14993	0.64084	2529	0.6476	2729	-0.0145	9.1739e-34
C_BHA15_HUMAN.H11MO.0.B	19592.5	0.709597	3672.5	0.834515	4735.25	-0.115617	1.86214e-101
C_BHE40_HUMAN.H11MO.0.A	4147	0.70872	783	0.90518	1074	-0.13213	3.30787e-92
C_BMAL1_HUMAN.H11MO.0.A	6735	0.6906	1233	0.80505	1573	-0.08677	2.9311e-87
C_BRAC_HUMAN.H11MO.0.A	10663	0.65888	1787	0.70901	2077	-0.04806	9.92168e-70
C_CDX1_HUMAN.H11MO.0.C	8074	0.49562	978	0.42342	904	0.04939	1.01034e-65
C_CDX2_HUMAN.H11MO.0.A	8729	0.49542	1088	0.47714	1129	0.00909	6.36029e-12
C_CEBPD_HUMAN.H11MO.0.C	7756	0.688293	1506.67	0.68226	1566.33	-0.0223633	0.0888757
C_CEBPE_HUMAN.H11MO.0.A	4061	0.63421	713	0.51341	557	0.11507	3.08519e-89
C_CEBPG_HUMAN.H11MO.0.B	8553	0.728635	1733.5	0.64044	1569.5	0.04871	2.19373e-47
C_CLOCK_HUMAN.H11MO.0.C	10729	0.61741	1725	0.90891	2835	-0.2111	1.84522e-136
C_COE1_HUMAN.H11MO.0.A	20452	0.71442	3715	0.85601	5106	-0.13327	2.68064e-127
C_COT2_HUMAN.H11MO.0.A	16087	0.61888	2682	0.63365	2842	-0.03334	3.32705e-67
C_CREM_HUMAN.H11MO.0.C	5344	0.8243	1220	0.77175	1092	0.04025	1.32958e-48
C_CRX_HUMAN.H11MO.0.B	6705.5	0.58559	1024	0.540045	979.5	0.02648	2.25561e-31
C_CTCFL_HUMAN.H11MO.0.A	17258.5	0.832705	3981	1.3823	6874	-0.349605	1.78765e-163
C_CUX1_HUMAN.H11MO.0.C	1548	0.57185	232	0.58451	255	-0.03647	2.92249e-28
C_DBP_HUMAN.H11MO.0.B	6386	0.62945	1124	0.61864	1131	-0.00952	2.93172e-11
C_DLX3_HUMAN.H11MO.0.C	4472	0.44764	478	0.43553	551	0.00963	3.04697e-10
C_DUX4_HUMAN.H11MO.0.A	5810	0.55977	845	0.37587	535	0.18355	2.41291e-119
C_E2F2_HUMAN.H11MO.0.B	3212	0.87856	799	1.51004	1308	-0.3429	1.67748e-131
C_E2F5_HUMAN.H11MO.0.B	1422	0.71488	296	0.96832	396	-0.16077	3.48875e-89
C_E2F6_HUMAN.H11MO.0.A	23065	0.71899	4328.5	0.97814	6271.5	-0.178455	7.48863e-136
C_E2F7_HUMAN.H11MO.0.B	18384.2	0.80711	3939.5	1.29937	6295	-0.287407	1.20628e-156
C_EGR2_HUMAN.H11MO.0.A	38752	0.719835	7392.5	1.03493	11248	-0.219275	5.59167e-161
C_ELF5_HUMAN.H11MO.0.A	18101	0.643828	2916.4	0.861892	4262.2	-0.202608	2.17089e-123
C_ERR1_HUMAN.H11MO.0.A	10845	0.633025	1784.5	0.64726	1982	-0.03397	7.18513e-42
C_ERR3_HUMAN.H11MO.0.B	6360	0.57119	936	0.47973	807	0.06429	2.05765e-69
C_ESR2_HUMAN.H11MO.0.A	13520	0.69472	2434.5	0.92599	3632.5	-0.193355	4.00063e-127
C_ETS2_HUMAN.H11MO.0.B	36285	0.60147	5609	0.66259	6756	-0.06746	9.99096e-108
C_EVI1_HUMAN.H11MO.0.B	7711	0.48217	958	0.37367	704	0.13759	7.90514e-110
C_FEV_HUMAN.H11MO.0.B	12388	0.79719	2603	1.06732	3690	-0.19142	1.133e-133
C_FEZF1_HUMAN.H11MO.0.C	17609	0.58441	2669	0.5369	2640	0.03332	5.55127e-70
C_FLI1_HUMAN.H11MO.0.A	23128.1	0.726907	4211.6	0.861081	5366.4	-0.117986	2.2108e-86
C_FOSL2_HUMAN.H11MO.0.A	26819.4	1.6413	12704.6	0.633026	4352.14	0.670779	2.86467e-201
C_FOXA1_HUMAN.H11MO.0.A	15708.5	0.500945	1952.5	0.655558	3019.75	-0.18922	1.66242e-128
C_FOXC1_HUMAN.H11MO.0.C	12547	0.50549	1585	0.54382	1903	-0.04963	3.7057e-72
C_FOXH1_HUMAN.H11MO.0.A	8968	0.66383	1582	0.5882	1448	0.0462	1.00409e-69
C_FOXJ2_HUMAN.H11MO.0.C	17324	0.43366	1802	0.48428	2289	-0.07103	8.18679e-101
C_FOXJ3_HUMAN.H11MO.0.A	23212	0.42547	2438	0.36545	2131	0.07232	2.06667e-104
C_FOXK1_HUMAN.H11MO.0.A	17079	0.52616	2257	0.55546	2651	-0.05112	5.40676e-87
C_FOXO1_HUMAN.H11MO.0.A	16692	0.54735	2330	0.66868	3210	-0.12656	8.31861e-126
C_FOXO4_HUMAN.H11MO.0.C	13795	0.44314	1511	0.47596	1800	-0.03538	2.62809e-66
C_FOXP1_HUMAN.H11MO.0.A	14918	0.50889	1957	0.58678	2454	-0.0933	6.51366e-111
C_FOXP2_HUMAN.H11MO.0.C	10519	0.519135	1340.5	0.696105	2123	-0.20133	2.19192e-128
C_FOXQ1_HUMAN.H11MO.0.C	10564	0.48464	1237	0.42121	1164	0.07239	2.44161e-84
C_GATA2_HUMAN.H11MO.0.A	6702.33	0.596663	1066.33	0.517213	958.667	0.0637867	3.84791e-44
C_GATA3_HUMAN.H11MO.0.A	8793.67	0.559663	1283	0.37967	830	0.18867	2.3181e-116
C_GFI1B_HUMAN.H11MO.0.A	10399	0.629955	1729	0.52329	1468	0.08689	2.81925e-84
C_GLI3_HUMAN.H11MO.0.B	11326	0.65227	1888	0.73757	2368	-0.08021	6.97274e-96
C_GRHL2_HUMAN.H11MO.0.A	10627	0.38635	935	1.22382	3905	-0.67729	8.03174e-186
C_HEN1_HUMAN.H11MO.0.C	19069	0.75965	3771	1.10745	5991	-0.24073	2.95214e-154
C_HIC1_HUMAN.H11MO.0.C	8872	0.59292	1352	0.84021	2193	-0.21165	1.67771e-130
C_HIF1A_HUMAN.H11MO.0.C	1758	0.8141	381	1.11641	540	-0.21323	4.46464e-99
C_HINFP_HUMAN.H11MO.0.C	1461	0.71014	290	0.93443	392	-0.14816	2.30858e-78
C_HLF_HUMAN.H11MO.0.C	3359	0.70516	676	0.65819	650	0.01413	2.85607e-12
C_HNF1B_HUMAN.H11MO.0.A	7446.5	0.53535	1043.5	0.40996	779.5	0.112945	2.49291e-93
C_HNF4G_HUMAN.H11MO.0.B	12173.5	0.617775	2002	0.65389	2329	-0.063385	4.972e-75
C_HNF6_HUMAN.H11MO.0.B	3112	0.42395	328	0.35228	255	0.09515	2.29721e-75
C_HSF1_HUMAN.H11MO.0.A	8543	0.61073	1387.5	0.572275	1364.5	0.03128	1.56405e-35
C_HXA10_HUMAN.H11MO.0.C	6401	0.53844	880	0.41262	677	0.10502	5.12077e-99
C_HXA13_HUMAN.H11MO.0.C	6688	0.45933	734	0.47844	870	-0.02538	3.19037e-36
C_HXA1_HUMAN.H11MO.0.C	6682	0.6371	1114	0.52243	903	0.09249	8.75449e-88
C_HXB13_HUMAN.H11MO.0.A	8120	0.45834	923	0.45578	985	-0.00646	2.25724e-09
C_HXB4_HUMAN.H11MO.0.B	4489	0.70226	825	0.5037	623	0.13408	5.02203e-94
C_HXB7_HUMAN.H11MO.0.C	5316.5	0.486095	670.5	0.36423	474.5	0.126025	1.01104e-96
C_HXC9_HUMAN.H11MO.0.C	8814	0.50506	1105	0.47842	1142	0.01124	5.80148e-21
C_IKZF1_HUMAN.H11MO.0.C	23096	0.62168	3654	0.72125	4578	-0.08942	6.54085e-115
C_INSM1_HUMAN.H11MO.0.C	14382	0.66907	2466	0.91915	3850	-0.20433	1.23297e-141
C_IRF3_HUMAN.H11MO.0.B	31983.3	0.50407	4208.67	0.45306	3908	0.05522	2.31011e-82
C_IRF7_HUMAN.H11MO.0.C	13248	0.52479	1838	0.42702	1550	0.09909	1.71747e-109
C_IRF8_HUMAN.H11MO.0.B	24021	0.56785	3553	0.5503	3588	0.010765	9.57076e-06
C_IRF9_HUMAN.H11MO.0.C	10765	0.50106	1395	0.44446	1245	0.06905	1.14803e-85
C_ISL1_HUMAN.H11MO.0.A	7117	0.63515	1152	0.63776	1248	-0.03622	5.39577e-52
C_KAISO_HUMAN.H11MO.0.A	1800	0.98365	510	1.60902	757	-0.29944	1.48317e-108
C_KLF8_HUMAN.H11MO.0.C	11201	0.74504	2180	0.91396	2950	-0.14062	6.50085e-118
C_LEF1_HUMAN.H11MO.0.A	20665	0.5493	3006	0.52627	2999	0.01384	3.37247e-37
C_LHX2_HUMAN.H11MO.0.A	5585	0.47727	660	0.4596	687	0.01908	1.4838e-23
C_LHX3_HUMAN.H11MO.0.C	5718	0.36911	486	0.33819	475	0.05716	4.76704e-61
C_LYL1_HUMAN.H11MO.0.A	27431	0.69579	4994	0.86177	6880	-0.15443	5.85829e-142
C_MAFB_HUMAN.H11MO.0.B	15626	0.96758	4168	0.69272	3059	0.14002	1.31119e-129
C_MAFF_HUMAN.H11MO.0.B	16254	0.91238	4186	0.63991	2832	0.17081	2.91562e-133
C_MAFK_HUMAN.H11MO.0.A	14074	0.988007	3864.67	0.63666	2466.33	0.2193	1.23389e-109
C_MAX_HUMAN.H11MO.0.A	6899	0.66752	1202	1.01975	2007	-0.25491	5.2091e-134
C_MAZ_HUMAN.H11MO.0.A	54085.6	0.703504	9944.75	1.00226	15181	-0.211051	4.50718e-163
C_MBD2_HUMAN.H11MO.0.B	4839	0.95279	1304	1.62945	2192	-0.37539	3.79011e-145
C_MECP2_HUMAN.H11MO.0.C	6152	0.82117	1372	1.3129	2392	-0.33661	4.2028e-138
C_MEF2A_HUMAN.H11MO.0.A	13152.8	0.5223	1821	0.34502	1119	0.204042	1.55239e-126
C_MEIS1_HUMAN.H11MO.0.A	6779	0.63074	1124.5	0.43938	782	0.152305	6.26376e-112
C_MEIS2_HUMAN.H11MO.0.B	9700	0.5786	1480	0.69257	1921	-0.106	2.53438e-103
C_MTF1_HUMAN.H11MO.0.C	5991	0.707	1105	0.97145	1660	-0.19274	3.45379e-115
C_MXI1_HUMAN.H11MO.0.A	10634	0.68096	1914	1.27841	3862	-0.37992	3.05256e-157
C_MYB_HUMAN.H11MO.0.A	9552	0.67264	1675	0.78208	2122	-0.11271	2.23921e-107
C_MYCN_HUMAN.H11MO.0.A	6556.5	0.72096	1267	0.897125	1666	-0.114985	3.16684e-84
C_MZF1_HUMAN.H11MO.0.B	19109	0.68074	3433	0.71194	3812	-0.0366	6.93692e-72
C_NANOG_HUMAN.H11MO.0.A	11443.5	0.561735	1714.5	0.439705	1297.5	0.112075	3.88488e-103
C_NF2L1_HUMAN.H11MO.0.C	16573	1.04868	4955	0.49784	2202	0.40008	1.39859e-174
C_NFAC1_HUMAN.H11MO.0.B	30289	0.5527	4389	0.47146	3877	0.06908	4.68692e-104
C_NFAC2_HUMAN.H11MO.0.B	15680	0.56177	2359	0.41942	1731	0.14309	3.05391e-125
C_NFAC3_HUMAN.H11MO.0.B	12929	0.59801	2045	0.50069	1755	0.08724	6.04921e-103
C_NFAC4_HUMAN.H11MO.0.C	14567	0.53876	2074	0.40307	1494	0.13888	7.64564e-128
C_NFIC_HUMAN.H11MO.0.A	25342.5	0.65539	4230.5	0.986665	7702	-0.302535	3.70369e-161
C_NFKB2_HUMAN.H11MO.0.B	13378.7	0.915027	3428	0.659113	2449	0.173677	1.98345e-121
C_NFYC_HUMAN.H11MO.0.A	6839	0.709305	1220	0.904345	1491	-0.08128	1.51631e-50
C_NKX21_HUMAN.H11MO.0.A	13720	0.63434	2184	0.66239	2563	-0.04836	6.40842e-74
C_NKX25_HUMAN.H11MO.0.B	20987	0.67471	3669	0.82063	4885	-0.12371	1.90064e-128
C_NKX28_HUMAN.H11MO.0.C	7340	0.61915	1200	0.53867	1082	0.04498	2.45235e-61
C_NKX31_HUMAN.H11MO.0.C	9001	0.59498	1415	0.51886	1298	0.04336	9.82686e-62
C_NKX32_HUMAN.H11MO.0.C	6179	0.57407	927	0.43947	693	0.11593	7.47815e-97
C_NKX61_HUMAN.H11MO.0.B	9104	0.54983	1326	0.31095	657	0.24657	1.68422e-140
C_NOBOX_HUMAN.H11MO.0.C	4218	0.46322	473	0.44978	512	0.02436	1.21851e-26
C_NR1D1_HUMAN.H11MO.0.B	24833	0.69419	4422	0.75057	5306	-0.07799	3.25518e-111
C_NR1H3_HUMAN.H11MO.0.B	13368	0.62828	2207	0.78682	3055	-0.14634	7.42545e-128
C_NR1H4_HUMAN.H11MO.0.B	16745	0.7606	3358	1.15012	5527	-0.27467	8.47042e-155
C_NR1I2_HUMAN.H11MO.0.C	10348	0.60075	1595	0.64799	1841	-0.05707	2.24398e-77
C_NR1I3_HUMAN.H11MO.0.C	10212	0.64124	1713	0.67215	1950	-0.05054	1.37324e-67
C_NR2C1_HUMAN.H11MO.0.C	10541	0.6237	1752	0.62431	1815	-0.0236	6.76057e-42
C_NR2C2_HUMAN.H11MO.0.B	8383	0.6638	1493	0.88692	2164	-0.17917	2.73618e-124
C_NR2E3_HUMAN.H11MO.0.C	13288	0.52304	1808	0.41706	1446	0.10296	2.75967e-108
C_NR4A2_HUMAN.H11MO.0.C	12077	0.605585	1941	0.55686	1845.5	0.02086	3.48265e-31
C_NR6A1_HUMAN.H11MO.0.B	8909	0.54269	1283	0.5076	1295	0.00956	1.94046e-13
C_NRF1_HUMAN.H11MO.0.A	5019	0.89906	1318	1.57802	2141	-0.36467	9.13173e-146
C_OLIG2_HUMAN.H11MO.0.B	22986	0.68148	4052	0.76459	5116	-0.09067	1.57694e-116
C_OSR2_HUMAN.H11MO.0.C	23824	0.68681	4264	0.91157	6308	-0.17832	2.57931e-146
C_OVOL1_HUMAN.H11MO.0.C	4835	0.59763	779	0.57591	762	0.01492	3.54784e-18
C_OZF_HUMAN.H11MO.0.C	9239	0.56574	1365	0.41078	977	0.14603	5.42155e-119
C_P73_HUMAN.H11MO.0.A	12310	0.55615	1684.33	1.06276	3976.33	-0.40418	4.16253e-158
C_PAX5_HUMAN.H11MO.0.A	18162	0.64832	3110	0.94564	4715	-0.19484	7.26597e-142
C_PAX6_HUMAN.H11MO.0.C	7676	0.68189	1423	0.59496	1301	0.03836	2.46914e-55
C_PBX2_HUMAN.H11MO.0.C	6777	0.52159	897	0.47066	853	0.04933	1.05741e-66
C_PBX3_HUMAN.H11MO.0.A	10629.7	0.669643	1792	0.935483	2779	-0.207637	4.55758e-128
C_PDX1_HUMAN.H11MO.0.A	6003	0.73636	1171	0.47963	773	0.17605	5.01472e-114
C_PIT1_HUMAN.H11MO.0.C	9056	0.51937	1255	0.34265	725	0.20516	4.69826e-129
C_PO2F1_HUMAN.H11MO.0.C	10433	0.56119	1538	0.43511	1210	0.12525	1.57218e-114
C_PO2F2_HUMAN.H11MO.0.A	9344	0.55679	1321	0.49926	1266	0.05236	1.69599e-74
C_PO3F1_HUMAN.H11MO.0.C	7446	0.56691	1095	0.42528	814	0.1229	5.52321e-105
C_PO3F2_HUMAN.H11MO.0.A	11808	0.65196	2133	0.46327	1417	0.17021	2.21324e-127
C_PPARG_HUMAN.H11MO.0.A	19060.5	0.649625	3201	0.709215	3862.5	-0.07128	4.28573e-87
C_PRD14_HUMAN.H11MO.0.A	5382	0.56962	756	0.6015	937	-0.06136	7.39682e-67
C_PRDM1_HUMAN.H11MO.0.A	22947	0.57549	3411	0.54651	3407	0.0165	2.55934e-44
C_PRDM6_HUMAN.H11MO.0.C	35994	0.48877	4481	0.4017	3799	0.10108	4.11203e-129
C_PRGR_HUMAN.H11MO.0.A	10811	0.600545	1690	0.67471	2031	-0.06511	6.29977e-73
C_PRRX2_HUMAN.H11MO.0.C	4661	0.41598	471	0.37807	454	0.04759	7.64797e-58
C_PTF1A_HUMAN.H11MO.0.B	27887	0.71683	5325	0.95696	7713	-0.18805	5.95047e-151
C_RARA_HUMAN.H11MO.0.A	21766	0.63325	3585	0.7127	4456	-0.09289	2.07794e-116
C_RARG_HUMAN.H11MO.0.B	15368	0.71276	2901	0.84595	3785	-0.13294	1.68939e-121
C_RELB_HUMAN.H11MO.0.C	10976	0.86979	2674	0.65311	1998	0.14525	1.22952e-117
C_REL_HUMAN.H11MO.0.B	16350	0.83093	3773	0.60722	2752	0.14128	4.40753e-120
C_REST_HUMAN.H11MO.0.A	14775	0.73593	2814	0.94875	4053	-0.17662	3.01002e-135
C_RFX1_HUMAN.H11MO.0.B	11665	0.753015	2334.5	1.02842	3581.5	-0.197645	3.98627e-100
C_RFX3_HUMAN.H11MO.0.B	6953	0.74453	1342	0.67571	1260	0.04355	2.80247e-56
C_RFX5_HUMAN.H11MO.0.A	13860	0.71908	2582	1.00177	3978	-0.21869	5.41847e-141
C_RORA_HUMAN.H11MO.0.C	18251	0.66368	3097	0.77484	4069	-0.11722	2.21609e-121
C_RORG_HUMAN.H11MO.0.C	13258	1.02922	3822	0.60319	2130	0.25382	1.08483e-145
C_RUNX2_HUMAN.H11MO.0.A	15416.8	0.71535	2903.25	0.672793	2957.5	0.0372625	1.84202e-07
C_RXRA_HUMAN.H11MO.0.A	32296.5	0.671405	5663	0.86818	7965.5	-0.16168	1.38901e-144
C_RXRB_HUMAN.H11MO.0.C	12589	0.65022	2133	0.68752	2424	-0.05605	6.70782e-80
C_RXRG_HUMAN.H11MO.0.B	8466	0.61634	1382	0.56492	1287	0.02009	1.09347e-34
C_SALL4_HUMAN.H11MO.0.B	38717	0.70027	6875	0.97339	10743	-0.20989	6.22146e-169
C_SIX2_HUMAN.H11MO.0.A	9429	0.574835	1417.5	0.694015	1893.5	-0.115675	2.14509e-105
C_SMAD2_HUMAN.H11MO.0.A	19853.5	0.652255	3236	0.830425	4793	-0.17862	2.94493e-139
C_SMAD3_HUMAN.H11MO.0.B	39533	0.68026	6735	0.9109	10445	-0.20561	4.42185e-164
C_SMCA1_HUMAN.H11MO.0.C	18055	0.54714	2556	0.52514	2597	0.01067	5.40925e-32
C_SMCA5_HUMAN.H11MO.0.C	12478	0.64522	2117	0.57171	1957	0.03831	3.33434e-66
C_SNAI1_HUMAN.H11MO.0.C	16249.5	0.429175	1635	1.12664	5322.5	-0.55328	1.01485e-177
C_SOX10_HUMAN.H11MO.0.B	11953	0.52661	1597	0.59352	1981	-0.09437	7.21863e-101
C_SOX17_HUMAN.H11MO.0.C	9777	0.54507	1393	0.52751	1383	0.02067	5.86765e-39
C_SOX2_HUMAN.H11MO.0.A	18997.3	0.537667	2582.67	0.586047	3150.33	-0.0665467	7.43193e-89
C_SOX9_HUMAN.H11MO.0.B	13113	0.54606	1795	0.65901	2474	-0.13302	4.08605e-120
C_SP2_HUMAN.H11MO.0.A	40636	0.798305	8706	1.37448	15568.5	-0.357785	5.17646e-182
C_SP3_HUMAN.H11MO.0.B	34063.8	0.773624	6938.62	1.25866	11845.8	-0.310518	5.89506e-162
C_SP4_HUMAN.H11MO.0.A	44822	0.74268	8800	1.15663	14393	-0.27023	1.43169e-174
C_SRBP1_HUMAN.H11MO.0.A	13030	0.669	2290	0.81535	2951	-0.11804	6.83027e-118
C_SRBP2_HUMAN.H11MO.0.B	23741	0.7103	4392	0.96729	6505	-0.19466	5.21795e-152
C_SRF_HUMAN.H11MO.0.A	7835	0.59727	1229	0.48901	1030	0.11011	2.84991e-96
C_SRY_HUMAN.H11MO.0.B	12803.5	0.47377	1476.5	0.43618	1466	0.027405	1.08963e-44
C_STA5A_HUMAN.H11MO.0.A	14016.5	0.609365	2259	0.53267	2044.5	0.065	3.02463e-53
C_STAT1_HUMAN.H11MO.0.A	12842	0.66161	2209	0.65034	2392	-0.00712	4.97721e-16
C_STAT2_HUMAN.H11MO.0.A	29663	0.49031	3801	0.41848	3230	0.08651	5.4996e-121
C_STAT3_HUMAN.H11MO.0.A	13290	0.67023	2382	0.63981	2438	0.00868	8.79069e-22
C_STAT4_HUMAN.H11MO.0.A	14035	0.62093	2270	0.60844	2370	-0.00111	0.0471256
C_STAT6_HUMAN.H11MO.0.B	14419	0.65944	2583	0.579	2281	0.06158	3.97801e-91
C_STF1_HUMAN.H11MO.0.B	15556	0.65159	2586.5	0.76535	3502	-0.12443	2.35404e-111
C_SUH_HUMAN.H11MO.0.A	19952	0.7146	3704	0.86796	4882	-0.12304	6.40385e-129
C_TAF1_HUMAN.H11MO.0.A	25583	0.7067	4788	1.02147	7254	-0.20645	6.74949e-148
C_TBP_HUMAN.H11MO.0.A	6127	0.48767	739	0.40353	642	0.09865	2.12548e-88
C_TBX21_HUMAN.H11MO.0.A	23085	0.65994	3841	0.87031	5732	-0.17399	5.86871e-147
C_TBX3_HUMAN.H11MO.0.C	21272	0.59063	3134	0.83384	5063	-0.20942	3.86858e-144
C_TCF7_HUMAN.H11MO.0.A	11575.3	0.570557	1775.33	0.51394	1599.33	0.0458	1.53146e-47
C_TEAD4_HUMAN.H11MO.0.A	17273.5	0.82512	3937	0.6537	3205	0.12112	1.43508e-106
C_TFAP4_HUMAN.H11MO.0.A	16151	0.81186	3459	0.79914	3725	-0.03103	4.14646e-64
C_TGIF1_HUMAN.H11MO.0.A	5899	0.69493	1059	0.82148	1405	-0.12504	2.2252e-101
C_THAP1_HUMAN.H11MO.0.C	23905	0.84015	5455	1.48323	9995	-0.39665	6.5382e-178
C_THA_HUMAN.H11MO.0.C	15097	0.6052	2349	0.79704	3502	-0.16856	2.25152e-133
C_THB_HUMAN.H11MO.0.C	14517	0.63382	2380	0.83599	3500	-0.17715	9.28703e-137
C_TWST1_HUMAN.H11MO.0.A	10552	0.62703	1741	0.47488	1275	0.1479	1.50166e-121
C_TYY1_HUMAN.H11MO.0.A	6950	0.63392	1160	0.62258	1137	0.02666	2.07613e-41
C_USF2_HUMAN.H11MO.0.A	5880.2	0.74971	1164.2	0.871694	1469	-0.09209	1.75409e-51
C_VDR_HUMAN.H11MO.0.A	13017	0.65159	2216	0.80122	2965	-0.13416	7.80707e-117
C_Z324A_HUMAN.H11MO.0.C	25326	0.66643	4417	0.91103	6581	-0.18199	2.4298e-150
C_Z354A_HUMAN.H11MO.0.C	16388	0.4758	1983	0.3364	1299	0.16495	3.95755e-136
C_ZBT14_HUMAN.H11MO.0.C	2055	1.13095	687	2.19532	1154	-0.47137	3.77913e-132
C_ZBT18_HUMAN.H11MO.0.C	16338	0.75799	3209	0.75811	3538	-0.03173	2.51425e-66
C_ZBT48_HUMAN.H11MO.0.C	11925	0.69213	2175	0.89273	3062	-0.15462	6.78946e-122
C_ZBT7A_HUMAN.H11MO.0.A	9662	0.60633	1546	0.80046	2217	-0.14008	1.58843e-122
C_ZBTB6_HUMAN.H11MO.0.C	17431	0.69026	3120	0.91056	4578	-0.18228	1.73435e-138
C_ZEB1_HUMAN.H11MO.0.A	17812	0.42149	1716	1.14168	5812	-0.56784	2.6744e-193
C_ZFP28_HUMAN.H11MO.0.C	29902	0.5243	4101	0.41498	3197	0.10814	1.3214e-126
C_ZFP42_HUMAN.H11MO.0.A	9100	0.64238	1511	0.59801	1450	0.02896	1.86237e-48
C_ZFP82_HUMAN.H11MO.0.C	26670	0.55401	3897	0.44752	3088	0.10714	7.94758e-131
C_ZFX_HUMAN.H11MO.0.A	16470	0.73725	3088	1.12848	5280	-0.28129	7.23674e-153
C_ZIC1_HUMAN.H11MO.0.B	20090	0.67075	3400	0.88255	5082	-0.18157	1.91642e-149
C_ZIC3_HUMAN.H11MO.0.B	24870	0.80268	5224	0.95838	6767	-0.13162	7.54548e-133
C_ZIM3_HUMAN.H11MO.0.C	17798	0.54063	2535	0.51212	2424	0.02676	1.35077e-60
C_ZKSC1_HUMAN.H11MO.0.B	10349	0.7372	1926	0.73842	2123	-0.04301	8.22404e-58
C_ZN121_HUMAN.H11MO.0.C	19039	0.59183	2871	0.72934	3926	-0.11969	1.6693e-121
C_ZN134_HUMAN.H11MO.0.C	10955	0.70368	2018	0.90405	2701	-0.14472	1.60321e-117
C_ZN136_HUMAN.H11MO.0.C	8312	0.60709	1365	0.52654	1175	0.07567	3.03045e-85
C_ZN140_HUMAN.H11MO.0.C	10704	0.65801	1844	0.64363	1935	0.01046	1.22181e-19
C_ZN214_HUMAN.H11MO.0.C	9888	0.63843	1719	0.50878	1347	0.11375	3.94687e-104
C_ZN250_HUMAN.H11MO.0.C	7510	0.60896	1220	0.50175	1002	0.08745	2.02284e-87
C_ZN257_HUMAN.H11MO.0.C	16108	0.61092	2623	0.68735	3199	-0.08256	1.40934e-96
C_ZN260_HUMAN.H11MO.0.C	8489	0.57033	1273	0.41092	861	0.14141	1.133e-120
C_ZN263_HUMAN.H11MO.0.A	49503	0.68893	8910	0.9609	13443	-0.19857	3.28184e-166
C_ZN264_HUMAN.H11MO.0.C	7838	0.64049	1264	0.61777	1331	-0.00202	0.0100308
C_ZN274_HUMAN.H11MO.0.A	12649	0.60662	2030	0.56894	2086	0.01608	5.37083e-34
C_ZN317_HUMAN.H11MO.0.C	9274	0.69312	1748	0.54027	1343	0.09734	6.58929e-96
C_ZN320_HUMAN.H11MO.0.C	25155	0.67633	4374	0.96415	7010	-0.22535	9.3718e-158
C_ZN322_HUMAN.H11MO.0.B	21030	0.73322	3949	1.03165	6215	-0.23664	4.13811e-160
C_ZN329_HUMAN.H11MO.0.C	13242	0.67889	2308	0.99077	3842	-0.24851	1.16978e-142
C_ZN331_HUMAN.H11MO.0.C	20115	0.7684	3935	1.04471	5915	-0.20672	4.46031e-142
C_ZN335_HUMAN.H11MO.0.A	21751	0.7213	4066	1.0328	6454	-0.23919	1.08325e-155
C_ZN341_HUMAN.H11MO.0.C	55725	0.68903	10122	0.96961	15341	-0.2026	3.11601e-171
C_ZN350_HUMAN.H11MO.0.C	14567	0.54978	2087	0.50131	1924	0.04855	2.07241e-82
C_ZN382_HUMAN.H11MO.0.C	7636	0.64697	1273	0.66792	1430	-0.02208	1.44253e-37
C_ZN384_HUMAN.H11MO.0.C	9335	0.5586	1367	0.47585	1203	0.08388	7.01294e-89
C_ZN394_HUMAN.H11MO.0.C	24923	0.55406	3637	0.43348	2815	0.1202	2.63111e-128
C_ZN418_HUMAN.H11MO.0.C	17714	0.59505	2752	0.63196	3202	-0.0445	1.46332e-75
C_ZN436_HUMAN.H11MO.0.C	22578	0.70434	4157	0.93811	6057	-0.18706	1.41239e-142
C_ZN449_HUMAN.H11MO.0.C	19869	0.69164	3505	0.99958	5594	-0.22483	1.49477e-153
C_ZN490_HUMAN.H11MO.0.C	11295	0.60191	1798	0.59327	1868	-0.0109	5.28323e-23
C_ZN502_HUMAN.H11MO.0.C	8816	0.63476	1474	0.46931	1090	0.14379	1.77353e-114
C_ZN528_HUMAN.H11MO.0.C	16410	0.66832	2880	0.72941	3416	-0.06867	2.11576e-99
C_ZN547_HUMAN.H11MO.0.C	10175	0.71633	1902	0.84066	2457	-0.11399	2.02479e-107
C_ZN549_HUMAN.H11MO.0.C	12010	0.72917	2324	0.79495	2738	-0.0786	8.00044e-95
C_ZN554_HUMAN.H11MO.0.C	19823	0.80119	4182	0.94816	5309	-0.12044	7.6218e-122
C_ZN563_HUMAN.H11MO.0.C	21601	0.74151	4193	1.06784	6786	-0.25069	2.06321e-157
C_ZN582_HUMAN.H11MO.0.C	9585	0.66279	1665	0.60931	1646	0.03925	1.53786e-65
C_ZN586_HUMAN.H11MO.0.C	20060	0.61342	3126	0.64211	3551	-0.02871	2.12424e-62
C_ZN667_HUMAN.H11MO.0.C	15690	0.68176	2757	0.88025	3947	-0.16882	4.90907e-129
C_ZN680_HUMAN.H11MO.0.C	14127	0.58349	2127	0.60959	2340	-0.01783	1.70077e-42
C_ZN708_HUMAN.H11MO.0.C	13319	0.65629	2223	0.89143	3437	-0.19724	3.58269e-128
C_ZN768_HUMAN.H11MO.0.C	26408	0.67467	4590	0.8096	6019	-0.12	2.58885e-132
C_ZN770_HUMAN.H11MO.0.C	53414	0.68245	9496	0.94933	14289	-0.19379	2.61083e-163
C_ZN816_HUMAN.H11MO.0.C	21196	0.66946	3649	0.81987	4960	-0.13047	2.18153e-133
C_ZNF18_HUMAN.H11MO.0.C	11591	0.62202	1810	0.74791	2438	-0.11349	3.24103e-110
C_ZNF41_HUMAN.H11MO.0.C	18850	0.6397	3177	0.64321	3385	-0.0283	4.27897e-62
C_ZNF76_HUMAN.H11MO.0.C	16624	0.663217	2908	0.82193	3852.33	-0.12429	1.11019e-109
C_ZNF85_HUMAN.H11MO.0.C	11474	0.62032	1920	0.48196	1508	0.10843	6.78753e-109
C_ZNF8_HUMAN.H11MO.0.C	5686	0.62192	964	0.51767	792	0.09837	1.51149e-86
C_ZSC22_HUMAN.H11MO.0.C	35776	0.68211	6455	0.9543	9530	-0.19354	3.99391e-156
C_ZSC31_HUMAN.H11MO.0.C	21990	0.70516	4021	1.01742	6399	-0.23329	5.39273e-154
