# Supplementary material for: Chromatin Accessibility Landscape of Human Triple-negative Breast Cancer Cell Lines Reveals Variation by Patient Donor Ancestry
Source: Cancer Res Commun. 2023 Oct 5;3(10):2014–29. doi: 10.1158/2767-9764.CRC-23-0236 (PMC10552704; doi:10.1158/2767-9764.CRC-23-0236)
Supplement: Supplementary Table 3 — displaying data output from gene set enrichment analysis for transcriptional regulators performed on RNA-seq data from TNBC cell lines. [file crc-23-0236-s05.xlsx]

## Sheet: Summary_GSEA_GTRD_ValidatedTFs
Upstream Regulator Analysis using Cell Line RNA-Seq Data
European American
Enriched Upstream Regulator	Enrichment Score	P-Value
RORA	0.196464	0.231076
BCL6B	0.287033	0.257862
African American
Enriched Upstream Regulator	Enrichment Score	P-Value
SNAI1	0.330025	0.194969
NR1H4	0.309376	<0.0001
MSX2	0.469279	0.0314465
HOXC13	0.299513	0.231733
KLF14	0.241843	0.0850202
ELF5	0.212497	0.230932
MSX1	0.26429	0.3107
CEBPE	0.405408	0.298539
FOXC1	0.308259	0.38125
LMX1B	0.259479	0.689796
EMX1	0.141527	0.895582
* TFs displayed that specifically overlapped with those identified by cell line ATAC analyses

## Sheet: GSEA_GTRD_AA
NAME	SIZE	ES	NOM p-val	FDR q-val	RANK AT MAX	LEADING EDGE
NKX6_1_TARGET_GENES	21	0.647505	0	0.705518	899	tags=29%, list=4%, signal=30%
MSX2_TARGET_GENES	17	0.469279	0.0314465	0.530281	5328	tags=29%, list=21%, signal=37%
ZMYND11_TARGET_GENES	40	0.442852	0.0271399	0.679143	3506	tags=23%, list=14%, signal=26%
SIX4_TARGET_GENES	39	0.521554	0.0644491	0.956626	4176	tags=33%, list=17%, signal=40%
YBX1_TARGET_GENES	63	0.43386	0.0223124	0.883104	4587	tags=35%, list=18%, signal=43%
CAVIN1_TARGET_GENES	74	0.379296	0.0417537	0.811212	3462	tags=22%, list=14%, signal=25%
WDHD1_TARGET_GENES	168	0.322709	0.0702128	0.749511	5219	tags=22%, list=21%, signal=28%
WIZ_TARGET_GENES	15	0.561935	0.084507	0.697099	2437	tags=27%, list=10%, signal=30%
ZNF781_TARGET_GENES	134	0.318673	0.0266393	0.73418	3728	tags=18%, list=15%, signal=21%
ZNF292_TARGET_GENES	23	0.474824	0.0496894	0.668274	3728	tags=30%, list=15%, signal=36%
HOXB7_TARGET_GENES	24	0.39767	0.0847108	0.609406	7328	tags=46%, list=29%, signal=65%
PRDM12_TARGET_GENES	102	0.338519	0.0494845	0.622349	3380	tags=18%, list=13%, signal=20%
ZNF502_TARGET_GENES	31	0.409116	0.0261569	0.659045	3051	tags=19%, list=12%, signal=22%
ZNF697_TARGET_GENES	132	0.314268	0.049896	0.675706	3728	tags=18%, list=15%, signal=21%
GLI1_TARGET_GENES	466	0.300105	0.0287474	0.636977	3286	tags=16%, list=13%, signal=18%
THRAP3_TARGET_GENES	24	0.393164	0.137331	0.629846	3478	tags=21%, list=14%, signal=24%
ZNF555_TARGET_GENES	100	0.331244	0.0489796	0.614574	3728	tags=20%, list=15%, signal=23%
ZNF169_TARGET_GENES	43	0.383523	0.105578	0.624185	4760	tags=28%, list=19%, signal=34%
ZNF560_TARGET_GENES	42	0.336881	0.162	0.670324	3728	tags=21%, list=15%, signal=25%
ZNF426_TARGET_GENES	136	0.299165	0.048583	0.640513	3728	tags=18%, list=15%, signal=21%
TAFAZZIN_TARGET_GENES	424	0.33697	0.0877551	0.633319	4318	tags=25%, list=17%, signal=30%
ZNF436_TARGET_GENES	436	0.358489	0.0711382	0.625647	3454	tags=21%, list=14%, signal=24%
SKP2_TARGET_GENES	52	0.392224	0.0504032	0.605882	4835	tags=31%, list=19%, signal=38%
PBXIP1_TARGET_GENES	212	0.370871	0.0226337	0.592661	4137	tags=24%, list=16%, signal=29%
RBM15_TARGET_GENES	164	0.323342	0.121514	0.57767	6508	tags=36%, list=26%, signal=48%
MAML1_TARGET_GENES	231	0.321981	0	0.562133	3769	tags=23%, list=15%, signal=27%
SNAI1_TARGET_GENES	429	0.330025	0.194969	0.543559	4439	tags=21%, list=18%, signal=25%
ARID3B_TARGET_GENES	131	0.328196	0.0921569	0.536768	5211	tags=30%, list=21%, signal=37%
NR1H4_TARGET_GENES	349	0.309376	0	0.520799	4362	tags=21%, list=17%, signal=25%
DNMT1_TARGET_GENES	199	0.303581	0.0972516	0.52424	2711	tags=14%, list=11%, signal=16%
PTTG1_TARGET_GENES	65	0.330821	0.0264766	0.514573	4207	tags=20%, list=17%, signal=24%
ZNF677_TARGET_GENES	151	0.261029	0.0711382	0.499669	4389	tags=23%, list=17%, signal=27%
ZNF23_TARGET_GENES	15	0.499026	0.192067	0.495572	6966	tags=53%, list=28%, signal=74%
NKX2_8_TARGET_GENES	34	0.418011	0.170886	0.50801	234	tags=9%, list=1%, signal=9%
ILK_TARGET_GENES	20	0.441352	0.197239	0.495585	2703	tags=20%, list=11%, signal=22%
ZNF708_TARGET_GENES	81	0.323141	0.143443	0.518093	5887	tags=28%, list=23%, signal=37%
ZNF418_TARGET_GENES	28	0.392188	0.155242	0.517361	6003	tags=36%, list=24%, signal=47%
HOXC13_TARGET_GENES	105	0.299513	0.231733	0.503957	6062	tags=25%, list=24%, signal=33%
ZNF623_TARGET_GENES	364	0.295957	0	0.494696	4639	tags=23%, list=18%, signal=28%
EBNA1BP2_TARGET_GENES	317	0.260852	0.0580913	0.491725	4506	tags=22%, list=18%, signal=27%
NUFIP1_TARGET_GENES	43	0.350759	0.28178	0.512967	2415	tags=14%, list=10%, signal=15%
ZNF595_TARGET_GENES	116	0.283713	0.139764	0.529569	3353	tags=15%, list=13%, signal=17%
KLF14_TARGET_GENES	237	0.241843	0.0850202	0.517991	4075	tags=16%, list=16%, signal=19%
ZFP3_TARGET_GENES	321	0.26906	0.0286885	0.539102	5019	tags=26%, list=20%, signal=32%
DMRT1_TARGET_GENES	377	0.222734	0.186047	0.530775	5802	tags=19%, list=23%, signal=24%
ELF5_TARGET_GENES	434	0.212497	0.230932	0.587654	4032	tags=13%, list=16%, signal=15%
ZNF16_TARGET_GENES	68	0.365818	0.205882	0.580806	4413	tags=26%, list=18%, signal=32%
COBLL1_TARGET_GENES	124	0.252699	0.144928	0.598773	5853	tags=25%, list=23%, signal=32%
SS18_SSX1_FUSION_UNIPROT_Q8IZH1_UNREVIEWED_TARGET_GENES	353	0.331092	0.135081	0.595007	2813	tags=19%, list=11%, signal=21%
ZNF577_TARGET_GENES	443	0.218457	0.0800821	0.592871	3304	tags=15%, list=13%, signal=17%
CSHL1_TARGET_GENES	214	0.259116	0.179381	0.584873	4120	tags=19%, list=16%, signal=23%
TBPL1_TARGET_GENES	155	0.26161	0.136095	0.591579	3954	tags=19%, list=16%, signal=23%
ZNF34_TARGET_GENES	234	0.230679	0	0.651808	3504	tags=14%, list=14%, signal=16%
LHX3_TARGET_GENES	22	0.398893	0.233607	0.64975	3504	tags=23%, list=14%, signal=26%
MSX1_TARGET_GENES	179	0.26429	0.3107	0.65028	5580	tags=20%, list=22%, signal=25%
SIX1_TARGET_GENES	316	0.289233	0.186992	0.682509	3258	tags=17%, list=13%, signal=19%
MED16_TARGET_GENES	33	0.339894	0.331992	0.682698	5986	tags=27%, list=24%, signal=36%
ZNF532_TARGET_GENES	58	0.264584	0.427105	0.688535	6640	tags=29%, list=26%, signal=40%
FOXD3_TARGET_GENES	32	0.340879	0.352321	0.689475	6282	tags=38%, list=25%, signal=50%
LCORL_TARGET_GENES	392	0.238356	0.185567	0.678308	4466	tags=19%, list=18%, signal=23%
PHB2_TARGET_GENES	153	0.267639	0.173116	0.683587	4930	tags=24%, list=20%, signal=29%
SYNCRIP_TARGET_GENES	17	0.454644	0.349301	0.703021	3245	tags=29%, list=13%, signal=34%
NR1D1_TARGET_GENES	109	0.223046	0.379798	0.71565	5307	tags=18%, list=21%, signal=23%
SIRT3_TARGET_GENES	41	0.315734	0.308594	0.71243	2625	tags=17%, list=10%, signal=19%
DLX2_TARGET_GENES	243	0.321784	0.395299	0.705263	2717	tags=16%, list=11%, signal=17%
ATF5_TARGET_GENES	391	0.211064	0.384289	0.709808	5804	tags=19%, list=23%, signal=25%
ZFP82_TARGET_GENES	33	0.290263	0.358871	0.723689	1915	tags=9%, list=8%, signal=10%
CEBPE_TARGET_GENES	29	0.405408	0.298539	0.722742	1267	tags=17%, list=5%, signal=18%
CREB3_TARGET_GENES	435	0.188938	0.309381	0.725769	4900	tags=18%, list=20%, signal=22%
HSF2_TARGET_GENES	216	0.21097	0.291667	0.7175	5576	tags=21%, list=22%, signal=27%
NFXL1_TARGET_GENES	391	0.25229	0.309381	0.731117	5984	tags=25%, list=24%, signal=32%
ZNF746_TARGET_GENES	66	0.30737	0.42998	0.729368	4025	tags=26%, list=16%, signal=31%
ZNF774_TARGET_GENES	22	0.383508	0.43299	0.742321	244	tags=9%, list=1%, signal=9%
ZNF584_TARGET_GENES	307	0.22136	0.402415	0.745698	4307	tags=16%, list=17%, signal=19%
FOXC1_TARGET_GENES	68	0.308259	0.38125	0.738527	4038	tags=19%, list=16%, signal=23%
ZNF236_TARGET_GENES	239	0.216779	0.398734	0.734933	5848	tags=22%, list=23%, signal=28%
SMARCA1_TARGET_GENES	116	0.242956	0.453416	0.726844	2145	tags=9%, list=9%, signal=10%
ZNF214_TARGET_GENES	16	0.371983	0.408511	0.723049	6768	tags=50%, list=27%, signal=68%
ZMYM2_TARGET_GENES	116	0.231296	0.426263	0.732088	4843	tags=17%, list=19%, signal=21%
ZNF331_TARGET_GENES	316	0.238539	0.366337	0.729142	5396	tags=23%, list=22%, signal=29%
ZNF37A_TARGET_GENES	137	0.254221	0.384615	0.72227	4854	tags=25%, list=19%, signal=31%
SQSTM1_TARGET_GENES	41	0.343621	0.466934	0.744563	5107	tags=32%, list=20%, signal=40%
HDAC8_TARGET_GENES	140	0.214751	0.506073	0.742288	5409	tags=23%, list=22%, signal=29%
ZNF157_TARGET_GENES	63	0.301782	0.474104	0.743749	3562	tags=22%, list=14%, signal=26%
LMTK3_TARGET_GENES	488	0.257344	0.526627	0.743781	3849	tags=16%, list=15%, signal=19%
H1_6_TARGET_GENES	449	0.205866	0.490683	0.735521	5140	tags=20%, list=20%, signal=24%
PITX1_TARGET_GENES	324	0.17995	0.580913	0.734158	5581	tags=17%, list=22%, signal=22%
NR0B1_TARGET_GENES	337	0.224752	0.448898	0.729324	5270	tags=25%, list=21%, signal=31%
HOXA7_TARGET_GENES	105	0.204252	0.459459	0.754452	918	tags=5%, list=4%, signal=5%
ZNF529_TARGET_GENES	39	0.284784	0.616601	0.754444	3794	tags=21%, list=15%, signal=24%
BAHD1_TARGET_GENES	23	0.290038	0.469758	0.752311	2502	tags=13%, list=10%, signal=14%
ZNF404_TARGET_GENES	19	0.308016	0.487234	0.83669	3728	tags=21%, list=15%, signal=25%
CDC5L_TARGET_GENES	275	0.220917	0.548454	0.837359	5800	tags=23%, list=23%, signal=30%
ZNF785_TARGET_GENES	64	0.287563	0.552632	0.846842	7427	tags=41%, list=30%, signal=58%
NEUROG3_TARGET_GENES	20	0.216715	0.588353	0.838337	3967	tags=15%, list=16%, signal=18%
TERF1_TARGET_GENES	230	0.240611	0.58871	0.834626	5692	tags=26%, list=23%, signal=33%
ZNF622_TARGET_GENES	62	0.236527	0.675351	0.841025	4059	tags=18%, list=16%, signal=21%
ZNF433_TARGET_GENES	51	0.233133	0.62279	0.833114	2921	tags=14%, list=12%, signal=16%
PAX8_TARGET_GENES	79	0.241073	0.631474	0.83851	4408	tags=22%, list=18%, signal=26%
SRPK2_TARGET_GENES	52	0.308178	0.604289	0.832757	3184	tags=17%, list=13%, signal=20%
METHYLCYTOSINE_DIOXYGENASE_TET_UNIPROT_A0A023HHK9_UNREVIEWED_TARGET_GENES	140	0.219025	0.544204	0.828598	4072	tags=14%, list=16%, signal=17%
ZNF582_TARGET_GENES	61	0.25552	0.521905	0.831364	7204	tags=31%, list=29%, signal=44%
NKX2_3_TARGET_GENES	486	0.18136	0.650728	0.830855	3304	tags=10%, list=13%, signal=12%
TERF2_TARGET_GENES	103	0.232778	0.549213	0.82546	6098	tags=28%, list=24%, signal=37%
ZNF667_TARGET_GENES	133	0.166663	0.553535	0.835138	3051	tags=8%, list=12%, signal=9%
ZBED4_TARGET_GENES	282	0.171164	0.549793	0.833812	4920	tags=13%, list=20%, signal=17%
IRX2_TARGET_GENES	209	0.201966	0.618449	0.834739	2013	tags=7%, list=8%, signal=7%
NCOA6_TARGET_GENES	314	0.192903	0.737154	0.828239	4654	tags=18%, list=19%, signal=21%
ZNF816_TARGET_GENES	482	0.18473	0.760479	0.840429	5353	tags=20%, list=21%, signal=25%
ZNF830_TARGET_GENES	259	0.143688	0.811741	0.837152	3483	tags=9%, list=14%, signal=11%
ZNF558_TARGET_GENES	251	0.192649	0.704951	0.835375	7083	tags=29%, list=28%, signal=41%
HOXD1_TARGET_GENES	56	0.245318	0.608434	0.833327	4406	tags=20%, list=18%, signal=24%
ZNF581_TARGET_GENES	296	0.168639	0.666667	0.827992	6070	tags=17%, list=24%, signal=22%
ZNF202_TARGET_GENES	68	0.270504	0.639376	0.820799	3097	tags=16%, list=12%, signal=18%
ZNF777_TARGET_GENES	60	0.265788	0.641473	0.819694	2993	tags=15%, list=12%, signal=17%
LMX1B_TARGET_GENES	26	0.259479	0.689796	0.824753	1267	tags=8%, list=5%, signal=8%
HAND1_TARGET_GENES	425	0.211548	0.821429	0.821249	2759	tags=12%, list=11%, signal=13%
CHAF1A_TARGET_GENES	88	0.243589	0.644172	0.853136	3386	tags=15%, list=13%, signal=17%
MYBL1_TARGET_GENES	399	0.163688	0.845041	0.868926	4328	tags=13%, list=17%, signal=15%
ZNF548_TARGET_GENES	56	0.215665	0.891129	0.871145	4565	tags=20%, list=18%, signal=24%
SNAPC4_TARGET_GENES	92	0.212675	0.846473	0.871508	5332	tags=21%, list=21%, signal=26%
ZNF486_TARGET_GENES	175	0.223105	0.670498	0.882528	5377	tags=25%, list=21%, signal=31%
PTPRA_TARGET_GENES	106	0.176794	0.814371	0.934818	5314	tags=19%, list=21%, signal=24%
ALX4_TARGET_GENES	28	0.27811	0.680171	0.933289	1625	tags=11%, list=6%, signal=11%
KDM1B_TARGET_GENES	128	0.186153	0.887795	0.968028	6300	tags=25%, list=25%, signal=33%
RLF_TARGET_GENES	314	0.145259	0.968	0.96577	6634	tags=24%, list=26%, signal=32%
TOX4_TARGET_GENES	189	0.151599	0.911579	0.988917	5845	tags=19%, list=23%, signal=25%
ZNF586_TARGET_GENES	44	0.257362	0.842105	0.990151	3241	tags=18%, list=13%, signal=21%
TRIP13_TARGET_GENES	84	0.21045	0.984314	0.982887	5672	tags=27%, list=23%, signal=35%
EMX1_TARGET_GENES	199	0.141527	0.895582	0.988334	4063	tags=10%, list=16%, signal=12%
SOX11_TARGET_GENES	42	0.184472	0.923232	0.992064	9266	tags=33%, list=37%, signal=53%
RUVBL2_TARGET_GENES	34	0.145479	0.924843	0.988409	2015	tags=6%, list=8%, signal=6%
MCRS1_TARGET_GENES	36	0.129713	0.956967	1	6152	tags=17%, list=25%, signal=22%
MTHFD1_TARGET_GENES	19	0.148048	0.928	1	6380	tags=26%, list=25%, signal=35%
ASXL2_TARGET_GENES	39	0.160755	0.984221	0.999482	10830	tags=54%, list=43%, signal=95%

## Sheet: GSEA_GTRD_EA
NAME	SIZE	ES	NOM p-val	FDR q-val	RANK AT MAX	LEADING EDGE
PSMB5_TARGET_GENES	241	-0.438997	0	0.481969	5373	tags=37%, list=21%, signal=46%
TERT_TARGET_GENES	92	-0.346573	0	0.571154	3127	tags=24%, list=12%, signal=27%
PER1_TARGET_GENES	24	-0.535971	0.11499	1	3277	tags=25%, list=13%, signal=29%
OVOL3_TARGET_GENES	457	-0.303071	0	0.833421	5181	tags=27%, list=21%, signal=33%
EPC1_TARGET_GENES	349	-0.27334	0.0397614	0.719086	6726	tags=36%, list=27%, signal=49%
ALKBH3_TARGET_GENES	403	-0.264571	0.0530786	0.689789	6553	tags=32%, list=26%, signal=42%
RBL1_TARGET_GENES	42	-0.347635	0.0618337	0.629043	5756	tags=38%, list=23%, signal=49%
ATOH8_TARGET_GENES	39	-0.425895	0.17551	0.677973	4205	tags=26%, list=17%, signal=31%
GTF2E2_TARGET_GENES	328	-0.224723	0.0264766	0.624884	6230	tags=34%, list=25%, signal=44%
FOXQ1_TARGET_GENES	37	-0.372557	0.203187	0.815223	5093	tags=30%, list=20%, signal=37%
CTR9_TARGET_GENES	57	-0.320674	0.0584551	0.798762	2910	tags=19%, list=12%, signal=22%
FOXR2_TARGET_GENES	201	-0.30579	0.171079	0.740063	7993	tags=43%, list=32%, signal=63%
SMCHD1_TARGET_GENES	43	-0.423659	0.0899582	0.757002	4199	tags=30%, list=17%, signal=36%
ZNF791_TARGET_GENES	46	-0.350772	0.104126	0.809652	1730	tags=17%, list=7%, signal=19%
UBE2I_TARGET_GENES	78	-0.354634	0.15942	0.778768	5363	tags=35%, list=21%, signal=44%
F10_TARGET_GENES	233	-0.392335	0.117769	0.746858	3961	tags=27%, list=16%, signal=31%
MED25_TARGET_GENES	104	-0.383221	0.0972222	0.711479	4141	tags=31%, list=17%, signal=37%
MCM3_TARGET_GENES	204	-0.256524	0.0287474	0.675978	4997	tags=22%, list=20%, signal=27%
HMGB2_TARGET_GENES	478	-0.30702	0.238095	0.658277	4804	tags=26%, list=19%, signal=31%
ZA_UNIPROT_Q9UM89_UNREVIEWED_GENES_TARGET_GENES	62	-0.334341	0.136082	0.660579	4997	tags=27%, list=20%, signal=34%
PRMT5_TARGET_GENES	81	-0.462982	0.168378	0.682822	4174	tags=33%, list=17%, signal=40%
ZNF33A_TARGET_GENES	206	-0.2923	0.0790021	0.730941	3799	tags=23%, list=15%, signal=27%
NR1I2_TARGET_GENES	308	-0.216886	0.120968	0.763553	7754	tags=35%, list=31%, signal=50%
NPAT_TARGET_GENES	219	-0.226744	0.187755	0.818403	6140	tags=29%, list=24%, signal=38%
NME2_TARGET_GENES	54	-0.406257	0.140461	0.788752	3397	tags=33%, list=14%, signal=38%
RAX2_TARGET_GENES	63	-0.310872	0.255446	0.759046	8583	tags=57%, list=34%, signal=87%
DROSHA_TARGET_GENES	53	-0.361782	0.241525	0.736992	6168	tags=42%, list=25%, signal=55%
IRX3_TARGET_GENES	46	-0.31002	0.299807	0.712001	6641	tags=48%, list=26%, signal=65%
RFX7_TARGET_GENES	463	-0.197991	0.105372	0.689181	6888	tags=31%, list=27%, signal=42%
ZNF704_TARGET_GENES	66	-0.294982	0.208577	0.668781	6274	tags=41%, list=25%, signal=54%
ZNF354B_TARGET_GENES	180	-0.359708	0.264706	0.654826	6278	tags=42%, list=25%, signal=55%
NCOA2_TARGET_GENES	434	-0.209252	0.0286299	0.680124	5015	tags=22%, list=20%, signal=27%
ZNF488_TARGET_GENES	35	-0.370528	0.189979	0.660624	2502	tags=20%, list=10%, signal=22%
SIPA1_TARGET_GENES	119	-0.311549	0.172485	0.66304	3842	tags=20%, list=15%, signal=24%
TSHZ1_TARGET_GENES	205	-0.268319	0.0511247	0.653696	3578	tags=19%, list=14%, signal=21%
TAF9B_TARGET_GENES	493	-0.214201	0.2	0.63665	7012	tags=32%, list=28%, signal=43%
PGBD5_TARGET_GENES	16	-0.479248	0.235669	0.629871	2006	tags=31%, list=8%, signal=34%
RORA_TARGET_GENES	241	-0.196464	0.231076	0.63109	8487	tags=40%, list=34%, signal=60%
CDH4_TARGET_GENES	67	-0.302851	0.151093	0.622649	4742	tags=31%, list=19%, signal=39%
HJURP_TARGET_GENES	43	-0.254996	0.259406	0.617988	5090	tags=23%, list=20%, signal=29%
PHF21A_TARGET_GENES	256	-0.243306	0.0806452	0.633205	3191	tags=19%, list=13%, signal=21%
ZZZ3_TARGET_GENES	274	-0.226952	0.263485	0.640109	6629	tags=30%, list=26%, signal=41%
ZNF585B_TARGET_GENES	110	-0.34199	0.255187	0.653447	4336	tags=25%, list=17%, signal=31%
SETBP1_TARGET_GENES	172	-0.249259	0.270916	0.686709	6229	tags=28%, list=25%, signal=38%
ZNF223_TARGET_GENES	294	-0.233247	0.110891	0.686863	3624	tags=19%, list=14%, signal=22%
MCM2_TARGET_GENES	81	-0.243693	0.284536	0.6953	4458	tags=26%, list=18%, signal=31%
BCL6B_TARGET_GENES	154	-0.287033	0.257862	0.705127	3945	tags=25%, list=16%, signal=29%
ZNF101_TARGET_GENES	409	-0.18625	0.139583	0.704271	5199	tags=22%, list=21%, signal=28%
ZNF530_TARGET_GENES	28	-0.366855	0.354772	0.701892	1778	tags=21%, list=7%, signal=23%
SOX3_TARGET_GENES	466	-0.240224	0.226981	0.699308	4156	tags=21%, list=17%, signal=25%
ZNF354A_TARGET_GENES	21	-0.300314	0.293388	0.687221	4336	tags=19%, list=17%, signal=23%
CASP8AP2_TARGET_GENES	294	-0.172754	0.287129	0.711945	8395	tags=40%, list=33%, signal=59%
ZNF133_TARGET_GENES	191	-0.272158	0.134298	0.719274	2094	tags=13%, list=8%, signal=14%
PCGF6_TARGET_GENES	73	-0.253728	0.428	0.707767	7378	tags=41%, list=29%, signal=58%
TBX1_TARGET_GENES	195	-0.288185	0.311609	0.704793	4908	tags=28%, list=20%, signal=35%
HOXA10_TARGET_GENES	244	-0.197087	0.307385	0.713313	7002	tags=34%, list=28%, signal=47%
ZNF165_TARGET_GENES	77	-0.288754	0.372233	0.721428	4773	tags=26%, list=19%, signal=32%
ARHGAP35_TARGET_GENES	99	-0.237768	0.356863	0.709366	6066	tags=33%, list=24%, signal=44%
ZSCAN5B_TARGET_GENES	64	-0.224154	0.421384	0.704893	2982	tags=19%, list=12%, signal=21%
MAPK3_TARGET_GENES	80	-0.279504	0.359528	0.708065	5361	tags=28%, list=21%, signal=35%
ZSCAN5C_TARGET_GENES	130	-0.264398	0.421811	0.71101	4495	tags=22%, list=18%, signal=26%
ZNF490_TARGET_GENES	369	-0.227344	0.439834	0.741043	3151	tags=17%, list=13%, signal=19%
NPM1_TARGET_GENES	317	-0.18039	0.382114	0.731002	6905	tags=32%, list=28%, signal=43%
LMNB2_TARGET_GENES	32	-0.316944	0.400402	0.720971	4458	tags=41%, list=18%, signal=49%
PGM3_TARGET_GENES	249	-0.179979	0.393878	0.715197	5008	tags=20%, list=20%, signal=25%
CREB3L2_TARGET_GENES	129	-0.178064	0.39619	0.717503	7277	tags=34%, list=29%, signal=48%
PRDM5_TARGET_GENES	86	-0.320954	0.416136	0.736542	3737	tags=28%, list=15%, signal=33%
ZNF707_TARGET_GENES	39	-0.279629	0.306	0.728069	1679	tags=18%, list=7%, signal=19%
DICER1_TARGET_GENES	75	-0.265102	0.417154	0.719234	4041	tags=23%, list=16%, signal=27%
RUVBL1_TARGET_GENES	154	-0.164647	0.425	0.714543	7942	tags=38%, list=32%, signal=55%
RPA1_TARGET_GENES	56	-0.258902	0.486762	0.705665	4728	tags=23%, list=19%, signal=29%
ZBTB1_TARGET_GENES	108	-0.245771	0.450704	0.722582	2446	tags=10%, list=10%, signal=11%
XPO1_TARGET_GENES	24	-0.381969	0.555324	0.712793	4674	tags=42%, list=19%, signal=51%
ZNF239_TARGET_GENES	36	-0.327416	0.508065	0.731578	1425	tags=17%, list=6%, signal=18%
ZBTB5_TARGET_GENES	458	-0.201965	0.402439	0.723181	5592	tags=25%, list=22%, signal=32%
TFCP2_TARGET_GENES	87	-0.225417	0.440154	0.73115	5842	tags=26%, list=23%, signal=34%
ZNF547_TARGET_GENES	293	-0.212693	0.523139	0.749546	3566	tags=18%, list=14%, signal=20%
ZNF524_TARGET_GENES	324	-0.194859	0.543086	0.764055	4027	tags=19%, list=16%, signal=23%
PPARA_TARGET_GENES	62	-0.2191	0.419087	0.763435	8971	tags=50%, list=36%, signal=78%
HEY2_TARGET_GENES	64	-0.3028	0.504082	0.754615	2024	tags=17%, list=8%, signal=19%
EGFR_TARGET_GENES	26	-0.269127	0.55336	0.74859	5330	tags=35%, list=21%, signal=44%
CIC_TARGET_GENES	440	-0.159654	0.529183	0.757396	5789	tags=25%, list=23%, signal=31%
CENPT_TARGET_GENES	54	-0.24248	0.606925	0.765499	6074	tags=31%, list=24%, signal=41%
ZNF41_TARGET_GENES	201	-0.221097	0.65678	0.782237	6593	tags=33%, list=26%, signal=44%
ZNF512_TARGET_GENES	357	-0.234475	0.647541	0.79311	2960	tags=17%, list=12%, signal=19%
THRA_TARGET_GENES	92	-0.168008	0.593361	0.785257	3939	tags=13%, list=16%, signal=15%
TASOR_TARGET_GENES	240	-0.175026	0.565558	0.779156	7134	tags=30%, list=28%, signal=41%
ZFP28_TARGET_GENES	80	-0.264453	0.6	0.772018	3608	tags=24%, list=14%, signal=28%
CDX1_TARGET_GENES	37	-0.226669	0.546185	0.7735	1987	tags=11%, list=8%, signal=12%
ZNF26_TARGET_GENES	26	-0.265113	0.580517	0.813792	1898	tags=15%, list=8%, signal=17%
ZNF784_TARGET_GENES	496	-0.152906	0.743902	0.818307	6501	tags=28%, list=26%, signal=38%
SOX10_TARGET_GENES	235	-0.248599	0.621832	0.812765	4012	tags=23%, list=16%, signal=27%
ZSCAN23_TARGET_GENES	78	-0.190831	0.640496	0.804696	1758	tags=8%, list=7%, signal=8%
PIAS4_TARGET_GENES	53	-0.250223	0.548057	0.801139	4075	tags=23%, list=16%, signal=27%
GTF2A2_TARGET_GENES	477	-0.171318	0.715768	0.800949	6562	tags=34%, list=26%, signal=45%
CHAMP1_TARGET_GENES	171	-0.217621	0.531568	0.796502	5888	tags=27%, list=23%, signal=36%
ZSCAN18_TARGET_GENES	42	-0.253424	0.603306	0.800137	4905	tags=24%, list=20%, signal=30%
ZNF510_TARGET_GENES	39	-0.221964	0.607004	0.812239	7815	tags=49%, list=31%, signal=71%
ZNF512B_TARGET_GENES	200	-0.231988	0.788066	0.807745	4306	tags=25%, list=17%, signal=30%
ZFP36L1_TARGET_GENES	60	-0.18884	0.779698	0.829206	5809	tags=28%, list=23%, signal=37%
PPARGC1A_TARGET_GENES	93	-0.240579	0.469786	0.821608	5373	tags=33%, list=21%, signal=42%
ZSCAN21_TARGET_GENES	454	-0.186379	0.904366	0.838019	5042	tags=22%, list=20%, signal=28%
SVIL_TARGET_GENES	17	-0.325845	0.640816	0.844669	7706	tags=71%, list=31%, signal=102%
BRF1_TARGET_GENES	48	-0.191993	0.78629	0.839347	6180	tags=31%, list=25%, signal=41%
ZNF85_TARGET_GENES	289	-0.171367	0.747433	0.853128	6190	tags=27%, list=25%, signal=36%
SRPK1_TARGET_GENES	342	-0.136041	0.890438	0.860715	6124	tags=24%, list=24%, signal=31%
ZNF669_TARGET_GENES	111	-0.178272	0.734774	0.855707	4436	tags=23%, list=18%, signal=28%
METTL14_TARGET_GENES	121	-0.209487	0.930894	0.884362	6245	tags=29%, list=25%, signal=38%
PAF1_TARGET_GENES	66	-0.211143	0.782258	0.87902	6481	tags=33%, list=26%, signal=45%
MIER1_TARGET_GENES	303	-0.239588	0.853061	0.901397	3969	tags=22%, list=16%, signal=26%
FOXO4_TARGET_GENES	343	-0.145638	0.858824	0.922675	6279	tags=24%, list=25%, signal=32%
HOXA13_TARGET_GENES	48	-0.208127	0.76749	0.92971	4596	tags=21%, list=18%, signal=25%
HOXD11_TARGET_GENES	133	-0.152033	0.829412	0.931488	6160	tags=26%, list=25%, signal=34%
YBX3_TARGET_GENES	54	-0.174354	0.835907	0.953288	7859	tags=35%, list=31%, signal=51%
HOXC11_TARGET_GENES	55	-0.212324	0.914062	0.946522	4954	tags=31%, list=20%, signal=38%
DPPA3_TARGET_GENES	21	-0.242959	0.785867	0.953492	4407	tags=33%, list=18%, signal=40%
