# Supplementary material for: Chromatin Accessibility Landscape of Human Triple-negative Breast Cancer Cell Lines Reveals Variation by Patient Donor Ancestry
Source: Cancer Res Commun. 2023 Oct 5;3(10):2014–29. doi: 10.1158/2767-9764.CRC-23-0236 (PMC10552704; doi:10.1158/2767-9764.CRC-23-0236)
Supplement: Supplementary Table 4 — displaying data output from upstream regulator analysis performed on RNA-seq data from TNBC patients in TCGA. [file crc-23-0236-s06.xlsx]

## Sheet: Sheet1
Upstream Regulator	Molecule Type	Activation z-score	p-value of overlap	Target Molecules in Dataset	Mechanistic Network
ESR1	ligand-dependent nuclear receptor	-3.341	6.08e-08	ADCY1,ANK3,APOE,AR,AREG,ATP2A3,BDNF,BMP2,CA2,CAMK2B,CLCN3,CLIC6,CYP26B1,EDN1,EGFR,F12,FGF12,GADD45B,GATA2,GATA3,GLDN,GPAM,GREB1,GRIA2,HIP1R,HMGCS2,HTR2C,IGF2,IGFBP3,IL20RA,IL2RA,IL6ST,IRF4,JUNB,KCNMA1,KRT1,KRT13,KRT14,KRT7,LOXL4,LTA,LTB,MYC,NLGN1,NQO1,NRCAM,NRIP1,ODF3B,PCDHB5,PGR,PIM2,PKIB,PLA2G4C,PLOD2,PNOC,PRLR,RENBP,RGS16,SCD,SCIN,SLC39A8,SLC6A4,SLC7A2,TAOK1,TFF3,THBS3,THRB,TNF,UBXN10,UGT2B7,V…	233 (17)
ETV6-RUNX1	fusion gene/product	-3.314	2.87e-06	ADM,ARHGAP4,BLK,BMP2,CD19,CD72,CD79A,CORO1A,FGD2,GATA3,GREB1,IRF4,IRF7,LTB,MS4A1,MYC,NFKBID,POU2F2,PTPRCAP,RASAL3,RASGRP2,RGS16,TBC1D10C,TNF
SCAP	other	-3.255	4.27e-06	ACSS2,CYB5A,EHHADH,ELOVL5,FADS1,GPAM,HMGCS2,MSMO1,PLA2G4C,SCD,TFF3,THRSP	112 (7)
PPARG	ligand-dependent nuclear receptor	-3.145	0.00109	ALOX15B,APOE,CA2,CCN2,CCR7,EDN1,EGFR,EHHADH,GATA2,GPAM,HCAR1,HMGCS2,HR,IGFBP3,IL23A,IL2RA,ITGAD,ME1,NCF1C,NR4A1,PEX11A,PHKB,RETN,SCD,TIMP4,TNF	208 (22)
dexamethasone	chemical drug	-3.122	1.11e-07	ABCC6,ACSS2,ADM,AKAP6,AKR1C3,ALDH6A1,ALOX15B,APOE,AREG,ATG16L2,BDNF,BMP2,CA2,CALCA,CAMP,CARD9,CCL25,CCL3,CCL3L3,CCN2,CCR10,CD22,CD38,CD3D,CD52,CHAD,COL27A1,CPD,CPS1,CRHR1,CST7,CXCL10,CXCR1,CXCR3,CXCR5,CYB5A,DEFB1,EDN1,EGFR,EHHADH,FBLN2,FCMR,FGD4,FGL1,GABBR1,GADD45B,GATA3,GBP5,ICAM3,IGF2,IGFBP3,IL12RB1,IL16,IL2RA,IL6ST,IRAK1,IRF7,ITGB7,JUNB,KCNK3,KRT14,KRT7,LAMA3,LGALS2,LSP1,LTA,LTB,ME1,MS4A1,MSMB…	249 (19)
filgrastim	biologic drug	-3.083	0.0214	ALDH6A1,CARD9,CCL3,CCL3L3,CD52,COL27A1,CPD,CST7,CXCL10,FCMR,GABBR1,GBP5,ITGB7,LGALS2,NCR3,NR4A1,PIM2,SPON2,TNFRSF25
mir-21	microRNA	-2.926	0.439	CCL3L3,CD19,CXCL10,GATA3,GBP5,IRAK1,LTB,MYC,TNF,TYMP
GFI1	transcription regulator	-2.763	0.00199	CCR10,CCR7,GATA3,GPR18,ITGB7,KLF2,LTA,MYC,TFF3,TNF,TNFRSF25	221 (20)
quercetin	chemical drug	-2.762	0.0858	AR,BDNF,CXCL10,EDN1,EGFR,HMGCS2,MYC,PGAP4,THSD4,TNF
SP600125	chemical drug	-2.548	0.00538	ADM,AKR1C3,APOE,AREG,CCL3,CCN2,CXCL10,IL23A,IL2RA,JUNB,LGALS2,NR4A1,PGR,RETN,SCD,TNF,TNNT2,TTC30B	181 (17)
STAT6	transcription regulator	-2.543	1.14e-07	APOE,AREG,CA2,CCL3L3,CCR7,CD38,CD72,CD79B,CST7,CXCL10,EHHADH,FADS1,FNIP2,GADD45B,GATA3,GBP5,HMGCS2,IL2RA,IL6ST,IRF4,IRF7,ITGB7,LTA,LTB,MIR155HG,PARM1,PIM2,PKIB,POU2AF1,POU2F2,TFF3,TMTC1,TNF,ZBP1	175 (19)
PPARGC1A	transcription regulator	-2.533	0.00391	CCN2,CXCL10,EDN1,EGFR,FBLN2,GADD45B,GPAM,HMGCS2,IGFBP3,IRAK1,ME1,MSMO1,MYC,NEFH,NFKBID,NR4A1,SCD,SEMA3A,STC1,TNF,TONSL,VEGFD	225 (21)
rosiglitazone	chemical drug	-2.467	0.000551	ACSS2,APOE,BDNF,CCL3L3,CCN2,CD1D,CXCL10,EDN1,EGFR,EHHADH,GATA3,GPAM,GRIA2,HCAR1,HMGCS2,IGF2,IRF7,ITGAD,KLF2,MAN1A2,PEX11A,PRLR,RETN,SCD,SPON2,TNF	193 (19)
EP4-D	chemical reagent	-2.449	0.00404	ARHGEF1,CCR7,CD27,CXCR3,HSH2D,LTA
NR3C1	ligand-dependent nuclear receptor	-2.437	0.00987	ADM,APOE,BDNF,BMP2,CCL3L3,CCN2,CCR7,CD38,CPS1,CXCL10,CXCR2,EDN1,FGD4,GADD45B,GATA3,GRIA2,GRIN2B,HGD,HMGCS2,IL23A,KRT14,LTB,MYC,NQO1,PLEKHF1,PRLR,STC1,TAT,TIMP4,TNF,TNFRSF25	215 (17)
ARNT	transcription regulator	-2.425	0.000407	ADM,AREG,BLK,CCR7,CXCL10,CXCR3,EDN1,GADD45B,IDO2,MYC,NQO1,STC1,VEGFD	202 (17)
Irgm1	other	-2.4	0.0411	CXCL10,GBP5,ID3,IRF7,TNF,ZBP1
dihydrotestosterone	chemical - endogenous mammalian	-2.382	0.0136	ADM,APOE,AR,AREG,CA3,CALCA,CCN2,EGFR,FRK,GREB1,IGFBP3,IL6ST,KRT1,KRT14,ME1,MSMB,MYC,NR4A1,PRLR,PTHLH,RETN,RPS26,SCD,SNAI3,TF,TNF,TRPC4
curcumin	chemical drug	-2.377	0.0124	APOE,AR,BDNF,CAMP,CCN2,CXCR3,DCX,EDN1,EGFR,EHHADH,GABBR1,GRIN2B,JUNB,LSP1,MYC,NQO1,RETN,TNF
miR-34a-5p (and other miRNAs w/seed GGCAGUG)	mature microRNA	-2.373	0.199	CD1E,DENND1C,FCMR,MYC,PLCB2,TSPOAP1
levodopa	chemical - endogenous mammalian	-2.314	0.0029	ADGRB2,APLP1,ARHGAP4,ATP2A3,CAPN10,CLIC6,DENND1C,DGKI,ECEL1,FBLN2,GADD45B,GRIA2,HTR1B,HVCN1,JUNB,KCNAB1,KLHL6,LPP,MICAL1,MSMO1,NPTX2,NRARP,PARM1,PDZD2,RENBP,RGS14,SH3GL2,TAOK1,VAT1L,VGF	146 (9)
ILKAP	phosphatase	-2.236	0.000204	CCR7,IRF4,MYC,NR4A1,TNF	146 (12)
nicotinamide-beta-riboside	chemical - endogenous mammalian	-2.236	0.0135	AKR1B10,ALDH6A1,CXCL10,EHHADH,HSD17B13
pyridaben	chemical toxicant	-2.236	0.0135	DGKI,KCNMA1,KLF2,MAPK15,NR4A1
SERPINF1	other	-2.236	0.0178	AGER,BDNF,CCN2,MYC,NEFH
ETV3	transcription regulator	-2.236	0.0191	IRF7,MYC,ODF3B,PARP10,TYMP
maneb	chemical toxicant	-2.236	0.023	DGKI,KCNMA1,KLF2,MAPK15,NR4A1
KL	enzyme	-2.219	0.023	CCN2,IRF7,MYC,SCX,TNF
lithium	chemical drug	-2.218	0.0072	ADCY1,ANK3,ANP32C,BDNF,CRHR1,SLC6A4,THRB
GPX1	enzyme	-2.213	0.00583	AGER,CCL3L3,CCN2,CXCL10,TNF	184 (18)
RICTOR	other	-2.213	1	AR,NCAM2,RGS16,RPS26,TNF
TRIM21	enzyme	-2.205	0.000671	CXCL10,FAIM2,IRF7,MYC,TNF	162 (20)
HNF4A	transcription regulator	-2.204	1	ABCC6,ACSS2,ADGRB2,AKR1C3,AMACR,APOE,C8G,CD1D,DISP2,DNPH1,F12,FAIM2,FAM216A,FRK,FUT6,GADD45B,GRIK3,H2BC8,HGD,HHLA2,HSDL2,IL6ST,JUNB,KLHL6,KLK14,KRT14,KRT7,LHX6,MADCAM1,MIXL1,MSMB,MYC,NUAK2,PHKB,PRLR,PZP,SCD,SERPINA5,SLC25A18,SLC39A6,SORCS3,TAT,TF,TOX,TRIM55,VEGFD
arsenic	chemical toxicant	-2.2	0.00109	CCR7,EGFR,FTO,KRT1,NQO1	76 (7)
CORT	other	-2.2	0.00246	BDNF,CCL3L3,CCR7,CXCL10,TNF	94 (7)
SN-011	chemical reagent	-2.2	0.0343	CXCL10,GBP5,IRF7,TNF,ZBP1
cinnamaldehyde	chemical toxicant	-2.2	0.077	CCN2,IRAK1,NQO1,TNF,TRPA1
Nr1h	group	-2.195	0.000789	APOE,BMP6,CCL3,CCL3L3,CCR7,CXCL10,EDN1,GPAM,LTB,SCD,TNF,TRPC4	173 (19)
NPC1	transporter	-2.19	0.00487	APLP1,APOE,CAMP,CCL3L3,CD22,CD79B,CDYL2,ITGAX,SCD,TNF
CX3CR1	G-protein coupled receptor	-2.183	0.491	CRYBB1,KCNMA1,PKHD1,TF,TNF
COL18A1	other	-2.18	0.0021	CDC25B,EDN1,EGFR,F12,ID3,JUNB,MYC,TNF	157 (21)
GHRL	growth factor	-2.173	0.0442	BDNF,EDN1,GPAM,SCD,TNF
trichostatin A	chemical drug	-2.156	0.00195	ACAN,ADCY1,AMACR,APOE,AR,AREG,BDNF,BMP2,CAMP,CCL3,CCR7,CD1D,CD79B,CPD,CXCL10,EGFR,FOXF2,GATA3,GREB1,GRIA2,HMGCS2,ID3,IGFBP3,IGSF1,IL2RA,IRAK1,IRF4,ITGAX,LAMA3,ME1,MS4A1,MYC,NEFH,NQO1,PGR,PKIB,SEMA3A,SLC6A4,TAT,TFPI2,THSD4,TNF	226 (21)
JQ1	chemical reagent	-2.154	0.446	IL2RA,IRAK1,IRF4,MYC,TNF
bisindolylmaleimide I	chemical drug	-2.138	0.00988	CCN2,EGFR,ID3,IL23A,NR4A1,POU2F2,TNF,TNNT2	178 (17)
LDB1	transcription regulator	-2.138	0.022	CARD9,CD79B,GBP5,IL2RA,IRAK1,ITGB7,LSP1,LYL1,PDZD2,PIM2,PTCRA,THEMIS2,TLR9,TNFRSF13B
hydroxypropyl-beta-cyclodextrin	chemical drug	-2.137	0.00724	APOE,CCL3L3,CD19,CD1D,CD79A,CXCR5,ITGAX,TNF	119 (10)
CISH	other	-2.121	0.000892	CCL3L3,CXCL10,EDN1,ID3,IL2RA,LTA,MYC,TNF	181 (17)
forskolin	chemical toxicant	-2.1	6.95e-05	ADM,AGL,AKR1B10,AREG,BDNF,CALCA,CAMP,CCN2,CHRNB4,CRHR1,CXCL10,ECEL1,EDN1,GADD45B,HTR2C,ID3,IGF2,IGFBP3,IL23A,IL2RA,JUNB,MSMO1,MYC,NPTX2,NR4A1,PGR,PTHLH,S1PR3,SCD,SERPINB2,SSTR3,ST8SIA2,STC1,TAT,TFPI2,THRSP,TNF,VGF	173 (18)
KMT2A	transcription regulator	-2.057	5.93e-05	ABTB2,CLCN3,EYA1,HOXA11,HOXA13,HOXB5,HOXB6,HOXB8,MYC,PGR,ZMAT4	133 (7)
methylprednisolone	chemical drug	-2.019	0.000714	AKR1C3,BDNF,CCL3,CCN2,CD19,CD22,CD38,CD72,CD79B,CPS1,DNPH1,ELOVL5,ID3,IL6ST,IRF7,KCNAB2,LAMA3,ME1,MYC,MYO1G,NCR3,NFIA,OPLAH,PEX11A,PPIL3,PRSS8,SLC7A2,THRB,TLR10,TLR9,TNF	190 (20)
SB204990	chemical reagent	-2	0.000183	CCR7,IRF4,MYC,NR4A1
BATF	transcription regulator	-2	0.00349	CCR7,GATA3,ID3,IL12RB1,KLF2	193 (17)
ETV5	transcription regulator	-2	0.0114	AGER,BEX1,IRF7,KRT13,KRT7,NCAM2,NRCAM,SCD
RNF31	enzyme	-2	0.012	AREG,CCL3L3,CXCL10,GREB1,KCNMA1,TNF
ELF4	transcription regulator	-2	0.0192	CA2,CCR7,KLF2,TNF
AIRE	transcription regulator	-2	0.0345	AKR1B10,BMP2,CXCL10,IGF2,IRF7,TFF3,TNF
SOX7	transcription regulator	-2	0.0943	KLK14,KRT14,KRT7,STC1
KDM8	enzyme	-2	0.119	AMACR,IGFBP3,LUZP2,PKIB
miR-199a-5p (and other miRNAs w/seed CCAGUGU)	mature microRNA	-2	0.137	ID3,KLF2,WNT6,ZBP1
FST	other	-2	0.137	CPS1,PRLR,SCX,THRSP
NGEF	other	-2	0.181	ANK3,CA2,CYP26B1,NCR3
COPS5	transcription regulator	-2	1	DEF6,IRAK1,MYC,ZNF707
2-deoxyglucose	chemical drug	-1.999	0.257	IRF7,MYC,TAS1R3,TNF
CEBPE	transcription regulator	-1.997	0.00283	CAMP,CCL3L3,MYC,SERPINB2,TLR9,TNF	83 (7)
dimethyl fumarate	chemical drug	-1.987	0.00885	BDNF,BMP2,CCR7,NQO1	193 (17)
FGF21	growth factor	-1.987	0.0532	HMGCS2,ME1,SCD,THRSP,TNF
EDA	cytokine	-1.982	4.96e-05	AREG,EGFR,EPGN,PTHLH	93 (7)
IL22	cytokine	-1.982	0.0056	CAMP,CCL3L3,CXCL10,CXCR2,DMBT1,IL23A,KRT1,MYC,TNF,WFDC5	153 (18)
LILRB4	other	-1.982	0.0147	CD79B,CXCL10,IRF4,TNF
ACKR2	G-protein coupled receptor	-1.982	0.0371	CCL3L3,CXCL10,IRF7,TNF
ETV6	transcription regulator	-1.982	0.0829	CXCL10,ODF3B,PARP10,TYMP
IRF2	transcription regulator	-1.982	0.471	CXCL10,HGD,IL6ST,IRF7
DNASE2	enzyme	-1.98	0.0079	CXCL10,IRF7,TNF,ZBP1
CGS 21680	chemical reagent	-1.98	0.0225	BDNF,CCL3L3,GRIN2B,TNF
APC	enzyme	-1.976	0.0403	AREG,CXCR2,EDN1,EGFR,ID3,LAMA3,MYC,TFF3,TNF
HOXA11	transcription regulator	-1.969	0.00184	EGFR,HOXA11,KLF2,NRCAM
SHC1	other	-1.969	0.00273	CCR7,CXCL10,FGD4,KLF2,KRT7,LAIR2,NQO1	93 (8)
GHR	transmembrane receptor	-1.969	0.023	IGFBP3,MYC,PRLR,TNF,TRPA1
ATP-gamma-S	chemical reagent	-1.964	3.49e-05	AREG,ASAH2,CCL3,CCR7,CD72,CST7,IL16,IL2RA,IRF4,TNF	181 (19)
SIGIRR	transmembrane receptor	-1.964	0.00415	CCL3L3,IL23A,IRAK1,TNF	154 (19)
N6AMT1	enzyme	-1.964	1	FADS1,NFIA,TXNDC16,VAV3
PTPN6	phosphatase	-1.963	0.0343	CCL3L3,CCR7,CXCL10,MYC,TNF
rolipram	chemical drug	-1.959	0.0474	AREG,BDNF,PGR,TNF
2-(4-acetoxyphenyl)-2-chloro-N-methylethylamine	chemical reagent	-1.953	0.00546	CCL3,CXCL10,IL23A,TNF	106 (12)
TREX1	enzyme	-1.949	0.207	CXCL10,GBP5,IRF4,IRF7,TNF,ZBP1
LPIN1	phosphatase	-1.946	0.00702	APOE,RETN,SCD,TNF	118 (12)
IL27RA	transmembrane receptor	-1.945	0.00432	CXCL10,IL2RA,LTA,LTB,TNF	192 (19)
SPP1	cytokine	-1.942	0.0415	CA2,CCL3,CCL3L3,EGFR,IRAK1,MYC,NRCAM,RXRG,TLR9,TNF
CDKN1A	kinase	-1.942	1	CCL3L3,CCN2,CDC25B,IL16,MYC,P4HA1,TNF,TYMP
herbimycin	chemical drug	-1.941	0.000214	ATP2A3,CCN2,CXCR1,CXCR2,IL2RA,JUNB,TNF	178 (20)
BMAL1	transcription regulator	-1.941	0.161	GPAM,HMGCS2,NQO1,SCD
testosterone propionate	chemical drug	-1.94	0.000244	ADM,AR,DMBT1,PARM1,PGR,PSCA,TFF3	179 (12)
VIP	other	-1.939	0.00205	CCL3L3,CXCL10,GATA3,IL2RA,IRAK1,MYC,PDCD1,TLR9,TNF	168 (22)
KMT2D	transcription regulator	-1.937	0.266	CDYL2,EFHC2,FOLR3,IGSF1,KRT6C,NAALADL2,TNNT2
APOA1	transporter	-1.932	0.0722	ADCY1,APOE,KLF2,TNF
SOCS1	other	-1.93	0.0119	CCL3,CCR7,CD1D,CXCL10,CXCR3,GBP5,IL12RB1,IRF7,TNF
FOXC1	transcription regulator	-1.929	0.0111	GATA2,IGFBP3,KLF2,KRT1,KRT6C,MYC,PAX6,PHEX,TRIM68,WDR72
silibinin	chemical drug	-1.928	0.0421	CCN2,CD38,IGFBP3,MYC,RETN
SATB1	transcription regulator	-1.912	1.75e-06	GADD45B,GATA3,GNG4,GPR18,HVCN1,ID3,IL16,IL2RA,IRF7,KLF2,LAX1,P2RY8,PDCD1,PGR,RASGRP2,TAOK1,TNF	210 (15)
CG	complex	-1.912	0.000177	ABTB2,ACSS2,ADM,AKR1B10,AKR1C3,AR,AREG,ARHGAP22,BDNF,BMP2,BMP6,CXCL10,EGFR,FGF12,FJX1,GADD45B,IGFBP3,JUNB,MYC,NR4A1,NRIP1,PGR,PNOC,PRLR,RETN,SCRIB,STC1,TFPI2,TIMP4,TNF	250 (21)
infliximab	biologic drug	-1.912	0.00252	BMP2,EDN1,IL2RA,LTA,TNF,TNFRSF25,TNFSF15	198 (18)
THZ1	chemical drug	-1.912	0.0497	CCN2,CLDN15,FBLN2,MTSS1,MYC,PDZD2,SCN2A
SFTPA1	transporter	-1.905	0.00425	CCL3,CCN2,CXCL10,IL2RA,KLF2,MYC,TNF	162 (17)
CEBPA	transcription regulator	-1.899	1.17e-05	AKR1B10,AKR1C3,CA2,CAMP,CCL3,CD19,CPS1,FTO,GATA2,HPR,IGFBP3,ITGAX,JUNB,KLF2,KLK14,KRT14,KRT7,LYL1,MYC,PLOD2,PRLR,RETN,SCD,SERPINB2,THRB,TIMP4,TLR9,UCA1,ZNF296	203 (20)
fluticasone propionate	chemical drug	-1.897	0.0145	ADM,ALOX15B,CAMP,CCL4L1/CCL4L2,CXCL10,GADD45B,GBP5,GLDN,ITGB7,SERPINB2
JUN	transcription regulator	-1.896	3.27e-05	APOE,AR,BDNF,CA3,CAMP,CCN2,CXCL10,CXCR1,EDN1,EGFR,GREB1,IGFBP3,IL23A,IL2RA,ITGAD,JUNB,MYC,NEFH,NQO1,NR4A1,NRCAM,PGR,PKIB,PTHLH,SCD,SERPINB2,TF,TNF,TNFSF15,VAV3	233 (18)
MNT	transcription regulator	-1.89	0.000701	ABCD1,ARHGAP45,CD300LB,GADD45B,MYC,NQO1,TNF
FOS	transcription regulator	-1.889	0.000327	AKR1C3,ANK3,BDNF,CA2,CAMP,CCN2,CXCL10,CXCR1,EDN1,GREB1,IL23A,JUNB,KRT13,LAMA3,LGALS4,MYC,NPTX2,NQO1,NR4A1,NRIP1,PGR,PKIB,SCD,SEMA3A,SERPINB2,TAOK1,TNF,VAV3,VEGFD,WNT6	219 (21)
KLF15	transcription regulator	-1.882	0.0145	CCN2,EHHADH,GPAM,IL23A,SCD
HNF1A	transcription regulator	-1.867	0.00231	AKR1C3,ASAH2,C4BPA,C8G,COL27A1,CYB5A,CYP4V2,FGL1,FRK,FUT6,FUT7,HABP2,HGD,HHLA2,MAPK15,NPTX2,PKHD1,PRINS,PRLR,PZP,SLC7A2,TAT,UCA1,UGT2B7
GRN	growth factor	-1.85	0.212	APOE,CCL3,CST7,GPR17,ITGAX,SHC3,TNF
pirinixic acid	chemical toxicant	-1.836	0.00721	ACSS2,AKR1B10,AKR1C3,APOE,EGFR,EHHADH,ELOVL5,FADS1,GADD45B,GPAM,HMGCS2,JUNB,LGALS4,MYC,NRG4,PEX11A,RXRG,SCD,THRB,TNF,VEGFD	163 (15)
PIK3CG	kinase	-1.835	0.0651	CXCL10,EGFR,GBP5,PGR,TNF,ZBP1
SREBF2	transcription regulator	-1.831	0.00316	ACSS2,AREG,CCN2,CYB5A,MSMO1,SCD,TFF3,THRSP	169 (15)
(+)-MK-801	chemical drug	-1.812	0.0182	ATP2B2,BDNF,GRIN2B,JUNB,NPTXR,TNF
LMO2	transcription regulator	-1.807	0.00813	CARD9,CD79B,GATA3,GBP5,IL2RA,IRAK1,ITGB7,LSP1,LYL1,PDZD2,PIM2,PTCRA,THEMIS2,TLR9,TNFRSF13B	79 (7)
CALCA	other	-1.769	0.018	ANK3,CALCA,EDN1,GADD45B,IL2RA,JUNB,MYC,NR4A1,PDCD1,TNF
SIRT1	transcription regulator	-1.753	0.0153	ACAN,ACAP1,ATP2A3,BDNF,CD72,CD79B,CORO1A,FCMR,IRF7,KLF2,MYC,NCAM2,NLGN1,PHKB,RGS16,SCX,TBC1D10C,TNF,VEGFD,ZNF296
PPARA	ligand-dependent nuclear receptor	-1.752	0.0712	ACSS2,APOE,BDNF,CPS1,EDN1,EHHADH,ELOVL5,FADS1,GPAM,HMGCS2,IGFBP3,LGALS4,MSMO1,MYC,PEX11A,RETN,SCD,TNF
CTLA4	transmembrane receptor	-1.732	0.00043	CD3D,CXCL10,FOLR3,GATA3,IL12RB1,IL2RA,ITGAX,PDCD1	177 (19)
Igm	complex	-1.732	0.000521	CCL3,CD22,ID3,IL2RA,IRF4,MYC,TNF,TNFRSF13B	158 (20)
HIPK2	kinase	-1.718	0.0136	BDNF,GATA2,NQO1,TMEM26,TMEM45B,TNF
IRGM	enzyme	-1.698	0.0302	CXCL10,IL23A,IRF7,TNF,TNFSF15,ZBP1
3,4,5,3',4'-pentachlorobiphenyl	chemical toxicant	-1.671	0.0225	BDNF,CA3,CYB5A,IGFBP3,NQO1,UGT2B7
N-[N-(3,5-difluorophenacetyl-L-Ala)]-S-phenylglycine t-butyl ester	chemical - protease inhibitor	-1.671	0.0294	COL27A1,GADD45B,JUNB,KRT1,MFNG,TFPI2,TNF
estradiol-17beta-benzoate	chemical reagent	-1.655	0.00138	BDNF,CBLN2,CLIC6,GATA2,GLDN,GREB1,GRIN2B,IGF2,IGFBP3,MYC,PGR,PNOC,STC1,VGF
estrogen	chemical drug	-1.654	7.17e-07	APOE,AR,AREG,ART3,BDNF,BMP2,CALCA,CCN2,DPEP1,EGFR,GREB1,IGF2,JUNB,KLK10,MYC,NR4A1,NRIP1,PGR,PRLR,SCRIB,SCX,SLC6A4,SSTR3,TNF	214 (19)
COP1	enzyme	-1.648	1.1e-08	APOE,AR,CXCL10,CXCR2,CYP26B1,GREB1,HR,ITGAX,KLK10,KRT13,PEX11A,PGR,SLC39A6,TFF3	174 (16)
alefacept	biologic drug	-1.633	0.00283	AKR1C3,CD3D,CD52,CST7,IL23A,IL2RA
tributyltin	chemical reagent	-1.633	0.0172	CA2,CA3,CCN2,CYP26B1,IRF7,ITGB7,PARM1,S1PR3
nicotine	chemical drug	-1.629	0.00149	ACAN,BDNF,BMP2,CA2,CACNA2D1,CCL3,CCN2,CHRNA3,CHRNB4,EDN1,GATA3,JUNB,PTHLH,TFPI2,TNF	152 (17)
bezafibrate	chemical drug	-1.619	0.0156	ABCD1,APOE,CYB5A,EHHADH,PEX11A,SCD,TNF
GATA3	transcription regulator	-1.618	0.0142	ADM,CD3D,GATA3,GREB1,IL2RA,KLK14,KRT14,LTA,LTB,MYC,PDCD1,PTCRA,TNF
PKD1	ion channel	-1.616	0.0207	BHMT2,CCN2,DPEP1,EGFR,GLDN,HGD,MYC,NAPSA,ODF3B,PRLR,RADIL
CDH1	other	-1.606	0.0262	EGFR,IGFBP3,KRT13,KRT7,MYC,TNF
resveratrol	chemical drug	-1.6	0.000266	AGER,AR,BDNF,BMP2,CCL3,CCL3L3,CXCL10,DCX,EDN1,EGFR,GATA3,IGF2,IGFBP3,IL2RA,MYC,NQO1,NRIP1,PGR,SCX,TNF	198 (20)
TGFBR2	kinase	-1.58	0.00225	ADCY1,AR,AREG,BDNF,BFSP2,BMP6,CCL3L3,CCN2,CHRNB4,COL4A6,DNAJC12,GADD45B,GPR18,ID3,KRT7,MCF2L2,NFKBID,PTHLH,STK32C,TNF,ZAP70	199 (16)
prostaglandin E2	chemical - endogenous mammalian	-1.554	3.4e-05	AREG,ATP2A3,BMP2,CAMP,CCL3,CCL3L3,CCN2,CCR7,CST7,CXCL10,CXCR2,CXCR3,EGFR,GBP5,IL12RB1,IL16,IL23A,IL2RA,IRF4,MYC,NCR3,NR4A1,THEMIS2,THRSP,TNF,TNFSF15	156 (13)
fingolimod	chemical drug	-1.548	0.00523	BDNF,CCN2,CCR7,CXCL10,IL23A,S1PR3,TNF	160 (17)
tert-butyl-hydroquinone	chemical reagent	-1.535	0.00383	ABCC6,AGL,IL2RA,JUNB,ME1,NEFH,NQO1,TNF	202 (20)
GPS2	transcription regulator	-1.528	0.00809	CCL3L3,CXCL10,LTA,MYC,PGR,TNF	154 (17)
salicylic acid	chemical drug	-1.52	0.00283	BDNF,CCL3,CCN2,CXCL10,GRIN2B,TNF	156 (16)
mir-146	microRNA	-1.52	0.00893	CCL3,CXCL10,EGFR,IRAK1,IRF7,MYC,NLGN1,TNF	132 (15)
HDAC5	transcription regulator	-1.506	0.0072	CD27,HMGCS2,KLF2,MYC,NR4A1,SCD,TNF	193 (16)
pyrrolidine dithiocarbamate	chemical reagent	-1.504	0.00486	BMP2,CCL3L3,CCN2,CXCL10,FAM3B,IRF7,MYC,NR4A1,TNF	157 (15)
rituximab	biologic drug	-1.491	1.74e-05	BDNF,CCL3,CD19,CD22,MS4A1,NCR3,TNF	212 (19)
BCL6	transcription regulator	-1.478	8.04e-08	ACAN,BMP2,CCL3,CCL3L3,CCR7,CD19,CD72,CD79B,CPD,CXCL10,CXCR5,EHHADH,FUT7,GATA3,IL23A,IL2RA,IRF4,JUNB,LPP,MIR155HG,MYC,SLC39A8,TNF	183 (17)
BCL3	transcription regulator	-1.476	0.00651	CAMP,CXCL10,GATA3,IL23A,NR4A1,TNF	159 (15)
CITED2	transcription regulator	-1.463	0.0147	ABTB2,ADM,CXCL10,GADD45B,GBP5,SCIMP,SERPINB2,SLAMF7,TNF,TNFSF15,VEGFD,ZBP1
caffeine	chemical drug	-1.455	0.00929	AGER,BDNF,CCN2,EGFR,JUNB,NR4A1	191 (23)
MMP9	peptidase	-1.438	0.000241	CCL3,CCL3L3,CD52,CXCR3,EGFR,HTR1B,IL23A,LPP,MYC,STAP1,TNF	146 (17)
DSCAM	other	-1.414	0.00316	ARHGAP4,FRK,ID3,KCND3,MYC,NEFH,NRCAM,VGF
molybdenum disulfide	chemical reagent	-1.414	0.0288	ACAN,AKR1B10,AKR1C3,APLP1,KRT14,NQO1,SERPINB2,TFPI2
glucocorticoid	chemical drug	-1.401	7.01e-05	BDNF,BMP6,CCL3,CCN2,CD79B,EDN1,EGFR,FBLN2,HTR2C,IGFBP3,IL16,IL2RA,KRT14,LTA,MYC,PTHLH,STC1,TAT,TCL1A,TLR10,TNF	214 (20)
dexmedetomidine	chemical drug	-1.4	0.0217	AREG,GNG4,MYC,PRLR,TNF
LIPE	enzyme	-1.387	0.00179	ACSS2,AMACR,CA2,EDN1,LYL1,NR4A1,NRIP1,RXRG,SCD,THRSP,TNF	117 (10)
NOG	growth factor	-1.387	0.0135	ACAN,BMP2,CCN2,ID3,MYC
sunitinib	chemical drug	-1.387	0.0343	CCN2,CXCL10,IL2RA,LAMA3,PDCD1
SREBF1	transcription regulator	-1.382	0.00655	ACSS2,AR,CXCL10,CYB5A,EHHADH,ELOVL5,FADS1,GPAM,MSMO1,RETN,SCD,TF,THRSP,TNF,VGF	197 (18)
Sn50 peptide	chemical toxicant	-1.358	0.00127	APOE,CCN2,CXCL10,MYC,STC1,TNF,TYMP	171 (13)
dopamine	chemical - endogenous mammalian	-1.357	0.00265	ATP8B1,BDNF,CCL3L3,CLCN3,CXCL10,GABBR1,GATA2,IL23A,KCNN3,NR4A1,TNF,TNFSF15	143 (16)
isobutylmethylxanthine	chemical toxicant	-1.346	0.0279	AREG,BDNF,CCN2,EGFR,IRF7,JUNB,MYC,PGR,PRLR,RETN,SCD
methotrexate	chemical drug	-1.344	2.51e-06	ABCD1,ACSS2,AMACR,BDNF,C4BPA,CCL25,CCL3,CCL3L1,CXCL10,CXCR2,CXCR3,EHHADH,ENTPD2,FADS1,GPAM,HMGCS2,IGFBP3,MYC,NQO1,SCD,TNF	223 (21)
TOX	transcription regulator	-1.342	0.000316	CCR7,CD27,CXCR3,ID3,PDCD1
NODAL	growth factor	-1.342	0.000794	CCN2,CCR7,CXCL10,ITGAX,TNF	164 (20)
sorafenib	chemical drug	-1.342	0.00192	CCL3,CXCL10,IL2RA,SCD,TLR9,TNF	120 (16)
PSMB11	peptidase	-1.338	8.21e-05	CCL25,CCR7,CHAD,COL27A1,COL4A6,GADD45B,IL23A,ITGB7,LSP1,NR4A1,PLCB2,THBS3	138 (7)
estriol	chemical - endogenous mammalian	-1.32	1.7e-07	CCL3L3,CCR7,CXCL10,CXCR1,CXCR2,HOXA11,IL23A,LTA,TLR9,TNF	153 (16)
EIF4EBP1	translation regulator	-1.308	0.00439	CCR7,CXCL10,IRF7,MYC,SERPINB2,TNF	146 (16)
metformin	chemical drug	-1.296	0.00676	AGER,BMP2,CCN2,CCR7,EGFR,GADD45B,MYC,NR4A1,PDCD1,PGR,PIM2,POU2AF1,RETN,TFF3,TNF	165 (14)
Ck2 alpha	group	-1.29	0.000355	CXCL10,LTA,MYC,TNF	149 (13)
bardoxolone methyl	chemical drug	-1.274	0.00702	CCL3L3,MYC,THRSP,TNF	169 (16)
progesterone	chemical - endogenous mammalian	-1.265	5.87e-10	ADM,AKR1C3,APOE,AR,AREG,ART3,BDNF,BHLHA15,BMP2,CA2,CA3,CCL25,CD1D,CRHR1,CXCL10,EGFR,GATA2,GPAM,GREB1,HOXA11,ID3,IGFBP3,KCNAB1,KCNMA1,KRT7,MCOLN2,ME1,MTSS1,MYC,NR4A1,PARM1,PDK3,PGR,PIM2,PNOC,PRLR,PTGER1,RAB27B,RETN,SCD,SERPINA11,SSTR3,TAT,THRSP,TLR9,TNF,TYMP,WNT6	229 (26)
premarin	chemical drug	-1.253	5.34e-05	AREG,GREB1,MYC,PGR,TNF	135 (13)
clofibrate	chemical drug	-1.252	0.00408	EGFR,EHHADH,HMGCS2,MYC,NQO1,PEX11A,SCD,TNF	120 (12)
SPRY2	other	-1.25	0.0238	BMP2,CXCL10,EGFR,IGF2,IGFBP3,MAP4K1,RETN
memantine	chemical drug	-1.23	0.0306	ADCY1,ATP2B2,BDNF,DGKI,GRIN2B,JUNB,NR4A1
FSH	complex	-1.217	0.0219	ADM,AR,AREG,BDNF,CCN2,ECEL1,EGFR,IGFBP3,JUNB,MSMO1,MYC,NR4A1,PGR,PRLR,RGS16,TF,TFPI2,VGF
EGF	growth factor	-1.209	0.021	AR,AREG,CCN2,CLCN3,CXCR3,EDN1,EGFR,EPGN,ERAS,FGD4,GATA2,HOXB5,IGF2,IGFBP3,JUNB,KRT1,MYC,NR4A1,PAX6,PGR,PTHLH,SCD,SERPINB2,TAT,TF,TFPI2
IRF2BP2	transcription regulator	-1.201	0.00238	CCL3L3,CD72,CXCR2,EGFR,GBP5,GLDN,SCIMP,SLAMF7,STAP1,TNF
EFNA1	other	-1.195	0.00197	ABCA12,CCN2,IL2RA,IRF7,KRT1,KRT13,PTHLH
HSPA5	enzyme	-1.195	0.0116	CXCL10,EGFR,GRIA2,NQO1,SCD
PTPN22	phosphatase	-1.177	0.0079	IL23A,IRF4,PDCD1,TNF	153 (19)
ketamine	chemical drug	-1.172	0.00359	BDNF,NQO1,NR4A1,TNF	126 (16)
telmisartan	chemical drug	-1.165	0.0178	BDNF,CCN2,CLEC4M,ITGAX,TNF
Sb202190	chemical drug	-1.158	0.00028	ASAH2,CAMP,CCL3,CCN2,CXCL10,IL23A,JUNB,P4HA1,PGR,PTHLH,TNF,TYMP	165 (16)
PGR	ligand-dependent nuclear receptor	-1.155	0.00018	AKAP6,AKR1C3,AR,AREG,CLDN15,COL4A6,EDN1,EGFR,GATA3,GREB1,IRF7,ITGAX,MTSS1,MYC,NLGN1,PCDHB5,PGR,PIM2,PRLR,RAB27B,RASGRP2,SCX,SERPINA5,SLC39A8,STC1,TAT,TNF	238 (23)
L-triiodothyronine	chemical - endogenous mammalian	-1.149	0.000799	ADM,AKR1C3,AR,BDNF,CCN2,CYP26B1,EDN1,EHHADH,GATA2,GLDN,HR,ID3,IGFBP3,LGALS4,ME1,MSMO1,MYC,NR4A1,PGR,RGS16,SCD,SSPOP,TF,TFF3,THRB,THRSP,TNF,VGF	170 (18)
ZC3H12A	enzyme	-1.146	8.77e-08	ATP2A3,CD38,CD72,ELOVL5,EPGN,FCRL5,GBP5,GPR132,JUNB,KRT13,KRT14,LAX1,NIBAN3,PKIB,POU2AF1,POU2F2,TNF,TNFRSF13B,TNFRSF13C,ZC3H12D	120 (7)
EFNA4	kinase	-1.134	8.97e-05	ABCA12,CCN2,IRF7,KRT1,KRT13,KRT7,PTHLH
EFNA2	kinase	-1.134	0.000101	ABCA12,BDNF,CCN2,IRF7,KRT1,KRT13,KRT7,PTHLH
EFNA3	kinase	-1.134	0.000105	ABCA12,CCN2,IRF7,KRT1,KRT13,KRT7,PTHLH
nitric oxide	chemical - endogenous mammalian	-1.134	0.00984	AR,CCN2,CXCL10,EDN1,JUNB,KRT14,MYC,NQO1,RXRG,TNF	154 (17)
SUPT16H	transcription regulator	-1.134	0.0172	ARHGAP9,CLSTN2,KLK10,RXRG,TMTC1,TRIM55,VGF,ZNF117
SCD	enzyme	-1.131	0.00129	AR,CCL3L3,CXCL10,ELOVL5,GATA3,GPAM,HR,RETN,SGPP2,THRB,THRSP,TMEM26,TNF	211 (23)
LTBP1	other	-1.131	0.00478	ACAN,CCR7,GATA3,PIM2
YTHDF1	other	-1.131	0.0474	CCL3L3,CDC25B,CXCL10,IL16
U0126	chemical drug	-1.13	0.000292	AQP6,AREG,BDNF,BMP6,CAMP,CCL3,CCL3L3,CCN2,CXCL10,EDN1,EGFR,FAIM2,FUT6,GADD45B,GRIA2,IL23A,JUNB,ME1,MYC,NR4A1,PAX6,PGR,RETN,RXRG,SERPINB2,STC1,TF,TFPI2,TNF,TYMP	185 (17)
KDM1A	enzyme	-1.121	4.84e-05	ADM,BMP2,CCL3L3,CD22,CST7,CXCL10,ENDOU,GATA3,GBP5,GREB1,IRF7,ITGAX,KCNAB2,KLF2,LAMA3,LTC4S,LY9,MYC,PDCD1,RETN,SCD,SCN2A,TNF,ZBP1	235 (24)
TCF7L2	transcription regulator	-1.12	0.000478	APLP1,AR,ATP8B1,CCN2,CPD,EDN1,EGFR,EHHADH,EN1,HMGCS2,ID3,IL12RB1,IL23A,LAMA3,LGALS4,LGR6,ME1,MYC,NKAIN1,PHEX,PSD3,RAB33A,TAFA4,TXNDC16	235 (21)
TRIM28	transcription regulator	-1.114	0.0106	CA2,COL4A6,CXCL10,KLF2,MYEOV,TNF
ID2	transcription regulator	-1.109	2.44e-08	ADM,CCR10,CCR7,CD19,CD27,CD79A,CDC25B,CXCR3,CXCR5,GADD45B,GATA3,ID3,IRF4,LTA,LTB,MYC,NFKBID,NR4A1,PDCD1,POU2F2,TF,TNFRSF25,WNT6	62 (6)
PDCD1	transmembrane receptor	-1.109	0.012	CD3D,CST7,FOLR3,IL2RA,PDCD1,TNF
32-134D	chemical reagent	-1.109	0.0178	BMP6,CXCL10,IL16,LTA,TNF
MECP2	transcription regulator	-1.103	0.000533	APOE,BDNF,CAMK2B,CYB5A,IGFBP3,IRAK1,JUNB,MYC,NEFH,NR4A1,SCN2A,SYN3,TFPI2,TNF	220 (23)
CASP8	peptidase	-1.103	0.0167	CCL3L3,CXCL10,IL2RA,KRT14,TNF
ID3	transcription regulator	-1.098	4.39e-06	ADM,BLK,CCR10,CCR7,CD72,CD79A,CDC25B,CXCR3,CXCR5,GADD45B,ID3,IRF4,LTA,LTB,MYC,NR4A1,PDCD1,TNFRSF25	133 (11)
troglitazone	chemical drug	-1.097	0.000551	ABCA12,AGER,ANGPTL6,AR,CCL3,CXCL10,EGFR,GPAM,KRT13,KRT14,LAMA3,LTC4S,ME1,MYC,NR4A1,NRIP1,P4HA1,PEX11A,RETN,SCD,THRSP,TNF	208 (16)
xanthohumol	chemical drug	-1.091	0.0147	MYC,NQO1,SCD,TNF
vitamin D	chemical drug	-1.091	0.0362	CAMP,CCL3L3,CCR10,IRF4,TNF
ADCYAP1	other	-1.07	0.00143	AGER,AMACR,BDNF,BMP6,CCL3L3,CXCL10,GATA3,GREB1,ID3,IL23A,MYC,NQO1,PHEX,SLC6A20,TNF	161 (18)
PIK3C3	kinase	-1.067	0.0079	IGF2,NRG4,RETN,SCD
GDNF	growth factor	-1.067	0.0106	AR,BDNF,GATA2,PAX6,STC1,TNF
IGFBP3	other	-1.067	0.0176	CCL3L3,CD38,RETN,TNF
A2M	transporter	-1.067	0.0283	CCL3L3,GADD45B,PRLR,TNF
SHH	peptidase	-1.067	0.0321	BMP2,EGFR,GATA2,HOXA13,IGF2,IL2RA,MYC,NR4A1,PAX6,PTHLH
paraquat	chemical toxicant	-1.063	0.0132	CCN2,DGKI,EDN1,KCNMA1,KLF2,MAPK15,NEAT1,NR4A1
MAP2K1	kinase	-1.054	0.0408	ACAN,APOE,AREG,BMP2,CCL3L3,CCN2,CD3D,GADD45B,MYC,TFPI2,TNF
morphine	chemical drug	-1.049	3.8e-05	ADM,BDNF,CALCA,CCL3L3,EGFR,GATA3,GRIN2B,IL23A,JUNB,KCNAB2,NR4A1,TLR9,TNF,TRPC4	179 (19)
Bay 11-7082	chemical - kinase inhibitor	-1.019	0.0447	CCL3L3,GLRB,HSH2D,IL23A,PARP10,TNF
KLF2	transcription regulator	-1	1.95e-06	ADM,CCL3,CCN2,CCR7,CXCR3,CXCR5,EDN1,ID3,IGF2,ITGB7,JUNB,LTC4S,MYC,NQO1,PLOD2,PTHLH,TFPI2,TNF	193 (18)
PXDN	enzyme	-1	0.000795	ADM,IL23A,MYC,TNF
nimodipine	chemical drug	-1	0.001	BDNF,MYC,NR4A1,TNF	165 (18)
CRTC1	transcription regulator	-1	0.00262	BDNF,CPS1,NQO1,NR4A1	125 (10)
WTAP	other	-1	0.00546	AREG,CCL3L3,CXCL10,TNF
HOXB13	transcription regulator	-1	0.00621	AR,MYC,SEMA3A,UGT2B7
Stat5 dimer	complex	-1	0.0079	CXCR5,IGF2,IGFBP3,MYC
IKZF2	transcription regulator	-1	0.0147	GATA3,IRF4,IRF7,NR4A1
sucrose	chemical - endogenous mammalian	-1	0.0176	ACSS2,APOE,GPAM,SCD
lysophosphatidylinositol	chemical - endogenous mammalian	-1	0.0348	LTB,SGPP2,STC1,TNFSF15
BCAP31	transporter	-1	0.0348	CCL3L3,CXCL10,SCD,TNF
NUP98-DDX10	fusion gene/product	-1	0.0348	GADD45B,HOXB5,HOXB6,MYC
2,3,4,7,8-pentachlorodibenzofuran	chemical toxicant	-1	0.0447	CA3,CYB5A,NQO1,UGT2B7
DNMT3A	enzyme	-0.971	0.00233	ABCD1,AKAP6,CD19,CD38,CD79A,CD79B,ECEL1,FOXF2,NQO1,NR4A1,POU2AF1,RGS16,TNNT2
CREBBP	transcription regulator	-0.97	2.72e-08	ACOXL,AR,CA2,CAMK2B,CCL3,CCR7,CST7,CXCL10,CXCR3,DCX,EGFR,EHHADH,FGL1,FUT7,GPR18,GRIA2,HMGCS2,HVCN1,IL12RB1,IL2RA,ITGB7,KLF2,KRT14,LTA,MYC,NR4A1,PGR,PKHD1,PLEKHF1,RETN,THRSP,TNF	198 (19)
KAT6A	enzyme	-0.97	0.0153	CCN2,HOXA11,HOXA13,HOXB5,HOXB6,TF
STAT5A	transcription regulator	-0.965	8.89e-06	AKR1C3,APOE,AR,CCL3L3,CDYL2,CXCR3,HOXA13,HOXB6,IL2RA,IL6ST,LTA,LTB,MYC,PIM2,PRLR,RAB27B,RIMKLA,SH3GL2,TFF3,TIMP4,TNF,TNFRSF25	223 (20)
AR	ligand-dependent nuclear receptor	-0.964	1.18e-05	ACBD7,ADM,AKR1C3,ALOX15B,AR,BEX1,CAPN10,CCL3L3,CCN2,CDC25B,CERS6,CHTF18,CLGN,DERL3,DISP2,EDN1,EGFR,GATA3,GPR179,IGF2,IGFBP3,KRT14,MSMB,MSMO1,MYC,P4HA1,PGR,PLOD2,PSCA,PTHLH,S1PR3,SERPINA5,SLC39A8,SNAI3,TAT,TF,TFF3,TNF,TNNT2,ZBP1	226 (21)
clozapine	chemical drug	-0.962	0.0203	BDNF,GATA3,GRIA2,NR4A1,SCD
ADAM17	peptidase	-0.958	0.0267	AREG,CXCR1,EGFR,IL6ST,KRT1,LPP,TF,TNF
S1PR1	G-protein coupled receptor	-0.943	0.00184	CAMP,GATA3,JUNB,TNF	195 (21)
NAMPT	cytokine	-0.939	0.00581	AKR1B10,ALDH6A1,BDNF,CXCL10,EHHADH,HSD17B13,IL16,TNF	170 (20)
GW3965	chemical reagent	-0.916	0.048	APOE,CD38,CXCL10,PKIB,SCD,THRSP,TNF
EIF4EBP2	translation regulator	-0.915	0.000146	CCR7,CXCL10,GRIA2,IRF7,SERPINB2,TNF	102 (9)
LYN	kinase	-0.908	0.00677	BDNF,CCL3L3,CD19,CD22,CXCR5,MYC,TNF	168 (18)
MLX	transcription regulator	-0.908	0.00767	IGF2,IGFBP3,IL16,SCD,THRSP
APOE	transporter	-0.906	0.0022	AGER,ANK3,APOE,CCL3L3,CCN2,CLEC4M,EDN1,GATA3,GRIA2,GRIN2B,HABP2,HMGCS2,IRF4,ITGAX,KCNAB1,LTC4S,MYC,NEFH,RXRG,TNF	223 (18)
NPM1	transcription regulator	-0.895	1.25e-06	AKR1C3,BMP2,CCL3,CCN2,FRK,HOXB5,IGF2,IGFBP3,IL6ST,JUNB,MTSS1,NR4A1,PLOD2,PTHLH,STC1,TNF,TNFRSF25	133 (11)
ESR2	ligand-dependent nuclear receptor	-0.895	0.00155	AK7,APOE,AR,AREG,BMP2,CA2,CCL3L3,CCN2,CD79A,CYP26B1,EDN1,EGFR,ELOVL5,FADS1,FBLN2,GADD45B,GATA3,GREB1,IGFBP3,IL23A,IRF7,JUNB,KRT14,LOXL4,MYC,PGR,PKIB,PTCRA,RETN,SCD,STC1,TAT,THRSP,TNF,VAV3	275 (23)
androgen	chemical drug	-0.883	0.00514	AKR1C3,ALDH6A1,AR,BDNF,BMP6,CA2,CA3,MYC,NR4A1,PSCA,VAV3	223 (20)
HDAC4	transcription regulator	-0.871	0.0141	BDNF,CACNA2D1,KLF2,MAPK10,NR4A1,NRCAM,SERPINB2,SH3GL2,TNF
EPAS1	transcription regulator	-0.868	0.00115	ADM,AREG,CCN2,CORO1A,EDN1,EGFR,FBLN2,GADD45B,IGFBP3,IL2RA,NEAT1,NRARP,PKIB,PLOD2,RAB27B,TNFSF15	214 (19)
STAT3	transcription regulator	-0.865	5.25e-06	ADM,AREG,BEX1,BMP2,CCL3L3,CCN2,CCR7,CD38,CXCL10,CXCR1,CXCR2,CXCR3,CXCR5,DMBT1,EDN1,GATA3,GBP5,ID3,IGF2,IL12RB1,IL23A,IL2RA,IL6ST,IRF4,IRF7,JUNB,KLF2,KRT81,LTA,MYC,NR4A1,PAX6,PDCD1,PGR,PIM2,SERPINB2,SLC6A4,STC1,TFF3,TFPI2,TMC8,TNF,TOX	199 (16)
ERBB4	kinase	-0.863	0.00225	BDNF,EGFR,FBLN2,IGF2,MYC,PGR,PIM2,VEGFD	201 (22)
IL10RA	transmembrane receptor	-0.853	7.94e-06	ACSS2,BMP2,CA2,CCR7,CD1D,CLEC4M,CLIC6,CST7,DPEP1,EDN1,GBP5,GPR18,IL12RB1,IL23A,IRF7,ITGB7,LTC4S,PARVG,PDCD1,SCIN,TNF,TNFSF15,ZBP1	190 (18)
bortezomib	chemical drug	-0.85	0.00151	AR,CXCL10,FBXO2,FCMR,GADD45B,GREB1,IGFBP3,IL2RA,IL6ST,IRF4,MS4A1,MYC,PGR,PKIB,TLR9,TNF	191 (22)
arginine	chemical - endogenous mammalian	-0.849	0.0192	CXCL10,MYC,SCD,TNF
17-alpha-ethinylestradiol	chemical drug	-0.847	0.000789	APOE,CCL3L3,CCR7,CXCL10,CXCR2,CXCR3,FBLN2,KRT14,KRT7,PGR,TFF3,TNF	238 (19)
DUSP1	phosphatase	-0.846	0.00614	BMP2,CAMP,CCL3L3,CXCL10,EGFR,IRF4,IRF7,PEX11A,SERPINB2,TNF	165 (15)
DKK1	growth factor	-0.844	0.012	BDNF,BMP6,GATA3,MYC,PRLR,TNNT2
epigallocatechin-gallate	chemical drug	-0.835	0.00881	AR,CA2,CCL3L3,CCN2,CXCL10,EDN1,EGFR,GADD45B,IL6ST,JUNB,MYC,PGR,TNF	217 (23)
MFAP5	other	-0.816	0.00258	CCL3,CCL3L1,FBXO2,IL23A,PLA2G4C,SPON2
KLF11	transcription regulator	-0.816	0.0212	CCL3L3,CCN2,CHRNA3,CHRNB4,EDN1,MYC,TIMP4,TNF
MLXIPL	transcription regulator	-0.807	0.0381	ACSS2,GPAM,HMGCS2,ITGAX,RGS16,RPS26,SCD,THRSP
MED1	transcription regulator	-0.8	0.000651	CD79A,CD79B,EHHADH,FGD2,GPAM,GREB1,IGFBP3,IRF4,MYC,PEX11A,POU2AF1,PRLR,SCD,SLC39A8,WDR72	168 (14)
8-bromo-cAMP	chemical reagent	-0.799	0.00973	ADCY1,ADM,BMP2,CAMP,CCN2,CDC25B,COL4A6,EDN1,EGFR,ID3,IGF2,IL12RB1,IL6ST,MAN1A2,MAPK10,MYC,MYLK3,NQO1,P4HA1,PGR,SERPINB2,TNF,WNT2B	280 (21)
APLN	other	-0.798	0.0288	ADM,CCN2,GATA2,LYL1,MYC,TMEM26
calcitriol	chemical drug	-0.793	0.0159	AR,AREG,CA2,CALCA,CAMP,CD38,CHTF18,CXCL10,EDN1,EGFR,GATA3,IGFBP3,IL2RA,IRF4,IRF7,ITGAX,ITGB7,JUNB,KLK10,MYC,PAX6,PDK3,PDLIM2,PGR,PHEX,SPON2,TF,TNF
HMOX1	enzyme	-0.786	0.0195	BDNF,CXCL10,ID3,IL23A,NQO1,TNF,TYMP,VEGFD
GATA6	transcription regulator	-0.781	0.0487	EDN1,KLF2,KLK14,KRT14,KRT7,MYC,NAPSA,NFIA,SCD,THRSP
testosterone	chemical - endogenous mammalian	-0.768	0.00153	AGER,AR,BDNF,CA3,CLCN3,CRHR1,CYB5A,CYP26B1,EGFR,HMGCS2,ID3,IGFBP3,MSMB,PKIB,PRLR,SERPINA5,SLC39A8,SSTR3,TF,TLR9,TNF	272 (24)
CYP19A1	enzyme	-0.757	0.0018	AR,BDNF,CXCL10,EGFR,PGR,PRLR,S1PR3,SSTR3,TNF	193 (18)
IL15RA	transmembrane receptor	-0.747	0.00221	EDN1,IL2RA,ITGAX,TNF	208 (20)
butyric acid	chemical - endogenous mammalian	-0.723	0.000278	ADCY1,ALOX15B,AR,ATP2A3,CAMP,CCN2,CD79B,CLCN3,GATA2,GATA3,IGF2,IGFBP3,IL23A,INPP5E,ITGB7,KRT13,MYC,NR4A1,PDK3,PKHD1,PLCB2,POU2F2,PRLR,SERPINB2,TFF3,TNF	244 (21)
CLOCK	transcription regulator	-0.707	0.037	CCN2,CPD,EGFR,GADD45B,HMGCS2,JUNB,KCND3,KCNN3,MSMO1,SCD,TIMP4,TRIL
bisindolylmaleimide iv	chemical drug	-0.703	0.00308	CCN2,MYC,NR4A1,TNF	171 (21)
SQSTM1	transcription regulator	-0.693	0.0125	CXCL10,EDN1,LTA,NQO1,TNF
EFNA5	kinase	-0.691	5.91e-07	ABCA12,BDNF,CCN2,EGFR,IRF7,KRT1,KRT13,KRT7,PGR,PTHLH
GH1	growth factor	-0.686	0.00437	CD19,GATA2,GRIN2B,ID3,IGFBP3,JUNB,PRLR,RETN,TRPA1	231 (23)
L-glutamic acid	chemical - endogenous mammalian	-0.681	0.01	BDNF,FADS1,GADD45B,GRIA2,JUNB,MSMO1,SCD,TF,TNF
PRDM1	transcription regulator	-0.68	3.34e-06	AFF3,BHLHA15,CCR7,CD19,CD1D,CD22,CD79A,CYP4V2,ID3,IRF4,IRF7,KRT81,LAX1,ME1,MIR155HG,MYC,PDCD1,RGS16,THEMIS2,TNF,TNFRSF13B,TNFRSF17,ZAP70	182 (22)
RAF1	kinase	-0.676	0.000201	AREG,CA2,CALCA,CD37,CXCR5,ID3,IGFBP3,IL23A,LAMA3,MYC,NQO1,PTHLH,SERPINB2,TFPI2,TNF,TSPOAP1	217 (20)
EGR2	transcription regulator	-0.674	0.00347	ADM,APOE,CPD,DMBT1,GATA3,GRIA2,ID3,IGF2,IL6ST,MCOLN2,MYC,PTHLH,SCD,SCIMP,TAOK1,ZBTB32	209 (21)
arachidonic acid	chemical - endogenous mammalian	-0.67	0.00686	AKR1C3,EDN1,EGFR,FADS1,PTHLH,SCD,THRSP,TNF	192 (18)
IL25	cytokine	-0.668	0.026	CCL3,GATA3,IL23A,IL2RA,TNF
SB203580	chemical drug	-0.667	3.59e-07	AK7,AR,AREG,BDNF,BMP2,CAMP,CCL3,CCN2,CST7,CXCL10,CYP26B1,IGFBP3,IL12RB1,IL23A,IL2RA,IRF7,JUNB,MYC,NEFH,NQO1,NR4A1,P4HA1,PDCD1,PTHLH,RETN,RFLNA/ZNF664-RFLNA,TAT,TCL1A,TFPI2,TNF,TNFSF15,TOX,TRPA1,TYMP	198 (16)
NLRP3	other	-0.666	0.000495	CCL3L3,CCN2,CD1D,CXCL10,CXCR1,CXCR2,CXCR3,GATA3,GPR132,IRF7,NFKBID,TNF	180 (16)
LGR4	transmembrane receptor	-0.659	0.00837	CXCL10,HSD17B13,MYC,PRLR,TNF	148 (12)
cyclic AMP	chemical - endogenous mammalian	-0.658	2.55e-06	BDNF,BMP2,CA2,CALCA,CCN2,CPS1,GATA3,IGF2,IGFBP3,IL2RA,JUNB,MYC,NR4A1,PGR,PRLR,PTHLH,SERPINB2,TAT,TF,THRSP,TNF,VGF	207 (19)
atorvastatin	chemical drug	-0.658	0.000301	AGER,APOE,BDNF,BMP2,BMP6,CCN2,DDX51,EDN1,EGFR,GADD45B,GPAM,IL2RA,JUNB,LMOD3,MSMO1,NR4A1	178 (16)
BAPTA-AM	chemical reagent	-0.658	0.0178	BDNF,CXCL10,FAM3B,NR4A1,TNF
MMP8	peptidase	-0.655	0.000795	CCL3L3,CCN2,CXCL10,TNF	157 (17)
hemoglobin	complex	-0.655	0.001	ADM,EDN1,ME1,NQO1
CNR2	G-protein coupled receptor	-0.655	0.00621	CCN2,CCR7,CXCL10,TNF	161 (19)
iron	chemical - endogenous mammalian	-0.651	0.0135	BMP6,GADD45B,SLC39A8,TF,TNF
TGFA	growth factor	-0.648	0.0203	AREG,CCN2,CXCL10,EGFR,JUNB,TLR9
Ngf	group	-0.644	0.0113	BDNF,CALCA,DCX,NR4A1,TTLL7,VGF
TO-901317	chemical reagent	-0.64	0.0475	ADM,APOE,EHHADH,ELOVL5,FADS1,GPAM,HMGCS2,LTC4S,SCD,THRSP,TNF
LEF1	transcription regulator	-0.635	0.000161	AR,BLK,CARD9,CD19,CD1D,CD79A,CD79B,EN1,FCRLA,GATA3,LAMA3,LHX6,MYC,NFKBID,NRCAM,PKIB,TAFA4,TLR9,TNFRSF13C,ZC3H12D
AGN194204	chemical drug	-0.633	6.99e-06	CA2,CA3,CCL3L3,CD6,CYB5A,CYP26B1,ELOVL5,GATA3,IL12RB1,IL2RA,IRAG2,ITGB7,LTA,MYC,NRIP1,PARM1,S1PR3,SCD,SCIN	141 (7)
DSCAML1	other	-0.632	0.000108	ANK3,BMP6,CRHR1,EGFR,FRK,ID3,MYC,NEFH,NRCAM,VGF
Go 6976	chemical drug	-0.618	0.00754	BMP2,BMP6,CXCL10,FAM3B,STC1,TNF	163 (18)
mir-142	microRNA	-0.616	0.000474	GBP5,IL2RA,IL6ST,ITGAD,ITGAX,S1PR3,TNF,TNFRSF13C	87 (7)
triamcinolone acetonide	chemical drug	-0.614	0.000381	ACAN,BMP2,BMP6,CD22,CD79B,GPR18,IGFBP3,IL6ST,IRF7,JUNB,LSP1,MYC,RGS16,SCD,TAT	119 (7)
CD4	transmembrane receptor	-0.6	0.000336	CD79A,CXCR5,ID3,IL2RA,PDCD1,TNF	181 (25)
1,25-dihydroxyvitamin D	chemical drug	-0.6	0.0275	CCR10,IGF2,MYC,TLR9,TNF
sulindac sulfide	chemical drug	-0.586	0.00295	CCN2,KRT85,MSMO1,NQO1,PGR,RRS1,STC1
Creb	group	-0.583	0.00466	ADM,ANK3,AREG,BDNF,BMP6,CALCA,CAMP,CXCL10,GABBR1,JUNB,KRT1,NR4A1,POU2AF1,PTHLH,SERPINB2,TF,TNF,ZBP1	157 (11)
FGF1	growth factor	-0.58	0.00014	AKR1B10,APOE,CCL3,CCN2,EDN1,EN1,ITGAX,LTB,MYC,NQO1,SLC7A2,TNF	193 (21)
C3AR1	G-protein coupled receptor	-0.577	0.0395	CCL3L3,CXCL10,IL23A,TNF
CUX1	transcription regulator	-0.562	0.0362	CXCL10,EGFR,FTO,MYC,WNT6
SERPINE2	other	-0.555	0.00312	BDNF,CXCL10,LTA,LTB,TNF	125 (11)
KCNK9	ion channel	-0.555	0.00389	ECEL1,GADD45B,HTR1B,KCNK3,KEL
JUNB	transcription regulator	-0.555	0.0215	BDNF,CCL3L3,CXCR1,FBLN2,JUNB,MIXL1,SCD,SERPINB2,TNF
miR-146a-5p (and other miRNAs w/seed GAGAACU)	mature microRNA	-0.554	0.000259	CAMP,CD1D,DMBT1,EGFR,IRAK1,LTB,NLGN1,TLR10,TLR9,TNF	178 (16)
TAFAZZIN	enzyme	-0.552	7.62e-07	BDNF,CCL3L3,CCN2,CCR7,CD19,CD22,CD72,CD79B,EDN1,FBLN2,FCRL5,FCRLA,IL16,IRF4,LSP1,MS4A1,MYC,P4HA1,PIM2,PLOD2,S1PR3,TFPI2,TLR9,TNF	179 (18)
HGF	growth factor	-0.55	0.00766	ABCC6,ANK3,BMP2,CCN2,CDC25B,EDN1,FAIM2,IGFBP3,IL6ST,JUNB,LTA,MYC,NR4A1,NRCAM,NRIP1,PIM2,PTHLH,SEMA3A,SERPINB2,STC1,TNF,TNFSF15,TRPC4	160 (17)
eicosapentenoic acid	chemical drug	-0.54	0.0046	APOE,BDNF,FADS1,IL2RA,IMPA2,ITGAX,THRSP,TNF	200 (23)
NR4A2	ligand-dependent nuclear receptor	-0.539	0.000969	ADM,AREG,CCR7,IL23A,IL2RA,KCNMA1,SLC39A8,TNF,ZBP1	140 (8)
butaprost	chemical drug	-0.533	0.000161	CCL3L3,CCN2,CCR7,IL23A,TNF	147 (18)
FOSL1	transcription regulator	-0.522	0.00259	ADM,BDNF,CCL3L3,EDN1,JUNB,SERPINB2,TF,TNF	173 (17)
fluoxetine	chemical drug	-0.522	0.0214	BDNF,HTR2C,MYC,SLC6A4,TSPOAP1,VGF
D-glucose	chemical - endogenous mammalian	-0.514	0.006	AGER,ART3,ATP2A3,ATP2B2,ATP8B1,BMP2,CCN2,CLGN,CPD,EDN1,FAM3B,FTO,GPAM,GRIA2,IGF2,IL6ST,JUNB,MYC,NQO1,NR4A1,PAX6,PIM2,RETN,SCD,SERPINB2,SLC39A6,SLC39A8,TAS1R3,THRSP,TNF,TNFRSF25,ZAP70	214 (20)
IL6ST	transmembrane receptor	-0.512	0.00369	CALCA,ECEL1,IL23A,JUNB,MYC,PIM2,TRPA1	178 (18)
CEBPB	transcription regulator	-0.506	0.0191	ADM,AKR1B10,AKR1C3,BDNF,CCL3,CCL3L3,CD1D,CDC25B,CXCL10,CYB5A,ENTPD2,IGFBP3,IRF4,IRF7,MYC,NFKBID,PRLR,PRSS8,SCD,SERPINB2,TF,TIMP4,TLR9,TNF,WNT6
5-N-ethylcarboxamido adenosine	chemical reagent	-0.502	0.0104	ADM,CCL3L3,CCN2,IL23A,JUNB,NR4A1,TAT,TNF
IL-1R	group	-0.493	0.000114	AREG,CCL3,EGFR,IGFBP3,IL6ST,PDCD1,SERPINB2,TNF	183 (16)
tyrphostin AG490	chemical drug	-0.493	0.00148	AKR1C3,CCN2,EDN1,FTO,IGF2,MYC,PDCD1,RETN,TNF	196 (20)
docosahexaenoic acid	chemical drug	-0.493	0.0467	ACSS2,APOE,BDNF,CCL3,CCN2,FADS1,MYC,SCD,TNF
SP1	transcription regulator	-0.486	1.05e-05	AGER,ALOX15B,APOE,AR,ATP2A3,BDNF,CAMP,CCN2,CD79B,CDC25B,CHRNA3,CHRNB4,CRYBB1,CXCL10,EGFR,FOXF2,GRIA2,IGF2,IGFBP3,IRF4,ITGAD,ITGAX,KRT81,LTB,MYC,NPTXR,PGR,PRLR,PTCRA,RASGRP2,SLC39A8,TFPI2,THRB,TIMP4,TNF	228 (23)
CCND1	transcription regulator	-0.484	0.00315	AR,AREG,BHMT2,CD6,CLIC6,COL27A1,EGFR,EPGN,HRNR,ID3,KRT1,KRT14,MFSD6,MNS1,MYC,PGR,TNF,TYMP	231 (20)
PD173074	chemical reagent	-0.478	0.00596	CCL3,CCR7,GATA2,GATA3,KRT7,LTB,MYC	92 (7)
staurosporine	chemical drug	-0.478	0.0151	CA2,EGFR,GATA2,IGF2,KRT14,MYC,NQO1,NR4A1
HDAC1	transcription regulator	-0.463	0.0103	ACAN,AR,BDNF,CD1D,CD27,EGFR,EPGN,ITGAD,KLF2,LGR6,MYC,NEFH,SCN2A,SERPINB2,TNF
MACROH2A1	other	-0.447	0.000259	EDN1,FGD3,IL16,IRF7,LTB,SERPINB2,SLC7A2,THRSP,VXN
(S,R)-3-(4-hydroxyphenyl)-4,5-dihydro-5-isoxazole acetic acid, methyl ester	chemical reagent	-0.447	0.00349	CXCR1,IL16,IL2RA,IL6ST,TNF	149 (12)
TRPS1	transcription regulator	-0.447	0.00988	BMP2,DPEP2,GREB1,KCNMA1,PHEX
TCF7L1	transcription regulator	-0.447	0.023	AR,EN1,LAMA3,TAFA4,TCL1A
ASCL1	transcription regulator	-0.447	0.0378	DCX,ID3,MFNG,PNOC,THRB,ZMAT4
melatonin	chemical - endogenous mammalian	-0.442	0.015	AR,BMP2,CXCL10,EDN1,IGFBP3,JUNB,MYC,NQO1,STS,TNF
gemfibrozil	chemical drug	-0.442	0.0381	APOE,EHHADH,MYC,SCD,TNF
AHR	ligand-dependent nuclear receptor	-0.426	6.73e-06	ADM,AREG,BDNF,CAMK2N2,CCR7,CD38,CD3D,CDC25B,CERS6,COL27A1,CXCL10,EDN1,ELOVL5,FBLN2,GPAM,IDO2,IRF4,ITGAD,JUNB,KLF2,LAMA3,LTC4S,MICAL2,MYC,NQO1,NRG4,SCD,SEMA3A,SERPINB2,TFF3,TNF,ZAP70	176 (18)
aspirin	chemical drug	-0.419	0.00265	ADM,AR,BDNF,BMP6,CCL3,CD38,CXCL10,CYB5A,IGFBP3,LAMA3,TNF,TYMP	208 (17)
PTH	other	-0.399	0.00688	ANK3,AREG,BMP2,CA2,CCN2,EGFR,IGFBP3,NR4A1,PTHLH,STC1,TFPI2	191 (20)
CNR1	G-protein coupled receptor	-0.398	0.0449	APOE,BDNF,BMP2,CXCL10,PAX6,RXRG,TNF,WNT6
IGF1	growth factor	-0.391	6.14e-05	ACSS2,ADM,BDNF,BMP2,CAMP,CCL3L3,CCN2,EDN1,EGFR,FBLN2,FJX1,GATA2,GRIN2B,HOXA13,IGF2,IGFBP3,IL16,JUNB,MYC,NEFH,NR4A1,PDLIM2,PGR,PLOD2,PRLR,PTHLH,SCD,TF,THRSP,THSD4,TNF,TNNT2,UTS2R	196 (20)
pimagedine	chemical drug	-0.391	0.00349	AGER,CCN2,GADD45B,POU2F2,TNF	111 (11)
BACH2	transcription regulator	-0.391	0.0106	CD38,GATA3,ID3,IRF4,JUNB,TNF
Insulin	group	-0.387	0.00179	APOE,BDNF,CA3,CCN2,CYB5A,DEFB1,EDN1,EGFR,EHHADH,FADS1,GATA3,GREB1,GRIN2B,IGF2,IGFBP3,IL6ST,IRF7,JUNB,ME1,MYC,NR4A1,PGR,PRLR,PTHLH,RETN,SCD,SLC6A4,TAT,TF,THRSP,TNF,VGF	193 (22)
EGR1	transcription regulator	-0.381	0.0126	AR,AREG,CCL3L3,EGFR,GADD45B,IGF2,JUNB,ME1,MYC,NR4A1,TNF
CGA	other	-0.378	0.00549	AR,BDNF,BHLHA15,CLGN,GATA2,HR,PARM1,SCX	180 (13)
vorinostat	chemical drug	-0.377	0.00889	APLP1,AR,ATP2A3,CAMP,CCL3L3,CD1D,CD79B,CDYL2,EDN1,EGFR,LTA,MYC,PRSS8,SEMA3A,TNF	238 (26)
IL10	cytokine	-0.375	0.000287	ADM,AGER,BMP2,BMP6,CAMP,CCL3,CCL3L3,CCR7,CD72,CXCL10,CXCR3,IL23A,IL6ST,IRAK1,ITGB7,LTB,NFKBID,PDCD1,RGS16,SERPINB2,SLC6A4,TLR9,TNF,TNFRSF13B,TNFRSF13C,TNFRSF17	194 (18)
miR-30c-5p (and other miRNAs w/seed GUAAACA)	mature microRNA	-0.371	0.0257	BDNF,CCN2,KRT7,KRT85,LOXL4,MYC,PLOD2,RAB27B,TNF
nifedipine	chemical drug	-0.369	0.000215	AGER,ATP2B2,BDNF,BMP2,EDN1,FAM3B,NR4A1,SERPINB2,TNF	192 (21)
cerivastatin	chemical drug	-0.346	0.0153	BMP2,CCL3,CCN2,KLF2,MYC,TNF
fulvestrant	chemical drug	-0.339	0.0351	AREG,BMP2,CDC25B,CHTF18,CXCL10,EGFR,GREB1,MYC,NQO1,PGR,STC1,TFF3,TNF
diethylstilbestrol	chemical drug	-0.336	0.00311	AR,AREG,CCN2,CLSTN2,EGFR,ENDOU,GREB1,HOXA11,IGFBP3,KRT13,LSP1,MNS1,MSMB,PGR,SERPINB2,SLC6A20,TF	231 (20)
UCP1	transporter	-0.333	0.0266	CCL25,CLCN3,CXCL10,KCNAB1,MYC,PSD3,TLR9,TNF,TTLL7
Growth hormone	group	-0.33	0.000237	APLP1,APOE,BMP2,CA3,CLDN15,CRHR1,EGFR,IGF2,IGFBP3,JUNB,MYC,PRLR,SLCO1A2,STC1,TF,TFF3,TNF	233 (23)
XDH	enzyme	-0.325	0.0147	CCN2,ID3,IL2RA,TNF
ICOS	transmembrane receptor	-0.323	0.0091	CXCR3,GATA3,IL2RA,KLF2,TNF	215 (20)
MAOA	enzyme	-0.314	0.00167	CALCA,CCN2,HTR2C,IGFBP3,MYC	223 (21)
TAF7L	transcription regulator	-0.314	0.00837	AR,AZIN2,CA2,CPA6,TSSK6
JAK3	kinase	-0.313	0.0091	GATA3,IL2RA,MAPK15,PDCD1,TNF	125 (16)
ARNT2	transcription regulator	-0.302	0.0188	AGER,APOE,CXCR5,EGFR,EYA1,GATA2,PKIB,SERPINA5,TCL1A,THRB,TNF
SIM1	transcription regulator	-0.302	0.0249	AGER,APOE,CXCR5,EGFR,EYA1,GATA2,PKIB,SERPINA5,TCL1A,THRB,TNF
Smad	complex	-0.293	0.00415	CCN2,ID3,MYC,PTHLH
wortmannin	chemical drug	-0.291	0.00172	AR,BDNF,CCN2,CXCL10,FAM3B,IL23A,IL2RA,MYC,NR4A1,P4HA1,PGR,RETN,TNF,TYMP	186 (20)
hydrocortisone	chemical - endogenous mammalian	-0.282	0.00343	ADM,CAMP,CCN2,CRHR1,GADD45B,IGFBP3,IL2RA,PDCD1,PRLR,TAT,TNF	230 (18)
4-tert-octylphenol	chemical toxicant	-0.277	0.000288	AR,CLSTN2,MSMB,MYC,PGR,SLC6A20	141 (11)
ITGB2	transmembrane receptor	-0.277	0.00988	CCL3,CXCL10,GADD45B,GATA3,TNF	159 (19)
CD274	enzyme	-0.277	0.0182	CCL3L3,CCN2,CXCR3,IGFBP3,PDCD1,TNF
NRIP1	transcription regulator	-0.275	0.00809	AREG,OPLAH,PGR,SCD,THRSP,TNF	203 (22)
CSF3	cytokine	-0.273	0.00221	ADCY1,CCL3,CCL3L3,CCR7,CXCR2,EDN1,GABBR1,GADD45B,GRIN2B,LTA,LTB,MYC,PLCB2,TNF	151 (19)
SMAD7	transcription regulator	-0.272	0.0478	AREG,BMP2,CCN2,CXCL10,ID3,MYC,SCD,TNF
EPHB4	kinase	-0.267	0.000506	AR,BMP2,GATA2,GATA3,IGF2,MYC,NCAM2
RUNX1	transcription regulator	-0.247	4.58e-05	ADAMTSL4,BLK,CD22,CD72,CD79A,CST7,FUT7,GATA2,GATA3,GPAM,IGFBP3,IL2RA,IRF7,KLF2,KRT1,MYC,PIM2,TNFRSF13C,TSPAN32,ZBP1	250 (26)
N-acetyl-L-cysteine	chemical drug	-0.246	0.00864	ADM,AR,BMP2,CCN2,CXCL10,EDN1,FAM3B,IL23A,IL2RA,IRAK1,MYC,NQO1,PGR,TNF	167 (19)
brefeldin A	chemical - endogenous non-mammalian	-0.246	0.0167	ABCA12,GADD45B,GRIN2B,KCND3,TNF
MAFB	transcription regulator	-0.239	0.0132	AKR1B10,CD38,CRYBB1,ITGB7,MTSS1,RETN,SERPINB2,SNX31
bexarotene	chemical drug	-0.235	0.0302	AKR1C3,APOE,BMP6,CLIC6,EGFR,EHHADH,IL2RA,PAX6,PLOD2,SCD
NR1H3	ligand-dependent nuclear receptor	-0.222	0.00121	APOE,CCL3L3,CCR7,CD38,CDC25B,CXCL10,GPAM,GPR132,IL12RB1,IRF7,LSP1,SCD,THRB,TNF,ZBP1	235 (23)
ERBB2	kinase	-0.216	0.0252	ACSS2,ADGRL3,AR,AREG,CCN2,CCR10,CCR7,CDC25B,CPD,CPS1,CXCL10,CXCR2,CXCR3,CXCR5,DPEP1,EDN1,EGFR,EHHADH,FBLN2,GATA3,GPAM,HTR1B,IGF2,IGFBP3,IL6ST,JUNB,KRT7,KRT81,LTA,MFNG,MSMB,MUCL1,MYC,NPTX2,POLR2J2/POLR2J3,S1PR3,TNF,VEGFD
FGF2	growth factor	-0.207	0.00733	ACAN,ADM,AGL,AKR1B10,AR,AREG,BDNF,BMP2,EGFR,ERAS,ID3,IGF2,IGFBP3,JUNB,KRT1,MYC,NR4A1,PAX6,SCD,TAT,TF,TNF,VGF	211 (21)
ARID1A	transcription regulator	-0.205	0.000328	AGL,CLGN,GATA3,GREB1,IGFBP3,KRT1,KRT14,KRT7,LGR6,P4HA1,PEX11A,PGR,PLOD2,TFF3,UCA1,WNT2B,WNT6	249 (20)
tetrachlorodibenzodioxin	chemical toxicant	-0.198	0.000223	ADM,ALDH6A1,AR,BDNF,BLK,CA3,CCN2,CDC25B,EDN1,EGFR,GADD45B,ID3,IDO2,IGF2,IL2RA,ITGAX,ITGB7,KLF2,KRT14,KRT7,LTC4S,MYC,NQO1,NRG4,PGR,SERPINB2,TNF,VEGFD	212 (18)
NKX2-3	transcription regulator	-0.197	0.00501	ADM,BMP2,CD38,EDN1,KLF2,KRT81,MADCAM1,MFNG,PARP10,SEMA3A,TFF3,TFPI2,TYMP
lactacystin	chemical - protease inhibitor	-0.176	0.0361	ASAH2,ATP2A3,BEX1,CYB5A,GATA3,NR4A1,PRLR,THRB,TNF,VAV3
IL2RG	transmembrane receptor	-0.174	0.000257	ARHGAP45,CXCL10,IRF7,KLF2,LTB,MFNG,MYC,TNF	211 (21)
mir-223	microRNA	-0.174	0.0159	CYB5A,EYA1,FNIP2,GRIN2B,IL23A,MSMO1,NFIA,NQO1,SERPINB2
lenalidomide	chemical drug	-0.171	0.0155	CCL3,CD38,H2BC8,IRF4,KCNMA1,MYC,NCR3,PLOD2,RGS16,SLC7A2,TNF,WDR72,WNT2B
Vegf	group	-0.164	0.000128	ACAN,ARHGAP22,BMP2,CA2,CDC25B,CXCL10,CXCR2,EDN1,EHHADH,FAIM2,HMGCS2,HOXB8,IGFBP3,IL6ST,IRF4,MYC,NR4A1,NRARP,NRCAM,PIM2,PLOD2,PTHLH,SERPINB2,SLC7A2,STC1,TNF,TNFSF15,TRPC4,VAV3	137 (20)
CL 316243	chemical drug	-0.152	0.0208	ITGAX,NQO1,SCD,TNF
n-3 fatty acids	chemical drug	-0.152	0.0348	ALOX15B,FADS1,SCD,TNF
STAT5B	transcription regulator	-0.141	1.15e-06	AKR1C3,APOE,AR,CA2,CCL3L3,CD27,CYP26B1,EGFR,GADD45B,GATA2,IL2RA,LAMA3,LTA,LTB,ME1,MYC,NQO1,NUGGC,POU2F2,PRLR,SCD,TF,THRSP,TMEM45B,TNF,TNFRSF25,TOX	207 (20)
F7	peptidase	-0.14	0.00389	AR,CCN2,MYC,SERPINB2,TNF	152 (17)
SB-431542	chemical reagent	-0.139	6.7e-05	ACSS2,BMP6,CCN2,GADD45B,GATA2,HABP2,ID3,MIXL1,MYC,PAX6,S1PR3,SCD,SERPINA5,SERPINB2	216 (25)
IKZF1	transcription regulator	-0.137	0.000878	CCL3L3,CD38,CD3D,CD79B,CXCR3,GATA2,GATA3,IL23A,IL2RA,IL6ST,IRF4,MYC,NRARP,POU2F2,PTCRA,TNF,TNNT2	243 (22)
FADD	other	-0.137	0.00765	CXCL10,GADD45B,IRF7,JUNB,MYC,PLA2G4C,TNF	166 (17)
IL17A	cytokine	-0.134	0.00612	ACAN,AREG,CAMP,CCN2,CXCL10,IL16,IL23A,KLF2,MYC,RGS16,S1PR3,SERPINB2,TIMP4,TNF,TYMP,VEGFD,WFDC5	177 (18)
cis-urocanic acid	chemical drug	-0.132	0.000204	EGFR,GADD45B,IGFBP3,SERPINB2,TNF	79 (7)
cephaloridine	chemical drug	-0.128	0.0447	AKR1B10,CCN2,CD72,CXCL10,NQO1,TONSL
CLEC4G	other	-0.113	0.000101	AREG,BMP2,CCN2,IGF2,IL23A,NRARP,TNF,WNT2B
SRF	transcription regulator	-0.113	0.0158	BMP2,CAMP,CCN2,CD19,CLDN15,FGF12,JUNB,LAMA3,MAPK10,NPTX2,NR4A1,RAB27B,SEMA3A,SERPINB2,SLC6A4,TNNT2,VEGFD
TSC1	other	-0.109	0.0172	BEX1,CCN2,NQO1,PDCD1,PDLIM2,SCD,TNF
SPI1	transcription regulator	-0.107	4.84e-05	CCL3,CCR7,CD19,CD1D,CD72,CD79A,CD79B,CXCL10,CXCR1,FUT7,GATA2,ID3,IL2RA,IRF4,IRF7,LTB,MS4A1,MYC,NCF1C,PTCRA,TNF	209 (21)
abemaciclib	chemical drug	-0.106	0.0121	IGFBP3,LAMA3,PGR,VGF
PD98059	chemical - kinase inhibitor	-0.1	5.74e-06	AR,AREG,BDNF,BMP2,CA2,CAMP,CCL3,CCL3L3,CCN2,CD37,CHRNB4,CXCL10,EDN1,EGFR,FAM3B,ID3,IGF2,IGFBP3,IL2RA,ITGAX,JUNB,LAMA3,MYC,NQO1,NR4A1,PGR,PTHLH,RETN,SERPINB2,STC1,TF,TNF,TNFRSF13B,TSPOAP1,TYMP	190 (18)
cholecalciferol	chemical - endogenous mammalian	-0.099	0.000761	BDNF,CAMP,CD38,CXCL10,EDN1,EGFR,IGFBP3,ITGAX,ME1,PTHLH,TNF	232 (26)
Tgf beta	group	-0.088	3.74e-06	ABCD1,ARHGAP45,BHLHA15,CCL3,CCL3L3,CCN2,CCR7,CD300LB,CD79A,CXCL10,EDN1,EME2,EN1,FBLN2,GADD45B,GATA3,ID3,IGFBP3,IL16,JUNB,KRT1,LAMA3,LYL1,MADCAM1,MYC,NCR3,NQO1,NR4A1,PDCD1,PTHLH,TNF	190 (21)
LIF	cytokine	-0.084	0.00694	AREG,BMP2,CALCA,CCL3L3,CXCL10,ECEL1,IL2RA,IL6ST,JUNB,MYC,PAX6,PGR,TNF	173 (18)
GPR174	G-protein coupled receptor	-0.073	0.0164	CCR7,CD22,GPR132,IRAG2,NR4A1,SCD,STAP1
1,1-bis(3'-indolyl)-1-(4-hydroxyphenyl)methane	chemical reagent	-0.068	0.00062	CCN2,EGFR,MYC,NR4A1
IRF4	transcription regulator	-0.067	0.00233	CCR7,CXCL10,GATA3,IL12RB1,IL2RA,IRF4,IRF7,MIR155HG,MS4A1,MYC,PIM2,SCN2A,TNF	161 (20)
TSC2	other	-0.067	0.0324	ACSS2,BEX1,CXCL10,HMGCS2,PDLIM2,PKIB,RGS22,SCD,THRSP
MAP2K5	kinase	-0.064	0.0447	ACSS2,KLF2,MSMO1,NR4A1
ZMPSTE24	peptidase	-0.059	0.0014	CXCR2,FGL1,GADD45B,IGFBP3,RGS16,TNF	170 (15)
CAV1	transmembrane receptor	-0.057	0.0208	CXCL10,GRIN2B,KRT7,NQO1,NR4A1,PRLR,SLC7A2,TNF,WNT6
estrogen receptor	group	-0.042	4.23e-05	BDNF,CCN2,COL4A6,EDN1,EGFR,F12,FGF12,GATA3,GREB1,ICAM3,KRT7,MYC,NCAM2,NRIP1,PCDHA5,PGR,PRLR,TFF3,TIMP4	247 (21)
Tcf7	transcription regulator	-0.04	1.09e-06	AR,BLK,CCL3L3,CD19,CD27,CD79A,CD79B,CXCR3,CXCR5,EN1,FCRLA,GATA3,GPD1L,ID3,IL2RA,IRF4,LAMA3,MSMO1,PDCD1,PKIB,TAFA4,TCL1A,TNF,TNFRSF13C,TOX,ZC3H12D	191 (10)
Hdac	group	-0.037	7.13e-06	ADGRL3,AREG,BDNF,BMP2,CDK5R2,EDN1,EGFR,EYA1,GADD45B,GATA3,HOXA11,IGFBP3,MYC,NR4A1,PKHD1,TNF	215 (20)
valproic acid	chemical drug	-0.034	0.000407	ADCY1,AKR1C3,ANK3,AR,ATP2A3,BDNF,CRHR1,EDN1,EHHADH,GADD45B,GPAM,GREB1,HMGCS2,IGSF1,MAPK10,MS4A1,MSMO1,NQO1,NRG4,PKIB,SCD,THRB,THRSP,THSD4,TNF,ZNF296	256 (21)
triptolide	chemical drug	-0.024	0.0141	ADM,AR,BMP6,CD38,CXCR2,IGFBP3,LAMA3,MYC,TNF
KDM3A	transcription regulator	-0.022	0.00068	ADM,AR,CCN2,EDN1,MYC,PLOD2	91 (7)
lysophosphatidylcholine	chemical - other	-0.022	0.00259	BDNF,CCL3L3,GPR132,IL2RA,MSMO1,SCD,TNF,TNFSF15	195 (20)
MAPK7	kinase	-0.011	2.35e-06	ACSS2,BDNF,CCN2,CXCL10,EDN1,KLF2,MSMO1,MYC,NQO1,NR4A1,SERPINB2,TNF	142 (15)
Calcineurin protein(s)	complex	-0.008	0.0401	BDNF,CCL3,LIN7A,NR4A1,TNF
STAP2	other	0	6.19e-07	CCR7,CXCR1,CXCR2,CXCR3,EGFR,MYC,TNF	123 (14)
ZBTB16	transcription regulator	0	1.86e-05	BMP2,CD38,CD3D,CXCL10,CXCR3,GATA3,ID3,IDO2,IL12RB1,IL2RA,IL6ST,KLF2,KLHL6,ME1,MYC,SCD,TNF,TNFRSF25	235 (24)
ADAMTS18	peptidase	0	0.0001	CCN2,COL4A6,GATA3,ITGB7,KRT14,LAMA3
DIM-C-pPhOH-3-Cl-5-OCH3	chemical reagent	0	0.000795	CCN2,EGFR,MYC,NR4A1
KCNJ10	ion channel	0	0.00152	AKR1B10,CXCL10,GBP5,IGF2
LATS1	kinase	0	0.00173	AREG,CCN2,GATA3,NRCAM,PGR,PRLR	119 (7)
EML4-ALK	fusion gene/product	0	0.00182	BMP2,EGFR,GADD45B,IGFBP3,IRAK1,IRF4,JUNB,KRT14	121 (7)
JAK1	kinase	0	0.00343	CCL3L3,IL6ST,IRF7,JUNB,TF,TNF,WFDC5	160 (17)
IL31	other	0	0.00415	BDNF,JUNB,TRPA1,VGF	103 (10)
CSF	group	0	0.00477	CCL3,CD22,CXCR2,IL6ST,TNF,WFDC5
amino acids	chemical - endogenous mammalian	0	0.00546	IGF2,JUNB,MYC,SLC7A2	189 (24)
L-carnitine	chemical - endogenous mammalian	0	0.00702	CXCR1,EDN1,PDCD1,TNF	243 (17)
MAC	complex	0	0.0079	AKR1C3,AREG,RGS16,TNF	65 (6)
IDR-1002	chemical reagent	0	0.0079	CCL3L3,CXCR1,CXCR2,TNF
Gcg	other	0	0.00809	CPS1,ME1,METTL7B,NR4A1,PEX11A,SLC7A2
MYRF	transcription regulator	0	0.00867	AKR1C3,CCN2,JUNB,LOXL4,PARP10,PWWP3B
cytochalasin D	chemical toxicant	0	0.0091	CCN2,CXCR1,CXCR2,HOXB6,TNF	209 (21)
TEAD4	transcription regulator	0	0.012	ADM,CCN2,EDN1,EGFR,FJX1,GATA3,JUNB,TNNT2
cardiotoxin	chemical - other	0	0.0125	BDNF,CAPN6,CCL3L3,CXCL10,CXCR2,FGF12,IGF2,IGFBP3,IL16,ITGB7,LTA,SERPINB2,TNF
25-hydroxycholesterol	chemical reagent	0	0.0128	CCN2,JUNB,MYC,NR4A1,SCD,TNF
cadmium	chemical toxicant	0	0.0128	BCO1,CYB5A,CYP26B1,MYC,PGR,SLC39A8
propylthiouracil	chemical drug	0	0.0129	ADSS1,AKR1C3,ANK3,ART3,BDNF,CORO1A,DCX,FADS1,IGF2,KRT14,NR4A1,THRSP
tetracycline	chemical drug	0	0.0136	CA3,CACNA2D1,CCN2,GATA2,ME1,TF
IL20	cytokine	0	0.0147	FGL1,IGF2,SERPINC1,VGF
CASZ1	enzyme	0	0.0161	ACAN,EDN1,HTR1B,KCNK3
NVP-TAE684	chemical drug	0	0.0176	EGFR,JUNB,KRT14,MYC
histone deacetylase	complex	0	0.0208	CD1D,JUNB,PRSS8,TNF
carbamylcholine	chemical drug	0	0.0225	APOE,EGFR,NR4A1,PTHLH
PAX5-ELN	fusion gene/product	0	0.0225	CD38,HTR1B,IL2RA,PRLR
AHSG	other	0	0.0244	AKR1C3,PSCA,SNX31,TNF
NFYA	transcription regulator	0	0.0262	CDC25B,F12,GADD45B,GPAM,JUNB,SCD
PLAUR	transmembrane receptor	0	0.0283	JUNB,MYC,SCN2A,TNF
TGFBR1	kinase	0	0.0373	CCN2,CCR7,CXCL10,EDN1,LTB,MYC,SCX
NCOA5	other	0	0.0447	MYC,NR4A1,POU2AF1,TFF3
TET2	enzyme	0	0.0493	AFF3,FBXO15,ITGAX,KLF2,MTSS1,SLC6A4,TCL1A,TNNT2
PTAFR	G-protein coupled receptor	0.006	0.00308	CCL3L3,EGFR,MYC,TNF	150 (16)
HTT	transcription regulator	0.012	0.00714	AMACR,APOE,ATP2B2,BDNF,CAMK2B,CCN2,CLIC6,CPNE5,CXCR5,EN1,FTO,GRIN2B,IGF2,JUNB,KCNAB1,KCNK3,KRT1,NEFH,NR4A1,PDK3,PNOC,RASGRP2,RGS14,RGS16,RRS1,RXRG,THRB,THRSP,VEGFD,VGF	197 (22)
FOXL2	transcription regulator	0.02	0.00677	BMP2,CCL3,CCL3L1,CCL3L3,CYP26B1,PTHLH,SERPINB2	103 (7)
palbociclib	chemical drug	0.022	0.0121	ADM,CXCL10,GADD45B,IGFBP3,IL6ST,IRF7,JUNB
HBEGF	growth factor	0.034	0.00404	AR,BMP2,CAMP,EGFR,IGFBP3,IL23A	206 (19)
PI3K (family)	group	0.043	0.00262	ADM,AKR1B10,CXCL10,DEFB1,KLF2,MUCL1,MYC,NQO1,TNF	154 (18)
CTCF	transcription regulator	0.045	0.000142	BDNF,CCL3L3,CXCL10,FADS1,IGF2,IL12RB1,LHX6,MYC,NEFH,PAX6,PCDHGB3,PDCD1,TNF	140 (13)
FOXA2	transcription regulator	0.046	0.00602	ACSS2,APOE,CA3,DCX,EN1,HMGCS2,LTC4S,NPTX2,PAX6,PCDHA1,SCD,SERPINA5,SLCO1A2,SPEF2,TAT,TF,THBS3,TNF	190 (17)
FOXP3	transcription regulator	0.054	0.00112	CCL3L3,CCR7,GATA3,IL2RA,IRAK1,IRF4,LTA,NR4A1,PDCD1,PIM2,TLR10,TNF,TONSL	194 (18)
hyaluronic acid	chemical - endogenous mammalian	0.06	0.00371	ACAN,CCL3L3,CCR7,CXCL10,CXCR1,FRK,NR4A1,PTHLH,TNF	163 (16)
PTX3	other	0.061	0.00109	CCL3L3,CCN2,GATA3,IRAK1,TNF	162 (13)
FAS	transmembrane receptor	0.074	0.000147	AGER,ARHGEF1,CAMK2B,CCL3,CCL3L3,CCN2,CD1D,CD22,CXCL10,CXCR2,CXCR3,FAIM2,HPR,IL16,IMPA2,LTB,NR4A1,NUAK2,RASGRP2,RGS14,SERPINB2,SIT1,TNF	136 (16)
CYBB	enzyme	0.087	0.0161	CAMP,CCN2,CXCL10,TNF
IL13	cytokine	0.091	2.55e-06	BDNF,CA2,CCL25,CCL3,CCL3L3,CCN2,CD1B,CD1E,CD37,CD52,CD72,CXCL10,CXCR2,DMBT1,EGFR,FADS1,FCRL2,FGD2,GATA3,IL23A,ITGAX,LOXL4,MSMO1,MTSS1,PDLIM2,PRSS8,RAB33A,SLC7A2,TFF3,TIMP4,TNF	231 (20)
beta-estradiol	chemical - endogenous mammalian	0.092	1.51e-09	ADAMTSL4,ADCY1,ADGRB2,ADGRL3,ADM,AGER,ALDH6A1,ANK3,APOE,AR,AREG,ART3,ATP2B2,BDNF,BMP2,BMP6,CA2,CALCA,CCL25,CCL3L3,CCN2,CDC25B,CHRNB4,CLCN3,CLSTN2,COL4A6,CRHR1,CXCL10,CYB5A,CYP26B1,DEFB1,DMBT1,DNPH1,EDN1,EGFR,F12,FADS1,FBLN2,FGD3,FJX1,FRK,GABBR1,GADD45B,GATA2,GATA3,GLRB,GPAM,GPR173,GREB1,GRIK3,GRIN2B,HR,HTR2C,ID3,IGF2,IGFBP3,IGSF1,IL6ST,IRF4,IRF7,JUNB,KCNAB1,KCND3,KCNN3,KLF2,KLK10,KRT13,KRT7,KRT81…	237 (17)
ADAM12	peptidase	0.101	0.0128	CCN2,EGFR,IGFBP3,JUNB,LOXL4,PARM1
YAP1	transcription regulator	0.103	0.00757	AREG,BMP2,CCN2,CCR7,EDN1,EGFR,ENDOU,FAM238C,GREB1,HMGCS2,IGF2,IL6ST,MYC,NRIP3,NUAK2,P4HA1,PIM2,PLOD2,RPS26,S1PR3,SCIN,THBS3,TNF,UCA1	237 (22)
RARA	ligand-dependent nuclear receptor	0.108	0.0307	AR,CD38,CXCR5,CYP26B1,F12,FGF12,GATA3,GREB1,HOXB8,IL12RB1,IL16,MYC,TCL1A,TNF,UBXN10,ZMAT4
CD200R1	transmembrane receptor	0.113	0.000257	AR,CCL25,GATA3,IL2RA,JUNB,MYC,TNF,TNFRSF25	175 (16)
corticosterone	chemical - endogenous mammalian	0.116	0.00135	BDNF,CCN2,CRHR1,CYP4V2,EDN1,GPAM,IL2RA,MYC,SCD,TAT,TIMP4,TNF	177 (22)
NR1H2	ligand-dependent nuclear receptor	0.119	0.00581	APOE,CCR7,CD38,CXCL10,ITGAX,SCD,THRB,TNF	207 (24)
let-7a-5p (and other miRNAs w/seed GAGGUAG)	mature microRNA	0.121	0.034	BDNF,COL27A1,EDN1,KLK10,LOXL4,MYC,NQO1,PLOD2,SCD,TNF
PIN1	enzyme	0.128	0.0192	MYC,PDCD1,PGR,PTCRA,TIMP4,TNF
TET1	enzyme	0.132	0.0192	FBXO15,KLF2,TCL1A,TNNT2
lysophosphatidic acid	chemical - other	0.141	5.93e-05	AREG,CACNA2D1,CCN2,CXCL10,EDN1,EGFR,JUNB,MYC,S1PR3,TF,TNF	166 (17)
GATA2	transcription regulator	0.145	9.58e-06	AR,CAMP,CCL3L3,CST7,CXCL10,DMBT1,EDN1,FCHO1,FCRLA,FGD4,FUT7,GATA2,GATA3,IL16,KEL,KLF2,KRT13,LAX1,LYL1,MYC,PGR,RXRG,S1PR3,SERPINB2,TNF,TSPAN32,UBXN10,UGT2B7	226 (22)
ATP	chemical - endogenous mammalian	0.15	0.00213	ADM,BDNF,CCR7,CXCL10,IL23A,IL2RA,MYC,NR4A1,PAX6,TNF	136 (16)
SFRP4	transmembrane receptor	0.152	0.00702	AREG,MYC,PRLR,TNNT2
TIMP1	cytokine	0.152	0.0303	CD38,IGF2,IGFBP3,TNF
VDR	transcription regulator	0.164	0.0223	BMP2,CD38,CXCL10,EDN1,EGFR,GATA3,IGFBP3,ITGB7,MYC,PDLIM2,PHEX,SCD,SERPINC1
PARP1	enzyme	0.18	0.0105	CXCL10,CXCR2,DNAJC12,EGFR,IL2RA,MYC,PDCD1,TLR9,TNF
MAK683	chemical drug	0.189	0.000121	BMP6,CCL25,EGFR,GATA3,IGFBP3,WNT6	48 (5)
TCF12	transcription regulator	0.191	0.00109	CD3D,GATA3,ID3,IRF4,ITGB7,KLF2,PTCRA,PTPRCAP,RAB33A,TNFRSF25,VGF	58 (5)
lovastatin	chemical drug	0.198	0.00614	APOE,AR,BDNF,CCN2,CXCL10,GATA3,KLF2,MYC,PTHLH,TNF	212 (17)
ID1	transcription regulator	0.202	0.00075	CCN2,GATA3,IGF2,IGFBP3,MYC,SCD,TF,TNF	176 (20)
RARB	ligand-dependent nuclear receptor	0.213	0.0167	ARHGAP4,CARD9,CYP26B1,EGFR,HOXB8,ID3,IGFBP3,KRT1,TCL1A,ZMAT4
Iga	complex	0.214	0.00184	CCL3,CXCL10,IL23A,TNF	167 (17)
MGAT5	enzyme	0.218	0.00262	CXCR2,EGFR,MYC,TNF	165 (11)
OGA	enzyme	0.218	0.00373	ACSS2,APOE,CCL3L3,CREG2,CXCR3,CYP4V2,DPEP1,GFRA3,HRNR,IGF2,IGFBP3,IL20RA,IL23A,IL6ST,ITGB7,KRT6C,KRT81,MSMO1,PCDHB5,PHKB,TEKT5	141 (7)
FOXA1	transcription regulator	0.219	2.84e-06	ALDH6A1,BMP2,CPS1,CXCL10,DCX,EN1,GREB1,MYC,NPTX2,NRIP1,PAX6,PGR,TAT,TF,TFF3,THBS3,TNF	185 (20)
genistein	chemical drug	0.221	1.04e-05	ACAN,ADM,AKR1C3,AR,BDNF,BMP2,C16orf54,CCN2,CXCL10,CXCR1,CXCR2,CXCR3,DNPH1,FCMR,HEXD,HOXA11,IRF7,JUNB,KRT14,MAP4K1,MYC,NAPSA,PGR,PKIB,PRLR,RASAL3,TNF	162 (18)
zinc	chemical drug	0.223	5.38e-05	AKR1B10,BDNF,CA2,IGF2,SCD,SERPINB2,SLC30A2,SLC6A4,STS,TNF	206 (22)
mifepristone	chemical drug	0.224	0.00143	ADM,APOE,AR,AREG,CA2,CCN2,FBLN2,HOXA11,IGF2,IGFBP3,JUNB,MAP4K1,MYC,NR4A1,PDCD1,PGR,PNOC,TAT,TNF	259 (23)
bucladesine	chemical toxicant	0.236	1.31e-07	ADM,AGL,AKR1B10,APOE,AR,BDNF,CAMP,CD38,CXCL10,GADD45B,IGF2,IGFBP3,IL12RB1,IL23A,JUNB,KCNAB2,MYC,NR4A1,PDE8B,PGR,POU2AF1,RGS16,SLC6A4,STC1,TCL1A,TF,TNF,VGF,WHRN	222 (22)
CSF1	cytokine	0.238	0.00128	APOE,CCL3,CXCL10,IDO2,IL23A,IL6ST,IRF4,IRF7,ITGAX,JUNB,KLF2,MSMO1,MYC,ODF3B,PARP10,PGR,SERPINB2,TLR9,TNF,TYMP	131 (16)
IHH	enzyme	0.239	0.0114	CD72,COL27A1,CXCL10,EN1,GPR173,PTHLH,TNF
DDIT4	other	0.243	0.000245	AREG,CXCL10,CXCR3,MIXL1,SCD,TNF	133 (8)
DETA-NONOate	chemical reagent	0.243	0.0155	ASAH2,CCL3,IRF7,MYC,TNF
TGFB3	growth factor	0.264	0.000259	ACAN,CCN2,GATA3,LTC4S,MICAL2,MIXL1,MS4A1,PLOD2,PTHLH,S1PR3,SCD	171 (12)
TREM1	transmembrane receptor	0.265	5.28e-08	AREG,CCL3,CCR7,CXCL10,EDN1,GADD45B,IL23A,ITGAX,LRFN4,LY9,MCF2L2,MCOLN2,NRIP3,PIM2,RGS16,S1PR3,SERPINB2,SLAMF7,TFPI2,TNF,TNFSF15	192 (18)
PDGF BB	complex	0.271	0.021	ADM,AREG,ASAH2,BMP6,CCN2,EDN1,EGFR,ID3,IGF2,JUNB,MYC,NR4A1,RXRG,SCD,SLC6A4,SLCO1A2
TAF4	transcription regulator	0.277	0.00337	AR,AREG,BDNF,CCN2,EGFR,EPGN,VAV3,VEGFD	152 (7)
TNFRSF1A	transmembrane receptor	0.277	0.00492	BDNF,CCL3L3,CCN2,CD38,CLCN3,CXCL10,GATA3,IL23A,NQO1,POU2AF1,TNF	180 (15)
SPIB	transcription regulator	0.277	0.0447	APOE,BMP6,CLEC4M,IL23A,IL2RA,IRF4
tacrolimus	chemical drug	0.279	6.07e-05	AREG,ARHGEF1,CD6,CXCL10,CXCR3,DCX,EDN1,ID3,IL16,IL2RA,IRF4,ITGB7,JUNB,KCNK3,MYC,NCR3,NR4A1,TNF,TNFRSF25	156 (19)
CD38	enzyme	0.282	0.00431	CLCN3,GPAM,IL2RA,ITGB7,KCNAB2,LTA,P4HA1,PKIB,RASGRP2,SLC39A8,ZBTB32
IGF2	growth factor	0.294	0.0368	AREG,BMP2,CCN2,IGF2,IGFBP3,JUNB,MYC,RGS16,TAT
medroxyprogesterone acetate	chemical drug	0.297	0.000169	ADCY1,BDNF,CCL3,CDC25B,COL4A6,CXCL10,EDN1,ID3,IGF2,IL2RA,IL6ST,JUNB,LTB,MAN1A2,MAPK10,MSMB,MYC,MYLK3,ODF3B,P4HA1,PGR,SCD,SCRIB,TFPI2,TNF,TRIM55,WNT2B	244 (19)
CXCR4	G-protein coupled receptor	0.314	0.000389	CXCL10,CXCR2,EGFR,IL2RA,JUNB,MYC,PGR,TNF	193 (19)
TAL1	transcription regulator	0.314	0.00624	BHMT2,CD1E,GATA2,GATA3,MYC,NCF1C,PRSS8,PTCRA,PTPRCAP,RAB33A,SERPINB2,TMEM156,TOX	126 (11)
TRAF2	enzyme	0.314	0.0214	ADM,CXCL10,EGFR,IRF4,KLF2,TNF
mir-19	microRNA	0.328	0.0348	ADCY1,CCN2,MSMO1,TNF
Ca2+	chemical - endogenous mammalian	0.345	0.00103	AGER,AR,BDNF,CALCA,CD19,EDN1,EGFR,HMGCS2,ID3,JUNB,KRT1,KRT14,NAPSA,NR4A1,SERPINB2,STC1,TNF,VEGFD	218 (19)
POU5F1	transcription regulator	0.352	0.000848	BMP2,CD27,CXCL10,EN1,ERAS,FBXO15,GATA2,GATA3,GREB1,ID3,IL6ST,KLF2,KLK14,KRT14,LTA,MIXL1,MYC,PAX6,TCL1A,TF,TNF,TNFRSF25	221 (22)
simvastatin	chemical drug	0.362	0.000747	APOE,AR,BMP2,CCL3,CCN2,EDN1,FADS1,IGFBP3,IL23A,KLF2,MYC,NEAT1,NRIP1,S1PR3,TNF	183 (16)
GNAS	enzyme	0.365	0.000869	CCR7,CD22,GPR132,IL2RA,IRAG2,LPP,MYC,NR4A1,PDE8B,PTHLH,SCD,SEMA3A,VGF	173 (21)
SP3	transcription regulator	0.365	0.00172	ALOX15B,CDC25B,CHRNA3,EGFR,IGF2,IGFBP3,ITGAD,KRT81,NPTXR,PGR,PRLR,PTCRA,RASGRP2,SLC39A8
cyclosporin A	biologic drug	0.369	9.92e-07	APOE,ARHGEF1,BDNF,BMP2,CAMP,CAPN6,CCL3L1,CCN2,CCR7,CD1D,CD6,CXCR3,EDN1,EGFR,FREM2,ID3,IL16,IL2RA,IRF4,ITGB7,KCNK3,LAMA3,LTA,MYC,NCR3,NR4A1,NRCAM,PRLR,PTHLH,SCD,TNF	183 (17)
PDPK1	kinase	0.369	0.000105	CCR7,CXCL10,KLF2,MYC,PDK3,SERPINB2,TNF	201 (23)
MIF	cytokine	0.371	0.000526	CCL3L3,CXCL10,CXCR1,GRIN2B,IL16,IL23A,IL2RA,IL6ST,IRF7,RETN,TNF,ZBP1	206 (20)
NCOA2	transcription regulator	0.372	0.00412	AR,BMP2,CCL3L3,CCR7,CXCL10,GBP5,IRF4,IRF7,NQO1,PGR,TNF	212 (23)
ITGB1	transmembrane receptor	0.376	0.0102	APOE,CCL3L3,COL27A1,CXCL10,IGF2,ITGB7,JUNB,KLF2,MYC,TNF
laminaran	chemical drug	0.378	7.65e-05	CCL4L1/CCL4L2,CXCL10,IL2RA,MCOLN2,SERPINB2,SGPP2,SLC39A8
RARG	ligand-dependent nuclear receptor	0.378	0.000717	AREG,BMP2,CCN2,CYP26B1,GREB1,HOXB8,MYC,TCL1A,ZMAT4	240 (19)
MSB0011359C	biologic drug	0.378	0.00273	CCL3L3,CD3D,CXCL10,GADD45B,GBP5,JUNB,KLF2
NEDD9	other	0.378	0.00813	ADM,ATP2B2,BMP2,LIN7A,PLOD2,STC1,TF	124 (7)
T-5224	chemical reagent	0.378	0.0306	ABTB2,ACSS2,AREG,BDNF,FGF12,GADD45B,TFPI2
MSC	transcription regulator	0.389	6.55e-07	CD19,CD79A,FCRL2,FCRL4,FCRL5,FUT7,IRF7,POU2F2,PSD3,STS,ZAP70
MMP2	peptidase	0.391	0.0106	BMP2,EGFR,IL6ST,IRF7,MYC,TNF
WWTR1	transcription regulator	0.392	0.00421	ADGRG5,BMP2,CCN2,CCR10,EGFR,GATA3,IRF7,KRT14,LAMA3,UCA1	164 (15)
daidzein	chemical drug	0.397	2.49e-07	AKR1C3,APOE,BDNF,C16orf54,CXCR3,DNPH1,FCMR,IRF7,MAP4K1,MYC,NQO1,PKIB,PRLR,RASAL3	217 (23)
ethanol	chemical - endogenous mammalian	0.399	0.0183	ADM,ALOX15B,BDNF,CCN2,EDN1,EGFR,GPAM,GRIN2B,IL16,IRF7,ITGAX,MYC,NQO1,NRIP1,PDCD1,RRS1,SCD,TAT,TFF3,TFPI2,TLR9,TNF
INSR	kinase	0.402	0.00223	ALDH6A1,AREG,ATP2A3,CAPN10,CCN2,CERS6,CORO1A,EDN1,FTO,GPAM,HOXB8,IGF2,IL2RA,JUNB,LTC4S,MIXL1,MSMO1,MYC,NR4A1,PAX6,PDCD1,RGS16,SCD,SEMA3A,SLAMF7,ST8SIA2,TNF	224 (24)
SMAD4	transcription regulator	0.402	0.00246	AREG,BDNF,BMP2,CCN2,CD79A,EDN1,EGFR,FUT7,GADD45B,ITGB7,MYC,PAX6,PNOC,PTHLH,S1PR4,SCD,TNF	224 (17)
prexasertib	chemical drug	0.412	0.0442	ADM,GADD45B,IRF7,MYC,TNF
tretinoin	chemical drug	0.421	4.34e-07	ABCA12,ACSS2,ADM,AFF2,APOE,AR,AREG,ARHGEF1,ATP2A3,ATP2B2,BCO1,BMP2,BMP6,CA2,CAMK2B,CCL3,CCL4L1/CCL4L2,CCN2,CD1D,CD38,CD52,CD6,CXCL10,CXCR5,CYP26B1,DCX,EDN1,EGFR,EN1,ERAS,FGF12,GATA2,GATA3,HMGCS2,HOXA11,HOXB5,HOXB6,HOXB8,ICAM3,ID3,IGF2,IGFBP3,IL16,IL6ST,IRF4,ITGAX,ITGB7,KRT1,KRT14,KRT7,LSP1,LTC4S,MAPK10,MEI1,MFNG,MS4A1,MYC,NCF1C,NEFH,NRIP1,PAX6,PLCB2,PRAM1,PTHLH,RXRG,SCD,SERPINA5,SERPINB2,SLAMF7,S…	255 (18)
PARK7	enzyme	0.438	0.000288	AR,CCL3L3,EGFR,IL23A,PDCD1,TNF	189 (20)
LIN28A	other	0.44	0.0421	AR,CCN2,MYC,SCD
SLC22A5	transporter	0.447	0.00109	BMP6,IGFBP3,ITGB7,JUNB,TNF
LATS2	kinase	0.447	0.00477	AREG,CCN2,GATA3,NRCAM,PGR,PRLR	94 (5)
COMMD3-BMI1	transcription regulator	0.447	0.00583	HOXA13,HOXB5,HOXB6,MS4A1,POU2AF1
TUG1	other	0.452	0.00702	BDNF,KLF2,MYC,TNF	86 (7)
bleomycin	biologic drug	0.468	0.0015	APOE,CAMK2B,CCL3L3,CCN2,CDC25B,CPD,CXCL10,EGFR,FCRL5,IRAK1,IRF7,MYC,NR4A1,TIMP4,TNF,TNFSF15,TSPOAP1	152 (12)
MAPK1	kinase	0.471	8.56e-05	ALOX15B,APOE,AR,BDNF,CCL3L3,CCN2,DGKI,FCMR,GATA3,GBP5,HOXA11,IL12RB1,IL2RA,IRF7,JUNB,MNS1,MYC,NPTX2,NR4A1,POU2F2,RGS16,S1PR3,STC1,TNF	164 (17)
MTOR	kinase	0.473	0.000674	ADM,AMACR,AR,BEX1,CCR7,DEFB1,EGFR,GATA3,HMGCS2,IGF2,IL23A,IRAK1,MICAL1,MYC,PDK3,PGR,PIM2,RPL19P12,TNF,TNFRSF25,ZAP70	138 (15)
Pkc(s)	group	0.478	6.47e-05	ADM,BDNF,CCN2,CRHR1,EDN1,EGFR,GADD45B,IGF2,JUNB,MS4A1,NQO1,NR4A1,POU2F2,PSCA,SLC6A4,STC1,TNF	185 (23)
NANOG	transcription regulator	0.478	0.0357	BMP2,EN1,ERAS,ID3,MIXL1,MS4A15,MYC,NRIP1,PAX6
CD3 group	group	0.479	0.000451	GATA3,IL2RA,KLF2,PDCD1,PLA2G4C,SCD,TNF	160 (17)
colchicine	chemical drug	0.492	0.0167	BDNF,CCN2,NQO1,PTHLH,TAT
PP2/AG1879 tyrosine kinase inhibitor	chemical drug	0.501	0.00635	CCN2,CD38,EDN1,EGFR,GRIA2,IL2RA,TNF	167 (19)
deferoxamine	chemical drug	0.511	0.0117	ADM,BDNF,CAMP,CCL3L3,CCR7,EGFR,GADD45B,IGFBP3,ITGB7,LAMA3,ME1,MYC
CTNNB1	transcription regulator	0.514	3.51e-05	ACAP1,AR,BDNF,BMP2,CA3,CCL3,CCN2,COL27A1,COL4A6,CXCL10,CYB5A,DPEP1,EDN1,EGFR,FBLN2,FCRL5,FGD2,FGD4,GADD45B,GATA2,GATA3,GPAM,HMGCS2,ID3,IGF2,IL23A,IL2RA,IRF4,ITGB7,KRT1,KRT7,LGR6,LHX6,LSP1,ME1,MYC,NR4A1,NRCAM,PDCD1,PTCRA,RETN,RPS26,RTL9,SCD,SERPINA5,SERPINB2,TCL1A,TNF,WNT6	193 (20)
TAC1	other	0.514	0.00813	CRHR1,CXCL10,EGFR,PNOC,SERPINB2,TNF,TNFSF15	124 (14)
actinomycin D	biologic drug	0.517	0.00149	ADM,AR,BDNF,CCN2,CD27,CD38,CERS6,CPD,LTA,MYC,PTHLH,RETN,TF,THRB,TNF	256 (24)
aldosterone	chemical - endogenous mammalian	0.52	0.0101	ADM,BDNF,BMP2,CCN2,EDN1,EGFR,IL16,KCNMA1,PSCA,TAT,TNF
FGFR2	kinase	0.524	0.00837	CA2,CLIC6,EFHC2,EN1,IGF2,KRT1,LGALS2,MYC,PTHLH
IFNGR1	transmembrane receptor	0.525	0.00057	CCL3L3,CCR10,CD38,CXCL10,CXCR3,GBP5,IL12RB1,IL23A,IRF7,TLR9,TNF,TRAF3IP3,UGT2B7	170 (15)
5-hydroxytryptamine	chemical - endogenous mammalian	0.536	0.00159	ARHGEF1,ASIC3,BDNF,CCN2,MYC,NR4A1,PLCB2,SERPINB2,SLC6A4,TNF	177 (20)
CAMK4	kinase	0.537	0.00702	BDNF,CAMP,DCX,JUNB,TNF	178 (16)
IRAK4	kinase	0.538	0.000215	CXCL10,EDN1,IL23A,IRAK1,IRF4,IRF7,NR4A1,RGS16,TNF	133 (15)
CD40	transmembrane receptor	0.539	0.000842	CCL3,CD22,CD27,CD38,CXCL10,HSH2D,IL2RA,IRF4,LTA,MYC,NEFH,PDCD1,POU2AF1,SLAMF7,TCL1A,TLR9,TNF,TNFRSF13B,TNFRSF25	163 (21)
BRCA1	transcription regulator	0.55	0.00872	AR,AREG,CAMK2B,EGFR,GADD45B,IRF7,LAMA3,MYC,NQO1,STC1,TNF	213 (19)
tributyrin	chemical drug	0.557	0.00651	ADM,ATP2A3,CCN2,EDN1,ID3,SERPINB2
SMAD3	transcription regulator	0.563	5.29e-08	ACSS2,AREG,ARHGAP22,ARHGAP27,BMP2,BMP6,CCL3L3,CCN2,CD79A,CXCL10,EDN1,EN1,F12,GADD45B,GATA3,ID3,IL23A,IL2RA,JUNB,MYC,PDCD1,PTHLH,S1PR3,S1PR4,SCD,TF,TIMP4,TNF	207 (20)
nitrofurantoin	chemical drug	0.577	0.00128	AMACR,APOE,C4BPA,CAPN6,CCL3L3,CPS1,CXCL10,EHHADH,HMGCS2,IGFBP3,MYC,NQO1
HOXA10	transcription regulator	0.577	0.0029	ADM,APOE,CA3,EGFR,HOXA11,IGFBP3,KCNAB1,ME1,MFNG,NR4A1,SCD,THRSP
FYN	kinase	0.577	0.0348	CXCL10,EGFR,IRF4,TNF
bee venom	chemical - endogenous non-mammalian	0.577	0.0411	AREG,GPR35,JUNB,KLF2,SERPINB2,TNF
EGR3	transcription regulator	0.586	0.00327	ADM,APOE,CPD,ID3,IL2RA,IL6ST,IRAK1,MCOLN2,MYC,SCIMP,ZBTB32	139 (12)
GDF2	growth factor	0.588	0.00115	EDN1,EGFR,GADD45B,GATA2,GATA3,ID3,MYC,NRCAM,SCD,TRIM55,VAT1L	164 (10)
promegestone	chemical drug	0.596	0.0316	AREG,CCN2,EGFR,MYC,PGR,PIM2
Smad2/3-Smad4	complex	0.6	0.00167	AREG,CCN2,IGFBP3,IRF7,MYC
GATA1	transcription regulator	0.606	8.98e-05	AFF3,ARHGAP4,BMP6,CA2,CPD,CXCR3,GATA2,GATA3,IL6ST,ITGAX,JUNB,LYL1,MS4A1,MYC,NEFH,NRARP,PIM2,SCIN,SP140,TFF3	101 (9)
TP53	transcription regulator	0.609	0.00484	ACSS2,ADAMTSL4,APOE,AR,AREG,ARHGAP45,ARHGEF4,ASTN2,BDNF,CAMK2B,CCL3L3,CCN2,CCR7,CDC25B,CERS6,CORO1A,CXCL10,CXCR1,CXCR2,CXCR3,CXCR5,CYB5A,CYP26B1,DEF6,DNAJC12,DPEP1,EDN1,EGFR,FBLN2,GADD45B,GPD1L,GPR17,GPR179,ID3,IGF2,IGFBP3,IL12RB1,IL16,IL2RA,IRF7,ITGB7,JUNB,KCNK3,KCNMA1,KRT14,LPP,LSP1,MAP4K1,ME1,MIR155HG,MYC,MYLK3,NRARP,P4HA1,PDK3,PGR,PLOD2,PTCHD4,PTCRA,PTGER1,RGS16,RPS26,SCD,SCRIB,SERPINB2,SERPI…	207 (15)
EGLN1	enzyme	0.61	0.00166	ADM,AGER,AREG,EDN1,MYC,PRLR,TNF	179 (19)
PPIF	enzyme	0.632	0.00017	ARHGAP22,BMP6,CXCL10,CXCR2,CXCR3,HCAR1,IL16,PIF1,SPON2,TNF	94 (7)
TLR7/8	group	0.64	0.00389	CA2,EDN1,KCNMA1,MCOLN2,TNF
di(2-ethylhexyl) phthalate	chemical toxicant	0.655	0.00371	AR,EGFR,EHHADH,MYC,PEX11A,PGR	128 (11)
IFNA1/IFNA13	cytokine	0.659	0.0178	AR,CXCL10,IRF7,MYC,ZBP1
CAMP	other	0.663	0.0094	CAMP,CCL3,CCR7,CXCL10,CXCR2,IL23A,ITGAX,TNF	126 (15)
CASR	G-protein coupled receptor	0.664	0.00295	ACAN,CXCL10,EDN1,EGFR,GABBR1,GATA3,IGFBP3,ITGB7,PDLIM2,PTHLH	176 (19)
TP63	transcription regulator	0.68	0.00931	ADM,AREG,CAPN6,CCN2,CYP26B1,EDN1,EGFR,HIP1R,ID3,IGFBP3,IRF4,JUNB,KCNMA1,KRT1,KRT14,KRT6C,KRT7,LAMA3,MIR155HG,MYC,PTHLH,RASAL3,SCRIB,SERPINB2,SPATA18,TNFSF15	183 (16)
NFAT5	transcription regulator	0.684	0.0215	AR,AREG,CXCL10,EDN1,IL23A,IRAK1,LAMA3,SLC7A2,TNF
verteporfin	chemical drug	0.686	0.0176	CCN2,EGFR,IGFBP3,TNF
PPP2CA	phosphatase	0.686	0.026	CXCL10,IL2RA,IRF7,MYC,TNF
H89	chemical drug	0.687	7.69e-06	ACAN,AREG,BDNF,BMP2,BMP6,CCL3,EGFR,FAM3B,IL23A,JUNB,MYC,NR4A1,PGR,POU2AF1,TFPI2,TNF	155 (16)
sphingosine-1-phosphate	chemical - endogenous mammalian	0.687	0.00179	ACAN,AKR1B10,CCN2,CLGN,CXCL10,EGFR,GBP5,S1PR3,S1PR4,ST8SIA2,TNF	176 (18)
IL4	cytokine	0.693	1.41e-13	ADCY1,ALOX15B,APOE,AREG,BDNF,CA2,CCL25,CCL3,CCL3L3,CCR7,CD1B,CD22,CD38,CD6,CD72,CD79A,CD79B,CLCN3,CST7,CXCL10,CXCR1,CXCR2,CXCR3,CXCR5,CYB5A,DNAJC12,EHHADH,FADS1,FNIP2,FUT7,GADD45B,GATA3,GBP5,GPR18,HSH2D,ID3,IL12RB1,IL16,IL2RA,IL6ST,IRF4,IRF7,ITGAX,ITGB7,JUNB,KCNAB2,KRT1,KRT7,LGALS2,LSP1,LTA,LTB,LTC4S,LYL1,MIR155HG,MS4A1,MYC,NFKBID,ODF3B,PARP10,PDCD1,PIM2,PKIB,PLA2G4C,PLOD2,POU2AF1,POU2F2,PRSS8,PT…	204 (16)
IL12B	cytokine	0.696	0.0191	CXCL10,IL12RB1,IL23A,LTA,TNF
SYK	kinase	0.706	0.000207	CCR7,CXCL10,EDN1,FCMR,GATA3,IL23A,KLF2,LY9,PDCD1,TFPI2,TNF	171 (20)
NC410	biologic drug	0.707	0.0046	CCL3L3,CD3D,CXCL10,GADD45B,GBP5,JUNB,KLF2,TNFRSF25
TMPRSS2-ERG	fusion gene/product	0.707	0.0187	AREG,COL27A1,HCAR1,ID3,LAMA3,LTB,MYC,MYEOV
RUNX3	transcription regulator	0.718	0.00225	AKAP6,CAPN6,CCN2,CCR7,CD79A,IL6ST,ITGAX,MYC,RNF150,TNF	229 (19)
INHBA	growth factor	0.728	0.0043	AKR1C3,BMP2,CCN2,FIGN,JUNB,MIXL1,PLOD2,PRLR,RGS16,SERPINA5,SERPINB2,TNNT2,VAV3	247 (21)
QKI	other	0.728	0.0275	CLEC4M,EGFR,ITGAX,MSMO1,SCD,TNNT2
RIPK1	kinase	0.744	0.0245	CCL3L3,CXCL10,EGFR,IGF2,TNF
sirolimus	chemical drug	0.746	0.0439	ADM,AR,BEX1,BMP2,CCL3L3,CCN2,CCR7,CHRNB4,GATA3,GRIN2B,HMGCS2,IGF2,IL16,IL2RA,IRF7,JUNB,KLF2,MYC,NFKBID,RPS26,SCD,SLC39A6,TNF,VEGFD
decitabine	chemical drug	0.762	0.00394	APOE,AR,BDNF,BMP6,CCN2,CCR7,CD79B,CXCL10,CXCR1,CXCR3,DEFB1,DMBT1,EGFR,FOXF2,GADD45B,GLRB,GPAT2,HMGCS2,HTR1B,IGFBP3,IRAK1,IRF7,ITGAX,JUNB,KLK10,KRT7,LAMA3,MYC,MYEOV,NPTX2,NQO1,PDLIM2,PGR,TFPI2,TNF,TNFRSF25	240 (20)
TFPI2	other	0.762	0.00546	AREG,CXCL10,GADD45B,JUNB	101 (7)
IL6	cytokine	0.763	1.58e-05	ADM,AGL,AKR1B10,APOE,AR,AREG,BDNF,BMP2,BMP6,CALCA,CCL3L1,CCL3L3,CCN2,CCR7,CD38,CD79A,CHRNB4,CPS1,CXCL10,CXCR3,EGFR,F12,FGL1,GADD45B,ICAM3,IGF2,IGFBP3,IL23A,IL6ST,IRF4,JUNB,KRT14,MYC,PDCD1,S1PR3,STS,TF,THRSP,TLR10,TLR9,TNF,TNFRSF17,TNFRSF25	225 (22)
MYB	transcription regulator	0.774	2.94e-05	ACAP1,ADM,CAMK2B,CARNS1,EGFR,GATA3,GPR18,IGF2,IGFBP3,IL2RA,METTL7B,MTSS1,MYC,PAX6,PTCRA,TNFRSF13C	222 (20)
CD5	transmembrane receptor	0.792	1.41e-05	CCL3,CCR7,CD52,CD72,IL2RA,MSMO1,NR4A1,PIM2,TLR9	148 (14)
TRAF3IP2	enzyme	0.808	0.0113	AGER,CAMP,CCN2,CXCL10,GATA3,TNF
histamine	chemical - endogenous mammalian	0.814	0.00182	AREG,BMP2,CCL3,CXCL10,IL16,NR4A1,SEMA3A,TNF	145 (17)
BCL11B	transcription regulator	0.816	0.00233	AREG,CCL3,HMGCS2,IL2RA,LTA,LTB,TNF	80 (7)
PEX5	other	0.816	0.00311	ACSS2,AMACR,CA2,EHHADH,FADS1,HMGCS2
DRD2	G-protein coupled receptor	0.816	0.00862	BDNF,GRIN2B,IGFBP3,IRAK1,LTB,PDCD1,PRLR	221 (21)
IL6R	transmembrane receptor	0.816	0.0288	CCL3,CXCL10,ICAM3,IGF2,IL6ST,TNF
POR	enzyme	0.816	0.0454	EHHADH,ELOVL5,FGL1,GADD45B,GREB1,MSMO1,NRG4,SCD,ZMAT4
CCR2	G-protein coupled receptor	0.821	0.0282	CCL3L3,CXCL10,FBLN2,IL23A,P4HA1,TIMP4,TNF
LY294002	chemical drug	0.843	1.38e-06	ACAN,ACSS2,AGL,APOE,AR,ART3,ATP2B2,BDNF,BMP2,CCN2,CD38,CHRNB4,CLCN3,CRHR1,CRYBB1,CXCL10,EGFR,FRK,HOXA13,IGF2,IGFBP3,JUNB,ME1,MYC,NEFH,NQO1,NR4A1,PRINS,RETN,RXRG,SCD,SLCO1A2,TFPI2,TNF,TYMP	223 (21)
STAU1	transporter	0.849	0.00152	KLF2,KRT1,MYC,TNFSF15
SB 216763	chemical drug	0.849	0.0107	CCN2,MYC,NR4A1,SCD,TNF
LDL	complex	0.858	0.0165	ADCY1,APOE,BMP2,CAMK2B,CCL3,CCN2,CCR7,CXCL10,HOXA11-AS,IGFBP3,IRF7,LTA,NR4A1,TNF
IFI16	transcription regulator	0.861	0.0225	AREG,CCL3,CXCL10,EDN1,MYC,TNF
IKBKE	kinase	0.877	0.00259	CCL3L3,CXCL10,FCRL5,IL23A,IRF7,MYC,PDK3,TNF	122 (16)
NR4A1	ligand-dependent nuclear receptor	0.877	0.0238	ADM,APOE,CCN2,CST7,EHHADH,HCAR1,IL16,IL2RA,NR4A1,PDCD1,PDK3,PHKB,SCD,TNF
NGF	growth factor	0.889	1.99e-05	ADM,AGL,AKR1B10,ASIC3,BDNF,CCR7,CHRNB4,ECEL1,EGFR,GRIA2,GRIN2B,ID3,IGF2,JUNB,MYC,NR4A1,SCN2A,TNF,TRPA1,VGF	188 (21)
IRF8	transcription regulator	0.894	0.00523	APOE,CCR7,CD37,CXCL10,ID3,IRF4,IRF7,LSP1,MS4A1,MYC,TLR9,TNF	198 (21)
EOMES	transcription regulator	0.894	0.00988	ADM,CXCR5,HOXA13,IGFBP3,MICAL2,MIXL1,PDCD1,TFPI2
F3	transmembrane receptor	0.896	0.00867	AREG,CARD9,CCN2,SEMA3A,SERPINC1,TNF	152 (17)
N-acetylmuramyl-L-alanyl-D-isoglutamine	chemical - endogenous non-mammalian	0.899	0.00867	CARD9,CCL3,DMBT1,IL23A,IL2RA,TNF	125 (14)
HRAS	enzyme	0.901	0.00157	ADM,AMACR,AREG,CCL3,CCN2,CXCL10,CXCR3,EGFR,FBLN2,FUT7,HOXA11,HOXB6,IGF2,IGFBP3,IL6ST,IRAG2,JUNB,LPP,LSP1,MSMO1,MYC,NQO1,PCDHGA11,PCDHGA3,PLOD2,PTHLH,PWWP3B,SCD,SERPINB2,SPSB4,TNF,TYMP	196 (17)
CHUK	kinase	0.908	0.0102	BMP2,CCL3L3,CXCL10,FOXF2,GADD45B,GRIN2B,IL23A,JUNB,MYC,RGS16,SERPINB2,TNF
CREM	transcription regulator	0.912	0.000932	APOE,CAMP,FUT7,GADD45B,IRAK1,JUNB,MNS1,MSMO1,NFKBID,NR4A1,PDCD1,TNF	182 (20)
CSHL1	growth factor	0.912	0.023	AR,BMP2,CA3,CCN2,TOX
IgG	complex	0.926	2.71e-08	ADM,APOE,AREG,CCL3,CCL3L3,CD1B,CXCL10,CXCR3,EDN1,GADD45B,IL16,IL2RA,IRF4,JUNB,KLF2,KRT13,LY9,MS4A1,MYC,PDCD1,PRSS8,SERPINB2,SLAMF7,TNF,TNFRSF13B,TNFRSF13C,TNFRSF17,TNFSF15,VGF	190 (17)
CREB1	transcription regulator	0.931	3.15e-06	ADM,APOE,ARFGEF3,BDNF,CACNA2D1,CCL3,CD3D,CD79A,CPD,DCX,DMBT1,ECEL1,EDN1,FAM3B,FUT7,GADD45B,HTR2C,IL2RA,IRF7,JUNB,MNS1,MSMO1,MTSS1,MYC,NFKBID,NPTX2,NR4A1,S1PR3,SCD,SORCS3,STC1,TF,TLR9,TNF,VGF	211 (17)
BMP4	growth factor	0.942	0.00942	ACAN,BMP2,CCR7,EGFR,FGF12,GATA2,GATA3,ID3,JUNB,KRT7,MIXL1,MYC,TNNT2	176 (18)
Collagen type II	complex	0.943	0.00529	BMP2,BMP6,CCL3L3,CXCR2,TNF	183 (16)
HMGA1	transcription regulator	0.945	0.00117	CD19,GATA2,ID3,IGFBP3,IL2RA,JUNB,KLF2,LTA,MYC,MYEOV,PIM2,SHC3,WNT6	227 (22)
Wy 40905	chemical reagent	0.946	0.0106	AKR1B10,AR,GADD45B,JUNB,NR4A1,SLC6A4
LRP6	transmembrane receptor	0.949	0.0178	CCN2,GATA3,MYC,PRLR,TNF
Hbb-b2	other	0.956	2.04e-05	CXCL10,CXCR2,CXCR3,CXCR5,IL16,LTB,PRLR,TF	109 (7)
Hbb-b1	transporter	0.956	0.00277	CXCL10,CXCR2,CXCR3,CXCR5,IL16,LTB,PRLR,TF
NFATC1	transcription regulator	0.956	0.00351	CXCR5,EDN1,IL2RA,MYC,NQO1,PDCD1,POU2AF1,PRLR,TNF	175 (20)
LIN28B	other	0.97	0.00604	CCN2,MYC,SCD,SCX,THRB,TNF	151 (7)
INSIG1	other	0.977	0.00806	ACSS2,APOE,CCR7,CXCL10,FADS1,GPAM,HMGCS2,SCD	111 (7)
RAD21	transcription regulator	1	0.000401	BDNF,IGF2,MYC,PCDHB5,PCDHGB3,PIM2,ST8SIA2
cyproterone acetate	chemical drug	1	0.000475	AR,MYC,PRLR,TAT	210 (15)
PHB2	transcription regulator	1	0.001	AREG,BMP2,IL6ST,PGR	119 (7)
HMG20A	transcription regulator	1	0.00232	ACSS2,ADM,CCN2,CXCL10,EDN1,IGFBP3,IRF7,MYC,RGS16	182 (13)
BAHCC1	other	1	0.00415	GATA2,HOXB6,HOXB8,LHX6
CSF1R	kinase	1	0.00529	CCL3L3,JUNB,MYC,PGR,TNF	170 (18)
TEAD2	transcription regulator	1	0.00988	ADM,CCN2,EDN1,FJX1,TNNT2
TEAD3	transcription regulator	1	0.0107	ADM,CCN2,EDN1,FJX1,TNNT2
CRNDE	other	1	0.0134	EGFR,GADD45B,NR4A1,RASGRP2
IMMT	other	1	0.0176	AREG,CXCL10,IGFBP3,SERPINB2
KRT17	other	1	0.0176	CCL3L3,CXCL10,CXCR2,TNF
trans-hydroxytamoxifen	chemical drug	1	0.0193	ADM,APOE,AREG,GREB1,KRT7,KRT81,LOXL4,PLOD2,SLC39A6,STC1
SKIC2	enzyme	1	0.0283	KRT14,P4HA1,PLOD2,STC1
KDM3B	enzyme	1	0.0401	ABCA12,CCN2,GATA2,S1PR3,TXNDC16
HIF1A	transcription regulator	1.006	0.00107	ACAN,ADM,APOE,BMP2,CCL3L3,CCN2,CCR7,CORO1A,CXCL10,CXCR1,CYB5A,EDN1,EGFR,FUT7,GADD45B,HOXA13,IGF2,IGFBP3,KRT14,MYC,NCR3,NR4A1,NRARP,P4HA1,PIM2,PLOD2,SCD,TNF	219 (17)
PRL	cytokine	1.006	0.0098	AKR1C3,AREG,CPD,CXCL10,EGFR,ID3,IGF2,IGFBP3,IL2RA,IRF7,KRT14,MYC,PARM1,PARP10,PRLR,TNF	238 (24)
MEF2A	transcription regulator	1.007	0.000311	BDNF,CLIC6,CXCL10,EDN1,GATA2,GATA3,IRF7,KLF2,NR4A1
bicuculline	chemical - endogenous non-mammalian	1.009	0.00439	BDNF,GADD45B,GRIA2,JUNB,NPTX2,NR4A1	188 (17)
flutamide	chemical drug	1.019	0.000202	AR,DCX,IL6ST,ME1,NQO1,NR4A1,PSCA,PTHLH,SERPINA5,TNF	228 (20)
POU2AF1	transcription regulator	1.026	0.000104	AGER,CD79A,CD79B,CXCR5,GATA3,ID3,IRF4,MEF2B,MYC,POU2AF1,TNFRSF13C,ZBTB32	171 (15)
Hsp90	group	1.026	0.00225	AR,EGFR,MYC,NCR3,SLC6A4,TNF,TSSK6,ZAP70	207 (22)
ITK	kinase	1.026	0.0072	CCR10,GATA3,MYC,SCIMP,SLAMF7,TF,TNF	155 (20)
Alpha catenin	group	1.029	0.0387	AREG,CXCL10,EPGN,IGF2,IL6ST,MYC,TNF
10E,12Z-octadecadienoic acid	chemical - endogenous mammalian	1.035	0.000342	ACSS2,ALDH6A1,CA3,CAMK2B,ENDOU,FADS1,IGFBP3,IL6ST,ME1,NR4A1,RETN,SCD,TNF	175 (17)
AGT	growth factor	1.038	3.48e-07	ADM,AGER,ANK3,AREG,ASAH2,ATP2B2,BDNF,BMP2,BMP6,CACNA2D1,CCL3L3,CCN2,CCR7,CLEC4M,CLGN,COL4A6,CXCL10,DMBT1,EDN1,EGFR,ENDOU,GABBR1,GLDN,GPR18,HABP2,HOXB5,HSD17B13,ID3,IGFBP3,IL23A,IL2RA,IL6ST,IRF7,ITGAX,ITGB7,KCND3,LOXL4,LPP,LTA,MSMO1,MYC,NAPSA,NPTX2,NR4A1,PDCD1,PRSS8,PTHLH,SCN2A,SERPINB2,SSPOP,STC1,TNF	168 (15)
deoxycorticosterone acetate/potassium chloride/sodium chloride	chemical reagent	1.067	0.011	IL23A,THRB,TIMP4,TNF
mir-24	microRNA	1.067	0.0145	CXCR3,GATA3,IL2RA,MYC,TNF
CD80	transmembrane receptor	1.067	0.0208	CD27,IL2RA,PDCD1,TNF
TXNRD1	enzyme	1.067	0.0263	ME1,NQO1,SCD,TNFRSF25
BMPR1A	kinase	1.067	0.0303	ACAN,EN1,ID3,TNF
Collagen type I (complex)	complex	1.067	0.0343	APOE,MYC,PGR,PLOD2,TNF
PI3K (complex)	complex	1.084	0.0112	CCL3,CCN2,CD79B,CXCL10,FUT7,GATA2,GATA3,IGF2,IL23A,KLF2,LSP1,MYC,NQO1,TNF,TYMP
1-palmitoyl-2-(5-oxovaleroyl)-sn-glycero-3-phosphorylcholine	chemical reagent	1.091	0.0121	BMP2,IGFBP3,MYC,TNF
GNRH	group	1.091	0.0161	IGFBP3,SEMA3A,STC1,VGF
MED13	transcription regulator	1.091	0.0325	MYC,SCD,THRSP,TMEM45B
PTH1R	G-protein coupled receptor	1.103	0.00885	AR,CDC25B,PHEX,PTHLH
dimethylnitrosamine	chemical toxicant	1.103	0.0348	IGF2,NQO1,NR4A1,TNF
CCR5	G-protein coupled receptor	1.112	0.00389	CCL3,CCL3L3,CXCL10,IL23A,TNF	121 (14)
calcium chloride	chemical drug	1.114	8.09e-05	CD1D,ID3,NR4A1,STC1
RPS6KA5	kinase	1.117	0.000204	CCR7,IL2RA,JUNB,MYC,TNF	110 (13)
hemozoin	chemical - endogenous non-mammalian	1.121	0.00621	CCL3,CCL3L3,CXCR2,TNF	180 (15)
PRKCE	kinase	1.123	0.0162	EGFR,IL2RA,IL6ST,JUNB,MYC,TNF
FABP3	transporter	1.131	0.00478	BDNF,CXCL10,EGFR,IGFBP3	92 (7)
CX3CL1	cytokine	1.134	0.000705	BMP6,CD27,CHRNB4,CST7,EGFR,FCRLA,IRF7,PAX6,S1PR4,SPON2,TNF,WNT6
methapyrilene	chemical drug	1.134	0.00327	AMACR,APOE,C4BPA,CPS1,EHHADH,HMGCS2,MYC,OPLAH,RXRG,SCD
hydroxyurea	chemical drug	1.134	0.00764	CCL3,EDN1,GATA3,GPR132,IL23A,KRT1,MYC,TNF	122 (16)
4-hydroxytamoxifen	chemical drug	1.135	0.00033	AREG,CA2,CCN2,EDN1,EGFR,IGFBP3,JUNB,KRT13,MYC,PGR,RGS16,SLC39A8,THRB,TNF	156 (14)
IL1B	cytokine	1.144	9.08e-08	ACAN,ADM,AGER,APOE,ASAH2,ASIC3,BMP2,CALCA,CCL3,CCL3L1,CCL3L3,CCN2,CCR7,CERS6,CRHR1,CXCL10,CXCR1,EDN1,EGFR,FUT7,GADD45B,GATA3,GBP5,HOXA11,ID3,IGFBP3,IL16,IL23A,IL2RA,IRAK1,IRF4,IRF7,JUNB,KLK14,LAMA3,LOXL4,LTA,MEF2B,MYC,MYLK3,NCR3,NEAT1,NQO1,NR4A1,PAX6,PDCD1,PGR,PRINS,PTHLH,RGS16,RRS1,S1PR3,SCX,SEMA3A,SERPINB2,SLC6A4,TFPI2,THRSP,TIMP4,TNF,TNFSF15,TYMP	191 (15)
BRD4	kinase	1.149	0.00584	CXCR5,DERL3,FADS1,IL2RA,IRF4,MAP4K1,MYC,NQO1,PIM2,RRS1,SLC7A2
INHA	growth factor	1.153	0.0199	AREG,CCN2,COL4A6,CYP26B1,EGFR,MYC,PRLR
D-fructose	chemical - endogenous mammalian	1.154	0.0348	AGER,CXCL10,SCD,TNF
ITGAM	transmembrane receptor	1.174	0.000245	APOE,CCL3,CCL3L3,CXCL10,TNF,ZBP1	122 (16)
NFKB1	transcription regulator	1.176	5.99e-07	APOE,AR,BLK,BMP2,CCL3,CCL3L3,CCN2,CXCL10,CXCR1,CXCR5,EGFR,GATA3,IGFBP3,IL23A,IL2RA,IRF4,LTA,LTB,LTC4S,MYC,NR4A1,POU2F2,TLR9,TNF,TNFSF15	168 (14)
CXCL2	cytokine	1.177	0.00124	CCL3L3,CXCL10,CXCR2,TNF	118 (13)
oleic acid	chemical - endogenous mammalian	1.177	0.00221	APOE,CD38,CERS6,EDN1,GADD45B,GPAM,IGFBP3,NR4A1,SCD,THRSP,TNF	209 (16)
TERT	enzyme	1.178	0.000239	AMACR,AR,CCN2,CXCL10,EGFR,HOXB6,IRF7,MYC,PAX6,PCDHGA11,PCDHGA3,PLOD2,PSCA,SERPINB2,TNF	194 (19)
CRH	cytokine	1.18	3.93e-07	AR,BDNF,CAMP,CRHR1,EDN1,IL2RA,JUNB,KCNMA1,KRT1,KRT14,NR4A1,TNF	169 (19)
CpG ODN 2216	chemical reagent	1.184	0.0134	CD38,IRF7,NCR3,TNF
SOX2	transcription regulator	1.192	0.00177	ABCC6,ABTB2,BFSP2,BMP6,CCN2,CXCL10,EGFR,EN1,FBXO15,GADD45B,GATA2,GATA3,GPR17,GREB1,ID3,IL23A,KLK14,KRT14,KRT7,MIXL1,MYC,NRARP,PAX6,TCL1A,TF	185 (11)
2,4-dinitrofluorobenzene	chemical toxicant	1.195	0.0134	CCL3L3,CXCL10,NQO1,TNF
RPS6KA3	kinase	1.199	7.24e-05	GRIA2,IRF4,MYC,PHEX,TNF	191 (22)
mir-135	microRNA	1.203	0.00217	AR,EDN1,MTSS1,PTHLH,SLC6A4
MAPK3	kinase	1.206	0.0199	CCL3,IL2RA,JUNB,MYC,NPTX2,NR4A1,TNF
advanced glycation end-products	chemical - endogenous mammalian	1.212	0.0474	AGER,CCN2,KLF2,TNF
salmonella minnesota R595 lipopolysaccharides	chemical - endogenous non-mammalian	1.223	0.0373	CCL3L3,CD38,CXCL10,JUNB,SERPINB2,SLC7A2,TNF
E. coli serotype 0127B8 lipopolysaccharide	chemical - endogenous non-mammalian	1.224	0.0494	BDNF,CCN2,CXCL10,FGF12,GLDN,IL23A,KLF2,S1PR3,TNF
A-Fos	chemical reagent	1.235	0.00184	BDNF,CCN2,MYC,TNF
EP300	transcription regulator	1.261	4.33e-05	ACOXL,AR,CA2,CAMK2B,CCL3,CCR7,CD19,CST7,EDN1,GATA3,GPR18,GREB1,HMGCS2,HVCN1,ID3,IL12RB1,IL2RA,ITGB7,KRT14,LAMA3,LTA,MYC,NR4A1,PGR,PLEKHF1,PRLR,RETN,TNF	242 (20)
miR-181a-5p (and other miRNAs w/seed ACAUUCA)	mature microRNA	1.261	0.000671	ADM,GRIA2,HOXA11,PGR,TCL1A
NRG1	growth factor	1.268	0.0054	AR,BDNF,CCN2,CXCR1,CXCR3,EDN1,GATA2,IGF2,JUNB,MYC,NR4A1,PGR,TF,TNFRSF25,TNNT2	211 (24)
AKT1	kinase	1.271	0.00563	AKR1B10,AR,BMP2,CCL3L3,CXCL10,IGF2,IL2RA,ME1,MSMO1,MYC,NQO1,PDCD1,PEX11A,PGR,SCD,TNF	214 (17)
LEP	growth factor	1.286	0.000209	AR,BDNF,CA3,CCL3L3,CPS1,CXCL10,CYB5A,EDN1,EGFR,EHHADH,ELOVL5,FTO,GPAM,HGD,IGFBP3,ITGAX,JUNB,LTC4S,MSMO1,MYC,OPLAH,PGR,RETN,SCD,THRSP,TNF,UTS2R,VGF	185 (21)
NR3C2	ligand-dependent nuclear receptor	1.294	0.00487	APOE,CCL3L3,CCN2,CXCR2,EDN1,JUNB,NFIA,NRIP3,PTPRCAP,TNF	168 (19)
TFAP2A	transcription regulator	1.296	0.00401	APOE,CCL4L1/CCL4L2,CHRNA3,EGFR,FREM2,IGF2,KRT14,MYC,RAB27B,TNF	198 (16)
CXCL12	cytokine	1.297	0.00126	AKR1C3,BMP2,BMP6,CA2,CXCL10,EGFR,IL2RA,ITGAX,JUNB,MYC,NR4A1,PGR,TF,TNF	172 (18)
laquinimod	chemical drug	1.309	0.0271	CRHR1,DPEP2,IDO2,LTC4S,SCIN,SERPINB2,THRSP
PTEN	phosphatase	1.31	0.00323	ADM,AKR1C3,AR,BEX1,CA2,CA3,CAMK2B,CCR7,COL27A1,CXCL10,DNPH1,EDN1,EGFR,EHHADH,EN1,GATA2,GATA3,GPR17,GPR179,HOXA11,IGF2,IGFBP3,IL23A,LAMA3,LGR6,LOXL4,ME1,MYC,NQO1,PSCA,SCD,TNF,VAV3	210 (21)
CpG ODN 2006	chemical reagent	1.319	1.37e-06	CD22,CD27,CXCL10,GBP5,IL23A,IL2RA,IRF7,LAX1,MS4A1,MYO1G,NAPSB,PVRIG,SLAMF7,SNAI3,THEMIS2,TLR10,TLR9,TNF,TNFRSF13B,TNFRSF13C,TNFRSF17,TNFSF15	178 (20)
PTGER2	G-protein coupled receptor	1.327	0.00232	AREG,CCL3L3,CCR7,CXCL10,CXCR2,IL23A,NFKBID,TIMP4,TNF	150 (16)
ETS1	transcription regulator	1.339	0.0034	ATP2A3,CCN2,CD27,CD79A,CD79B,IL2RA,JUNB,LTB,MYC,NQO1,PGR,PTHLH,TNF,ZAP70	243 (25)
NORAD	other	1.342	0.00389	CCN2,GADD45B,ID3,IGFBP3,JUNB	101 (7)
MRGPRX3	G-protein coupled receptor	1.342	0.00583	CCL3L3,CXCL10,CXCR2,NFKBID,TNF
GRIN1	ion channel	1.342	0.00651	ECEL1,GRIN2B,IGFBP3,SLC6A4,STK32B,TNF	41 (3)
SMPD1	enzyme	1.342	0.0145	CCL25,CCL3,CXCR5,TNF,TYMP
JAK1/2	group	1.342	0.0362	GBP5,IRF7,NPTXR,RGS14,TNF
phytohemagglutinin	chemical drug	1.346	0.0011	CCL3,CCL3L1,CCR7,CD3D,CPS1,CRHR1,CXCL10,GATA2,GATA3,IL2RA,KLF2,KRT13,LOC102724159/PWP2,LTA,NRIP1,PRLR,SERPINA5,TNF	203 (17)
IL1	group	1.346	0.00508	ACAN,APOE,AR,AREG,BDNF,BMP2,CCL3,CCR7,CXCL10,EDN1,EGFR,IL2RA,IRF4,MADCAM1,MYC,SERPINB2,TNF,TYMP	120 (13)
TSH	complex	1.363	0.0292	IGFBP3,JUNB,KRT14,MYC,TNF
tetradecanoylphorbol acetate	chemical drug	1.364	2.18e-11	ADM,AGER,AKR1B10,ALOX15B,AREG,ASAH2,ATP2A3,BDNF,BMP2,BMP6,CA2,CCL3,CCL3L1,CCL3L3,CCN2,CCR7,CD52,CDK5R2,CRHR1,CXCL10,CXCR1,CXCR2,DMBT1,EGFR,EN1,FJX1,GADD45B,GATA2,GATA3,GPR35,HSD17B13,HSH2D,ID3,IGF2,IGFBP3,IL12RB1,IL20RA,IL23A,IL2RA,IRAK1,IRF4,IRF7,ITGAD,ITGAX,JUNB,KEL,KLF2,LIN7A,LTA,LTB,MYC,NQO1,NR4A1,PDCD1,PGR,PLCB2,POU2AF1,POU2F2,PTHLH,RETN,RGS16,SERPINB2,SLC39A8,STC1,STS,TAT,TFPI2,THRSP,TLR10,…	193 (14)
SNCA	enzyme	1.365	1.85e-07	APOE,ARHGEF4,BDNF,CALCA,CCR7,CD22,COLGALT2,DNAJC12,EGFR,GBP5,GNG4,GRIN2B,IL2RA,IRF7,ITGAX,JSRP1,KCNN3,KLF2,MICAL1,NCAM2,NPTX2,NPTXR,NQO1,PCDHA5,PITPNM2,RGS14,SLC6A20,SORCS3,SYN3,TNF,VAT1L	160 (21)
NFKB2	transcription regulator	1.366	0.000495	AR,BMP2,CCR7,CXCR5,GBP5,IL23A,IRF4,KRT7,LTA,LTC4S,MYC,TNF	183 (16)
collagenase	group	1.387	0.00126	ADM,CCL3L3,CXCL10,JUNB,TNF	169 (12)
ETS2	transcription regulator	1.387	0.00318	CD79A,IL2RA,JUNB,MYC,PTHLH,TLR9,TNF	189 (17)
GSTO1	enzyme	1.387	0.026	AREG,NPTXR,PARM1,PKIB,SEMA3A
TREM2	transmembrane receptor	1.388	0.0362	CCL3L3,CCR7,CST7,ITGAX,TNF
3M-002	chemical reagent	1.398	3.95e-06	ACAP1,BFSP2,CCL3L3,CD79A,CXCL10,FCMR,GPR17,IRF4,IRF7,ITGAX,LTA,MYLK3,TNF,TNFSF15	168 (14)
bromodeoxyuridine	chemical drug	1.4	0.0116	CXCL10,IGFBP3,IRF4,IRF7,TNF
MAF	transcription regulator	1.408	0.00929	ACSS2,CRYBB1,CXCR5,IL12RB1,IL2RA,NQO1
CLEC4E	other	1.41	0.000469	AREG,CCL3L3,IL23A,SCD,TNF	193 (16)
SAA1	transporter	1.412	0.0225	CCL3,CCL3L3,CXCL10,TNF
UBR5	enzyme	1.414	0.000129	CD27,CXCL10,CXCR2,CXCR3,GREB1,IRF7,KRT13,KRT7	95 (4)
bryostatin 1	chemical drug	1.419	0.000208	AREG,CCL3,CD22,MS4A1,MYC,TNF	140 (18)
acetaminophen	chemical drug	1.423	0.00162	AMACR,CA3,CCL3L3,CPS1,CXCL10,CXCR3,DMBT1,HMGCS2,IGFBP3,ME1,MYC,NQO1,SSTR3,TF,TNF	197 (23)
ionomycin	chemical reagent	1.428	7.91e-05	ACAN,ATP2A3,BDNF,BMP2,CCL3,CXCL10,GATA3,IL2RA,IRF4,LTA,MYC,NR4A1,PDCD1,POU2AF1,STC1,TNF	132 (17)
MEF2C	transcription regulator	1.444	0.0129	BDNF,BLK,CCL3L3,CLSTN2,GPR17,IRF4,JUNB,KLF2,NR4A1,TNNT2
JAK2	kinase	1.446	0.00257	AKR1C3,CD19,CD79A,CST7,CXCL10,CXCR1,MYC,NR4A1,POU2AF1,TF,TNF	150 (16)
OLR1	transmembrane receptor	1.446	0.0091	CCN2,CXCR2,MYC,RXRG,TNF	122 (15)
Am 580	chemical reagent	1.446	0.0125	ADM,CD1D,CXCR5,CYP26B1,SCD
LCN2	transporter	1.449	0.0121	BMP2,CCL3L3,CCR10,CXCL10,IL23A,SCD,TNF
Pam3-Cys	chemical toxicant	1.46	0.00702	CXCL10,IL2RA,IRAK1,POU2AF1,TNF	164 (16)
STAT5a/b	group	1.461	0.0195	BMP6,FCMR,GATA2,GATA3,IL2RA,IRAG2,MYC,PIM2
MAPKAPK2	kinase	1.462	0.0191	CCL3L3,CXCL10,IL23A,LTA,TNF
TNFRSF8	transmembrane receptor	1.463	0.000164	CCL3,CCR7,IRF4,JUNB,MYC,PIM2,TNF,TNFRSF25	143 (17)
cocaine	chemical drug	1.468	0.0302	ADCY1,BDNF,CACNA2D1,GADD45B,GRIA2,JUNB,MNS1,NPTX2,NR4A1,TNF
lipoteichoic acid	chemical - endogenous non-mammalian	1.484	0.000474	CAMP,CXCL10,GLRB,IL23A,NR4A1,PDCD1,POU2AF1,TNF	133 (16)
camptothecin	chemical drug	1.5	6.99e-05	AGER,AMACR,APOE,AR,AREG,ARHGEF1,BLK,CAMK2B,CCL3,CD1D,CD22,CXCR2,CXCR5,EDN1,EGFR,GADD45B,HOXA11,HPR,ID3,IGFBP3,IL16,IL2RA,IMPA2,LHX6,MADCAM1,MYC,NR4A1,PDZD2,RASGRP2,RGS14,SERPINB2,SIT1,TNF,VAV3	221 (21)
USP7	peptidase	1.522	0.00477	IL23A,ITGB7,MYC,TNF,TNNT2,TRPC4	183 (20)
IFNA2	cytokine	1.528	0.0294	CCL3,CXCL10,CXCR3,CYB5A,HSH2D,IL2RA,IRF7,MYC,NPTX2,THEMIS2,TNF,ZBP1
mir-27	microRNA	1.532	0.0442	BMP2,EDN1,EGFR,HOXA11,TNF
RETN	other	1.535	0.00115	AGER,CCN2,EDN1,MYC,RETN,SCD,TNF	223 (20)
EBF1	transcription regulator	1.562	3.63e-05	CCL3,CCL3L3,CCL4L1/CCL4L2,CD19,CD3D,CD79A,CD79B,CXCL10,CXCR2,GATA3,IL12RB1,IRF7,MAPK10,MYC,SCD	210 (20)
KLF6	transcription regulator	1.564	0.0022	ADM,BMP2,CCL3L3,CD38,CYB5A,EGFR,GADD45B,GPR132,JUNB,MYC,NR4A1,SERPINB2,SLAMF7,TFPI2,TNF,VAV3	194 (19)
Salmonella enterica serotype abortus equi lipopolysaccharide	chemical toxicant	1.572	4.1e-07	AREG,CCL3,CCL3L3,CCR7,EDN1,FJX1,GADD45B,IL23A,IL2RA,MCF2L2,MCOLN2,PIM2,SERPINB2,SGPP2,SLAMF7,TFPI2,TNF,TNFSF15	196 (17)
MAP2K1/2	group	1.572	0.00097	BDNF,CCL3L3,CCN2,IL2RA,MIR155HG,MYC,PGR,TNF	219 (20)
okadaic acid	chemical toxicant	1.578	0.000775	AR,BDNF,CCN2,IL23A,JUNB,KRT14,MYC,THRSP,TNF	186 (19)
EZH2	transcription regulator	1.583	1.4e-05	AMACR,AREG,BMP2,CA2,CPA6,CPD,CXCL10,CXCR3,EGFR,FOXF2,GATA3,HOXA11,HOXB5,HOXB8,IGFBP3,IL23A,KLF2,KRT81,LTB,MAPK15,MYC,MYEOV,PAX6,PCDHB5,PGR,PHEX,PIM2,TNF	228 (24)
peptidoglycan	chemical - endogenous non-mammalian	1.585	2.98e-05	CCL3,CCL3L3,CORO1A,CXCL10,ICAM3,IL16,IL23A,IL2RA,JUNB,POU2AF1,TLR9,TNF	142 (17)
kainic acid	chemical toxicant	1.592	0.000368	APOE,BDNF,CACNA2D1,CCL3L3,DCX,EGFR,GADD45B,GRIA2,JUNB,NFKBID,NPTX2,NR4A1,PNOC,TNF	159 (18)
Pka	complex	1.593	0.000341	APOE,AREG,CCN2,CCR7,CXCL10,EDN1,IL23A,JUNB,NR4A1,POU2AF1,PTHLH,TNF	152 (17)
EPO	cytokine	1.593	0.0147	BDNF,CA2,CD52,CLGN,EDN1,GATA2,GATA3,IGF2,JUNB,MYC,PAX6,PDLIM2,PLCB2,TF,TNF
phenylephrine	chemical drug	1.595	0.000775	EDN1,EGFR,KCND3,MTSS1,MYC,PDZD2,THRB,TNF,UCA1	193 (22)
CXCL8	cytokine	1.6	0.0218	AR,CXCR1,CXCR2,HABP2,IL2RA,ITGAX,TNF
tamoxifen	chemical drug	1.611	0.0024	ADM,BDNF,BMP2,CA2,EGFR,FADS1,GREB1,IGF2,IGFBP3,JUNB,KRT7,MYC,NAPSA,NRCAM,PGR,SCD,SLC7A2,TNF,TYMP	212 (20)
cycloheximide	chemical reagent	1.627	1.31e-06	ADCY1,ADM,AR,AREG,BDNF,CCL3L1,CCN2,CD38,CXCL10,EDN1,EGFR,GADD45B,GREB1,IGF2,IRF7,JUNB,KCND3,MYC,MYLK3,NQO1,NR4A1,PGR,PSCA,PTHLH,SCD,SERPINB2,THRB,TNF	175 (17)
IL9	cytokine	1.629	0.00477	CCL3L3,JUNB,MYC,PIM2,SCIN,TNF	197 (17)
IFN Beta	group	1.631	0.0286	AREG,CCL3,CCR7,CD22,CD79A,CXCL10,IDO2,IRF7,MYC,TLR9,TNF,ZBP1
ziritaxestat	chemical drug	1.633	0.00234	AKR1C3,CCN2,DERL3,MYO15B,S1PR3,TNF
STIM1	ion channel	1.633	0.00929	JUNB,KLF2,MYC,NQO1,S1PR3,TNF	215 (19)
IL5	cytokine	1.64	7.16e-06	AREG,CCL3,CCR7,CD79A,CXCR2,CXCR3,GPAM,IL2RA,IRF7,ITGAD,ITGB7,KCNAB2,LTA,LTB,MYC,P4HA1,PKIB,RASGRP2,SCRIB,SLC39A8,TNF,ZBTB32	189 (15)
CDKN2A	transcription regulator	1.655	0.0288	CCL3L3,CCN2,CCR7,CD19,CD79A,CD79B,CDC25B,CXCL10,CXCR2,CXCR5,GATA3,LTA,MS4A1,MYC,POU2AF1,TNF
Tnf (family)	group	1.658	0.0092	CCL3,CD22,CD72,CXCL10,CXCR2,IL6ST,IRF7,MYC,ODF3B,PARP10,PHEX,TNF,TYMP,WFDC5	131 (16)
cytarabine	chemical drug	1.664	0.00809	CCL3L3,GPR132,LTB,THRB,TNF,TNFRSF13C	99 (10)
FLT3LG	cytokine	1.664	0.0172	CCR7,CD19,CD3D,CD79A,IL2RA,TNF
RBPJ	transcription regulator	1.664	0.0393	ARHGEF4,BMP2,CAMP,CCL3L3,CCR7,CORO1A,IGF2,MYC,NR4A1,VEGFD
GPER1	G-protein coupled receptor	1.671	0.00701	AREG,CCN2,EDN1,MYC,RGS16,TNF	186 (19)
PLAT	peptidase	1.673	3.17e-05	AGER,BDNF,CCL3L3,CXCL10,GRIN2B,MYC,TNF	131 (16)
PIK3R1	kinase	1.676	0.0262	AR,CCL3,CXCL10,IRF7,MYC,TNF
HNRNPU	transporter	1.69	0.00754	AREG,CYP26B1,IRF7,MYC,PRLR,TNF	92 (10)
TCF4	transcription regulator	1.698	9.04e-06	ARHGAP4,BHLHA15,CBLN2,CCL25,CD38,CDC25B,CLSTN2,DNAJC12,ECEL1,EYA1,FGD2,ID3,IGF2,IGFBP3,IL16,IL23A,MEF2B,NIBAN3,PTCRA,RASGRP2,RRS1,SLAMF7,TLR9,TNF,ZBP1
enterotoxin B	biologic drug	1.71	0.0182	BDNF,CCL3L3,CXCL10,FBXO2,IL2RA,TNF
norepinephrine	chemical - endogenous mammalian	1.715	0.0403	BDNF,CCN2,EDN1,GRIN2B,NR4A1,PDE8B,THRSP,TNF,WHRN
CD86	transmembrane receptor	1.715	0.0474	CCL3,CD27,POU2F2,TNF
RELA	transcription regulator	1.719	7.19e-05	APOE,AR,BEX1,BMP2,CAMP,CCL3,CCN2,CCR7,CXCL10,EDN1,EGFR,IL23A,IL2RA,IRF4,IRF7,JUNB,LTA,LTB,LTC4S,MYC,NEFH,NFKBID,NR4A1,POU2AF1,SCN2A,TFPI2,TLR9,TNF	203 (16)
pembrolizumab	biologic drug	1.732	0.0303	CCL3,CCL3L1,CD27,PDCD1
ERK	group	1.734	0.000822	AGER,AREG,CCN2,CD1D,CXCL10,EDN1,EGFR,ICAM3,IL23A,JUNB,MS4A1,MYC,RRS1,SERPINB2,TNF,TYMP	164 (17)
galactosylceramide-alpha	chemical reagent	1.743	0.000778	CCN2,CD1D,GATA3,IL12RB1,JUNB,PDCD1,TNF	177 (17)
TNFSF11	cytokine	1.752	0.214	CA2,CCL3L3,GADD45B,IRF4,JUNB,MEF2B,MYC,RGS16,SLC6A4,TNF
IKBKG	kinase	1.755	0.0299	BMP2,CXCL10,FOXF2,IRF7,JUNB,RGS16,SERPINB2,TNF
EGLN	group	1.756	0.126	ADM,GATA3,HOXA13,KLF2,PDK3,PEX11A,STC1
ERK1/2	group	1.758	2.24e-05	ABCC6,AKR1B10,AKR1C3,AREG,BDNF,BMP2,CCL3,CCL3L3,CCN2,CCR7,CRHR1,CXCL10,EDN1,ID3,IGFBP3,IL2RA,JUNB,MAP4K1,MYC,SSTR3,TNF,TYMP	215 (18)
XBP1	transcription regulator	1.759	0.291	ABCA12,BHLHA15,IRF4,MYC,POU2AF1,SCD,ST8SIA2,TNF
TFEB	transcription regulator	1.762	0.387	AREG,CHTF18,FJX1,IL23A,LTA,MYC,NFIA,TNF,TONSL
PAX5	transcription regulator	1.767	1.18e-05	BLK,CD19,CD22,CD72,CD79A,CD79B,IL6ST,MYC,POU2AF1,TNFRSF13C
Tlr	group	1.768	0.000966	CCL3,CCR7,CXCL10,CXCR2,IRF4,IRF7,RGS14,RGS16,SEMA3A,TNF	135 (16)
PLX5622	chemical drug	1.781	2.89e-05	APLP1,ARHGAP45,BMP2,CAMK2B,CCL3L3,CCR10,CXCL10,CXCR3,CXCR5,GRIA2,IL16,IL6ST,IRF7,ITGAX,LTA,LTB,NAPSA,NPTX2,PLA2G4C,TNF
E. coli B5 lipopolysaccharide	chemical - endogenous non-mammalian	1.793	0.00864	CCL25,CCL3L3,CCR10,CCR7,CXCL10,CXCR2,CXCR3,EGFR,IL16,IL2RA,IL6ST,JUNB,TAT,TNF	211 (17)
cuprizone	chemical toxicant	1.795	0.00535	ABCD1,BDNF,CCL3L3,CXCL10,ERMN,GPR132,HVCN1,LSP1,MPP2,TNF
cytokine	group	1.795	0.0193	CCR7,CD27,EDN1,IL2RA,MADCAM1,MYC,PTHLH,RETN,TYMP
Ap1	complex	1.798	0.00117	AREG,BDNF,CAMP,CCL3,CCL3L3,CCN2,EDN1,IGFBP3,IL23A,IL2RA,MYC,NQO1,TNF	203 (20)
NOTCH1	transcription regulator	1.805	0.0184	BMP2,CCN2,EGFR,GATA2,GATA3,IGFBP3,IL23A,IL2RA,KRT14,MYC,NRARP,PTCRA,TFF3,TNF
E. coli lipopolysaccharide	chemical - endogenous non-mammalian	1.807	0.0128	CCL3,CCR7,CXCL10,IL23A,TF,TNF
IRF3	transcription regulator	1.809	0.0207	CCL3,CCL3L3,CD1B,CXCL10,GBP5,IL23A,IRF7,JUNB,TNF,TNFSF15,ZBP1
CD28	transmembrane receptor	1.816	0.00569	CCL3,CD27,CXCR1,CXCR3,GATA3,IL12RB1,IL23A,IL2RA,IRF4,ITGB7,KLF2,LSP1,LTA,MYC,NR4A1,PDCD1,TFPI2,TNF	138 (16)
PRKD1	kinase	1.816	0.0106	CCL3L3,CXCL10,IL23A,IL2RA,NR4A1,TNF
FOXO1	transcription regulator	1.822	0.00208	AFF3,AR,CA2,CCN2,CCR7,CD79B,CXCL10,DCX,EDN1,ELOVL5,GADD45B,GATA2,GPAM,GPR17,JUNB,KLF2,ME1,MYC,PDCD1,S1PR3,SCD,SERPINB2,TAT,TNF	184 (22)
TBX21	transcription regulator	1.83	2.78e-05	CCL3L3,CD38,CXCL10,CXCR3,CXCR5,GATA3,IL12RB1,IL6ST,PDCD1,TNF	219 (19)
PTPRC	phosphatase	1.835	0.000122	CCL3L3,CXCR1,CXCR2,CXCR3,KLF2,PTPRCAP,TNF	208 (18)
uric acid	chemical - endogenous mammalian	1.838	0.048	AREG,CCL3,CCL3L3,CCN2,IL23A,IRF7,TNF
BTK	kinase	1.846	0.00371	CCR7,CD38,CXCL10,IL2RA,IRF4,ITGAX,MYC,TLR9,TNF	134 (18)
Ige	complex	1.847	2.32e-06	ADAMTSL4,AREG,CCL3,CCL3L3,CXCR5,EDN1,FGD2,GADD45B,HIP1R,IL2RA,IRAG2,IRF4,ITGAX,JUNB,LTA,MYC,NFKBID,PIM2,RGS16,SCD,SCIMP,SERPINB2,TLR9,TNF,TNFRSF13B	147 (15)
cisplatin	chemical drug	1.868	0.379	ASTN2,CAPN6,CCN2,CDC25B,CXCL10,EDN1,FTO,GRIA2,GRIN2B,HEXD,IGFBP3,IL6ST,IRAG2,MYC,NQO1,NRIP1,PCDHB5,PRKY,RAB27B,SLC6A4,SPATA18,SPON2,TNF,TYMP
5-fluorouracil	chemical drug	1.869	1	GPR132,MYC,PDCD1,TFF3
doxorubicin	chemical drug	1.876	0.0449	ADAMTSL4,ADM,AR,AREG,CA2,CAPN6,CCN2,CDC25B,CXCL10,CXCR2,DEF6,EDN1,EGFR,GPR132,IRF7,MYC,NQO1,NR4A1,RETN,RGS16,TNF,TNFSF15
pristane	chemical toxicant	1.886	0.00192	CCL3L3,CXCL10,CXCR3,IL23A,IRF7,TNF	183 (19)
CBX5	transcription regulator	1.89	0.0187	AKR1C3,HOXA13,HOXB6,LTB,SCN2A,SH3GL2,TFF3,TIMP4
Ifnar	group	1.902	0.269	CXCL10,IRF7,TNF,ZBP1
NFATC2	transcription regulator	1.904	0.000381	CCL3L3,CCR7,CXCL10,CXCR5,EDN1,GATA3,IL2RA,IRF4,IRF7,MYC,NR4A1,PDCD1,PDZD2,TNF,ZBTB32	187 (20)
IL27	cytokine	1.907	0.0912	CCL3,CD38,CXCL10,GATA3,IL2RA,MYC,TNF
PTGS2	enzyme	1.908	0.0034	ADGRL3,AREG,CCL3L3,CCR7,CXCL10,CXCR2,GRIN2B,IGFBP3,IL23A,MYC,PTGER1,RETN,STC1,TNF	213 (20)
D-galactosamine	chemical - endogenous mammalian	1.909	0.0421	CXCL10,JUNB,MYC,TNF
CLEC7A	transmembrane receptor	1.911	0.00702	CCL3L3,CCR7,IL23A,TNF	163 (18)
CARD9	other	1.911	0.00987	CXCL10,IL23A,TLR9,TNF	152 (18)
FFAR3	G-protein coupled receptor	1.912	0.00635	CCR7,CXCL10,EYA1,LAX1,PITPNM2,TRPC4,VAT1L
CNTF	cytokine	1.913	0.054	ADGRL3,CALCA,HVCN1,IL6ST,JUNB,KCNMA1,NFIA,SCD,TNF,VAV3
TGFB1	growth factor	1.915	1.91e-05	ABCD1,ACAN,ACSS2,ADM,APOE,AREG,ARHGAP22,ARHGAP27,BDNF,BMP2,BMP6,C4BPA,CALCA,CAMP,CCL3,CCL3L3,CCN2,CCR10,CCR7,CD72,CHRNB4,COL4A6,CXCL10,CXCR1,CXCR2,CXCR3,CXCR5,DISP2,EDN1,EGFR,ELOVL5,F12,FBLN2,FGF12,FUT7,GABBR1,GADD45B,GATA3,GLDN,GRIN2B,HABP2,HOXB5,ID3,IGF2,IGFBP3,IL23A,IL2RA,IL6ST,ITGAX,ITGB7,JUNB,KLF2,KRT14,KRT7,KRT81,LTA,LTC4S,MCF2L2,ME1,MSMB,MSMO1,MYC,NAPSA,NCR3,NPTXR,NR4A1,P4HA1,PDCD1,PLOD2,P…	249 (19)
Pdgf (complex)	complex	1.916	0.263	EDN1,EGFR,JUNB,MYC
EIF2AK3	kinase	1.925	0.354	BDNF,CLCN3,DERL3,MYC,TNF
IL32	cytokine	1.93	0.0866	CCL3,IDO2,IL23A,TNF
IFNA4	cytokine	1.934	0.0421	CXCL10,GBP5,MYC,ZBP1
BHLHE40	transcription regulator	1.937	0.00214	AFF3,BDNF,CCR7,CD38,CXCR5,DMBT1,GPR18,IL12RB1,IL2RA,IL6ST,LTB,P4HA1,PDK3,RGS16,SLAMF7,SLC7A2,TNF,TNFSF15	164 (11)
SERPINE1	other	1.937	0.0127	CCN2,CXCL10,FBLN2,JUNB,PRLR,SPON2,TNF
IFIH1	enzyme	1.937	0.0447	CCL3,CXCL10,IRF7,TNF
MALT1	peptidase	1.94	0.00167	CD38,IL23A,IL2RA,IRF4,TNF	157 (17)
TYROBP	transmembrane receptor	1.941	0.0756	CCL3,CCR7,ITGAX,TNF
ALOX15	enzyme	1.945	0.0192	CCL3L3,CXCR3,ID3,TNF
azoxymethane	chemical toxicant	1.948	0.0249	CCL3L3,CXCL10,CXCR2,IGFBP3,MYC,TNF
ozone	chemical toxicant	1.948	0.0263	CCL3L3,CXCL10,JUNB,TNF
U1 snRNP	complex	1.949	2.81e-05	CCL3,LY9,SLAMF7,TNF
MET	kinase	1.949	0.0299	AREG,CAMK2B,CCL3L3,EDN1,GATA3,LAMA3,LTA,MYC
Ccl2	cytokine	1.95	0.0654	CCL3L3,CXCL10,IL23A,TNF
PRMT5	enzyme	1.951	0.0688	CXCL10,ERAS,MYC,RETN
zymosan	chemical - endogenous non-mammalian	1.952	0.00558	CCL3L3,CCR7,CXCL10,IL23A,IRF4,THRB,TNF	110 (14)
Ifn	group	1.954	0.0401	CXCL10,CXCR3,EDN1,IL23A,IRF7,TYMP,ZBP1
CD14	transmembrane receptor	1.96	0.00371	CCL3,CCL3L3,CXCL10,CXCR2,IL2RA,TNF	146 (17)
lactic acid	chemical - endogenous mammalian	1.96	0.0263	ASIC3,CCN2,CXCL10,TNF
paclitaxel	chemical drug	1.962	0.000973	ADM,AQP6,AR,AREG,CCN2,CCR7,CXCL10,EGFR,FUT6,GADD45B,GPR132,IGFBP3,MYC,NEFH,SERPINB2,STC1,TFPI2,TNF,TYMP	195 (20)
methimazole	chemical drug	1.963	0.0474	DMBT1,IGFBP3,THRSP,TNF
RNASE2	enzyme	1.964	0.0147	CCL3,CXCL10,IL2RA,TNF
stallimycin	biologic drug	1.964	0.0303	CXCL10,IRF4,IRF7,TNF
NRG4	growth factor	1.969	0.000183	EHHADH,ELOVL5,ME1,SCD	99 (7)
linsidomine	chemical drug	1.969	0.00885	CRHR1,MYC,NR4A1,TNF	165 (17)
Secretase gamma	complex	1.969	0.011	CXCR1,IL2RA,MYC,TFF3
PF-4878691	chemical drug	1.969	0.0161	CCL3,CXCL10,MYC,TNF
ribavirin	chemical drug	1.972	0.0225	CCL3L3,CD38,IRF7,TNF
ICAM1	transmembrane receptor	1.972	0.0591	CCL3L3,IL2RA,MYC,TNF
docetaxel	chemical drug	1.974	0.466	AR,CXCL10,EGFR,TNF
INS	other	1.979	0.0776	ADM,CCN2,EDN1,IGFBP3,JUNB,NR4A1,SCD,TNF
AGER	transmembrane receptor	1.979	0.274	AGER,CCL3,CCL3L3,TNF
entolimod	biologic drug	1.98	0.00546	CXCL10,JUNB,NFKBID,TNF	79 (7)
3M-011	chemical reagent	1.98	0.00987	CCL3,CXCL10,MYC,TNF	184 (16)
semaxinib	chemical drug	1.98	0.0277	CCL3L3,CCR7,CD3D,CXCL10,EDN1,FGF12,IRF4,ZAP70
Fcer1	complex	1.98	0.0792	CCL3,CCL3L3,IL16,TNF
EPHA2	kinase	1.982	0.0263	EDN1,EGFR,JUNB,NR4A1
PAF1	other	1.982	0.0371	CCL3,CCL3L1,CCL3L3,CCL4L1/CCL4L2
GLI3	transcription regulator	1.982	0.0429	HOXA13,JUNB,KLF2,NFKBID,PTHLH,WNT2B
PTPRJ	phosphatase	1.982	0.0622	CCL3L3,EDN1,LTA,TNF
trinitrobenzenesulfonic acid	chemical reagent	1.982	0.224	CCL3L3,CXCL10,IL23A,TNF
IL12A	cytokine	1.985	0.0161	CXCL10,IL12RB1,LTA,TNF
PLG	peptidase	1.99	0.137	AGER,BDNF,EDN1,TNF
Map3k7	kinase	1.994	0.000627	AR,CCL3L3,CXCL10,EDN1,IGF2,KRT14,SCD,TNF	196 (19)
PRKD	group	1.999	0.00987	CCL3L3,CXCL10,IL23A,TNF	181 (17)
TBK1	kinase	1.999	0.163	CCL3L3,CXCL10,EDN1,IRF7,TNF
RAG1	enzyme	2	0.000187	BMP2,CD79A,CXCL10,IL23A,IL2RA,IRF7,TNF	201 (19)
TNPO3	other	2	0.000355	CD19,CD79A,CD79B,POU2AF1
1-palmitoyl-2-oleoylphosphatidylserine	chemical - endogenous mammalian	2	0.000794	BMP2,CCL3L3,CXCL10,IL23A,TNF
RNF138	enzyme	2	0.00308	CCR7,GADD45B,RGS16,TNF	77 (7)
ZBTB18	transcription regulator	2	0.00359	CAPN6,IGFBP3,STC1,TRIL
IL7R	transmembrane receptor	2	0.0141	CCR7,CD19,CD79A,IL2RA,IRF4,LHX6,MYC
ELK1	transcription regulator	2	0.0153	BMP2,IL23A,JUNB,NR4A1,TLR9,TNF
POU4F1	transcription regulator	2	0.0249	CHRNA3,CHRNB4,CLIC6,EYA1,GATA3,HOXB5,KCNMA1
KCNIP3	transcription regulator	2	0.0401	AGER,CALCA,CCR7,IL16,TLR9
salirasib	chemical drug	2	0.0502	ADM,P4HA1,PLOD2,STC1
RELB	transcription regulator	2	0.0508	IRF4,LTA,LTB,MYC,TNF
PTPN1	phosphatase	2	0.0531	IL23A,PGR,TMEM26,TNF
tetrabromobisphenol A	chemical toxicant	2	0.0591	CCL3,CCN2,MYC,TNF
dalfampridine	chemical drug	2	0.0722	GADD45B,GRIA2,JUNB,NR4A1
imiquimod	chemical drug	2.003	0.00132	CCL3,CCL3L3,CCR10,CCR7,CXCL10,CXCR3,ICAM3,IL23A,IL2RA,IRF7,JUNB,MYC,POU2AF1,TNF,UGT2B7	121 (17)
TLR2	transmembrane receptor	2.007	0.000653	BDNF,BMP2,CCL3L3,CD1B,CXCL10,GATA3,IL23A,IL2RA,IRAK1,ITGB7,KLF2,MCOLN2,SCD,TNF	183 (19)
NONO	transcription regulator	2.008	0.00103	CCL4L1/CCL4L2,CD38,CXCL10,GATA2,GBP5,HSH2D,NCF1B,PDE8B,SLAMF7,SP140,TNFSF15
IL21	cytokine	2.03	1.73e-07	CCL3L3,CCR10,CCR7,CD1D,CD27,CD38,CXCL10,CXCR3,CXCR5,GATA3,GBP5,HSH2D,IL23A,IL2RA,IRF4,IRF7,NCR3,PDCD1,TNF	168 (17)
dinoprost	chemical - endogenous mammalian	2.069	4.35e-06	ADM,EDN1,EGFR,HMGCS2,ID3,IL2RA,MYC,NR4A1,PGR,PRLR,THRSP	243 (21)
F2	peptidase	2.069	0.0136	CCN2,CXCL10,EDN1,JUNB,MTSS1,MYC,NCF1C,NUAK2,PGR,SERPINC1,TFPI2,TNF,TNNT2,TSPAN32
NOD2	other	2.07	2.48e-05	AREG,BMP2,CAMP,CCL3,CXCL10,DMBT1,IL23A,KLF2,MCOLN2,TNF	147 (16)
streptozocin	chemical drug	2.077	0.279	AGER,AR,CCL3L3,CCN2,NQO1,RETN,SCD,SLC7A2,TAT,TNF
IL2	cytokine	2.102	4.43e-07	AREG,BMP2,CALCA,CARD9,CCL3,CCL3L1,CCL3L3,CCR7,CD38,CD3D,CPD,CST7,CXCL10,CXCR1,CXCR3,CXCR5,EDN1,ELOVL5,FCMR,GADD45B,GATA3,HVCN1,IL12RB1,IL2RA,IRAG2,IRF4,ITGB7,JUNB,LTA,LTB,ME1,MYC,NCR3,NEAT1,NPTX2,PDCD1,PHEX,PIM2,PTHLH,RGS16,SLAMF7,TNF,TNFRSF13B,TNFRSF13C,TNFRSF17	190 (18)
POU2F2	transcription regulator	2.121	0.000202	CD22,CD79B,CXCR5,FCRL2,FCRL4,FJX1,MS4A1,MYC,POU2F2,SCD	92 (8)
MEF2D	transcription regulator	2.157	0.00075	BDNF,BLK,CCN2,IRF4,JUNB,KLF2,NQO1,NR4A1
IL18	cytokine	2.162	0.000239	CAMP,CCL3,CCL3L3,CCR7,CXCL10,GADD45B,GRIN2B,IL2RA,LAIR2,LTB,NCR3,PDCD1,TF,TNF,TNFRSF25	175 (15)
tyrphostin AG 1478	chemical drug	2.167	0.0486	AREG,EDN1,EGFR,S1PR3,TFPI2
NfkB-RelA	complex	2.169	0.00167	CCL3,CXCL10,IL23A,MYC,TNF
FCGR2A	transmembrane receptor	2.173	0.0135	CCL3,CXCL10,IL23A,IRF7,TNF
cholesterol	chemical - endogenous mammalian	2.173	0.0257	ACSS2,APOE,AREG,CXCL10,FADS1,ITGAX,ME1,MSMO1,NR4A1,RGS16,SCD,TNF
MOG	other	2.174	0.00283	BDNF,CCL3L3,CXCL10,IL23A,PDCD1,TNF	173 (16)
thapsigargin	chemical toxicant	2.176	0.00016	ABCA12,ADCY1,AR,BDNF,CAMP,CAPN10,CCL3L3,CXCL10,GADD45B,HMGCS2,MAPK10,MYC,NR4A1,PDCD1,THRSP,TNF,TYMP	193 (20)
WNT5A	cytokine	2.176	0.000205	ADGRL3,AREG,BMP6,CCL3L3,CD38,CXCL10,EGFR,FAM234B,ID3,ITGB7,LAMA3,MYC,PDCD1,PRLR,SERPINB2,STC1,TNF	188 (20)
RAS	group	2.183	0.13	CCN2,CXCL10,EDN1,MYC,TFPI2,TNF
REST	transcription regulator	2.187	2.95e-05	BDNF,DCX,FGF12,GRIA2,GRIK3,GRIN2B,KCNAB2,MIXL1,MYC,NCAM2,NEFH,NPTXR,NRXN3,PHKB,SCN2A	18 (2)
CpG ODN 1826	chemical reagent	2.187	0.0411	CCL3L3,CCR7,CXCL10,IRAK1,IRF7,TNF
Nfat (family)	group	2.19	0.00581	CCL3,CCL3L3,IRF4,LTA,PDCD1,TLR10,TNF,TNNT2	197 (20)
ELOVL5	enzyme	2.191	0.000933	EHHADH,FADS1,GPAM,HMGCS2,SCD	64 (6)
IRF9	transcription regulator	2.193	0.0203	CXCL10,IRF7,PARP10,PDCD1,TNF,ZBP1
IRF7	transcription regulator	2.195	0.471	CXCL10,GBP5,IRF7,ITGAX,ZBP1
TNFSF13B	cytokine	2.207	0.0912	CCR7,CLEC4M,CXCR5,HSH2D,MYC,PIM2,POU2AF1
TNF	cytokine	2.21	4.9e-14	ABTB2,ADM,AGER,AKR1B10,ALOX15B,ANK3,APOE,AR,ARHGAP22,ARHGEF4,BDNF,BMP2,BMP6,CA2,CALCA,CAMP,CCL25,CCL3,CCL3L3,CCN2,CCR7,CD1B,CD38,CERS6,COL27A1,CRHR1,CST7,CXCL10,CXCR1,CXCR2,CXCR3,CXCR5,CYP26B1,DMBT1,EDN1,EGFR,FADS1,FOXF2,FUT7,GADD45B,GATA2,GATA3,GPAM,GPR18,HOXB8,HSH2D,ID3,IGF2,IGFBP3,IL12RB1,IL16,IL23A,IL2RA,IL6ST,IRF4,IRF7,ITGAX,ITGB7,JUNB,KLF2,LAMA3,LTA,LTB,LTC4S,MADCAM1,MAN1A2,MYC,NEAT1,NEFH,N…	191 (15)
Ifn gamma	complex	2.211	0.0394	CXCL10,CXCR3,EDN1,MYC,TNF,TNFRSF13C
dextran sulfate	chemical drug	2.213	0.00261	BDNF,CCL3L3,CCN2,CHTF18,CXCL10,CXCR2,ID3,IL23A,IRF7,MNS1,MYC,NQO1,SERPINB2,SPON2,TNF,VEGFD,WNT2B,WNT6	127 (16)
SLC27A2	transporter	2.213	0.00479	EHHADH,ELOVL5,ME1,PEX11A,SCD
DCN	other	2.216	0.0135	CCN2,CXCL10,EGFR,SEMA3A,TNF
CpG ODN 2395	chemical reagent	2.219	0.000161	CCL3L3,IL23A,TNF,TNFRSF13B,TNFRSF13C	140 (13)
RNASE1	enzyme	2.219	0.000161	CCL3,CXCL10,IL16,IL2RA,TNF
MYF6	transcription regulator	2.219	0.00686	BDNF,CXCL10,IGF2,IGFBP3,IL16,IL23A,LTA,TNF
ITPR2	ion channel	2.219	0.0421	CCL3L3,CXCL10,CXCR3,THEMIS2,TNF
ADAP1	other	2.236	1.21e-05	IL23A,LTA,MYC,NR4A1,TNF	98 (7)
ZFTA-RELA	fusion gene/product	2.236	0.00702	BMP2,CCL3L3,CXCL10,IRF7,LSP1
Srgn	other	2.236	0.00837	CD3D,FCMR,ITGAX,POU2AF1,TBC1D10C
DOCK8	other	2.236	0.0343	CXCL10,EDN1,IRF7,LTA,TNF
SASH1	other	2.236	0.0362	CXCL10,EDN1,IRF7,LTA,TNF
ISL1	transcription regulator	2.236	0.113	CLIC6,EYA1,HOXB5,PAX6,TNF
S100A8	other	2.248	0.0029	AREG,CORO1A,CXCL10,ENTPD2,GFRA3,IL23A,KCNMA1,MYC,RXRG,SHC3,TNF,VGF	133 (16)
NFkB (complex)	complex	2.259	6.09e-08	ADM,AGER,APOE,BDNF,BEX1,BMP2,CAMP,CCL3,CCL3L1,CCL3L3,CCN2,CCR7,CDC25B,CRHR1,CST7,CXCL10,DMBT1,EDN1,EGFR,GADD45B,GATA3,IL23A,IL2RA,IRF4,IRF7,JUNB,KCND3,LSP1,LTA,LTB,LTC4S,MTSS1,MYC,MYLK3,NFKBID,NUAK2,PIM2,POU2F2,RGS16,SERPINB2,TFPI2,TNF	165 (14)
MAVS	other	2.265	0.136	BLK,CARD9,CXCL10,IL23A,IRF7,TNF
S100A9	other	2.291	0.00173	AREG,CD27,CORO1A,CXCL10,ENTPD2,GFRA3,KCNMA1,MYC,RXRG,SHC3,TNF,VGF	162 (18)
carbon tetrachloride	chemical toxicant	2.311	0.000104	APOE,CA3,CCL3L3,CCN2,CD38,CPS1,CXCL10,GADD45B,GBP5,JUNB,ME1,MYC,NQO1,NR4A1,S1PR3,SERPINB2,TF,TNF	194 (19)
IL15	cytokine	2.332	0.000584	CCL3,CCL3L3,CCN2,CD38,CORO1A,CXCL10,EDN1,GATA3,IL12RB1,IL2RA,ITGAX,ITGB7,JUNB,KLF2,LSP1,LTA,MYC,NCR3,NPTX2,PDCD1,RGS16,TNF,TNFRSF13C,TNFRSF17,TNFRSF25	183 (17)
5-O-mycolyl-beta-araf-(1->2)-5-O-mycolyl-alpha-araf-(1->1')-glycerol	chemical - endogenous non-mammalian	2.333	0.000341	CCL3L3,CCR7,CD1D,CXCL10,CXCR2,RGS16,SERPINB2,SLAMF7,TNF	158 (11)
Brd4	kinase	2.333	0.000482	ADGRG5,ATP2A3,CXCR3,GPR18,HOXA11,ITGB7,MYC,SPON2,TNFSF15,ZNF296
Jnk	group	2.333	0.00179	AGER,CCL3,CCN2,CCR7,EDN1,F12,IL23A,IL2RA,ITGB7,MIR155HG,MYC,NQO1,NR4A1,TNF	170 (17)
STAT1	transcription regulator	2.336	0.00188	APOE,CCL3,CCL3L3,CCN2,CCR7,CXCL10,CXCR3,EDN1,GATA3,GBP5,GREB1,GRIN2B,IL23A,IRF7,ITGAX,MYC,PAX6,PDCD1,TLR9,TNF,TYMP,ZBP1	194 (15)
REL	transcription regulator	2.338	0.000226	ACSS2,CCL4L1/CCL4L2,CXCL10,GADD45B,IGFLR1,IL23A,IL2RA,IRF4,MYC,NFKBID,NR4A1,NRARP,PDCD1,TNF,TNFRSF13B,TNFRSF13C,TTC30B	168 (20)
concanavalin a	chemical drug	2.359	5.19e-05	CCL25,CCL3,CCL3L3,CXCL10,EGFR,GATA3,HTR1B,IL23A,IL2RA,IRF4,PDCD1,PRLR,TNF	141 (17)
SOX11	transcription regulator	2.36	0.00401	BMP2,CCL3L3,CD19,CD52,DMBT1,FCMR,FCRL2,IL23A,IL6ST,MS4A1
RIPK2	kinase	2.362	0.00877	CXCL10,IL23A,IRF7,MCOLN2,MYC,SCD,TNF,TNFSF15,ZBP1	144 (16)
IFNB1	cytokine	2.366	0.00563	AGL,CCL3,CD38,CXCL10,DEFB1,FBLN2,GBP5,IRF7,ITGAX,MYC,PARP10,PDCD1,SERPINB2,TLR9,TNF,ZBP1	137 (18)
IRF5	transcription regulator	2.366	0.0262	CCL3,CXCL10,IL23A,IRF7,MYC,TNF
leukotriene D4	chemical - endogenous mammalian	2.391	0.00283	BMP2,CCL3,CCL3L3,KLF2,NR4A1,TNF	201 (21)
CpG ODN 1668	chemical reagent	2.398	0.00371	CCL3L3,CXCL10,IL23A,IRF7,TLR9,TNF	133 (17)
CCN1	other	2.404	0.0275	CCL3L3,CXCL10,IL6ST,MYC,NR4A1,TNF
TLR7	transmembrane receptor	2.415	5.71e-08	ACAP1,BFSP2,CALCA,CCL3,CCR7,CD1D,CD38,CD79A,CXCL10,FCMR,GPR17,IL23A,IRF7,ITGAX,JUNB,KCNMA1,LTA,MCOLN2,MYLK3,TAFA4,TNF,ZAP70	146 (17)
adavosertib	chemical drug	2.42	0.0585	BLK,CARD9,CXCL10,IL23A,IRF7,TNF
WNT3A	cytokine	2.426	0.0236	ACAN,BDNF,BMP2,CCL3L3,CCN2,CST7,CXCL10,EDN1,EN1,FCMR,MIXL1,MYC,SLC7A2,TCL1A,TNF,TNNT2
CD3	complex	2.446	0.00872	CCL3,CCL3L1,CCL3L3,CD27,CORO1A,CXCL10,CXCR3,FUT7,GATA3,ID3,IL12RB1,IL16,IL2RA,IRF4,ITGB7,JUNB,KCNK3,KRT14,LSP1,LTA,MYC,NR4A1,PDCD1,TFPI2,TNF,TNFRSF25,ZBTB32	158 (18)
IL12 (family)	group	2.447	0.000223	CCL3,CXCR5,FUT7,GATA3,IL2RA,IRF4,LAIR2,MYC,NCR3,PDCD1,PIM2,TNF,TNFRSF25	142 (20)
ZNF217	transcription regulator	2.449	0.00016	ADM,ANK3,FRK,IGFBP3,MYC,NLGN1,NRXN3,PAX6,SEMA3A
SENP3	peptidase	2.449	0.00111	CCL25,CCL3L3,CXCL10,IL2RA,IRF7,TYMP	114 (9)
Firre	other	2.449	0.0192	ARHGAP45,CARMIL2,CCDC88B,CHTF18,LYL1,TRABD
TCF3	transcription regulator	2.531	7.18e-12	AREG,ARHGAP4,BHLHA15,CA2,CD3D,CD79A,CD79B,CDC25B,FGD2,GADD45B,GATA2,GATA3,GPAM,ID3,IL16,IL2RA,IRF4,ITGB7,KLF2,MEF2B,MSMO1,MYC,NIBAN3,PDCD1,POU2AF1,PTCRA,PTPRCAP,RAB33A,RASGRP2,RGS16,SCIN,SCX,SLAMF7,SNAI3,TF,TNF,TNFRSF25,TOX,ZBP1	199 (17)
RIGI	enzyme	2.54	0.0794	BLK,CARD9,CCL3,CXCL10,IL23A,IRF7,TNF
E. coli B4 lipopolysaccharide	chemical toxicant	2.564	0.125	ARHGAP30,CCL3L3,CCR7,CD38,CXCL10,IL23A,KLHL6,PDCD1,TF,TNF,ZBP1
IL33	cytokine	2.595	7.73e-06	APOE,AREG,ARHGAP30,ARHGAP9,CCL3,CCL3L3,CD72,CXCL10,CXCR2,FGD2,GADD45B,GATA3,IL2RA,IRF7,ITGAX,JUNB,MYC,NFKBID,NR4A1,P4HA1,PDCD1,PIM2,POU2F2,SERPINB2,THEMIS2,TNF,TNFRSF13B,TNFRSF25	190 (18)
calcimycin	chemical reagent	2.598	0.000905	AR,DNAJC12,ID3,IRF4,JUNB,LTA,MYC,NR4A1,THRSP,TNF	169 (19)
Immunoglobulin	complex	2.613	1.42e-06	ACSS2,ADM,AGER,APOE,AREG,BDNF,BMP2,CCL3,CCL3L3,CCN2,CCR7,CD1D,CD72,CLDN15,CST7,CXCL10,CXCR1,CXCR2,CXCR3,CXCR5,FAIM2,FTO,GATA2,GATA3,GBP5,HSH2D,IL23A,IL2RA,IRAK1,IRF4,IRF7,ITGAX,KLF2,LSP1,LTA,MICAL2,MYC,NFKBID,NR4A1,PDCD1,PDK3,PHKB,POU2F2,RGS16,SCD,SLC30A2,SLC39A6,TIMP4,TLR9,TNF,TNFSF15,TRAF3IP3,TYMP,ZAP70	193 (17)
miR-16-5p (and other miRNAs w/seed AGCAGCA)	mature microRNA	2.613	0.319	BDNF,CACNA2D1,EGFR,GPAM,HSDL2,NFIA,PHKB
dactolisib	chemical drug	2.621	0.00166	IGFBP3,IL2RA,MYC,P4HA1,PDK3,PLOD2,STC1	93 (7)
resiquimod	chemical drug	2.623	3.33e-09	BMP6,CALCA,CCL3,CCL3L1,CCL3L3,CCL4L1/CCL4L2,CCR7,CD22,CD27,CXCL10,GATA3,IL16,IL23A,IL2RA,IRAK1,IRF4,IRF7,ITGAX,KCNMA1,LAX1,LTA,MS4A1,MYO1G,NAPSB,PLA2G4C,POU2F2,PVRIG,S1PR3,SNAI3,STAP1,THEMIS2,TLR10,TNF,TNFRSF13C,TNFSF15	200 (17)
homocysteine	chemical - endogenous mammalian	2.63	0.0271	AKR1C3,CXCL10,ELOVL5,FADS1,MSMO1,RETN,SCD
BNIP3L	other	2.646	0.000861	CD19,CD22,CD79B,IL16,LTA,LTB,MAP4K1
SAMSN1	other	2.646	0.00914	CCL3L3,CXCL10,EDN1,IL23A,IRF7,LTA,TNF	137 (11)
budesonide	chemical drug	2.688	0.0147	AREG,BLK,CCL3L3,CXCL10,CXCR2,ENDOU,GNG4,IGFBP3,KRT7,MSMO1,PDCD1,PSCA,PSD3,TNF,ZNF117
IKBKB	kinase	2.694	0.000516	AGER,AR,BMP2,CCL25,CCL3,CCL3L3,CCN2,CCR7,CDC25B,CXCL10,EDN1,FOXF2,JUNB,LTB,MYC,POU2AF1,RGS16,SERPINB2,TNF	175 (13)
STING1	other	2.708	0.0215	BLK,CARD9,CCL3L3,CXCL10,GBP5,IL23A,IRF7,RGS16,TNF
Interferon alpha	group	2.737	0.000127	BHLHA15,CCL3,CCR7,CD1D,CD38,CD72,CXCL10,CXCR3,DEFB1,EGFR,FBLN2,GATA3,GBP5,IL2RA,IL6ST,IRF4,IRF7,LAIR2,MYC,NCR3,PARP10,PARVG,PIM2,PTHLH,SLAMF7,SLC6A4,STAP1,TNF,TRIL,TYMP,ZBP1	190 (20)
Pam3-Cys-Ser-Lys4	chemical reagent	2.751	2.75e-05	CARD9,CCL3L3,CCN2,CCR7,CXCL10,CXCR1,CXCR2,IL23A,IL2RA,IRF4,IRF7,ITGB7,LTB,TNF,TNFRSF13C,TNFSF15	122 (14)
CD40LG	cytokine	2.753	7.36e-08	CA2,CCL3,CCL3L3,CCN2,CCR7,CD1D,CD27,CD38,CDC25B,CXCL10,CXCR3,EGFR,ID3,IDO2,IL12RB1,IL2RA,IRF4,ITGB7,JUNB,LTA,LTB,LYL1,MYC,NEFH,PLA2G4C,TNF,TNFRSF13B,TNFRSF13C,TNFRSF17,TYMP,ZAP70	199 (21)
SLC15A4	transporter	2.76	0.0238	BHLHA15,CD72,CXCL10,GBP5,IRF7,SLAMF7,TNF,TNFRSF17
TLR3	transmembrane receptor	2.767	0.0101	BFSP2,CCL3,CCL3L3,CD38,CXCL10,DEFB1,EDN1,GADD45B,IL23A,IRF7,JUNB,NR4A1,TNF,ZBTB32
STAT4	transcription regulator	2.813	0.00259	ACAP1,ANGPTL6,CXCL10,GATA3,IL12RB1,IL2RA,IRF4,MYC,PBX4,PDCD1,PLOD2,RGS16,STK32C,TNF	210 (21)
MYD88	other	2.822	0.0299	CCL3L3,CD38,CXCL10,IL23A,IRF7,ITGAX,ITGB7,LTA,LTB,MYC,PDCD1,SLC7A2,TNF,TNFRSF13B,ZAP70
IPMK	kinase	2.828	5.92e-05	CCR10,CORO1A,CXCR3,IRF4,JUNB,MYC,PDCD1,TNF	103 (12)
NFKBIA	transcription regulator	2.83	0.0089	ALOX15B,BMP2,CAMP,CCL3L3,CDC25B,CXCL10,FOXF2,GADD45B,HOXB5,HOXB8,ID3,IGF2,IL2RA,IRAK1,JUNB,MYC,NR4A1,RGS16,SERPINB2,TAT,TNF	170 (14)
TGM2	enzyme	2.885	0.00116	ACSS2,AFF2,CA2,CCL3,CCL4L1/CCL4L2,CXCL10,CXCR5,ICAM3,ITGAX,LSP1,MYC,SERPINB2,SLAMF7,SLC7A2,TNF	133 (17)
IL12 (complex)	complex	2.898	3.21e-05	CCL3,CCR7,CXCL10,CXCR3,FUT7,GADD45B,GATA3,IDO2,IL12RB1,IL2RA,IRF4,LTA,LTB,MYC,PDCD1,TNF,TNFRSF25	222 (19)
IRF1	transcription regulator	2.906	0.101	CXCL10,IL12RB1,IL23A,IRF4,IRF7,LTB,MYC,TLR9,TNF
lipopolysaccharide	chemical drug	2.921	1.7e-12	ABCC6,ACSS2,ADM,AFF3,AGER,AKR1C3,APOE,AR,AREG,BDNF,BMP2,CALCA,CAMP,CCDC88B,CCL3,CCL3L1,CCL3L3,CCN2,CCR7,CD19,CD1D,CD22,CD37,CD38,CD72,CD79B,COL4A6,CORO1A,CRHR1,CST7,CXCL10,CXCR1,CXCR2,CXCR3,CXCR5,CYB5A,DEFB1,DHDH,DMBT1,EDN1,EGFR,EHHADH,FBLN2,FCRL5,FCRLA,GADD45B,GATA2,GBP5,GLRB,GPR18,GPR35,GREB1,HMGCS2,HSH2D,ID3,IDO2,IGFBP3,IL12RB1,IL16,IL23A,IL2RA,IL6ST,IRAK1,IRF4,IRF7,ITGAX,ITGB7,JUNB,KCNAB2,KLF…	245 (20)
TLR4	transmembrane receptor	2.985	4.32e-05	ADM,AGER,AREG,BMP2,CCL3,CCL3L3,CCR7,CD38,CERS6,CXCL10,CXCR2,EDN1,IL23A,IL2RA,IRF7,LTA,LTC4S,MCOLN2,MYC,NFKBID,NR4A1,PGR,RGS14,RGS16,TNF,TNFRSF13B	148 (15)
IL3	cytokine	3.014	0.00402	AREG,ARHGEF1,BMP2,CD3D,GADD45B,GATA2,IL2RA,ITGAX,ITGB7,JUNB,LTA,LY9,MYC,PIM2,PLCB2,SERPINB2,SLAMF7,TNF	141 (17)
CpG oligonucleotide	chemical drug	3.042	5.23e-06	CCL3L3,CXCL10,ELOVL5,IL23A,IL2RA,IRAK1,IRF7,ITGAX,MYC,PDCD1,POU2AF1,SLC6A4,TLR9,TNF,TNFRSF13B,TNFRSF17,ZBP1	141 (18)
IL7	cytokine	3.043	3.04e-05	CCL3,CD19,CD3D,GATA3,IL2RA,ITGB7,KLF2,LTA,LTB,MYC,PDCD1,PIM2,RGS16,TNF	211 (19)
BCR (complex)	complex	3.082	6.19e-10	CCL3,CCR7,CD22,CD27,CXCR5,ELOVL5,FCMR,GPR132,HSH2D,IGSF1,IL12RB1,IL23A,IL2RA,IRF4,IRF7,JUNB,MIR155HG,MYC,PDCD1,PKIB,POU2AF1,POU2F2,SLAMF7,TCL1A,TLR10,TLR9,TNFRSF13B,TNFRSF13C,TNFRSF25,ZBP1	181 (22)
TCR	complex	3.254	5.04e-12	ABCD1,ADM,APOE,ARHGEF1,CCL3,CCL3L3,CCR7,CD27,CD38,CD6,CXCL10,CXCR3,CXCR5,GADD45B,GATA3,ID3,IL12RB1,IL16,IL23A,IL2RA,IRF4,IRF7,ITGB7,JUNB,KLF2,LIME1,LTA,MYC,NR4A1,PDCD1,RRS1,SEMA3A,TLR10,TLR9,TNF,ZAP70,ZBTB32	146 (18)
ZBTB10	transcription regulator	3.357	3.78e-06	CARD9,CCL3L3,CCL4L1/CCL4L2,CCR7,CD1D,CXCL10,GBP5,IL23A,IL2RA,IRF4,LTA,LY9,SASH3,TNF,TNFSF15,ZBP1	89 (7)
IFNG	cytokine	3.368	7.86e-07	ABTB2,ADM,AGER,AREG,BDNF,BMP2,BMP6,CALCA,CCL25,CCL3,CCL3L3,CCN2,CCR7,CD1D,CD27,CD38,CD72,CDC25B,CERS6,CORO1A,CXCL10,CXCR2,CXCR3,CYB5A,DEFB1,EDN1,ENTPD2,FGF12,GADD45B,GATA3,GBP5,GLDN,H2AC15,H2BC8,IDO2,IL12RB1,IL23A,IL2RA,IRAK1,IRF4,IRF7,ITGAX,JUNB,KCNMA1,KLF2,KRT13,KRT14,KRT7,LTA,LTB,MTSS1,MYC,NAPSA,NCR3,NEAT1,NQO1,PARVG,PAX6,PDCD1,PIM2,PRINS,PRSS8,PTHLH,S1PR3,SCIMP,SERPINA5,THEMIS2,TIMP4,TLR9,TNF…	191 (15)
TLR9	transmembrane receptor	3.487	2.08e-06	BFSP2,CCL3,CCL3L3,CCR7,CD27,CD38,CERS6,CXCL10,EDN1,FCMR,GADD45B,IL23A,IL2RA,IRF4,IRF7,LTA,MYC,NR4A1,TNF,TNFRSF13B,ZAP70	167 (16)
P38 MAPK	group	3.496	0.00104	AGER,BDNF,BMP2,CCL3L3,CCN2,CCR7,CD1D,CRHR1,CXCL10,EDN1,ID3,IL23A,IL2RA,IRF7,JUNB,LAMA3,MYC,NR4A1,SERPINB2,SORCS3,TNF	139 (14)
poly rI:rC-RNA	biologic drug	3.653	0.0403	BMP2,CAMP,CCL3,CCL3L1,CCL3L3,CCR7,CXCL10,DEFB1,GADD45B,GBP5,IL23A,IL2RA,IRAK1,IRF7,ITGAX,JUNB,LTA,LTB,MIR155HG,MYC,NR4A1,PLA2G4C,POU2AF1,SERPINB2,SLC7A2,TFPI2,TNF,TYMP,ZBP1
CSF2	cytokine	3.768	4.42e-06	CCL25,CCL3,CCL3L3,CCR7,CD1B,CD38,CHTF18,CXCL10,CXCR3,EDN1,ID3,IDO2,IL16,IL23A,IL2RA,IRAK1,IRF4,ITGAX,JUNB,LTA,LTB,LY9,MNS1,MYC,NR4A1,NUAK2,PIM2,SCIMP,SLAMF7,TF,TLR9,TNF,TNFSF15	193 (15)
Eda	other		1.44e-05	AREG,EGFR,EPGN,PTHLH	93 (7)
SBDS	other		1.61e-05	AKR1C3,BEX1,CCN2,COL27A1,DERL3,GADD45B,HOXA11-AS,HOXA13,HOXB6,P2RX5,PCDHB5
PURA	transcription regulator		3.85e-05	AR,ITGAD,ITGAX,MYC,NEFH
F2RL1	G-protein coupled receptor		5.93e-05	AREG,BDNF,CCN2,GFRA3,LOXL4,NPTX2,PKIB,SERPINB2,TNF,TRPA1,VGF	163 (19)
NRG2	growth factor		0.000257	CCN2,CXCR1,EDN1,EGFR,IGF2,JUNB,NR4A1,TNFRSF25	130 (9)
RAB7	group		0.000321	CXCL10,EGFR,MYC
quinapril	chemical drug		0.000321	ADM,CCN2,PTHLH	107 (7)
RBBP7	transcription regulator		0.000355	EN1,GATA2,LYL1,MYC
TRA	transmembrane receptor		0.000387	CD79A,CXCR3,IL2RA,PTCRA,TNF	182 (23)
CXCL17	cytokine		0.000551	GPR35,IL23A,TNF
HTR2A	G-protein coupled receptor		0.000551	BDNF,CCN2,EGFR	134 (15)
miR-511-5p (miRNAs w/seed UGUCUUU)	mature microRNA		0.000551	CCL3,CXCL10,TNF	137 (7)
MARCHF1	enzyme		0.000551	CCR7,IRF4,TNF	161 (14)
LMB-100	biologic drug		0.000551	CCR7,CXCR5,LTB
phytoestrogen	chemical drug		0.000551	AR,BMP2,PGR
HDAC3	transcription regulator		0.000558	BMP2,CXCL10,EGFR,ELOVL5,GPAM,ME1,MYC,SCD,TLR9,TNF	173 (22)
WIN 55,212-2	chemical - other		0.00062	AR,BDNF,DCX,TNF	191 (24)
ARMCX3	other		0.000663	CHRNA3,CHRNB4
SMYD5	enzyme		0.000663	CXCL10,TNF	49 (3)
dibromoacetic acid	chemical toxicant		0.000663	IGF2,MYC
WASHC1	other		0.000663	EGFR,MYC	3 (2)
heat killed Listeria Monocytogenes	chemical reagent		0.000663	TNF,TNFSF15
NVP-BHG712	chemical drug		0.000663	AR,MYC
all-trans-4-Oxo-retinoic acid	chemical - endogenous mammalian		0.000663	CD38,ITGAX
Histone h3	group		0.000739	BDNF,CD1D,COL4A6,CXCL10,GATA2,GATA3,GRIA2,HOXA11,HOXB5,HOXB6,ICAM3,IGFBP3,IL2RA,IRF4,IRF7,KLF2,MYC,NEAT1,NRARP,PGR,PRLR,RAB27B,RETN,SCD,TNF,ZMAT4	208 (19)
MAP2K7	kinase		0.000778	CXCL10,JUNB,LSP1,MYC,SERPINC1,TFPI2,TNF	153 (17)
EPOR	transmembrane receptor		0.000794	GATA2,JUNB,MYC,TF,TNF	184 (21)
NEIL2	enzyme		0.000819	CCL3L3,CXCL10,CXCR2,IL23A,LTA,LTB,TLR9,TNF	167 (15)
saponaria officinalis extract, hexane sub-fraction 1	chemical reagent		0.000865	CD38,CXCL10,TNF
SEW 2871	chemical reagent		0.000865	CXCL10,ITGAX,TNF	113 (10)
Il12 receptor	complex		0.000865	CXCR3,FUT7,TNF	86 (7)
PON2	enzyme		0.000865	CXCR1,CXCR2,TNF
NCR3	transmembrane receptor		0.000865	CCL3,NCR3,TNF	114 (13)
MM-401	chemical reagent		0.000865	HOXA11,HOXA13,MYC	11 (2)
SCH79797	chemical reagent		0.000865	CCN2,TFPI2,TNF	102 (10)
PLC	group		0.001	CXCL10,MYC,NR4A1,TNF	148 (14)
CD70	cytokine		0.001	CD1D,CD27,CXCL10,IL2RA	203 (20)
EIF2B5	translation regulator		0.00109	APOE,MYC,P4HA1,SCD,TF	165 (11)
GLI2	transcription regulator		0.0011	CCL3L3,CXCL10,CXCR2,CXCR3,GATA3,JUNB,KRT1,MYC,PTHLH,TNF	193 (18)
NFIB	transcription regulator		0.00111	ADAMTSL4,BMP6,EYA1,PLEKHF1,SLC16A14,WHRN
TRB	transmembrane receptor		0.00126	CD79A,CXCR3,GATA3,IL2RA,TNF	170 (18)
SIN3A	transcription regulator		0.00127	ALDH6A1,BDNF,EPGN,GADD45B,MYC,NEFH,SCN2A	18 (2)
bazedoxifene	chemical drug		0.00127	AREG,MYC,PGR	198 (21)
FA2H	enzyme		0.00127	CCN2,EPGN,SCD
ING4	transcription regulator		0.00127	CXCL10,MYC,NFKBID	189 (15)
DRD5	G-protein coupled receptor		0.00127	BDNF,IL23A,TNF	128 (13)
PTMA	other		0.00127	CCL3,CCL3L3,TNF	176 (17)
OTUB1	enzyme		0.00127	GREB1,ITGB7,PGR
SLC30A3	transporter		0.00127	BDNF,DCX,GRIN2B
aripiprazole	chemical drug		0.00127	BDNF,MYC,TNF	158 (14)
BQ 123	biologic drug		0.00127	CCN2,CCR7,TNF	148 (15)
HNRNPA2B1	other		0.00161	ABCC6,CPS1,MYC,NRCAM,P4HA1,PKIB,PLOD2,S1PR3,STK32B,TFPI2,UBXN10
ELOVL2	enzyme		0.00178	BDNF,SCD,TNF
CAVIN1	transcription regulator		0.00178	ITGAX,MYC,TNF	155 (17)
ADCY7	enzyme		0.00178	IRAK1,TLR9,TNF
CD244	transmembrane receptor		0.00178	CCL3,CCL3L3,TNF	182 (18)
HLA-DQB1	other		0.00178	CCR7,IRF4,TNF	159 (13)
PDK2	kinase		0.00178	ASIC3,IRF4,TNF
regorafenib	chemical drug		0.00178	AREG,CCN2,TNF	184 (15)
FRMD6	other		0.00178	BMP2,CCN2,IGFBP3
IL9R	transmembrane receptor		0.00178	AREG,JUNB,MYC	90 (7)
SETD7	enzyme		0.00178	CXCL10,MYC,TNF	229 (23)
CXCL13	cytokine		0.00178	CXCR5,LTA,MYC
RCOR2	transcription regulator		0.00178	BDNF,NEFH,SCN2A
ARID4B	transcription regulator		0.00178	HOXB5,HOXB6,HOXB8
NFATC3	transcription regulator		0.00181	ACAN,BMP2,CXCR5,EDN1,IL2RA,NR4A1,TNF	100 (7)
Histone h4	group		0.00189	CD1D,CHRNA3,CXCL10,GADD45B,GRIA2,IL2RA,KLF2,NCAM2,NLGN1,PRLR,TNF	99 (9)
IGF2-AS	other		0.00195	BDNF,IGF2
CPEB3	translation regulator		0.00195	EGFR,GRIA2
SMYD2	enzyme		0.00195	GREB1,PGR
STAB1	transporter		0.00195	CCL3L3,TNF
MLLT1	transcription regulator		0.00195	HOXA11,HOXA13
BPTF	transcription regulator		0.00195	EN1,MYC
DOK2	other		0.00195	MYC,TNF	126 (15)
mir-297	microRNA		0.00195	AR,JUNB
ODN1411	chemical reagent		0.00195	CXCL10,TNF	107 (8)
bacitracin	biologic drug		0.00195	IL23A,TNF
phosphorothioate oligodeoxynucleotide	chemical - other		0.00195	CCL3,TLR9
HOXA13	transcription regulator		0.00212	AR,BMP2,HOXA13,HOXB6,IGF2,WNT6
ACKR3	G-protein coupled receptor		0.00217	ADM,AKR1C3,EGFR,MYC,TNF	203 (19)
SERPINA3	other		0.00221	CCN2,EGFR,SCD,TNF	193 (21)
BCOR	transcription regulator		0.00234	ADM,CD37,IRF4,LSP1,MS4A1,MYC
BRD2	kinase		0.00234	LY9,MYC,NQO1,PKIB,TNF,VAV3
1-hydroxy-2-methyl-2-butenyl 4-diphosphate	chemical - endogenous non-mammalian		0.00241	CCR7,IL2RA,TNF
CpG ODN 1585	chemical reagent		0.00241	CXCL10,IRF7,SPON2	138 (14)
ganetespib	chemical drug		0.00241	AR,EGFR,MYC	183 (15)
HOXB3	transcription regulator		0.00241	HOXB5,HOXB6,HOXB8
KLRD1	transmembrane receptor		0.00241	IL2RA,NCR3,TNF	91 (7)
USP14	peptidase		0.00241	AR,MYC,TNF	205 (20)
ARID4A	transcription regulator		0.00241	HOXB5,HOXB6,HOXB8
HIVEP3	transcription regulator		0.00241	GATA3,JUNB,TNF	115 (10)
rosmarinic acid	chemical - endogenous non-mammalian		0.00241	BDNF,CCN2,TNF	149 (12)
RNASEL	enzyme		0.00246	CYB5A,FREM2,IRF7,PCDHB5,TNF
EBF3	transcription regulator		0.00246	CCL3,CCL3L3,CCL4L1/CCL4L2,LTA,TNF
DLL1	enzyme		0.00246	CCN2,GATA2,GATA3,HOXB5,HOXB6
amiodarone	chemical drug		0.00246	CA3,ME1,SCD,TF,TNF	111 (10)
ELK4	transcription regulator		0.00262	CCL3,IL23A,JUNB,NR4A1	80 (7)
NTRK1	kinase		0.00308	BDNF,IGF2,NR4A1,SCRIB	170 (20)
Rp-8-Br-cAMPS	chemical - kinase inhibitor		0.00315	AREG,BDNF,TNF	181 (16)
icilin	chemical reagent		0.00315	CCL3L3,CXCL10,TNF
ulipristal acetate	chemical drug		0.00315	ADM,AR,PGR	173 (12)
ABCA4	transporter		0.00315	AGER,CCL3L3,CXCL10
BIX 01294	chemical reagent		0.00315	BDNF,CA2,TNF	117 (7)
DRD1	G-protein coupled receptor		0.00315	BDNF,HTR1B,JUNB	225 (19)
ERRFI1	other		0.00315	EGFR,MIXL1,TNF	93 (7)
8-hydroxyeicosapentaenoic acid	chemical - endogenous mammalian		0.00315	EHHADH,IL23A,TNF
Fe2+	chemical - endogenous mammalian		0.00315	BMP6,CCL3L3,TF
NKX3-1	transcription regulator		0.0034	AR,CA2,CA3,IGFBP3,MYC,VAV3
KAT2B	transcription regulator		0.0034	CCN2,KLF2,PKHD1,PRLR,THRSP,TNF	246 (26)
CERK	kinase		0.00349	CCL25,CCL3,CXCR5,TNF,TYMP	139 (10)
RGS10	enzyme		0.00371	CCL3L3,CXCL10,CXCR3,IL6ST,LTA,TNF	185 (19)
D-2-amino-5-phosphonovaleric acid	chemical reagent		0.00384	CAMK2B,GRIN2B
nanoISD	chemical reagent		0.00384	CXCL10,TNF
TDI-011536	chemical - kinase inhibitor		0.00384	CCN2,MYC	150 (7)
ZNF282	transcription regulator		0.00384	GREB1,PGR
NPSR1	G-protein coupled receptor		0.00384	MYC,NR4A1
SLITRK5	other		0.00384	GRIA2,GRIN2B
SLAMF7	other		0.00384	LTA,TNF
USP35	peptidase		0.00384	GREB1,MYC
KLHL22	other		0.00384	PDCD1,TNF
CDC25B	phosphatase		0.00384	CDC25B,MYC	143 (7)
C1QTNF6	other		0.00384	ITGAX,TNF
miR-718 (miRNAs w/seed UUCCGCC)	mature microRNA		0.00384	IRAK1,TNF
mir-105	microRNA		0.00384	MYC,TNF
HUNK	kinase		0.00384	EGFR,MYC
GCLC	enzyme		0.00384	JUNB,SLC39A8
USP17L22 (includes others)	peptidase		0.00384	JUNB,MYC	90 (7)
PPP1CC	phosphatase		0.00384	BDNF,TNF
N-hydroxy-2,2-diphenylacetamide	chemical reagent		0.00384	EDN1,TNF
CU-CPT22	chemical reagent		0.00384	CCL3L3,TNF	118 (7)
2-furoyl-Leu-Ile-Gly-Arg-Leu-Orn-NH2	chemical reagent		0.00384	CCN2,TNF	101 (7)
microcystin-LR	chemical toxicant		0.00384	MYC,TNF	103 (11)
galanthamine	chemical drug		0.00384	IGF2,TNF
nigella sativa extract	chemical drug		0.00384	TRPA1,TRPC4
anthemis hyalina extract	chemical drug		0.00384	TRPA1,TRPC4
ZFPM1	transcription regulator		0.00396	CPD,GATA2,GATA3,KLHL6,NRARP,SCIN,SLC6A4	64 (4)
H-151	chemical reagent		0.00401	CXCL10,IRF7,TNF
NFAM1	transmembrane receptor		0.00401	CCL3L3,LTA,TNF	8 (2)
LECT2	other		0.00401	CCL3L3,CXCL10,TNF	175 (15)
MSLN	other		0.00401	CCR7,CXCR5,LTB
RPS6KA4	kinase		0.00401	IL2RA,JUNB,TNF	165 (18)
CD180	other		0.00401	IRF4,TLR9,TNF	178 (11)
PIM3	kinase		0.00401	CD38,MYC,TNF
PKHD1	other		0.00401	CCN2,CXCL10,SCRIB
6-aminopyrazolopyrimidine derivative compound II	chemical drug		0.00401	CCL3L3,IRF7,TNF	71 (7)
probenecid	chemical drug		0.00401	CCL3L3,IL23A,TNF	106 (10)
latrunculin A	chemical toxicant		0.00401	CCN2,CXCL10,TNF	141 (17)
ZNF710	transcription regulator		0.00415	CCL3,CCL3L3,CCL4L1/CCL4L2,CXCL10
CDC73	other		0.00415	GATA2,HMGCS2,IGF2,MYC	134 (7)
LHX2	transcription regulator		0.00415	BDNF,NCAM2,NQO1,PAX6
ARRB1	transcription regulator		0.00432	CAMP,EGFR,JUNB,MYC,TNF	162 (18)
1,2-dimethylhydrazine	chemical toxicant		0.00432	HMGCS2,KRT14,MYC,NR4A1,TNF	94 (8)
MTA3	transcription regulator		0.00478	CCL3,CD19,CD79B,MYC
EED	transcription regulator		0.00479	BDNF,EGFR,GATA3,MYC,SCIN	205 (22)
interferon beta-1a	biologic drug		0.00486	CD3D,CORO1A,CST7,GADD45B,GBP5,IL16,IRF7,KRT1,LTB
LDLR	transporter		0.0049	APOE,BMP2,CCL3L3,CDC25B,GPAM,GPR132,IL12RB1,IRF7,LSP1,MYC,PKIB,SCD,TNF,ZBP1	220 (19)
L2HGDH	enzyme		0.00501	CCL3L3,ITGAX,TNF
STOX1	other		0.00501	FSIP1,GADD45B,WNT2B
TYR	enzyme		0.00501	CXCR1,CXCR2,CXCR3	137 (7)
FCER2	transmembrane receptor		0.00501	CCL3,IL2RA,TNF	163 (17)
CARD14	other		0.00501	CCR7,IL23A,TNF	79 (7)
ethylenediaminetetraacetic acid	chemical drug		0.00501	CXCR1,CXCR2,TNF	162 (15)
anti-benzo(a)pyrene-diol-epoxide	chemical toxicant		0.00501	CDC25B,GADD45B,TNF
ML385	chemical reagent		0.00501	BMP2,NQO1,SCD
ZIC1	transcription regulator		0.00546	APOE,CCL3L3,CCL4L1/CCL4L2,IL23A
CARD11	kinase		0.00546	CCL3,CCL3L3,IL2RA,TNF	142 (17)
OSMR	transmembrane receptor		0.00559	CXCL10,GBP5,IL6ST,ITGAX,JUNB,SCD	138 (14)
miR-374b-5p (and other miRNAs w/seed UAUAAUA)	mature microRNA		0.00614	BMP2,BMP6,TNF	164 (11)
FERMT2	other		0.00614	CCN2,SCD,TNF	163 (21)
LPAR1	G-protein coupled receptor		0.00614	CACNA2D1,CCN2,S1PR3	98 (7)
CCL19	cytokine		0.00614	CCR7,CXCL10,TNF	160 (21)
isopentenyl diphosphate	chemical - endogenous mammalian		0.00614	CCL3,IL2RA,TNF	181 (17)
myelin oligodendrocyte glycoprotein (35-55)	chemical reagent		0.00614	AREG,IL23A,TNF	104 (7)
quetiapine	chemical drug		0.00614	BDNF,GRIA2,NR4A1	129 (11)
formoterol	chemical drug		0.00614	CXCL10,CXCR1,CXCR2	137 (7)
delta-12-prostaglandin J2	chemical - endogenous mammalian		0.00629	CCL3,TNF	101 (7)
Cpla2	group		0.00629	AR,MYC
CpG ODN 1555	chemical reagent		0.00629	TNFRSF13B,TNFRSF13C	109 (7)
GPR65	G-protein coupled receptor		0.00629	MYC,TNF
FENDRR	other		0.00629	CXCL10,TNF	85 (7)
SSBP2	transcription regulator		0.00629	MYC,PTCRA
KIF26B	other		0.00629	CCN2,NQO1
KPNA4	other		0.00629	LTA,TNF	108 (11)
GRAP2	other		0.00629	IL2RA,MYC	136 (13)
CCRL2	G-protein coupled receptor		0.00629	CXCR2,ITGAX	96 (7)
MIR4269	microRNA		0.00629	CCN2,MYC
LGMN	peptidase		0.00629	EGFR,TNF	163 (17)
CCL22	cytokine		0.00629	CCL3L3,TNF
ADAM8	peptidase		0.00629	CXCL10,TNF	79 (7)
AQP3	transporter		0.00629	KRT1,TNF
ARHGEF2	other		0.00629	EDN1,TNF	132 (11)
N-lauroyl-L-phenylalanine	chemical reagent		0.00629	KLF2,NR4A1
UNC13D	other		0.00629	CXCL10,TNF	87 (9)
avadomide	chemical drug		0.00629	IRF7,MYC
JV-1-65 hGHRH(1-29)NH2	chemical reagent		0.00629	EGFR,IGF2	94 (7)
sulfamethoxazole/trimethoprim	chemical drug		0.00629	CXCL10,IRF7
picolinic acid	chemical toxicant		0.00629	CCL3,CCL3L3
necrostatin-1s	chemical reagent		0.00629	CST7,TNF
ifenprodil	chemical drug		0.00629	BDNF,GRIN2B
oxytetracycline	chemical drug		0.00629	BMP2,BMP6
N-arachidonoyl-dopamine	chemical - endogenous mammalian		0.00629	IL2RA,TNF	173 (17)
9-(9Z-octadecenoyloxy)-octadecanoic acid	chemical - endogenous mammalian		0.00629	CCL3L3,TNF	104 (7)
IFNLR1	transmembrane receptor		0.0064	CCL3L3,CXCL10,IRF7,MYC,TNF	124 (14)
PRC2	complex		0.00702	BMP2,HOXB5,HOXB6,IRF4,PCDHB5	161 (13)
PTPN2	phosphatase		0.00702	CCL3L3,EGFR,TMEM26,TNF	160 (20)
BGN	other		0.00702	ACAN,BMP2,EGFR,TNF	169 (16)
poly dA-dT	chemical reagent		0.00702	CXCL10,IRF7,TNF,ZBP1	120 (11)
PRF1	transporter		0.00742	CCL3L3,CXCL10,TNF	177 (17)
VIPR1	G-protein coupled receptor		0.00742	CCL3L3,CXCL10,TNF	129 (17)
MS4A1	other		0.00742	CD19,CD22,MYC	83 (6)
IQGAP1	other		0.00742	NUAK2,PGR,THRB
di-2-pyridylketone 4-cyclohexyl-4-methyl-3-thiosemicarbazone	chemical drug		0.00742	AR,EGFR,MYC	143 (7)
sanglifehrin A	chemical reagent		0.00742	CD38,CXCL10,IL23A
zinc chloride	chemical reagent		0.00742	CD38,LTB,SLC30A2
NR2E1	ligand-dependent nuclear receptor		0.0079	AR,DCX,MAPK10,MYC
CXCL10	cytokine		0.0079	CXCL10,CXCR2,CXCR3,TNF	182 (20)
fluvoxamine	chemical drug		0.0079	CCR7,CD37,CXCR1,TFPI2
NUP98-HOXA9	fusion gene/product		0.0079	EYA1,HOXB5,HOXB6,HOXB8
HNRNPK	other		0.00837	AR,CCN2,LPP,MYC,PDLIM2	120 (7)
triclosan	chemical drug		0.00884	AREG,NQO1,TNF
VSIR	other		0.00884	CXCL10,SCD,TNF	151 (10)
ZDHHC7	enzyme		0.00884	CCL3L3,LTA,TF
LBP	transporter		0.00884	CXCL10,CXCR2,TNF	123 (16)
mir-379	microRNA		0.00884	BMP2,BMP6,EGFR
LAMA5	other		0.00884	CCL3L3,CXCL10,TNF	84 (5)
HOXB4	transcription regulator		0.00884	JUNB,MYC,PGR
NBEAL2	other		0.00884	CCL3L3,CXCL10,GATA2	137 (7)
mevastatin	chemical drug		0.00884	APOE,AR,TNF	129 (13)
bombesin	chemical - endogenous mammalian		0.00884	GREB1,IGFBP3,MYC	117 (7)
KNG1	other		0.00885	ASIC3,CCN2,EGFR,F12	174 (20)
SMAD5	transcription regulator		0.00885	BMP2,CCN2,GATA2,ID3
glycyrrhizic acid	chemical drug		0.00885	AGER,EDN1,EGFR,TNF	134 (17)
8-hydroxyguanine	chemical - endogenous mammalian		0.00928	CCL3L3,TNF
alpha-estradiol	chemical - endogenous mammalian		0.00928	AR,PGR	143 (7)
5-stearic acid hydroxy stearic acid	chemical - endogenous mammalian		0.00928	CCL3L3,TNF	104 (7)
10-(9Z-hexadecenoyloxy)-octadecanoic acid	chemical - endogenous mammalian		0.00928	CCL3L3,TNF	104 (7)
TLR2/TLR4	group		0.00928	IL23A,TNF	80 (7)
FOXQ1	transcription regulator		0.00928	FOXF2,NRXN3
BICC1	other		0.00928	AREG,EGFR
ZMIZ1	transcription regulator		0.00928	IL2RA,MYC	101 (7)
RNF152	enzyme		0.00928	CXCL10,TNF	84 (9)
AQP11	transporter		0.00928	EGFR,MYC
SERPINA12	other		0.00928	RETN,TNF
Ampa Receptor	complex		0.00928	BDNF,EGFR	95 (4)
PGRMC1	transmembrane receptor		0.00928	EGFR,PGR	203 (13)
mir-708	microRNA		0.00928	AR,TNF
mir-488	microRNA		0.00928	AR,TNF
obinutuzumab	biologic drug		0.00928	CCL3,TNF
ELMO1	other		0.00928	EDN1,TNF
BDKRB1	G-protein coupled receptor		0.00928	CCN2,EDN1	150 (16)
ALDH1L1	enzyme		0.00928	CERS6,TNF
F2RL3	G-protein coupled receptor		0.00928	CALCA,TNF
ARL5B	enzyme		0.00928	CXCL10,TNF
EFEMP2	other		0.00928	CCN2,FBLN2
STX2	transporter		0.00928	BMP2,MYC	175 (12)
HIVEP2	transcription regulator		0.00928	GATA3,MYC	91 (9)
CAMK1	kinase		0.00928	GATA2,GATA3
Clec2d (includes others)	transmembrane receptor		0.00928	CXCL10,TNF	116 (9)
OMP-52M51	biologic drug		0.00928	MYC,NRARP
taselisib	chemical drug		0.00928	CCL3,TNF
SAR-20347	chemical drug		0.00928	IL23A,TNF
fenebrutinib	chemical drug		0.00928	MYC,POU2F2
EGTA acetoxymethyl ester	chemical reagent		0.00928	SERPINB2,TNF	79 (7)
naphthalene	chemical toxicant		0.00928	EGFR,KRT14
tranexamic acid	chemical drug		0.00928	MYC,TNF	115 (11)
6-cyano-7-nitroquinoxaline-2,3-dione	chemical reagent		0.00928	BDNF,JUNB
GABA receptor	complex		0.00928	BDNF,NR4A1	82 (6)
ZFA-fmk	chemical reagent		0.00928	IL2RA,TNF	151 (11)
quisqualic acid	chemical - endogenous non-mammalian		0.00928	BDNF,JUNB	172 (19)
9-palmitic acid hydroxy stearic acid	chemical - endogenous mammalian		0.00928	CCL3L3,TNF	104 (7)
SERPINA6	other		0.00977	APOE,BDNF,BMP2,GABBR1,GRIA2,MSMO1,MYC,PDE8B,RENBP,WNT2B,WNT6	220 (11)
USF2	transcription regulator		0.00993	CCL3L3,GATA3,IGFBP3,MYC,P4HA1,THRSP	110 (7)
Angiotensin II receptor type 1	group		0.0104	CCL3L3,CXCL10,EDN1
elastase	group		0.0104	CCL3L3,CXCR1,TNF
Endothelin	group		0.0104	EDN1,MYC,TNF
NFASC	other		0.0104	ANK3,GLDN,NRCAM
CXCL3	cytokine		0.0104	CCL3L3,CXCL10,TNF
APOC1	transporter		0.0104	APOE,MYC,TNF
S100A7	other		0.0104	CCL3,NAPSA,TNF
JTE-013	chemical reagent		0.0104	CCN2,ITGAX,TNF
FTI-277	chemical reagent		0.0104	MYC,PGR,TNF
GLIS2	transcription regulator		0.011	CCL25,CCN2,CXCL10,IL23A
PRKN	enzyme		0.0121	AREG,CCL3,EGFR,IGFBP3,MYC,SERPINB2,TNF
IL1RL2	transmembrane receptor		0.0121	CXCL10,IL23A,TNF
PANX1	transporter		0.0121	CCL3L3,IL23A,TNF
LRBA	other		0.0121	CCL3L3,CXCL10,TNF
S100B	other		0.0121	AGER,MYC,TNF
IFNA14	cytokine		0.0121	CXCL10,IRF7,ZBP1
PAEP	other		0.0121	CXCR3,EDN1,GATA3
KLF13	transcription regulator		0.0121	BMP2,PGR,TNF
pomalidomide	chemical drug		0.0121	CCL3,IRF4,MYC
CEP-1347	chemical drug		0.0121	BDNF,CCL3L3,TNF
CpdX	chemical reagent		0.0121	SCD,TNF,WNT2B
2'3'-cyclic guanosine monophosphate-adenosine monophosphate	chemical - endogenous mammalian		0.0121	CCL3L3,CXCL10,IRF7,TNF
triolein	chemical drug		0.0128	FADS1,THRSP
(R)-limonene	chemical toxicant		0.0128	IL2RA,TNF
sesamol	chemical - endogenous mammalian		0.0128	PGR,TNF
PRMT7	enzyme		0.0128	GADD45B,IRF4
DGAT2	enzyme		0.0128	GPAM,SCD
RDH8	enzyme		0.0128	CCL3L3,CXCL10
Org 48762-0	chemical drug		0.0128	CCL3L3,TNF
sepantronium	chemical drug		0.0128	EGFR,MYC
ULBP2	transmembrane receptor		0.0128	LTA,TNF
AGR2	other		0.0128	AREG,EGFR
PTPRB	phosphatase		0.0128	CCN2,EDN1
AcPhe(ornithine-Pro-cyclohexylamine-Trp-Arg)	chemical reagent		0.0128	IL23A,TNF
mir-374	microRNA		0.0128	BMP2,BMP6
neflamapimod	chemical drug		0.0128	PAX6,TNF
SLAMF6	transmembrane receptor		0.0128	IL16,TNF
TRIM14	other		0.0128	GBP5,IRF7
ZNF423	transcription regulator		0.0128	CD79A,CD79B
C4A/C4B	other		0.0128	CXCL10,TNF
SF3B2	other		0.0128	HOXB6,HOXB8
MLLT3	transcription regulator		0.0128	EDN1,MYC
PHC2	other		0.0128	HOXB6,HOXB8
KLRB1	transmembrane receptor		0.0128	CCL3L3,TNF
CLEC2A	other		0.0128	CCL3,CXCL10
CD79A	transmembrane receptor		0.0128	CD79A,IL2RA
Pde4d	enzyme		0.0128	PGR,TNF
butylbenzyl phthalate	chemical toxicant		0.0128	AR,MYC
2,4-dinitrothiocyanatobenzene	chemical toxicant		0.0128	NQO1,TNF
dobutamine	chemical drug		0.0128	CCN2,CXCL10
phosphatidic acid	chemical - endogenous mammalian		0.0128	IGF2,MYC
Cohesin	complex		0.0128	HOXA11-AS,HOXB5
SU6656	chemical toxicant		0.0134	ADM,CCN2,JUNB,MYC
andrographolide	chemical drug		0.0134	AR,EGFR,GATA3,TNF
VGLL3	other		0.014	ADM,CCN2,GADD45B
SMYD3	enzyme		0.014	AR,ECEL1,GREB1
MSR1	transmembrane receptor		0.014	CXCL10,PGR,TNF
bis(4-hydroxyphenyl)sulfone	chemical reagent		0.014	MTSS1,STC1,TNF
PIM2	kinase		0.014	CD38,IL2RA,MYC
LY6E	other		0.014	CCN2,PSCA,TNF
propionic acid	chemical - endogenous mammalian		0.014	ATP2A3,CCR7,RETN
3-methylcholanthrene	chemical toxicant		0.0145	ADM,ME1,NQO1,NR4A1,TNF
GSTP1	enzyme		0.0145	CDK5R2,CXCR2,GPR35,HSD17B13,IL20RA,LIN7A,NQO1,THRSP,TMEM150C,TNF
MAFA	transcription regulator		0.0153	ADCY1,CCR7,CXCR2,FIGN,IGFBP3,PAX6,PLCB2,SNX31,TNF
TFAP2C	transcription regulator		0.0153	CCN2,EGFR,FREM2,GREB1,KRT81,MYC
Ras homolog	group		0.016	CCN2,IL16,MYC
Lymphotoxin	complex		0.016	CXCL10,POU2AF1,TNF
PF-562271	chemical drug		0.016	CCL3L3,CXCL10,TNF
CHEK1	kinase		0.016	CDC25B,MYC,TNF
ZBP1	other		0.016	CCL3L3,CXCL10,TNF
GAS5	other		0.016	KLF2,MYC,TNF
GNAI3	enzyme		0.016	CCL3,CCL3L3,TNF
IDO1	enzyme		0.016	GATA3,ITGAX,TNF
CCR6	G-protein coupled receptor		0.016	CCL3L3,CXCL10,TNF
GSK3A	kinase		0.016	FTO,PDCD1,TNF
PDK4	kinase		0.016	ASIC3,IRF4,TNF
Usp17la (includes others)	peptidase		0.016	IL23A,MYC,TNF
tranylcypromine	chemical drug		0.016	BDNF,CXCL10,TSPOAP1
CP-55940	chemical reagent		0.0161	AR,JUNB,MYC,TNF
STAT	group		0.0161	IL2RA,IL6ST,JUNB,TNF
NEUROG2	transcription regulator		0.0161	BMP2,DCX,EN1,PAX6
IGHM	transmembrane receptor		0.0161	CD22,KLF2,MYC,SLAMF7
GNAQ	enzyme		0.0165	ADM,AREG,BMP2,CCN2,EDN1,MYC,NFIA,NR4A1,PGR
3,5-L-diiodothyronine	chemical - endogenous mammalian		0.0167	ME1,SCD
kynurenine	chemical - endogenous mammalian		0.0167	IDO2,PDCD1
XMU-MP-1	chemical drug		0.0167	GREB1,TNF
Li+	chemical reagent		0.0167	EDN1,IGF2
Cyp4a14	enzyme		0.0167	CXCL10,TNF
GPR84	G-protein coupled receptor		0.0167	CCL3L3,TNF
PPT1	enzyme		0.0167	CXCL10,TNF
ANGPTL8	other		0.0167	ACSS2,SCD
PVT1	other		0.0167	EGFR,MYC
ADGRF5	G-protein coupled receptor		0.0167	CCL3L3,TNF
aroclor 1221	chemical toxicant		0.0167	AR,GRIN2B
HINT1	enzyme		0.0167	ELOVL5,FADS1
SMARCA1	transcription regulator		0.0167	EN1,MYC
EMX2	transcription regulator		0.0167	EGFR,PAX6
FEM1A	transcription regulator		0.0167	CXCL10,TNF
CARD8	other		0.0167	CXCL10,TNF
GRIP1	transcription regulator		0.0167	FREM2,GRIA2
GABBR2	G-protein coupled receptor		0.0167	GABBR1,GRIA2
LRIG1	other		0.0167	EGFR,TNF
IGF2BP3	translation regulator		0.0167	IGF2,S1PR3
TDG	enzyme		0.0167	MYC,PGR
CCL-34	chemical reagent		0.0167	CXCL10,ITGAX
ULBP1	transmembrane receptor		0.0167	IL2RA,TNF
Gm20703	other		0.0167	CXCL10,GBP5
raclopride	chemical drug		0.0167	BDNF,NR4A1
benzoic acid	chemical - endogenous mammalian		0.0167	ITGAX,TNF
rabeprazole	chemical drug		0.0167	CCL3L3,TNF
5-nitro-2-(3-phenylpropylamino)benzoic acid	chemical reagent		0.0167	ACAN,CLCN3
magnesium sulfate	chemical drug		0.0167	ADM,TNF
retinaldehyde	chemical - endogenous mammalian		0.0167	BMP2,EGFR
NGFR	transmembrane receptor		0.0176	BDNF,GRIA2,GRIN2B,TNF
TFAP2B	transcription regulator		0.0176	CCL4L1/CCL4L2,EDN1,IGF2,TNF
RBCK1	transcription regulator		0.0176	CCN2,CXCL10,GBP5,MYC
L-tryptophan	chemical - endogenous mammalian		0.0182	BDNF,TAT,TNF
PARPBP	other		0.0182	KRT7,PLOD2,SPON2
MAPK8IP1	other		0.0182	BDNF,GRIN2B,TNF
ACSS2	enzyme		0.0182	EHHADH,GPAM,SCD
KLF10	transcription regulator		0.0182	EGFR,GATA3,ITGAD
SMARCE1	transcription regulator		0.0182	MYC,PGR,SCN2A
N4BP1	enzyme		0.0182	CCL3L3,JUNB,TNF
NOX1	enzyme		0.0182	EGFR,NQO1,TNF
TNFSF9	cytokine		0.0182	CCR7,IL2RA,TNF
TERF2IP	other		0.0182	CCN2,IGF2,TNF
ELF5	transcription regulator		0.0182	GATA3,MSMB,PGR
W7	chemical reagent		0.0182	EGFR,FOXL2,NR4A1
fumonisin B1	chemical toxicant		0.0182	CD1D,LTB,TNF
GLP-1-(7-34)-amide	biologic drug		0.0182	AGER,NQO1,NR4A1
naltrexone	chemical drug		0.0182	BDNF,CALCA,TNF
mir-204	microRNA		0.0191	BDNF,BMP2,CAMK2B,MYC,TNF
anandamide	chemical - endogenous mammalian		0.0192	IL23A,PPIL3,PRLR,TNF
MBD3	other		0.0192	APOE,MYC,PAX6,SCD,WNT2B,WNT6
EHMT2	transcription regulator		0.0203	GREB1,MYC,PGR,PKIB,TNF
Pkg	group		0.0205	BDNF,EDN1,SLC6A4
IL17a dimer	complex		0.0205	CCL3,DEFB1,TNF
NFE2	transcription regulator		0.0205	NQO1,RAB27B,SLC6A4
MBP	other		0.0205	MYC,NEFH,TNF
LCP2	other		0.0205	ID3,NR4A1,TNF
GFI1B	transcription regulator		0.0205	GATA2,GATA3,MYC
Tnfsf9	other		0.0205	CXCL10,IL23A,TNF
CRHR2	G-protein coupled receptor		0.0205	CRHR1,KCNMA1,SLC6A4
RFX2	transcription regulator		0.0205	CCL3L3,LTA,MYC
P2RX7	ion channel		0.0205	CXCL10,IL23A,TNF
acrolein	chemical toxicant		0.0205	EGFR,MYC,TNF
lipoarabinomannan	chemical - endogenous non-mammalian		0.0205	CAMP,CCL3,TNF
ilomastat	chemical drug		0.0205	CXCL10,EGFR,TNF
PCGF2	transcription regulator		0.0208	GATA3,HOXB8,MYC,VAT1L
FOXP1	transcription regulator		0.0208	IRF4,NFIA,ST8SIA2,TNF
rat pegylated super leptin antagonist (mutant D23L/L39A/D40A/F41A)	chemical reagent		0.0212	BDNF,TNF
2',3'-dialdehyde ATP	chemical reagent		0.0212	CXCL10,TNF
L-cysteine	chemical - endogenous mammalian		0.0212	MYC,SCD
MLT-827	chemical - protease inhibitor		0.0212	IL23A,TNF
L-type Calcium Channel	complex		0.0212	APOE,BDNF
CCDC88A	other		0.0212	IL23A,TNF
SETD1A	ion channel		0.0212	MYC,NEAT1
NAALADL2	other		0.0212	S1PR3,SPON2
MARCHF2	enzyme		0.0212	CXCL10,TNF
MEMO1	other		0.0212	CA2,MYC
HOXA6	transcription regulator		0.0212	CXCL10,IL23A
NEK7	kinase		0.0212	CXCL10,EDN1
IDO	group		0.0212	CCR7,IDO2
vidutolimod	chemical drug		0.0212	CCL3,TNF
ACACA	enzyme		0.0212	GPAM,SCD
GPRC5A	G-protein coupled receptor		0.0212	EGFR,TNF
EIF4EBP3	other		0.0212	CCR7,TNF
ZFP36L2	transcription regulator		0.0212	NEFH,SCN2A
CNBP	transcription regulator		0.0212	CA3,MYC
Ccl6	cytokine		0.0212	CCL3L3,TIMP4
GPAM	enzyme		0.0212	HMGCS2,SCD
baricitinib	chemical drug		0.0212	CXCL10,TF
SCN1B	ion channel		0.0212	CCN2,SCN2A
UBA7	enzyme		0.0212	IL23A,TNF
TRIM33	transcription regulator		0.0212	GATA2,MYC
USP37	peptidase		0.0212	BDNF,MYC
MC1R	G-protein coupled receptor		0.0212	NR4A1,TNF
PPP1CA	phosphatase		0.0212	AR,CCN2
XCL1	cytokine		0.0212	IL2RA,TNF
GCM1	transcription regulator		0.0212	CCL4L1/CCL4L2,IL23A
IL12RB2	transmembrane receptor		0.0212	IL23A,TNF
asbestos	chemical toxicant		0.0212	JUNB,TNF
atipamezole	chemical drug		0.0212	JUNB,TNF
AH 6809	chemical reagent		0.0212	CCR7,TNF
PD 168393	chemical drug		0.0212	CXCL10,RGS16
tyrphostin AG 127	chemical drug		0.0212	IRAK1,TNF
prolinedithiocarbamate	chemical reagent		0.0212	HSH2D,TNF
D-alpha-hydroxyglutarate	chemical - endogenous mammalian		0.0212	FTO,SCD
HRH3	G-protein coupled receptor		0.0225	CXCL10,CXCR3,RETN,TMEM45B
chloropromazine	chemical drug		0.0225	MSMO1,NR4A1,SCD,TNF
formaldehyde	chemical - endogenous mammalian		0.0225	GABBR1,JUNB,SSTR3,TNF
Ciap	group		0.023	CCL3L3,MYC,TNF
Stat1 dimer	complex		0.023	CXCL10,IL23A,TNF
mocetinostat	chemical drug		0.023	BDNF,CXCL10,TNF
IL36B	cytokine		0.023	CXCL10,IL23A,TNF
SETX	enzyme		0.023	CYP26B1,KRT1,KRT6C
TINCR	other		0.023	ABCA12,EGFR,KRT1
CTR9	other		0.023	GREB1,MYC,PGR
CD81	other		0.023	CD19,IL2RA,TNF
IL2RA	transmembrane receptor		0.023	MYC,PTHLH,TNF
STAT3 inhibitor VI	chemical reagent		0.023	ADM,EDN1,FTO
ANGPTL2	other		0.023	BMP2,MYC,TNF
WDR77	transcription regulator		0.023	DMBT1,PSCA,TFF3
IL37	cytokine		0.023	BMP2,CXCL10,TNF
paroxetine	chemical drug		0.023	ADM,BDNF,TNF
S-(2,3-bispalmitoyloxypropyl)-cysteine-GDPKHPKSF	chemical reagent		0.023	CAMP,CXCL10,TNF
crizotinib	chemical drug		0.0244	AREG,EGFR,KRT14,SCD
KIN001-043	chemical drug		0.0244	IGF2,IL23A,MYC,TNF
TASL	enzyme		0.0257	GBP5,SLAMF7,TNF
tauroursodeoxycholic acid	chemical - endogenous mammalian		0.0257	AGER,CCN2,TNF
BI8626	chemical reagent		0.0258	MYC
6-thioguanylic acid	chemical reagent		0.0258	PTHLH
taurolithocholic acid	chemical - endogenous mammalian		0.0258	TNF
pentylpyridoxamine	chemical reagent		0.0258	TNF
anti-miR-27b-3p inhibitor	chemical reagent		0.0258	VAV3
anti-miR-340-5p inhibitor	chemical reagent		0.0258	VAV3
SMAP2	chemical reagent		0.0258	MYC
A-485	chemical reagent		0.0258	MYC
16:0/18:1(9Z) phosphatidylglycerol	chemical - endogenous mammalian		0.0258	TNF
dimyristoylphosphatidylglycerol	chemical - endogenous mammalian		0.0258	TNF
ML364	chemical reagent		0.0258	SERPINC1
ARVib-30	chemical reagent		0.0258	AR
ARVib-11	chemical reagent		0.0258	AR
LM22B-10	chemical reagent		0.0258	TNF
A-92	chemical drug		0.0258	MYC
FRMD8	other		0.0258	TNF
PDE-423	chemical reagent		0.0258	TNF
CGP 57380	chemical reagent		0.0258	TNF
PAX5-KIDINS220	fusion gene/product		0.0258	CD19
carteolol	chemical drug		0.0258	TNF
FPS-ZM1	chemical reagent		0.0258	AGER
pivalyloxymethyl butyrate	chemical drug		0.0258	ATP2A3
greatwall kinase inhibitor	chemical drug		0.0258	EGFR
Z31216525	chemical reagent		0.0258	MYC
GSK-LSD1	chemical reagent		0.0258	MYC
H4C1-6/8-9/11-16	group		0.0258	SCD
panitumumab	biologic drug		0.0258	EGFR
euxanthone	chemical - endogenous non-mammalian		0.0258	STC1
Mlcp	complex		0.0258	NR4A1
ceramidase	group		0.0258	ABCA12
Hdac-Rcor-Rest-Sin3a	complex		0.0258	BDNF
selective serotonin reuptake inhibitor	chemical drug		0.0258	BDNF
Ahr-aryl hydrocarbon-RelA	complex		0.0258	MYC
PEG-interferon alfa-2a	biologic drug		0.0258	CXCL10
LINC-PINT	other		0.0258	TNF
MALP-2R	chemical - endogenous non-mammalian		0.0258	TNF
WSX1-gp130	complex		0.0258	GATA3
CREB-NFkB	complex		0.0258	SERPINB2
TMPRSS13	peptidase		0.0258	PRSS8
Flotillin	group		0.0258	EGFR
Prl7d1	cytokine		0.0258	PRLR
WDR41	other		0.0258	TNF
uridine triacetate	chemical drug		0.0258	BDNF
TNS4	other		0.0258	EGFR
WTIP	transcription regulator		0.0258	AREG
ZNF302	transcription regulator		0.0258	CCL25
DNAJA4	other		0.0258	APOE
RBMY1A1 (includes others)	other		0.0258	AR
ACER1	enzyme		0.0258	ABCA12
REPIN1	other		0.0258	MIXL1
TADA2B	transcription regulator		0.0258	CD19
C1orf35	other		0.0258	MYC
NFKBIL1	transcription regulator		0.0258	TNF
TBC1D16	other		0.0258	EGFR
CARF	transcription regulator		0.0258	BDNF
DEFB114	other		0.0258	TNF
SLC17A6	transporter		0.0258	NR4A1
BLTP3A	other		0.0258	THRB
GPR18	G-protein coupled receptor		0.0258	TNF
NEIL3	enzyme		0.0258	PIF1
Lncpint	other		0.0258	TNF
SLC27A6	transporter		0.0258	MYC
phosphodiesterase 4 inhibitor	chemical drug		0.0258	TNF
CLSTN1	other		0.0258	GRIN2B
TRI-AAT9-1	other		0.0258	EGFR
ZNF687	transcription regulator		0.0258	THRB
LILRA3	other		0.0258	TNF
DHRS7	enzyme		0.0258	EGFR
Crhr	group		0.0258	BDNF
SGMS	group		0.0258	ABCA12
Caveolin	group		0.0258	TNF
NSC 270012	chemical reagent		0.0258	TNF
abiraterone acetate	chemical drug		0.0258	AR
S100	complex		0.0258	SLC6A4
dalcetrapib	chemical drug		0.0258	TNF
MEF2D-NFAT2-p300	complex		0.0258	NR4A1
neurotropin	chemical drug		0.0258	SEMA3A
GTPase	group		0.0258	BMP2
GLIPR1	other		0.0258	MYC
NSMCE3	other		0.0258	MYC
BCHE	enzyme		0.0258	TNF
pirinixil	chemical reagent		0.0258	EHHADH
SYN1	other		0.0258	SYN3
PACSIN2	other		0.0258	EGFR
RASGRF2	other		0.0258	TNF
BSN	other		0.0258	BDNF
RBMS1	other		0.0258	MYC
PSMA7	peptidase		0.0258	AR
CDC45	other		0.0258	MYC
SURF4	other		0.0258	SCD
LINC01013	other		0.0258	CCN2
GR 82334	biologic drug		0.0258	CXCL10
KLRC3	transmembrane receptor		0.0258	IL2RA
SYN2	other		0.0258	SYN3
Slpi/Slpil2	other		0.0258	TNF
Lrrfip2	other		0.0258	TNF
HSD17B10	enzyme		0.0258	SH3GL2
miR-155-3p (miRNAs w/seed UCCUACA)	mature microRNA		0.0258	AR
miR-516a-5p (miRNAs w/seed UCUCGAG)	mature microRNA		0.0258	KLK10
miR-223-5p (miRNAs w/seed GUGUAUU)	mature microRNA		0.0258	AR
mir-363	microRNA		0.0258	MYC
mir-448	microRNA		0.0258	AR
mir-567	microRNA		0.0258	AR
miR-1184 (miRNAs w/seed CUGCAGC)	mature microRNA		0.0258	PIF1
mir-1184	microRNA		0.0258	PIF1
miR-92a-2-5p (miRNAs w/seed GGUGGGG)	mature microRNA		0.0258	AR
miR-488-5p (miRNAs w/seed CCAGAUA)	mature microRNA		0.0258	AR
miR-29a-5p (miRNAs w/seed CUGAUUU)	mature microRNA		0.0258	AR
miR-93-3p (miRNAs w/seed CUGCUGA)	mature microRNA		0.0258	AR
mir-544	microRNA		0.0258	AR
miR-28-3p (and other miRNAs w/seed ACUAGAU)	mature microRNA		0.0258	AR
miR-1273h-5p (and other miRNAs w/seed UGGGAGG)	mature microRNA		0.0258	AR
miR-129-1-3p (and other miRNAs w/seed AGCCCUU)	mature microRNA		0.0258	AR
miR-767 (and other miRNAs w/seed GCACCAU)	mature microRNA		0.0258	AR
mir-3202	microRNA		0.0258	FAIM2
mir-631	microRNA		0.0258	AR
miR-542-5p (miRNAs w/seed CGGGGAU)	mature microRNA		0.0258	EGFR
miR-744-3p (miRNAs w/seed UGUUGCC)	mature microRNA		0.0258	AR
miR-876-3p (miRNAs w/seed GGUGGUU)	mature microRNA		0.0258	AR
miR-616-3p (miRNAs w/seed GUCAUUG)	mature microRNA		0.0258	TFPI2
miR-367-5p (miRNAs w/seed CUGUUGC)	mature microRNA		0.0258	AR
mir-552	microRNA		0.0258	AR
mir-433	microRNA		0.0258	GATA3
mir-586	microRNA		0.0258	AR
miR-486-3p (and other miRNAs w/seed GGGGCAG)	mature microRNA		0.0258	AR
RGS14	enzyme		0.0258	BDNF
GAK	kinase		0.0258	EGFR
HCN1	ion channel		0.0258	BDNF
RAB22A	enzyme		0.0258	VGF
3,4-diaminopyridine	chemical drug		0.0258	BDNF
galeterone	chemical drug		0.0258	AR
SNORD116@	other		0.0258	HTR2C
AT 406	chemical drug		0.0258	TNF
CNOT9	transcription regulator		0.0258	MYC
MMD	kinase		0.0258	TNF
CKAP4	other		0.0258	CCN2
IFIT1	other		0.0258	CXCL10
AKAP8	other		0.0258	TNF
TLL1	peptidase		0.0258	IGFBP3
KCNT1	ion channel		0.0258	GRIN2B
dimethylcurcumin	chemical drug		0.0258	AR
namitecan	chemical drug		0.0258	EGFR
PRB1/PRB2	other		0.0258	SERPINB2
DEGS1	enzyme		0.0258	EGFR
R-(+)-p-aminoglutethimide	chemical reagent		0.0258	TNF
GRIN2A	ion channel		0.0258	BDNF
HNRNPA0	other		0.0258	TNF
Sin3b	transcription regulator		0.0258	MYC
CNTNAP2	other		0.0258	ATP2B2
VPS25	other		0.0258	EGFR
KIF4A	other		0.0258	AR
BCL2L14	other		0.0258	TNF
PRDM2	transcription regulator		0.0258	MYC
ZC3H8	transcription regulator		0.0258	GATA3
ARHGAP29	other		0.0258	MYC
APOC2	transporter		0.0258	TNF
ARAP1	other		0.0258	EGFR
anagliptin	chemical drug		0.0258	TNF
THRIL	other		0.0258	TNF
INHBE	growth factor		0.0258	JUNB
PPP2R3A	phosphatase		0.0258	MYC
NTSR1	G-protein coupled receptor		0.0258	BDNF
Fbxo38	other		0.0258	PDCD1
Ccr2	G-protein coupled receptor		0.0258	TNF
VWA8	enzyme		0.0258	THRB
PTMS	other		0.0258	TAT
flavanols	chemical - endogenous non-mammalian		0.0258	BDNF
EEF2	translation regulator		0.0258	BDNF
(R)-PFI-2	chemical reagent		0.0258	CCN2
CID-2011756	chemical reagent		0.0258	NR4A1
SR11256	chemical reagent		0.0258	EDN1
UNC0224	chemical reagent		0.0258	BDNF
NMS-873	chemical reagent		0.0258	MYC
FAU	other		0.0258	TNF
RPL21	other		0.0258	MYC
kava extract	chemical reagent		0.0258	AR
LMT-28	chemical reagent		0.0258	TNF
VNPT55	chemical reagent		0.0258	AR
SRI-29132	chemical drug		0.0258	TNF
methylglyoxal-human serum albumin	chemical reagent		0.0258	AGER
N6-carboxymethyl-lysine-human serum albumin	chemical reagent		0.0258	AGER
rheoswitch ligand 1	chemical reagent		0.0258	DNAJC12
VPC-14228	chemical drug		0.0258	AR
KRT7-AS	other		0.0258	KRT7
metalloproteinase inhibitor	chemical drug		0.0258	EGFR
VPC-14449	chemical reagent		0.0258	AR
metabolite	chemical - endogenous mammalian		0.0258	NQO1
merck C	chemical drug		0.0258	TNF
4,4'-diaminodiphenylmethane	chemical toxicant		0.0258	CXCL10
justicidin A	chemical - endogenous non-mammalian		0.0258	TNF
phenylpropanoic acid	chemical - endogenous mammalian		0.0258	ATP2A3
2,5-dihydroxymethylcinnamate	chemical - kinase inhibitor		0.0258	EDN1
deoxyspergualin	chemical drug		0.0258	TNF
tecalcet	chemical reagent		0.0258	EDN1
SU6657	chemical drug		0.0258	MYC
cyn BG60 protein	chemical reagent		0.0258	TNF
toxaphene	chemical toxicant		0.0258	PGR
roquinimex	chemical reagent		0.0258	SERPINB2
RP 48740	chemical drug		0.0258	TNF
iproniazid	chemical drug		0.0258	TSPOAP1
propagermanium	chemical drug		0.0258	TNF
SR 48968	chemical drug		0.0258	TSPOAP1
2,4-dichlorobenzamil	chemical reagent		0.0258	CCN2
PF-04957325	chemical reagent		0.0258	PGR
PKA-I	complex		0.0258	TNF
POP-1',3'-propanediol	chemical reagent		0.0258	TNF
POP-1',2'-propanediol	chemical reagent		0.0258	TNF
POP-1',4'-butanediol	chemical reagent		0.0258	TNF
POP-1',3'-butanediol	chemical - endogenous mammalian		0.0258	TNF
POP-2',2'-dimethylpropanediol	chemical reagent		0.0258	TNF
GS-626510	chemical reagent		0.0258	MYC
phosphatidylpropanol	chemical reagent		0.0258	TNF
N-(2,4-dimethoxybenzyl)-2,3-dichloromaleimide	chemical reagent		0.0258	MYC
SH-130	chemical reagent		0.0258	TNF
atomoxetine	chemical drug		0.0258	BDNF
zolpidem	chemical drug		0.0258	BDNF
rivastigmine	chemical drug		0.0258	BDNF
NSC 95397	chemical reagent		0.0258	TNF
ACS-1	chemical reagent		0.0258	MYC
SU9597	chemical drug		0.0258	PAX6
hydrocortisone butyrate	chemical drug		0.0258	PDCD1
isobutyric acid	chemical - endogenous non-mammalian		0.0258	ATP2A3
pentachlorophenol	chemical toxicant		0.0258	NQO1
BRD4-NUTM1	fusion gene/product		0.0258	MYC
PAX5-PML	fusion gene/product		0.0258	CD19
XMD885	chemical drug		0.0258	MYC
1-4-methoxyphenyl-piperazine	chemical reagent		0.0258	TNF
ethyl-3,4-dephostatin	chemical reagent		0.0258	TNF
AC092580.4	other		0.0258	PDCD1
anti-miR-222 inhibitor	chemical reagent		0.0258	CCN2
SU11333	chemical drug		0.0258	MYC
anti-miR-221 inhibitor	chemical reagent		0.0258	CCN2
18-hydroxy-retinoic acid	chemical - endogenous mammalian		0.0258	ITGAX
N-acetylserotonin	chemical - endogenous mammalian		0.0258	BDNF
allotrap 1258	chemical drug		0.0258	TNF
PF-4800567	chemical drug		0.0258	MYC
(des-Arg10,Leu9)-kallidin	chemical reagent		0.0258	CCN2
SC75741	chemical reagent		0.0258	TNF
polysaccharide	chemical - endogenous mammalian		0.0258	TNF
tetra(4-N-methylpyridyl)porphine	chemical reagent		0.0258	MYC
3-methoxyapigenin	chemical - endogenous non-mammalian		0.0258	MYC
baccatin III	chemical - endogenous non-mammalian		0.0258	MYC
podophyllotoxin	chemical drug		0.0258	CCN2
N-oleoyldopamine	chemical - endogenous mammalian		0.0258	IL2RA
isovaleric acid	chemical - endogenous mammalian		0.0258	ATP2A3
methyl palmitate	chemical - endogenous mammalian		0.0258	TNF
6-thioguanosine	chemical reagent		0.0258	PTHLH
tirofiban	chemical drug		0.0258	TNF
diglucosyl-diacylglycerol	chemical - endogenous non-mammalian		0.0258	TNF
hydrocortisone phosphate	chemical drug		0.0258	APOE
adrenosterone	chemical - endogenous mammalian		0.0258	AR
cyanoketone	chemical reagent		0.0258	TNF
dexamethasone 21-methanesulfonate	chemical reagent		0.0258	TAT
dexanabinol	chemical drug		0.0258	TNF
beta-tocopherol	chemical - endogenous mammalian		0.0258	CCN2
L-tartaric acid	chemical - endogenous mammalian		0.0258	TNF
CAY10585	chemical reagent		0.026	CCN2,TNF
6-mercaptopurine	chemical drug		0.026	CCR7,CXCL10
PT1001B	chemical reagent		0.026	CCN2,TNF
BML-111	chemical reagent		0.026	NQO1,TNF
Cd33	other		0.026	CST7,ITGAX
DUOXA1	other		0.026	DCX,MYC
LY6K	other		0.026	CCN2,PSCA
cercosporin	chemical - endogenous non-mammalian		0.026	CCN2,MYC
mir-541	microRNA		0.026	AR,MYC
mir-503	microRNA		0.026	BMP2,BMP6
SCRIB	other		0.026	CCN2,CXCL10
SELE	transmembrane receptor		0.026	CCL3L3,TNF
NCR1	transmembrane receptor		0.026	CCL3L3,TNF
PLIN2	other		0.026	APOE,TNF
RELN	peptidase		0.026	BDNF,GRIN2B
ANGPTL3	growth factor		0.026	ACSS2,SCD
F13B	enzyme		0.026	CCL3,TFPI2
Igkv1-117	other		0.026	JUNB,MYC
IL18BP	other		0.026	IL23A,TNF
SLC6A1	transporter		0.026	IL23A,TNF
LAT2	other		0.026	CCL3L3,TNF
CXCL16	cytokine		0.026	CD38,TNF
SLC5A5	transporter		0.026	ME1,THRSP
ONECUT2	transcription regulator		0.026	AR,EGFR
CTTN	other		0.026	EGFR,TNF
CHRNA9	transmembrane receptor		0.026	GABBR1,KCNAB1
TFR2	transporter		0.026	BMP6,SCRIB
LOC102724428/SIK1	kinase		0.026	SCD,THRSP
Nedd4	enzyme		0.026	CYP26B1,FOXL2
3-chloro-2-(4-hydroxyphenyl)indazol-5-ol	chemical reagent		0.026	CXCL10,IL23A
cyclic guanosine monophosphate-adenosine monophosphate	chemical - endogenous non-mammalian		0.026	CXCL10,TNF
maraviroc	chemical drug		0.026	CXCL10,TNNT2
L-lactic acid	chemical - endogenous mammalian		0.026	CCL3L3,TNF
sodium dodecyl sulfate	chemical drug		0.026	KRT1,TNF
acetic acid	chemical - endogenous mammalian		0.026	JUNB,TNF
tin mesoporphyrin	chemical drug		0.026	CCL3L3,TNF
CBR-470-1	chemical drug		0.026	ME1,NQO1
mastoparan	chemical toxicant		0.026	CXCL10,TNF
Ac-YVAD-CMK	chemical - protease inhibitor		0.026	CXCL10,TNF
BQ-788	biologic drug		0.026	EDN1,TNF
C-miR146a	chemical reagent		0.026	IRAK1,TNF
SLR14	chemical reagent		0.026	CXCL10,TNF
dydrogesterone	chemical drug		0.026	AKR1C3,TNF
SMO	G-protein coupled receptor		0.0262	COL27A1,FBLN2,FOXF2,MYC,NRCAM,WNT6
DMD	other		0.0271	CACNA2D1,CAMK2B,DCX,IGF2,IMPA2,KCNK3,KCNMA1,KCNN3,SCIN,SYNC,TTLL7
MAZ	transcription regulator		0.0283	CCL25,IL23A,LTA,MYC
CARM1	transcription regulator		0.0283	CXCL10,KRT1,MTSS1,MYC
TNC	other		0.0283	CCL3L3,EGFR,MYC,TNF
resolvin E1	chemical - endogenous mammalian		0.0285	CAMP,CCL3L3,TNF
PHF1	transcription regulator		0.0285	HOXA11,HOXB5,HOXB6
tofacitinib	chemical drug		0.0285	CXCL10,MYC,TNF
TICAM2	other		0.0285	CXCL10,IRF7,TNF
CD9	other		0.0285	MYC,TNF,WNT2B
USP19	peptidase		0.0285	CXCL10,ME1,TNF
CXCR2	G-protein coupled receptor		0.0285	CCL3L3,CXCL10,TNF
IOX2	chemical reagent		0.0285	ADM,P4HA1,PLOD2
arotinoid acid	chemical toxicant		0.0285	PTHLH,SCD,TNF
linolenic acid	chemical - endogenous mammalian		0.0285	EDN1,THRSP,TNF
KIT	transmembrane receptor		0.0294	CXCL10,IL12RB1,IL2RA,ITGAX,MYC,RAB27B,TNF
PELP1	other		0.0299	AFF2,BMP2,EGFR,F12,GREB1,KRT81,LOXL4,MYC
USF1	transcription regulator		0.0302	CCL3L3,GATA3,GPAM,IGFBP3,MS4A1,P4HA1
UDP	chemical - endogenous mammalian		0.0312	IL23A,TNF
4-hydroxyestradiol-17beta	chemical - endogenous mammalian		0.0312	NQO1,PGR
ganglioside GT1	chemical - endogenous mammalian		0.0312	BDNF,TNF
EPHB1	kinase		0.0312	IL6ST,JUNB
Tetanospasmin	chemical - endogenous non-mammalian		0.0312	GRIA2,TNF
mGluR	group		0.0312	BDNF,EGFR
niclosamide	chemical drug		0.0312	AR,CCN2
cytidylyl-3'-5'-guanosine	chemical reagent		0.0312	TLR9,TNF
bafilomycin A	chemical reagent		0.0312	CXCL10,TNF
HOXA-AS2	other		0.0312	EGFR,KLF2
OLFM4	other		0.0312	CCL3L3,TNF
PARP14	enzyme		0.0312	CXCL10,ID3
YOD1	enzyme		0.0312	CCN2,CXCL10
MBOAT7	enzyme		0.0312	ACSS2,SCD
TM4SF5	other		0.0312	SLAMF7,TNF
PRPF19	enzyme		0.0312	GPAM,SCD
HUWE1	transcription regulator		0.0312	EGFR,MYC
SARM1	transmembrane receptor		0.0312	CCL3L3,TNF
G2535	chemical reagent		0.0312	EGFR,IRAK1
DLG1	kinase		0.0312	KCNAB1,TNF
Ctcflos	other		0.0312	NFIA,THRB
SWAP70	other		0.0312	IRF4,TNF
C6	other		0.0312	CCL3L3,TNF
RFC4	enzyme		0.0312	MYC,NRARP
NDFIP1	other		0.0312	IL2RA,TNF
2-[[9-isopropyl-6-[[4-(2-pyridyl)phenyl]methylamino]purin-2-yl]amino]butan-1-ol	chemical drug		0.0312	CCL3L3,TNF
Ncoa6	transcription regulator		0.0312	AREG,SCD
ELF2	transcription regulator		0.0312	BLK,IL23A
pargyline	chemical drug		0.0312	AR,GATA3
zileuton	chemical drug		0.0312	CCL3L3,TNF
clonidine	chemical drug		0.0312	MYC,TNF
nigericin	chemical drug		0.0312	AR,TNF
Ki16425	chemical reagent		0.0312	S1PR3,TNF
2,2-bis(4-hydroxyphenyl)-1,1,1-trichloroethane	chemical - endogenous mammalian		0.0312	AR,PGR
phospholipid	chemical - endogenous mammalian		0.0312	CCL3L3,CXCL10
zVAD	chemical - protease inhibitor		0.0312	NR4A1,TNF
hexamethoxyflavone	chemical toxicant		0.0312	AR,TNF
scopolamine	chemical drug		0.0312	BDNF,IL2RA
sphingomyelin	chemical - endogenous mammalian		0.0312	ELOVL5,SCD
dextran	chemical drug		0.0312	APOE,SERPINC1
VH032	chemical reagent		0.0315	ADM,P4HA1,PLOD2
thyroid hormone receptor	group		0.0315	EHHADH,HR,MYC
artesunic acid	chemical drug		0.0315	EGFR,TLR9,TNF
MEIS2	transcription regulator		0.0315	BMP2,ID3,PAX6
NUMB	other		0.0315	EGFR,PSCA,PTCRA
SOX6	transcription regulator		0.0315	BMP6,FBXO2,MYC
MTA2	transcription regulator		0.0315	GATA2,LYL1,MYC
IL36G	cytokine		0.0315	CXCL10,IL23A,TNF
LTF	peptidase		0.0315	CCL3L3,PGR,TNF
ECSIT	transcription regulator		0.0315	CCL3L1,IRF7,JUNB
ERF	transcription regulator		0.0315	COL4A6,IL23A,MYC
diazoxide	chemical drug		0.0315	MYC,SLC39A6,SLC39A8
cyanocobalamin	chemical - endogenous mammalian		0.0315	EGFR,TNF,WNT6
TCF	group		0.0316	DPEP1,ID3,JUNB,MYC,NRCAM,SERPINA5
ADAM10	peptidase		0.0321	CACNA2D1,EGFR,GRIN2B,IL6ST,IRAK1,PAX6,SCN2A,TRIM9
ZNF281	transcription regulator		0.0325	CCL25,CCL3L3,HOXB5,IL23A
AGTR1	G-protein coupled receptor		0.0325	CCR7,EDN1,EGFR,TNF
FLT3	kinase		0.0325	CXCL10,IRF7,MYC,TNF
Pro-inflammatory Cytokine	group		0.0343	ADM,APOE,CALCA,NR4A1,SLC6A4
dibutyl phthalate	chemical toxicant		0.0346	AR,JUNB,MYC
Peg13	other		0.0346	GRIA2,GRIK3,HTR1B
TNFSF4	cytokine		0.0346	CXCR5,PDCD1,TNF
LRPAP1	other		0.0346	CCL3L3,CRYBB1,TNF
SLC2A1	transporter		0.0346	MYC,NQO1,TNF
JAK inhibitor I	chemical drug		0.0346	CD38,CXCL10,TRPA1
SL 327	chemical - protease inhibitor		0.0346	DGKI,LHX6,NPTX2
MALP-2s	chemical reagent		0.0346	CAMP,CCL3L3,TNF
hydrochloric acid	chemical - endogenous mammalian		0.0346	CCL3L3,HSH2D,TNF
geranylgeranyl pyrophosphate	chemical - endogenous mammalian		0.0346	BMP2,KLF2,TNF
HDAC6	transcription regulator		0.0348	AR,JUNB,MYC,TNF
quinolinic acid	chemical - endogenous mammalian		0.0348	BDNF,JUNB,MYC,TNF
CBFA2T3	transcription regulator		0.0362	CD38,ITGAD,PAX6,PTCRA,TLR9
beraprost	chemical drug		0.0369	EDN1,TNF
AC261066	chemical reagent		0.0369	THRSP,TNF
EVP 4593	chemical reagent		0.0369	APOE,TNFSF15
2-pentadecyl-2-oxazoline	chemical reagent		0.0369	BDNF,TNF
dovitinib	chemical drug		0.0369	CCL3,LTB
highly active antiretroviral therapy	chemical drug		0.0369	IL2RA,TNF
Il8r	group		0.0369	EGFR,ITGAX
WWC1	transcription regulator		0.0369	BMP2,CCN2
FLZ	chemical drug		0.0369	BDNF,TNF
BCL11A	transcription regulator		0.0369	EGFR,MAP4K1
RBBP4	enzyme		0.0369	EN1,MYC
CCAT1	other		0.0369	EGFR,MYC
OLIG2	transcription regulator		0.0369	GPR17,PTCRA
4-methylene-2-octyl-5-oxotetrahydrofuran-3-carboxylic acid	chemical reagent		0.0369	NQO1,TNF
RB1CC1	other		0.0369	CXCL10,MYC
HLA-G	other		0.0369	CXCR3,CXCR5
FYB1	other		0.0369	IL2RA,TNF
FSCN1	other		0.0369	CXCL10,IRF7
MOGAT1	enzyme		0.0369	CXCL10,HMGCS2
DOK1	kinase		0.0369	IL2RA,TNF
CACNA1A	ion channel		0.0369	ATP2B2,TNF
toremifene	chemical drug		0.0369	IGF2,PRLR
1-((2-chlorophenyl)diphenylmethyl)-1H-pyrazole	chemical reagent		0.0369	PGR,TNF
GSK2193874	chemical reagent		0.0369	CCL3L3,TNF
IRS1	enzyme		0.0369	ATP2A3,BMP6,CCN2,GATA3,GLRB,MYC,TNNT2,WNT6
ITGA5	transmembrane receptor		0.0371	APOE,IGF2,JUNB,TNF
SP4	transcription regulator		0.0371	CHRNA3,EGFR,IL23A,TNFSF15
CBX7	other		0.0378	AKR1B10,AREG,BMP2
IFNL3	cytokine		0.0378	IL23A,IL2RA,TNF
CA4	enzyme		0.0378	CA2,KEL,KRT13
UCP2	transporter		0.0378	MYC,SCD,TNF
NCL	other		0.0378	KLF2,MYC,TNF
ELF1	transcription regulator		0.0378	CD1D,IL2RA,TLR9
TLN1	other		0.0378	CXCL10,IL2RA,TNF
miR-133a-3p (and other miRNAs w/seed UUGGUCC)	mature microRNA		0.0378	CCN2,KRT7,TNF
ACLY	enzyme		0.0378	ACSS2,GPAM,SCD
CHADL	other		0.0378	IGFBP3,KLF2,PHEX
NFKBIZ	transcription regulator		0.0378	CCL3L3,IL23A,TNF
CD276	other		0.0378	CXCL10,IRF7,TNF
NPC2	transporter		0.0378	AKR1C3,BMP2,TNF
VE-821	chemical reagent		0.0378	CCL3,IL23A,TNF
7(R)-maresin 1	chemical - endogenous mammalian		0.0378	AREG,CCL3L3,TNF
HOXA7	transcription regulator		0.0378	EGFR,PGR,PTPRCAP
HBB	transporter		0.0394	CCL3,CCL3L3,CCR7,CXCL10,LTA,TNF
fish oils	chemical drug		0.0395	CCL3L3,EDN1,IL23A,NRIP1
maslinic acid	chemical - endogenous non-mammalian		0.0411	IL6ST,IRAK1,JUNB,PLA2G4C,PLCB2,TNF
olaparib	chemical drug		0.0413	CDC25B,CXCL10,TNF
gamma-secretase inhibitor compound E	chemical reagent		0.0413	CXCL10,DCX,TNF
ROCK1	kinase		0.0413	CCN2,EDN1,FBLN2
CD69	transmembrane receptor		0.0413	CXCL10,IL2RA,TNF
GNAI2	enzyme		0.0413	CCL3L3,CCR7,TNF
MST1R	kinase		0.0413	CCL3L3,MYC,TNF
RNASEH2A	enzyme		0.0421	CXCL10,IRF7,JUNB,TNF
ALB	transporter		0.0421	CCN2,EDN1,SCD,TNF
IL11RA	transmembrane receptor		0.0421	CCL3L3,JUNB,MYC,TNF
halofuginone	chemical drug		0.0421	CCN2,CXCL10,IGFBP3,LIN7A,NLGN1,PRLR,SLC39A8,TNF
NUP98-KMT2A	fusion gene/product		0.0428	HOXB6,HOXB8
darapladib	chemical drug		0.0428	IL23A,TNF
ZFAS1	other		0.0428	KLF2,SCD
TRIM38	enzyme		0.0428	CXCL10,TNF
SLC7A2	transporter		0.0428	CCL3L3,CXCL10
Atrial Natriuretic Peptide	group		0.0428	CCN2,EDN1
DHCR24	enzyme		0.0428	IRF7,TNF
KIF26A	other		0.0428	MYC,VAV3
PLA2G2D	enzyme		0.0428	ITGAX,TNF
double-stranded DNA	chemical - endogenous mammalian		0.0428	CXCL10,IRF7
iron dextran	chemical drug		0.0428	BMP6,TNF
S100A10	other		0.0428	HTR1B,TNF
IgG2a	complex		0.0428	LTA,TNF
ANG	enzyme		0.0428	CXCL10,NQO1
mir-185	microRNA		0.0428	AR,TNF
CSF2RA	transmembrane receptor		0.0428	JUNB,MYC
CD19	transmembrane receptor		0.0428	PDCD1,TNF
PIK3R2	kinase		0.0428	CXCL10,IRF7
PDE4B	enzyme		0.0428	CXCL10,TNF
FRS2	other		0.0428	KRT14,PAX6
GATA5	transcription regulator		0.0428	EDN1,PGR
HES5	transcription regulator		0.0428	GATA2,THRB
TIGIT	other		0.0428	GATA3,IRF4
PLA2G2E	enzyme		0.0428	CAMP,KRT14
CDC37	other		0.0428	MYC,ZAP70
KRIT1	other		0.0428	BMP2,KLF2
VEGFD	growth factor		0.0428	BDNF,NR4A1
1-trifluoromethoxyphenyl-3-(1-propionylpiperidine-4-yl)urea	chemical reagent		0.0428	IL23A,TNF
OPRM1	G-protein coupled receptor		0.0428	ADM,EGFR
CXCL1	cytokine		0.0428	CXCR2,TNF
CCL3L3	cytokine		0.0428	CXCL10,TNF
AC0072782	other		0.0428	CCR7,IL6ST
sevoflurane	chemical drug		0.0428	GRIN2B,TNF
SB 239063	chemical drug		0.0428	TNF,TNFSF15
oxonic acid	chemical drug		0.0428	AREG,CCN2
methylene blue	chemical drug		0.0428	BDNF,NQO1
1-chloro-2-(2,2,2-trichloro-1-(4-chlorophenyl)ethyl)benzene	chemical toxicant		0.0428	GADD45B,PGR
[D-Ala2,N-Me-Phe4,Gly5-ol]-Enkephalin	chemical reagent		0.0428	CXCL10,EGFR
bempedoic acid	chemical drug		0.0428	CXCL10,TNF
pectin	chemical drug		0.0428	CCN2,TNF
cyclomaltodextrin	chemical drug		0.0428	CCL3L3,TNF
maxacalcitol	chemical drug		0.0428	EGFR,PTHLH
S-equol	chemical drug		0.0428	NQO1,PGR
RUNX1-RUNX1T1	fusion gene/product		0.0432	AFF2,AFF3,CST7,GATA2,ID3,MTSS1,SLC6A4
CD3E	transmembrane receptor		0.0447	CD3D,IL2RA,LTA,MYC,TNF,ZAP70
SRC (family)	group		0.0447	BMP2,KLF2,SLC6A4,TNF
ADRA1A	G-protein coupled receptor		0.0447	BDNF,IL6ST,NR4A1,PTHLH
zVAD-FMK	chemical - protease inhibitor		0.0447	GATA3,IL2RA,IL6ST,TNF
beta-naphthoflavone	chemical toxicant		0.0447	APOE,ME1,NQO1,NR4A1
caspase	group		0.0448	EGFR,IL2RA,TNF
Ubiquitin	group		0.0448	BMP2,MYC,POU2AF1
Focal adhesion kinase	group		0.0448	ICAM3,KRT14,LPP
SPHK2	kinase		0.0448	KLF2,TLR9,TNF
USP18	peptidase		0.0448	CCL3L3,CXCL10,IRF7
Rhox5	transcription regulator		0.0448	CA3,RETN,SCD
[truncated: 59 more rows]
