# Supplementary material for: Chromatin Accessibility Landscape of Human Triple-negative Breast Cancer Cell Lines Reveals Variation by Patient Donor Ancestry
Source: Cancer Res Commun. 2023 Oct 5;3(10):2014–29. doi: 10.1158/2767-9764.CRC-23-0236 (PMC10552704; doi:10.1158/2767-9764.CRC-23-0236)
Supplement: Supplementary Table 5 — displaying data output from differential ATAC signal performed on ATAC-seq data from TNBC cell lines. [file crc-23-0236-s07.xlsx]

## Sheet: All
peakID	seqnames	start	end	width	strand	score	signalValue	normalized_pvalue	qvalue	summitDist	annotation	geneChr	geneStart	geneEnd	geneLength	geneStrand	geneId	transcriptId	distanceToTSS	ENSEMBL	SYMBOL	GENENAME	shortAnno	EuropeanAmerican_vs_AfricanAmerican_log2FoldChange	EuropeanAmerican_vs_AfricanAmerican_FDR
BT549_BT549_1_peak_10012	chr3	61927277	61927777	501	*	4	441.418	21.5474	1.77401	250	Intron (ENST00000474889.6/5793, intron 2 of 29)	3	62217583	62293551	75969	1	5793	ENST00000475012.5	-289806	ENSG00000144724	PTPRG	protein tyrosine phosphatase receptor type G	Intron	1.56374	0.152394
BT549_BT549_1_peak_10028	chr3	63993557	63994057	501	*	8	331.054	21.5474	1.77401	250	Intron (ENST00000674280.1/6314, intron 11 of 12)	3	63990510	63995877	5368	1	6314	ENST00000477516.1	3047	ENSG00000163635	ATXN7	ataxin 7	Intron	0.490037	0.244618
BT549_BT549_1_peak_10046	chr3	64223688	64224188	501	*	2	351.158	21.5474	1.77401	250	Intron (ENST00000638394.2/166336, intron 1 of 7)	3	64092236	64225466	133231	2	166336	ENST00000638394.2	1278	ENSG00000163637	PRICKLE2	prickle planar cell polarity protein 2	Intron	0.326715	0.750784
MDAMB436_MDAMB436_2_peak_23189	chr4	20194468	20194968	501	*	1	2336.38	14.2284	3.08236	250	Distal Intergenic	4	20251905	20620561	368657	1	9353	ENST00000504154.6	-56937	ENSG00000145147	SLIT2	SLIT2	Distal	7.45655	8.36519e-20
BT549_BT549_1_peak_10082	chr3	68007738	68008238	501	*	3	1006.49	28.6965	2.74499	250	Intron (ENST00000478136.6/407738, intron 2 of 4)	3	68006230	68545621	539392	1	407738	ENST00000496687.1	1508	ENSG00000183662	TAFA1	TAFA chemokine like family member 1	Intron	1.18135	0.284745
BT549_BT549_1_peak_10087	chr3	68972327	68972827	501	*	5	270.194	21.5474	1.77401	250	Distal Intergenic	3	68982737	68987859	5123	2	285203	ENST00000480846.1	15032	ENSG00000163378	EOGT	EGF domain specific O-linked N-acetylglucosamine transferase	Distal	1.2794	0.00135055
HS578t_HS578t_1_peak_81506	chr15	87154700	87155200	501	*	1	1865.56	16.7964	4.82626	250	Distal Intergenic	15	86938797	86988426	49630	2	102724452	ENST00000558587.1	-166274	ENSG00000259620	LOC102724452	LOC102724452	Distal	7.18043	3.35125e-10
BT549_BT549_1_peak_10115	chr3	71064764	71065264	501	*	6	2971.45	33.843	3.28429	250	Promoter (<=1kb)	3	70959189	71064926	105738	2	27086	ENST00000614176.5	0	ENSG00000114861	FOXP1	forkhead box P1	Promoter	0.965777	0.0856166
BT549_BT549_1_peak_10127	chr3	71753612	71754112	501	*	7	408.25	20.4441	1.61642	250	Promoter (<=1kb)	3	71682727	71753624	70898	2	317649	ENST00000295612.7	0	ENSG00000163412	EIF4E3	eukaryotic translation initiation factor 4E family member 3	Promoter	-0.778024	0.211437
BT549_BT549_1_peak_10159	chr3	73580210	73580710	501	*	5	559.852	22.5617	1.91762	250	Intron (ENST00000263666.9/23024, intron 3 of 9)	3	73384183	73569461	185279	2	23024	ENST00000492909.1	-10749	ENSG00000121440	PDZRN3	PDZ domain containing ring finger 3	Intron	1.06382	0.297341
BT549_BT549_1_peak_10160	chr3	73621978	73622478	501	*	3	407.449	21.5474	1.77401	250	Intron (ENST00000608304.5/101927249, intron 1 of 2)	3	73621713	73625998	4286	1	101927249	ENST00000608304.5	265	NA	PDZRN3-AS1	PDZRN3 antisense RNA 1	Intron	0.24443	0.842481
BT549_BT549_1_peak_10169	chr3	75429597	75430097	501	*	8	395.42	22.5617	1.91762	250	Intron (ENST00000497543.5/692099, intron 3 of 4)	3	75421560	75434957	13398	2	692099	ENST00000484945.5	4860	ENSG00000244026	FAM86DP	family with sequence similarity 86 member D, pseudogene	Intron	0.41131	0.425528
HS578t_HS578t_2_peak_3852	chr1	90488450	90488950	501	*	1	3216.3	21.5585	5.89548	250	Distal Intergenic	1	90657750	90657964	215	1	109616984	ENST00000362796.2	-168800	ENSG00000199666	SNORD3G	SNORD3G	Distal	6.83757	2.5678e-06
BT549_BT549_2_peak_3562	chr1	188090324	188090824	501	*	2	394.616	24.9765	1.99387	250	Intron (ENST00000648838.2/ENST00000648838.2, intron 2 of 3)	1	187307491	187487207	179717	1	106144535	ENST00000667298.1	782833	NA	LINC01037	LINC01037	Intron	6.72623	1.97975e-14
BT549_BT549_1_peak_102	chr1	1550908	1551408	501	*	5	413.062	21.5474	1.77401	250	Intron (ENST00000291386.4/29101, intron 2 of 4)	1	1541674	1546487	4814	2	29101	ENST00000378726.1	-4421	ENSG00000160075	SSU72	SSU72 homolog, RNA polymerase II CTD phosphatase	Intron	-0.10871	0.883458
BT549_BT549_1_peak_10207	chr3	83523417	83523917	501	*	7	358.359	23.5016	2.04916	250	Distal Intergenic	3	84638405	84695625	57221	2	440970	ENST00000653196.1	1171708	ENSG00000242641	LINC00971	long intergenic non-protein coding RNA 971	Distal	-0.116641	0.878967
BT549_BT549_2_peak_30899	chr12	93191824	93192324	501	*	2	702.208	26.1947	2.15416	250	Intron (ENST00000549930.1/643339, intron 1 of 2)	12	93175249	93180251	5003	1	102724933	ENST00000653145.1	16575	NA	LINC02412	LINC02412	Intron	6.56484	3.11614e-07
HS578t_HS578t_1_peak_44809	chr6	156425290	156425790	501	*	1	1941.22	17.4419	5.02516	250	Distal Intergenic	6	156378750	156378824	75	1	109617011	ENST00000390993.1	46540	ENSG00000212295	SNORD28B	SNORD28B	Distal	6.49133	4.63774e-10
BT549_BT549_1_peak_10233	chr3	87313586	87314086	501	*	1	535.949	24.3781	2.17037	250	Distal Intergenic	3	87259404	87276584	17181	2	5449	ENST00000350375.7	-37002	ENSG00000064835	POU1F1	POU class 1 homeobox 1	Distal	1.10478	0.255602
BT549_BT549_1_peak_10245	chr3	88203525	88204025	501	*	7	353.627	24.3781	2.17037	250	Distal Intergenic	3	88150604	88153346	2743	1	285237	ENST00000464919.1	52921	ENSG00000179021	C3orf38	chromosome 3 open reading frame 38	Distal	0.279722	0.564949
BT549_BT549_1_peak_10252	chr3	89114474	89114974	501	*	6	1506.57	31.4948	3.0955	250	Intron (ENST00000336596.7/2042, intron 1 of 16)	3	89107676	89479659	371984	1	2042	ENST00000494014.1	6798	ENSG00000044524	EPHA3	EPH receptor A3	Intron	0.739313	0.410175
BT549_BT549_1_peak_10253	chr3	89565014	89565514	501	*	3	231.97	19.2321	1.44153	250	Distal Intergenic	3	89107676	89479659	371984	1	2042	ENST00000494014.1	457338	ENSG00000044524	EPHA3	EPH receptor A3	Distal	2.37013	0.0433642
BT549_BT549_1_peak_10254	chr3	89690565	89691065	501	*	2	379.831	23.5016	2.04916	250	Distal Intergenic	3	89107676	89479659	371984	1	2042	ENST00000494014.1	582889	ENSG00000044524	EPHA3	EPH receptor A3	Distal	1.83482	0.0542548
BT549_BT549_1_peak_10287	chr3	99395314	99395814	501	*	3	266.157	19.2321	1.44153	250	Distal Intergenic	3	99638475	99680462	41988	1	1295	ENST00000463753.5	-242661	ENSG00000144810	COL8A1	collagen type VIII alpha 1 chain	Distal	1.0957	0.182785
BT549_BT549_1_peak_10289	chr3	99637317	99637817	501	*	2	260.578	23.5016	2.04916	250	Promoter (<=1kb)	3	99638475	99680462	41988	1	1295	ENST00000463753.5	-658	ENSG00000144810	COL8A1	collagen type VIII alpha 1 chain	Promoter	0.99039	0.0233592
BT549_BT549_1_peak_1030	chr1	17369413	17369913	501	*	7	339.574	22.5617	1.91762	250	Distal Intergenic	1	17372196	17401699	29504	1	353238	ENST00000619609.1	-2283	ENSG00000276747	PADI6	peptidyl arginine deiminase 6	Distal	0.258784	0.721004
BT549_BT549_1_peak_10336	chr3	104279516	104280016	501	*	5	320.325	20.4441	1.61642	250	Distal Intergenic	3	103524033	103524116	84	2	100616336	ENST00000584917.1	-755400	ENSG00000265328	MIR548AB	microRNA 548ab	Distal	0.367774	0.647855
HS578t_HS578t_2_peak_26241	chr4	11724585	11725085	501	*	1	811.568	10.5279	2.53746	250	Intron (ENST00000510095.5/ENST00000510095.5, intron 1 of 3)	4	11740948	11769468	28521	2	105374484	ENST00000506195.1	44383	ENSG00000248300	LINC02360	LINC02360	Intron	6.44538	9.49123e-08
BT549_BT549_1_peak_1038	chr1	17540261	17540761	501	*	6	959.209	22.5617	1.91762	250	Intron (ENST00000361221.8/55160, intron 1 of 28)	1	17539698	17697869	158172	1	55160	ENST00000361221.8	563	ENSG00000074964	ARHGEF10L	Rho guanine nucleotide exchange factor 10 like	Intron	0.417586	0.371048
BT549_BT549_1_peak_104	chr1	1599520	1600020	501	*	3	1852.96	25.9745	2.38758	250	Promoter (<=1kb)	1	1598012	1600135	2124	2	643988	ENST00000422725.4	115	ENSG00000228594	FNDC10	fibronectin type III domain containing 10	Promoter	-0.185447	0.841186
BT549_BT549_1_peak_10408	chr3	111831847	111832347	501	*	4	533.365	25.2001	2.28294	250	Intron (ENST00000393934.7/257068, intron 3 of 3)	3	111859180	111976515	117336	1	90102	ENST00000412622.5	-26833	ENSG00000144824	PHLDB2	pleckstrin homology like domain family B member 2	Intron	-0.605875	0.504968
BT549_BT549_1_peak_10428	chr3	112642911	112643411	501	*	8	719.21	31.4948	3.0955	250	Promoter (1-2kb)	3	112605101	112641300	36200	2	151887	ENST00000439685.6	-1611	ENSG00000091986	CCDC80	coiled-coil domain containing 80	Promoter	-0.501517	0.27676
BT549_BT549_1_peak_10461	chr3	115092408	115092908	501	*	7	350.743	22.5617	1.91762	250	Intron (ENST00000675478.1/26137, intron 1 of 11)	3	114389046	115100292	711247	2	26137	ENST00000492665.5	7384	ENSG00000181722	ZBTB20	zinc finger and BTB domain containing 20	Intron	0.128073	0.827027
HS578t_HS578t_1_peak_51417	chr8	5414649	5415149	501	*	1	1150.91	13.5064	3.74139	250	Distal Intergenic	8	2938099	4994972	2056874	2	64478	ENST00000602557.5	-419677	ENSG00000183117	CSMD1	CSMD1	Distal	6.44103	2.2756e-05
BT549_BT549_1_peak_10497	chr3	118628715	118629215	501	*	7	387.24	22.5617	1.91762	250	Intron (ENST00000657445.1/105374060, intron 3 of 3)	3	118507777	118559127	51351	2	105374060	ENST00000476460.2	-69588	NA	LOC105374060	uncharacterized LOC105374060	Intron	-0.192934	0.761323
BT549_BT549_1_peak_10527	chr3	120469472	120469972	501	*	6	277.691	20.4441	1.61642	250	Intron (ENST00000659560.1/ENST00000659560.1, intron 1 of 2)	3	120409957	120450993	41037	2	11167	ENST00000464690.5	-18479	ENSG00000163430	FSTL1	follistatin like 1	Intron	-0.29201	0.675409
BT549_BT549_1_peak_10530	chr3	120497351	120497851	501	*	7	845.981	28.6965	2.74499	250	Intron (ENST00000659560.1/ENST00000659560.1, intron 1 of 2)	3	120409957	120450993	41037	2	11167	ENST00000464690.5	-46358	ENSG00000163430	FSTL1	follistatin like 1	Intron	0.515738	0.525706
BT549_BT549_1_peak_10536	chr3	120678176	120678676	501	*	8	1141.81	30.9768	3.03193	250	Intron (ENST00000283871.10/3081, intron 1 of 13)	3	120646973	120682113	35141	2	3081	ENST00000476082.2	3437	ENSG00000113924	HGD	homogentisate 1,2-dioxygenase	Intron	0.0871002	0.907126
BT549_BT549_1_peak_10538	chr3	120907995	120908495	501	*	7	1339.75	30.9768	3.03193	250	Promoter (<=1kb)	3	120811530	120908052	96523	2	101926983	ENST00000661060.1	0	ENSG00000243593	LINC02049	long intergenic non-protein coding RNA 2049	Promoter	-0.6863	0.238178
BT549_BT549_1_peak_10550	chr3	122497455	122497955	501	*	6	590.503	28.6965	2.74499	250	Promoter (<=1kb)	3	122426954	122496637	69684	2	3836	ENST00000485027.5	-818	ENSG00000114030	KPNA1	karyopherin subunit alpha 1	Promoter	0.959678	0.178053
BT549_BT549_1_peak_10561	chr3	123027242	123027742	501	*	7	1425.02	28.6965	2.74499	250	Promoter (<=1kb)	3	122943437	123027578	84142	2	54437	ENST00000421053.5	0	ENSG00000082684	SEMA5B	semaphorin 5B	Promoter	-0.15421	0.796363
BT549_BT549_1_peak_10581	chr3	124559819	124560319	501	*	2	239.278	20.4441	1.61642	250	Intron (ENST00000360013.7/8997, intron 33 of 59)	3	124562700	124632598	69899	1	8997	ENST00000471431.1	-2381	ENSG00000160145	KALRN	kalirin RhoGEF kinase	Intron	-1.00597	0.00977401
BT549_BT549_1_peak_10595	chr3	125052002	125052502	501	*	5	599.509	22.5617	1.91762	250	Intron (ENST00000311127.9/57493, intron 1 of 16)	3	124965710	125055997	90288	2	57493	ENST00000311127.9	3495	ENSG00000173706	HEG1	heart development protein with EGF like domains 1	Intron	1.96153	0.00155959
BT549_BT549_1_peak_10639	chr3	127544180	127544680	501	*	7	342.39	23.5016	2.04916	250	Distal Intergenic	3	127497599	127537817	40219	2	101927149	ENST00000660384.1	-6363	ENSG00000239921	LINC01471	long intergenic non-protein coding RNA 1471	Distal	-0.955839	0.0833314
BT549_BT549_1_peak_10657	chr3	128492724	128493224	501	*	3	415.489	21.5474	1.77401	250	Promoter (<=1kb)	3	128487008	128493173	6166	2	2624	ENST00000498200.1	0	ENSG00000179348	GATA2	GATA binding protein 2	Promoter	0.241786	0.843386
BT549_BT549_1_peak_10667	chr3	129001277	129001777	501	*	3	455.245	21.5474	1.77401	250	Promoter (<=1kb)	3	129001629	129040742	39114	1	79825	ENST00000436022.2	0	ENSG00000114654	EFCC1	EF-hand and coiled-coil domain containing 1	Promoter	-0.837824	0.387777
BT549_BT549_1_peak_10708	chr3	131502825	131503325	501	*	8	1718.65	34.2715	3.28429	250	Promoter (<=1kb)	3	131498247	131502937	4691	2	11222	ENST00000510154.1	0	ENSG00000114686	MRPL3	mitochondrial ribosomal protein L3	Promoter	-0.0586533	0.923296
BT549_BT549_1_peak_10712	chr3	131543740	131544240	501	*	6	966.431	30.9768	3.03193	250	Promoter (<=1kb)	3	131533555	131543093	9539	2	131034	ENST00000514439.1	-647	ENSG00000196353	CPNE4	copine 4	Promoter	1.22609	0.0285409
BT549_BT549_1_peak_10716	chr3	132029169	132029669	501	*	8	597.597	25.2001	2.28294	250	Intron (ENST00000429747.5/131034, intron 1 of 15)	3	131533562	132035442	501881	2	131034	ENST00000429747.5	5773	ENSG00000196353	CPNE4	copine 4	Intron	-0.731526	0.0720978
BT549_BT549_1_peak_10729	chr3	133412660	133413160	501	*	2	1972.12	32.9476	3.26904	250	Intron (ENST00000302334.3/8419, intron 1 of 6)	3	133400462	133412550	12089	1	8419	ENST00000511140.1	12198	ENSG00000170819	BFSP2	beaded filament structural protein 2	Intron	0.140628	0.9023
BT549_BT549_1_peak_10734	chr3	133547681	133548181	501	*	5	480.525	21.5474	1.77401	250	Distal Intergenic	3	133573686	133590261	16576	1	55573	ENST00000264993.8	-25505	ENSG00000091527	CDV3	CDV3 homolog	Distal	-0.0319176	0.980385
BT549_BT549_1_peak_10767	chr3	134354082	134354582	501	*	3	950.811	20.4441	1.61642	250	Intron (ENST00000273411.2/ENST00000273411.2, intron 1 of 1)	3	134356185	134366841	10657	2	51421	ENST00000506326.1	12259	ENSG00000114019	AMOTL2	angiomotin like 2	Intron	-0.40761	0.586431
BT549_BT549_1_peak_10779	chr3	134650798	134651298	501	*	6	710.733	24.3781	2.17037	250	Promoter (<=1kb)	3	134603138	134651018	47881	2	339855	ENST00000508956.5	0	ENSG00000174611	KY	kyphoscoliosis peptidase	Promoter	-0.131861	0.884471
HS578t_HS578t_1_peak_53000	chr8	38770283	38770783	501	*	1	5520.35	20.0704	5.78201	250	Intron (ENST00000519416.5/6867, intron 1 of 12)	8	38757299	38840618	83320	1	6867	ENST00000522752.5	12984	ENSG00000147526	TACC1	TACC1	Intron	6.39965	4.33541e-10
HS578t_HS578t_2_peak_51103	chr8	34351735	34352235	501	*	1	1451.76	15.8293	4.30759	250	Distal Intergenic	8	34784028	34865364	81337	1	103689844	ENST00000519189.2	-431793	NA	LINC01288	LINC01288	Distal	6.38942	4.27957e-06
BT549_BT549_1_peak_10812	chr3	138078915	138079415	501	*	5	1174.94	32.479	3.21388	250	Intron (ENST00000327532.7/199221, intron 10 of 15)	3	138080349	138081829	1481	2	199221	ENST00000466301.1	2414	ENSG00000158163	DZIP1L	DAZ interacting zinc finger protein 1 like	Intron	1.47433	0.11717
BT549_BT549_1_peak_10819	chr3	138329039	138329539	501	*	3	1620.04	29.3016	2.82231	250	5' UTR	3	138262540	138329789	67250	2	347736	ENST00000484930.5	250	ENSG00000181322	NME9	NME/NM23 family member 9	5'	0.491088	0.40881
BT549_BT549_1_peak_10834	chr3	138938366	138938866	501	*	1	1232.18	25.9745	2.38758	250	Exon (ENST00000495287.1/103344930, exon 3 of 3)	3	138940428	138942578	2151	2	103344930	ENST00000477059.1	3712	ENSG00000244578	LINC01391	long intergenic non-protein coding RNA 1391	Exon	0.667716	0.483595
BT549_BT549_1_peak_10840	chr3	139225430	139225930	501	*	4	407.095	22.5617	1.91762	250	Intron (ENST00000495075.5/56945, intron 2 of 9)	3	139110404	139346950	236547	1	56945	ENST00000495225.1	115026	ENSG00000175110	MRPS22	mitochondrial ribosomal protein S22	Intron	1.94491	0.0431726
MDAMB231_MDAMB231_1_peak_18232	chr6	165811596	165812096	501	*	2	262.978	37.1287	0.478271	250	Intron (ENST00000678161.1/10846, intron 2 of 23)	6	165331050	165663245	332196	2	10846	ENST00000539869.3	-148351	ENSG00000112541	PDE10A	PDE10A	Intron	6.30646	1.33077e-09
BT549_BT549_1_peak_10846	chr3	139329268	139329768	501	*	8	794.752	28.0644	2.66332	250	Intron (ENST00000495075.5/56945, intron 2 of 9)	3	139344020	139357129	13110	1	56945	ENST00000310776.9	-14252	ENSG00000175110	MRPS22	mitochondrial ribosomal protein S22	Intron	-0.354955	0.237586
BT549_BT549_1_peak_10854	chr3	139537208	139537708	501	*	4	387.205	21.5474	1.77401	250	Intron (ENST00000662234.1/100507291, intron 4 of 7)	3	139517574	139539587	22014	2	5947	ENST00000619087.4	1879	ENSG00000114115	RBP1	retinol binding protein 1	Intron	0.481132	0.519676
BT549_BT549_1_peak_10864	chr3	141051153	141051653	501	*	8	1972.17	28.6965	2.74499	250	Promoter (<=1kb)	3	141051347	141148611	97265	1	92369	ENST00000310546.3	0	ENSG00000175093	SPSB4	splA/ryanodine receptor domain and SOCS box containing 4	Promoter	-0.931148	0.14387
BT549_BT549_1_peak_10881	chr3	141451955	141452455	501	*	6	349.799	22.5617	1.91762	250	Exon (ENST00000673707.1/ENST00000673707.1, exon 3 of 3)	3	141431723	141442722	11000	1	253461	ENST00000509813.1	20232	ENSG00000177311	ZBTB38	zinc finger and BTB domain containing 38	Exon	-1.14544	0.0240604
BT549_BT549_1_peak_10891	chr3	141962440	141962940	501	*	8	224.026	19.2321	1.44153	250	Intron (ENST00000489671.6/7029, intron 10 of 12)	3	141952829	141963835	11007	2	7029	ENST00000474279.3	895	ENSG00000114126	TFDP2	transcription factor Dp-2	Intron	-0.402767	0.363175
BT549_BT549_1_peak_10900	chr3	142828666	142829166	501	*	8	708.266	27.4023	2.57706	250	Intron (ENST00000470310.5/26577, intron 1 of 5)	3	142815922	142829731	13810	2	26577	ENST00000470310.5	565	ENSG00000163710	PCOLCE2	procollagen C-endopeptidase enhancer 2	Intron	-0.847148	0.0491862
BT549_BT549_1_peak_1091	chr1	19643960	19644460	501	*	5	2574.47	32.9476	3.26904	250	Promoter (<=1kb)	1	19644311	19658452	14142	1	4681	ENST00000375136.8	0	ENSG00000158747	NBL1	NBL1, DAN family BMP antagonist	Promoter	-0.0509193	0.931575
BT549_BT549_2_peak_16633	chr6	93790938	93791438	501	*	2	1301.89	34.5118	3.20119	250	Distal Intergenic	6	93720163	93745615	25453	1	643432	ENST00000670976.1	70775	NA	TSG1	TSG1	Distal	6.22873	2.59285e-07
HS578t_HS578t_2_peak_84436	chr18	32911578	32912078	501	*	2	1758.89	16.9811	4.66041	250	Intron (ENST00000580366.1/ENST00000580366.1, intron 1 of 2)	18	32672673	32773023	100351	2	57565	ENST00000359358.9	-138555	ENSG00000197705	KLHL14	KLHL14	Intron	6.19812	9.31309e-17
BT549_BT549_1_peak_10925	chr3	143848276	143848776	501	*	7	718.79	26.707	2.48551	250	Promoter (<=1kb)	3	143795013	143848458	53446	2	285195	ENST00000474151.1	0	ENSG00000181804	SLC9A9	solute carrier family 9 member A9	Promoter	0.623954	0.443205
HS578t_HS578t_1_peak_51772	chr8	12984341	12984841	501	*	2	1679.51	14.1861	3.97345	250	Intron (ENST00000447063.6/57604, intron 2 of 5)	8	13010262	13021233	10972	1	57604	ENST00000529706.1	-25421	ENSG00000250305	TRMT9B	TRMT9B	Intron	6.15091	9.74519e-10
BT549_BT549_1_peak_10941	chr3	146134544	146135044	501	*	3	220.017	20.4441	1.61642	250	Intron (ENST00000282903.10/5352, intron 1 of 19)	3	146110300	146160991	50692	2	5352	ENST00000480704.1	25947	ENSG00000152952	PLOD2	procollagen-lysine,2-oxoglutarate 5-dioxygenase 2	Intron	-1.23137	0.186225
BT549_BT549_1_peak_10954	chr3	146541876	146542376	501	*	2	402.062	17.8843	1.24562	250	Intron (ENST00000342435.9/5359, intron 1 of 8)	3	146515181	146544521	29341	2	5359	ENST00000493432.5	2145	ENSG00000188313	PLSCR1	phospholipid scramblase 1	Intron	-1.82903	0.00756758
BT549_BT549_1_peak_10976	chr3	148943428	148943928	501	*	8	460.181	24.3781	2.17037	250	Intron (ENST00000666418.1/ENST00000666418.1, intron 3 of 3)	3	148991408	149027668	36261	1	2992	ENST00000627418.2	-47480	ENSG00000163754	GYG1	glycogenin 1	Intron	-0.101611	0.864617
HS578t_HS578t_1_peak_61515	chr9	118929273	118929773	501	*	1	1304.76	16.8577	4.84541	250	Distal Intergenic	9	118740563	118745312	4750	1	111216287	ENST00000456032.1	188710	NA	LINC02578	LINC02578	Distal	6.13736	7.18293e-12
BT549_BT549_1_peak_11013	chr3	150062344	150062844	501	*	6	841.517	26.707	2.48551	250	Intron (ENST00000487840.5/105374313, intron 1 of 2)	3	149966161	150050788	84628	2	5217	ENST00000497148.5	-11556	ENSG00000070087	PFN2	profilin 2	Intron	-0.773126	0.409085
HS578t_HS578t_1_peak_95908	chrX	35115203	35115703	501	*	1	889.567	11.8651	3.16624	250	Distal Intergenic	23	34942796	34944915	2120	1	170062	ENST00000329357.6	172407	ENSG00000189132	FAM47B	FAM47B	Distal	6.13715	1.88565e-06
HS578t_HS578t_2_peak_50221	chr8	16729051	16729551	501	*	1	1150.18	13.2547	3.47516	250	Intron (ENST00000521411.2/ENST00000521411.2, intron 3 of 3)	8	16175263	16567362	392100	2	4481	ENST00000518026.5	-161689	ENSG00000038945	MSR1	MSR1	Intron	6.10275	1.78029e-05
BT549_BT549_1_peak_11097	chr3	155230409	155230909	501	*	3	418.023	22.5617	1.91762	250	Distal Intergenic	3	155240919	155243124	2206	1	101928190	ENST00000658401.1	-10010	ENSG00000241336	LINC01487	long intergenic non-protein coding RNA 1487	Distal	1.37466	0.199178
BT549_BT549_1_peak_1110	chr1	20484066	20484566	501	*	4	811.164	24.3781	2.17037	250	Promoter (<=1kb)	1	20483187	20484645	1459	2	55450	ENST00000489020.1	79	ENSG00000162545	CAMK2N1	calcium/calmodulin dependent protein kinase II inhibitor 1	Promoter	-0.455966	0.632009
BT549_BT549_1_peak_11106	chr3	155744902	155745402	501	*	4	2110.55	28.0644	2.66332	250	Promoter (<=1kb)	3	155479881	155745071	265191	2	23007	ENST00000460012.7	0	ENSG00000114805	PLCH1	phospholipase C eta 1	Promoter	-0.428754	0.306775
BT549_BT549_1_peak_11134	chr3	156784194	156784694	501	*	7	732.879	25.2001	2.28294	250	Intron (ENST00000664482.1/730091, intron 1 of 2)	3	156809551	156810732	1182	2	647033	ENST00000473864.1	26038	NA	PA2G4P4	proliferation-associated 2G4 pseudogene 4	Intron	-0.524731	0.417703
BT549_BT549_1_peak_11137	chr3	156818892	156819392	501	*	2	962.923	33.402	3.28429	250	Promoter (1-2kb)	3	156753063	156817062	64000	2	730091	ENST00000473352.1	-1830	ENSG00000240875	LINC00886	long intergenic non-protein coding RNA 886	Promoter	0.883748	0.256892
BT549_BT549_1_peak_11146	chr3	157129961	157130461	501	*	5	1165.26	26.707	2.48551	250	Promoter (1-2kb)	3	157081669	157128595	46927	2	339894	ENST00000659739.1	-1366	ENSG00000243629	LINC00880	long intergenic non-protein coding RNA 880	Promoter	-1.91466	0.00208283
BT549_BT549_1_peak_11148	chr3	157137299	157137799	501	*	8	503.096	25.2001	2.28294	250	Distal Intergenic	3	157081669	157128595	46927	2	339894	ENST00000659739.1	-8704	ENSG00000243629	LINC00880	long intergenic non-protein coding RNA 880	Distal	-1.1275	0.0103463
BT549_BT549_1_peak_11165	chr3	157786215	157786715	501	*	3	1040.12	27.4023	2.57706	250	Distal Intergenic	3	157569501	157578466	8966	1	152078	ENST00000652117.1	216714	ENSG00000174899	SLC66A1L	solute carrier family 66 member 1 like	Distal	1.24867	0.143505
BT549_BT549_1_peak_11167	chr3	157789102	157789602	501	*	3	281.211	22.5617	1.91762	250	Distal Intergenic	3	157569501	157578466	8966	1	152078	ENST00000652117.1	219601	ENSG00000174899	SLC66A1L	solute carrier family 66 member 1 like	Distal	-0.163518	0.872934
BT549_BT549_1_peak_1117	chr1	20553275	20553775	501	*	2	504.475	20.4441	1.61642	250	Exon (ENST00000332947.6/163933, exon 1 of 1)	1	20552573	20555020	2448	1	163933	ENST00000332947.6	702	ENSG00000183114	FAM43B	family with sequence similarity 43 member B	Exon	0.478376	0.652762
HS578t_HS578t_1_peak_14244	chr2	145421838	145422338	501	*	1	725.576	11.147	2.9087	250	Distal Intergenic	2	145070819	145117634	46816	1	401014	ENST00000626394.2	351019	ENSG00000226674	TEX41	TEX41	Distal	6.09793	1.05983e-06
BT549_BT549_1_peak_11183	chr3	158731900	158732400	501	*	5	2024.69	33.402	3.28429	250	Promoter (<=1kb)	3	158732198	158807421	75224	1	64747	ENST00000486568.5	0	ENSG00000118855	MFSD1	major facilitator superfamily domain containing 1	Promoter	-0.174124	0.859092
BT549_BT549_1_peak_11187	chr3	158847086	158847586	501	*	2	636.55	21.5474	1.77401	250	Distal Intergenic	3	158823194	158824476	1283	1	64747	ENST00000468409.1	23892	ENSG00000118855	MFSD1	major facilitator superfamily domain containing 1	Distal	1.77204	0.0222496
HS578t_HS578t_1_peak_31240	chr4	153927544	153928044	501	*	1	1356.64	12.1292	3.26015	250	Distal Intergenic	4	153780591	153789083	8493	2	6423	ENST00000274063.5	-138461	ENSG00000145423	SFRP2	SFRP2	Distal	6.09289	4.32485e-05
BT549_BT549_1_peak_11229	chr3	161163215	161163715	501	*	7	790.407	28.0644	2.66332	250	Intron (ENST00000468606.5/51068, intron 2 of 5)	3	161221262	161238191	16930	1	51068	ENST00000493066.5	-57547	ENSG00000169251	NMD3	NMD3 ribosome export adaptor	Intron	1.13297	0.191005
BT549_BT549_1_peak_11255	chr3	167380097	167380597	501	*	6	1091.85	33.402	3.28429	250	Promoter (<=1kb)	3	167240632	167380283	139652	2	79740	ENST00000392764.5	0	ENSG00000169064	ZBBX	zinc finger B-box domain containing	Promoter	0.566252	0.586598
BT549_BT549_1_peak_11257	chr3	167740937	167741437	501	*	7	454.594	24.3781	2.17037	250	Intron (ENST00000472941.5/5274, intron 1 of 2)	3	167735725	167794679	58955	1	5274	ENST00000472747.2	5212	ENSG00000163536	SERPINI1	serpin family I member 1	Intron	-0.432252	0.43892
BT549_BT549_1_peak_11259	chr3	167810989	167811489	501	*	1	307.181	20.4441	1.61642	250	Exon (ENST00000661269.1/ENST00000661269.1, exon 1 of 2)	3	167807238	167825560	18323	1	5274	ENST00000466865.1	3751	ENSG00000163536	SERPINI1	serpin family I member 1	Exon	1.32637	0.250218
BT549_BT549_1_peak_11280	chr3	169147163	169147663	501	*	6	1869.82	31.9951	3.15599	250	Promoter (<=1kb)	3	169083507	169147734	64228	2	2122	ENST00000464456.5	71	ENSG00000085276	MECOM	MDS1 and EVI1 complex locus	Promoter	0.51669	0.474889
BT549_BT549_1_peak_11299	chr3	170310127	170310627	501	*	8	477.013	26.707	2.48551	250	Distal Intergenic	3	170293347	170297328	3982	1	5584	ENST00000483697.2	16780	ENSG00000163558	PRKCI	protein kinase C iota	Distal	-1.21641	0.00153194
BT549_BT549_1_peak_11323	chr3	171107983	171108483	501	*	1	487.444	23.5016	2.04916	250	Promoter (1-2kb)	3	171106664	171106759	96	2	693154	ENST00000385228.1	-1224	ENSG00000207963	MIR569	microRNA 569	Promoter	1.26052	0.0951398
BT549_BT549_1_peak_11351	chr3	172605889	172606389	501	*	1	732.786	25.2001	2.28294	250	Distal Intergenic	3	172560901	172595607	34707	2	105374219	ENST00000424941.2	-10282	ENSG00000223387	LINC02068	long intergenic non-protein coding RNA 2068	Distal	2.22579	0.0247927
BT549_BT549_1_peak_11355	chr3	172666681	172667181	501	*	8	1160.47	29.882	2.89557	250	Intron (ENST00000475381.7/57552, intron 1 of 4)	3	172633775	172636184	2410	2	57552	ENST00000470419.1	-30497	ENSG00000144959	NCEH1	neutral cholesterol ester hydrolase 1	Intron	-0.902308	0.0492288
BT549_BT549_1_peak_11368	chr3	173397712	173398212	501	*	6	1677	33.402	3.28429	250	Promoter (<=1kb)	3	173397780	173604629	206850	1	22871	ENST00000413821.1	0	ENSG00000169760	NLGN1	neuroligin 1	Promoter	1.09527	0.175554
BT549_BT549_1_peak_11369	chr3	173585492	173585992	501	*	4	1020.02	27.4023	2.57706	250	Intron (ENST00000423427.1/22871, intron 1 of 1)	3	173584920	174278982	694063	1	22871	ENST00000415045.1	572	ENSG00000169760	NLGN1	neuroligin 1	Intron	-0.0547855	0.970462
BT549_BT549_1_peak_1137	chr1	21436964	21437464	501	*	5	489.796	23.5016	2.04916	250	Exon (ENST00000436658.1/ENST00000436658.1, exon 5 of 5)	1	21440128	21483467	43340	1	84224	ENST00000454000.6	-2664	ENSG00000142794	NBPF3	NBPF member 3	Exon	-1.21395	0.144675
BT549_BT549_1_peak_11371	chr3	173977717	173978217	501	*	3	552.259	20.4441	1.61642	250	Intron (ENST00000457714.5/22871, intron 4 of 6)	3	173910498	173920796	10299	2	100874010	ENST00000423873.5	-56921	ENSG00000228213	NLGN1-AS1	NLGN1 antisense RNA 1	Intron	1.84182	0.0495673
BT549_BT549_2_peak_8586	chr3	70249449	70249949	501	*	2	519.418	23.644	1.81744	250	Exon (ENST00000642114.1/101927152, exon 6 of 10)	3	70194479	70312638	118160	2	107986096	ENST00000567252.2	62689	ENSG00000242120	MDFIC2	MDFIC2	Exon	6.0817	2.02535e-11
BT549_BT549_1_peak_11400	chr3	176906309	176906809	501	*	4	616.549	23.5016	2.04916	250	Distal Intergenic	3	176814155	176817001	2847	2	101928684	ENST00000451289.1	-89308	ENSG00000228308	LINC01209	long intergenic non-protein coding RNA 1209	Distal	-0.417722	0.647642
BT549_BT549_1_peak_11416	chr3	177597406	177597906	501	*	3	1752.13	29.3016	2.82231	250	Intron (ENST00000442937.6/100505566, intron 2 of 3)	3	177617590	177752094	134505	1	100505566	ENST00000445673.1	-19684	ENSG00000228221	LINC00578	long intergenic non-protein coding RNA 578	Intron	-1.21689	0.184256
BT549_BT549_1_peak_11421	chr3	177777692	177778192	501	*	4	389.565	21.5474	1.77401	250	Distal Intergenic	3	177816865	177899224	82360	1	102724550	ENST00000436078.5	-38673	ENSG00000231574	LINC02015	long intergenic non-protein coding RNA 2015	Distal	-0.241058	0.752879
BT549_BT549_1_peak_11430	chr3	177906087	177906587	501	*	5	778.214	28.0644	2.66332	250	Distal Intergenic	3	177827783	177899223	71441	1	102724550	ENST00000434309.2	78304	ENSG00000231574	LINC02015	long intergenic non-protein coding RNA 2015	Distal	1.36871	0.0674198
BT549_BT549_1_peak_11431	chr3	177973404	177973904	501	*	2	1027.35	32.479	3.21388	250	Distal Intergenic	3	177827783	177899223	71441	1	102724550	ENST00000434309.2	145621	ENSG00000231574	LINC02015	long intergenic non-protein coding RNA 2015	Distal	1.8254	0.00880228
BT549_BT549_1_peak_11466	chr3	180036544	180037044	501	*	5	1081.5	32.479	3.21388	250	Promoter (<=1kb)	3	179801056	180036770	235715	2	51555	ENST00000263962.12	0	ENSG00000114757	PEX5L	peroxisomal biogenesis factor 5 like	Promoter	0.186167	0.878795
BT549_BT549_1_peak_11476	chr3	180679233	180679733	501	*	7	2164.42	30.4398	2.96533	250	Promoter (<=1kb)	3	180618368	180679459	61092	2	339829	ENST00000650641.1	0	ENSG00000284862	CCDC39	coiled-coil domain containing 39	Promoter	0.335451	0.709093
BT549_BT549_1_peak_11482	chr3	181712667	181713167	501	*	3	1454.95	24.3781	2.17037	250	Exon (ENST00000325404.3/6657, exon 1 of 1)	3	181711925	181714436	2512	1	6657	ENST00000325404.3	742	ENSG00000181449	SOX2	SRY-box transcription factor 2	Exon	-0.256488	0.821908
BT549_BT549_1_peak_11499	chr3	183278523	183279023	501	*	8	876.865	25.9745	2.38758	250	Intron (ENST00000480551.1/84002, intron 1 of 2)	3	183265344	183269948	4605	1	84002	ENST00000481531.1	13179	ENSG00000176597	B3GNT5	UDP-GlcNAc:betaGal beta-1,3-N-acetylglucosaminyltransferase 5	Intron	-0.650525	0.371156
BT549_BT549_1_peak_11506	chr3	183427845	183428345	501	*	5	549.936	24.3781	2.17037	250	Promoter (<=1kb)	3	183178050	183427977	249928	2	23101	ENST00000473233.5	0	ENSG00000053524	MCF2L2	MCF.2 cell line derived transforming sequence-like 2	Promoter	-0.637072	0.165723
BT549_BT549_1_peak_11512	chr3	183766896	183767396	501	*	7	582.577	24.3781	2.17037	250	Intron (ENST00000305135.10/55689, intron 15 of 30)	3	183775991	183793486	17496	1	55689	ENST00000432781.1	-8595	ENSG00000163872	YEATS2	YEATS domain containing 2	Intron	-0.708646	0.178932
BT549_BT549_1_peak_11534	chr3	184319899	184320399	501	*	7	1330.22	30.9768	3.03193	250	Promoter (<=1kb)	3	184320297	184321603	1307	1	1981	ENST00000428387.5	0	ENSG00000114867	EIF4G1	eukaryotic translation initiation factor 4 gamma 1	Promoter	-0.0669221	0.889507
BT549_BT549_1_peak_11573	chr3	185733888	185734388	501	*	8	760.461	29.3016	2.82231	250	Intron (ENST00000382199.7/10644, intron 2 of 15)	3	185728244	185728587	344	1	646600	ENST00000465364.1	5644	ENSG00000163915	IGF2BP2-AS1	IGF2BP2 antisense RNA 1	Intron	-0.408503	0.479332
BT549_BT549_1_peak_1159	chr1	22229471	22229971	501	*	6	397.807	20.4441	1.61642	250	Distal Intergenic	1	22266239	22266300	62	1	100616433	ENST00000581169.1	-36268	ENSG00000266564	MIR4418	microRNA 4418	Distal	1.29061	0.115264
BT549_BT549_1_peak_11613	chr3	186790432	186790932	501	*	6	1548.77	31.4948	3.0955	250	Intron (ENST00000433496.5/5984, intron 7 of 8)	3	186789903	186791850	1948	2	5984	ENST00000417876.1	918	ENSG00000163918	RFC4	replication factor C subunit 4	Intron	0.681757	0.33298
HS578t_HS578t_2_peak_26943	chr4	38374167	38374667	501	*	1	1593.15	12.9207	3.36272	250	Intron (ENST00000503465.1/105374410, intron 1 of 1)	4	38366914	38385759	18846	1	105374410	ENST00000503465.1	7253	ENSG00000248227	LINC02513	LINC02513	Intron	6.05732	1.09934e-05
BT549_BT549_1_peak_11662	chr3	189772921	189773421	501	*	5	271.058	19.2321	1.44153	250	Intron (ENST00000264731.8/8626, intron 3 of 13)	3	189789659	189897276	107618	1	8626	ENST00000354600.10	-16238	ENSG00000073282	TP63	tumor protein p63	Intron	0.863856	0.353137
BT549_BT549_1_peak_11694	chr3	190862483	190862983	501	*	8	1192.13	29.882	2.89557	250	Promoter (<=1kb)	3	190857790	190862676	4887	2	647309	ENST00000456552.1	0	ENSG00000205835	GMNC	geminin coiled-coil domain containing	Promoter	-0.0796173	0.910897
BT549_BT549_1_peak_11699	chr3	191246541	191247041	501	*	5	450.436	24.3781	2.17037	250	Intron (ENST00000445281.5/344901, intron 3 of 3)	3	191213291	191234605	21315	2	106480738	ENST00000430375.1	-11936	ENSG00000233308	OSTN-AS1	OSTN antisense RNA 1	Intron	1.06853	0.363525
BT549_BT549_2_peak_8947	chr3	117661219	117661719	501	*	2	1869.1	34.5118	3.20119	250	Distal Intergenic	3	117678693	117690955	12263	2	105374057	ENST00000493545.2	29236	ENSG00000241213	LINC02024	LINC02024	Distal	6.05702	4.3882e-08
BT549_BT549_1_peak_11741	chr3	193240980	193241480	501	*	8	1265.61	25.9745	2.38758	250	Promoter (<=1kb)	3	193241128	193270854	29727	1	57110	ENST00000650797.1	0	ENSG00000127252	PLAAT1	phospholipase A and acyltransferase 1	Promoter	-1.05606	0.0375364
HS578t_HS578t_1_peak_88327	chr18	60278103	60278603	501	*	2	1364.16	13.0813	3.59454	250	Distal Intergenic	18	60371062	60372775	1714	2	4160	ENST00000299766.5	94172	ENSG00000166603	MC4R	MC4R	Distal	6.04964	1.99707e-12
BT549_BT549_1_peak_11801	chr3	195653559	195654059	501	*	7	294.941	20.4441	1.61642	250	Distal Intergenic	3	195658062	195666682	8621	1	727956	ENST00000457233.5	-4003	ENSG00000242086	SDHAP2	succinate dehydrogenase complex flavoprotein subunit A pseudogene 2	Distal	0.0477997	0.950697
BT549_BT549_1_peak_11877	chr4	744046	744546	501	*	2	292.976	16.3608	1.02499	250	Promoter (<=1kb)	4	743865	761364	17500	1	10336	ENST00000488032.1	181	ENSG00000185619	PCGF3	polycomb group ring finger 3	Promoter	1.32435	0.130312
BT549_BT549_1_peak_11906	chr4	1604849	1605349	501	*	2	611.119	21.5474	1.77401	250	Distal Intergenic	4	1641562	1644953	3392	2	152877	ENST00000467215.1	39604	ENSG00000174137	FAM53A	family with sequence similarity 53 member A	Distal	0.437625	0.708901
BT549_BT549_1_peak_11944	chr4	3286051	3286551	501	*	5	1315.35	27.4023	2.57706	250	Distal Intergenic	4	3293028	3418119	125092	1	6002	ENST00000506631.5	-6477	ENSG00000159788	RGS12	regulator of G protein signaling 12	Distal	0.10253	0.913528
BT549_BT549_1_peak_11960	chr4	4216567	4217067	501	*	3	441.569	22.5617	1.91762	250	Intron (ENST00000296358.5/133060, intron 1 of 5)	4	4188726	4226929	38204	2	133060	ENST00000296358.5	9862	ENSG00000163982	OTOP1	otopetrin 1	Intron	1.94445	0.00942814
BT549_BT549_1_peak_11963	chr4	4386896	4387396	501	*	2	873.415	22.5617	1.91762	250	Promoter (<=1kb)	4	4387039	4419055	32017	1	27065	ENST00000621129.4	0	ENSG00000168824	NSG1	neuronal vesicle trafficking associated 1	Promoter	0.748009	0.335698
BT549_BT549_1_peak_11984	chr4	5747997	5748497	501	*	3	1247.51	32.9476	3.26904	250	Exon (ENST00000264956.11/2121, exon 8 of 21)	4	5752675	5753929	1255	1	2121	ENST00000514919.1	-4178	ENSG00000072840	EVC	EvC ciliary complex subunit 1	Exon	2.45794	0.0120382
BT549_BT549_1_peak_11999	chr4	6640312	6640812	501	*	7	1622.35	26.707	2.48551	250	Promoter (<=1kb)	4	6640686	6641791	1106	1	93621	ENST00000507420.1	0	ENSG00000179010	MRFAP1	Morf4 family associated protein 1	Promoter	0.234438	0.648816
BT549_BT549_1_peak_1204	chr1	23637287	23637787	501	*	5	732.037	24.3781	2.17037	250	Intron (ENST00000477916.5/259283, intron 5 of 6)	1	23627334	23640568	13235	1	259283	ENST00000374555.7	9953	ENSG00000197880	MDS2	myelodysplastic syndrome 2 translocation associated	Intron	-0.806022	0.190958
BT549_BT549_1_peak_12091	chr4	13547476	13547976	501	*	4	861.072	21.5474	1.77401	250	Exon (ENST00000501050.1/ENST00000501050.1, exon 1 of 2)	4	13540830	13544508	3679	2	579	ENST00000382438.6	-2968	ENSG00000109705	NKX3-2	NK3 homeobox 2	Exon	-1.04458	0.268764
BT549_BT549_1_peak_12095	chr4	13654449	13654949	501	*	8	1185.26	28.6965	2.74499	250	Promoter (<=1kb)	4	13654374	14003742	349369	1	101929071	ENST00000669061.1	75	ENSG00000250634	LINC01182	long intergenic non-protein coding RNA 1182	Promoter	-0.321844	0.687869
HS578t_HS578t_2_peak_13813	chr2	146764226	146764726	501	*	1	978.774	13.5717	3.58068	250	Distal Intergenic	2	146587506	146589310	1805	1	728773	ENST00000471997.1	176720	NA	PABPC1P2	PABPC1P2	Distal	6.03559	1.71575e-06
BT549_BT549_1_peak_12158	chr4	17780856	17781356	501	*	5	718.153	23.5016	2.04916	250	5' UTR	4	17629306	17781621	152316	2	27146	ENST00000265018.4	265	ENSG00000047662	FAM184B	family with sequence similarity 184 member B	5'	-0.0629515	0.941135
BT549_BT549_1_peak_12182	chr4	21948544	21949044	501	*	4	604.25	22.5617	1.91762	250	Promoter (<=1kb)	4	20730082	21948631	1218550	2	80333	ENST00000515786.2	0	ENSG00000185774	KCNIP4	potassium voltage-gated channel interacting protein 4	Promoter	1.09149	0.469774
BT549_BT549_1_peak_12191	chr4	22933323	22933823	501	*	2	515.905	23.5016	2.04916	250	Distal Intergenic	4	22754413	22819282	64870	1	57733	ENST00000508264.1	178910	ENSG00000249948	GBA3	glucosylceramidase beta 3 (gene/pseudogene)	Distal	1.7202	0.0543614
BT549_BT549_1_peak_12195	chr4	23888954	23889454	501	*	1	384.731	21.5474	1.77401	250	Intron (ENST00000264867.7/10891, intron 1 of 12)	4	23866120	23890029	23910	2	10891	ENST00000515534.5	575	ENSG00000109819	PPARGC1A	PPARG coactivator 1 alpha	Intron	1.58787	0.0664009
BT549_BT549_1_peak_12203	chr4	24321161	24321661	501	*	5	1117.37	29.882	2.89557	250	Distal Intergenic	4	24520192	24520290	99	2	693158	ENST00000384964.1	198629	ENSG00000207697	MIR573	microRNA 573	Distal	2.27757	0.0177844
BT549_BT549_1_peak_12213	chr4	24778463	24778963	501	*	5	752.814	25.9745	2.38758	250	Distal Intergenic	4	24789912	24799683	9772	1	6649	ENST00000598411.1	-10949	ENSG00000109610	SOD3	superoxide dismutase 3	Distal	1.88619	0.043321
BT549_BT549_1_peak_12216	chr4	25099348	25099848	501	*	5	736.532	22.5617	1.91762	250	Distal Intergenic	4	25125301	25127308	2008	2	51091	ENST00000515272.1	27460	ENSG00000109618	SEPSECS	Sep (O-phosphoserine) tRNA:Sec (selenocysteine) tRNA synthase	Distal	1.46949	0.0426131
BT549_BT549_1_peak_12219	chr4	25233774	25234274	501	*	4	2064.94	28.6965	2.74499	250	Promoter (<=1kb)	4	25234033	25279204	45172	1	55300	ENST00000264864.8	0	ENSG00000038210	PI4K2B	phosphatidylinositol 4-kinase type 2 beta	Promoter	0.177127	0.609572
BT549_BT549_1_peak_1222	chr1	23916661	23917161	501	*	6	416.253	22.5617	1.91762	250	Distal Intergenic	1	23870515	23913362	42848	2	1269	ENST00000374472.5	-3299	ENSG00000188822	CNR2	cannabinoid receptor 2	Distal	-1.65819	0.0137029
BT549_BT549_1_peak_12227	chr4	26028693	26029193	501	*	2	590.16	24.3781	2.17037	250	Distal Intergenic	4	25928215	25929425	1211	1	389203	ENST00000522137.1	100478	ENSG00000250317	SMIM20	small integral membrane protein 20	Distal	1.35207	0.0618125
BT549_BT549_1_peak_12236	chr4	26500779	26501279	501	*	4	435.286	22.5617	1.91762	250	Distal Intergenic	4	26481396	26490484	9089	2	886	ENST00000295589.4	-10295	ENSG00000163394	CCKAR	cholecystokinin A receptor	Distal	1.50375	0.0517229
HS578t_HS578t_2_peak_49795	chr8	6481273	6481773	501	*	1	1374.76	13.2547	3.47516	250	Intron (ENST00000344683.10/79648, intron 11 of 13)	8	6477359	6621621	144263	1	79648	ENST00000521129.1	3914	ENSG00000147316	MCPH1	MCPH1	Intron	6.02729	2.99547e-05
BT549_BT549_1_peak_12275	chr4	32788976	32789476	501	*	5	557.541	24.3781	2.17037	250	Distal Intergenic	4	32351038	32353220	2183	1	101927363	ENST00000515181.1	437938	ENSG00000251329	LINC02353	long intergenic non-protein coding RNA 2353	Distal	1.24802	0.177399
HS578t_HS578t_2_peak_6706	chr1	186812513	186813013	501	*	1	2531.54	20.2764	5.58739	250	Distal Intergenic	1	186828949	186988981	160033	1	5321	ENST00000367466.4	-15936	ENSG00000116711	PLA2G4A	PLA2G4A	Distal	6.01577	1.72571e-07
BT549_BT549_1_peak_12289	chr4	36243781	36244281	501	*	3	1054.13	23.5016	2.04916	250	Promoter (<=1kb)	4	36160112	36243862	83751	2	116984	ENST00000508066.1	0	ENSG00000047365	ARAP2	ArfGAP with RhoGAP domain, ankyrin repeat and PH domain 2	Promoter	-0.137565	0.778243
HS578t_HS578t_1_peak_30884	chr4	144578606	144579106	501	*	1	1165.51	13.4029	3.7058	250	Intron (ENST00000650526.1/2993, intron 2 of 14)	4	144643224	144645912	2689	2	646576	ENST00000503066.1	66806	ENSG00000248890	HHIP-AS1	HHIP-AS1	Intron	6.01496	1.2135e-07
BT549_BT549_1_peak_12332	chr4	40915669	40916169	501	*	6	417.911	20.4441	1.61642	250	Intron (ENST00000508593.6/323, intron 10 of 17)	4	40826786	40934487	107702	2	323	ENST00000514094.5	18318	ENSG00000163697	APBB2	amyloid beta precursor protein binding family B member 2	Intron	0.0603229	0.959203
BT549_BT549_1_peak_12337	chr4	41178407	41178907	501	*	2	398.444	20.4441	1.61642	250	Intron (ENST00000508593.6/323, intron 1 of 17)	4	41065590	41207908	142319	2	323	ENST00000503555.5	29001	ENSG00000163697	APBB2	amyloid beta precursor protein binding family B member 2	Intron	1.23696	0.0723556
BT549_BT549_1_peak_12341	chr4	41281026	41281526	501	*	7	360.446	22.5617	1.91762	250	Distal Intergenic	4	41261739	41264465	2727	1	7345	ENST00000510566.1	19287	ENSG00000154277	UCHL1	ubiquitin C-terminal hydrolase L1	Distal	-0.0293015	0.960574
BT549_BT549_1_peak_12346	chr4	42151636	42152136	501	*	4	605.471	21.5474	1.77401	250	Promoter (<=1kb)	4	42117440	42152183	34744	2	389206	ENST00000611697.1	47	ENSG00000188848	BEND4	BEN domain containing 4	Promoter	-0.0239178	0.98744
BT549_BT549_1_peak_12347	chr4	42397766	42398266	501	*	5	1468.01	24.3781	2.17037	250	5' UTR	4	42397488	42402487	5000	1	152573	ENST00000319234.5	278	ENSG00000178343	SHISA3	shisa family member 3	5'	0.719855	0.435307
HS578t_HS578t_1_peak_68742	chr11	87416194	87416694	501	*	1	1124.99	13.5064	3.74139	250	Distal Intergenic	11	87319067	87322035	2969	1	65084	ENST00000528861.1	97127	ENSG00000166575	TMEM135	TMEM135	Distal	6.00726	9.91555e-07
BT549_BT549_1_peak_12367	chr4	47836546	47837046	501	*	8	1863.07	33.402	3.28429	250	Intron (ENST00000634948.2/101927179, intron 1 of 2)	4	47786724	47837507	50784	2	10699	ENST00000510974.1	461	ENSG00000145244	CORIN	corin, serine peptidase	Intron	0.0961111	0.810128
BT549_BT549_1_peak_12376	chr4	48329931	48330431	501	*	6	339.916	21.5474	1.77401	250	Distal Intergenic	4	48341529	48426201	84673	1	57606	ENST00000264313.11	-11098	ENSG00000109171	SLAIN2	SLAIN motif family member 2	Distal	0.965727	0.0936974
BT549_BT549_1_peak_12404	chr4	49513246	49513746	501	*	5	3646.93	31.2381	3.08365	250	Distal Intergenic	4	49028692	49031276	2585	1	80157	ENST00000507372.1	484554	ENSG00000109182	CWH43	cell wall biogenesis 43 C-terminal homolog	Distal	0.556854	0.208603
BT549_BT549_1_peak_12417	chr4	52750883	52751383	501	*	4	939.628	26.707	2.48551	250	Promoter (<=1kb)	4	52751174	52866808	115635	1	65997	ENST00000652441.1	0	ENSG00000128045	RASL11B	RAS like family 11 member B	Promoter	-0.43132	0.507382
BT549_BT549_1_peak_12463	chr4	56465707	56466207	501	*	3	644.663	22.5617	1.91762	250	Promoter (1-2kb)	4	56467617	56502415	34799	1	6731	ENST00000510663.6	-1410	ENSG00000174780	SRP72	signal recognition particle 72	Promoter	1.20174	0.0506912
MDAMB231_MDAMB231_1_peak_23831	chr9	117672186	117672686	501	*	2	246.378	37.1287	0.478271	250	Distal Intergenic	9	117648606	117657027	8422	1	101928797	ENST00000450938.1	23580	ENSG00000233569	LOC101928797	LOC101928797	Distal	6.00489	3.78746e-08
BT549_BT549_1_peak_12491	chr4	61200350	61200850	501	*	3	1903.53	25.2001	2.28294	250	Promoter (<=1kb)	4	61201258	62078335	877078	1	23284	ENST00000512091.6	-408	ENSG00000150471	ADGRL3	adhesion G protein-coupled receptor L3	Promoter	0.765729	0.453549
BT549_BT549_1_peak_12499	chr4	65661514	65662014	501	*	2	340.274	21.5474	1.77401	250	Intron (ENST00000273854.7/2044, intron 1 of 17)	4	65323928	65669935	346008	2	2044	ENST00000354839.8	7921	ENSG00000145242	EPHA5	EPH receptor A5	Intron	2.08767	0.0140283
BT549_BT549_1_peak_1250	chr1	24502623	24503123	501	*	7	895.283	25.9745	2.38758	250	Promoter (<=1kb)	1	24502836	24541040	38205	1	11123	ENST00000374395.9	0	ENSG00000117602	RCAN3	RCAN family member 3	Promoter	-0.862489	0.00835016
BT549_BT549_1_peak_12508	chr4	66572930	66573430	501	*	6	708.316	25.2001	2.28294	250	Distal Intergenic	4	66276824	66276928	105	1	100302177	ENST00000408636.1	296106	ENSG00000221563	MIR1269A	microRNA 1269a	Distal	0.732951	0.387754
BT549_BT549_1_peak_12511	chr4	67035381	67035881	501	*	7	510.596	24.3781	2.17037	250	Distal Intergenic	4	67418542	67421054	2513	2	101927237	ENST00000503987.1	385173	ENSG00000250075	LOC101927237	uncharacterized LOC101927237	Distal	0.552685	0.388772
BT549_BT549_1_peak_12533	chr4	71186705	71187205	501	*	7	1807.43	25.2001	2.28294	250	Promoter (<=1kb)	4	71187259	71572083	384825	1	8671	ENST00000264485.11	-54	ENSG00000080493	SLC4A4	solute carrier family 4 member 4	Promoter	0.237107	0.644346
BT549_BT549_1_peak_12538	chr4	72319627	72320127	501	*	7	856.844	25.2001	2.28294	250	Exon (ENST00000286657.10/9508, exon 8 of 22)	4	72298225	72312255	14031	2	9508	ENST00000511274.1	-7372	ENSG00000156140	ADAMTS3	ADAM metallopeptidase with thrombospondin type 1 motif 3	Exon	-0.381166	0.670377
BT549_BT549_1_peak_12540	chr4	72418346	72418846	501	*	4	494.372	21.5474	1.77401	250	Intron (ENST00000286657.10/9508, intron 3 of 21)	4	72298225	72312255	14031	2	9508	ENST00000511274.1	-106091	ENSG00000156140	ADAMTS3	ADAM metallopeptidase with thrombospondin type 1 motif 3	Intron	-0.0196494	0.985298
BT549_BT549_1_peak_12554	chr4	73662909	73663409	501	*	3	540.527	22.5617	1.91762	250	Distal Intergenic	4	73573145	73620631	47487	2	166824	ENST00000342081.7	-42278	ENSG00000169435	RASSF6	Ras association domain family member 6	Distal	0.649673	0.351191
BT549_BT549_1_peak_12589	chr4	74794043	74794543	501	*	7	922.386	25.2001	2.28294	250	Promoter (<=1kb)	4	74744759	74794523	49765	2	685	ENST00000395743.8	0	ENSG00000174808	BTC	betacellulin	Promoter	-0.33334	0.451712
BT549_BT549_1_peak_12636	chr4	77698139	77698639	501	*	4	558.268	20.4441	1.61642	250	Distal Intergenic	4	77728877	77731881	3005	2	246175	ENST00000508371.1	33242	ENSG00000138767	CNOT6L	CCR4-NOT transcription complex subunit 6 like	Distal	0.957632	0.167934
BT549_BT549_1_peak_12644	chr4	78059481	78059981	501	*	4	342.918	21.5474	1.77401	250	Intron (ENST00000512123.4/80144, intron 1 of 73)	4	78057604	78072107	14504	1	80144	ENST00000508909.5	1877	ENSG00000138759	FRAS1	Fraser extracellular matrix complex subunit 1	Intron	0.196386	0.813506
BT549_BT549_1_peak_12646	chr4	78551396	78551896	501	*	5	717.062	20.4441	1.61642	250	Promoter (<=1kb)	4	78551747	78610415	58669	1	306	ENST00000512884.5	0	ENSG00000138772	ANXA3	annexin A3	Promoter	-0.885232	0.111102
BT549_BT549_1_peak_12657	chr4	80173385	80173885	501	*	3	444.34	24.3781	2.17037	250	Distal Intergenic	4	80183879	80196598	12720	1	56978	ENST00000508965.5	-9994	ENSG00000152784	PRDM8	PR/SET domain 8	Distal	1.54041	0.0812466
BT549_BT549_1_peak_12659	chr4	80197072	80197572	501	*	1	855.112	25.9745	2.38758	250	Promoter (<=1kb)	4	80197503	80204329	6827	1	56978	ENST00000415738.3	0	ENSG00000152784	PRDM8	PR/SET domain 8	Promoter	1.00276	0.324612
HS578t_HS578t_1_peak_31315	chr4	155799098	155799598	501	*	1	1205.57	12.1292	3.26015	250	Intron (ENST00000505154.5/2983, intron 7 of 12)	4	155759459	155806824	47366	1	2983	ENST00000513437.1	39639	ENSG00000061918	GUCY1B1	GUCY1B1	Intron	5.99001	8.11656e-05
BT549_BT549_1_peak_12669	chr4	80471698	80472198	501	*	3	283.847	21.5474	1.77401	250	Intron (ENST00000358105.8/255119, intron 2 of 5)	4	80335781	80583291	247511	1	255119	ENST00000503883.1	135917	ENSG00000197826	CFAP299	cilia and flagella associated protein 299	Intron	-0.242145	0.847348
BT549_BT549_1_peak_12670	chr4	81030596	81031096	501	*	7	902.739	24.3781	2.17037	250	Promoter (<=1kb)	4	81030708	81057627	26920	1	651	ENST00000282701.4	0	ENSG00000152785	BMP3	bone morphogenetic protein 3	Promoter	-0.15259	0.822173
BT549_BT549_1_peak_12671	chr4	81069689	81070189	501	*	7	386.489	24.3781	2.17037	250	Distal Intergenic	4	81030708	81057627	26920	1	651	ENST00000282701.4	38981	ENSG00000152785	BMP3	bone morphogenetic protein 3	Distal	-0.00185473	0.997382
BT549_BT549_1_peak_12675	chr4	81471716	81472216	501	*	8	1272.19	28.6965	2.74499	250	Promoter (<=1kb)	4	81450893	81471890	20998	2	153020	ENST00000436139.6	0	ENSG00000138670	RASGEF1B	RasGEF domain family member 1B	Promoter	-0.951493	0.0351272
BT549_BT549_1_peak_12677	chr4	82268524	82269024	501	*	7	470.92	23.5016	2.04916	250	Distal Intergenic	4	82354847	82357392	2546	2	3184	ENST00000508119.5	88368	ENSG00000138668	HNRNPD	heterogeneous nuclear ribonucleoprotein D	Distal	-0.0511528	0.924022
BT549_BT549_1_peak_12701	chr4	83535779	83536279	501	*	7	1782.65	32.9476	3.26904	250	Promoter (<=1kb)	4	83535914	83544613	8700	1	84803	ENST00000514309.5	0	ENSG00000138678	GPAT3	glycerol-3-phosphate acyltransferase 3	Promoter	-0.158025	0.731512
HS578t_HS578t_2_peak_27080	chr4	47349332	47349832	501	*	1	2604.76	19.4451	5.36783	250	Intron (ENST00000295454.8/2560, intron 5 of 8)	4	47459847	47463665	3819	2	54951	ENST00000509220.1	113833	ENSG00000169019	COMMD8	COMMD8	Intron	5.96719	5.1159e-08
BT549_BT549_1_peak_12708	chr4	84319072	84319572	501	*	2	410.732	22.5617	1.91762	250	Distal Intergenic	4	84011484	84299189	287706	2	101928978	ENST00000668493.1	-19883	ENSG00000250546	LOC101928978	uncharacterized LOC101928978	Distal	1.31248	0.0402369
HS578t_HS578t_2_peak_85726	chr18	73509418	73509918	501	*	1	657.573	10.2646	2.44482	250	Distal Intergenic	18	73332272	73333842	1571	1	100505817	ENST00000577634.1	177146	ENSG00000261780	LINC02582	LINC02582	Distal	5.93785	0.000218753
BT549_BT549_1_peak_12715	chr4	84531583	84532083	501	*	6	601.14	25.9745	2.38758	250	Distal Intergenic	4	84491987	84498450	6464	2	4825	ENST00000295886.4	-33133	ENSG00000163623	NKX6-1	NK6 homeobox 1	Distal	-0.488751	0.577345
HS578t_HS578t_2_peak_51036	chr8	33199389	33199889	501	*	1	1734.42	16.7942	4.60379	250	Distal Intergenic	8	33371829	33377556	5728	2	84750	ENST00000519440.5	177667	ENSG00000172728	FUT10	FUT10	Distal	5.92129	4.64832e-08
BT549_BT549_1_peak_12735	chr4	85860077	85860577	501	*	1	585.414	25.9745	2.38758	250	Intron (ENST00000395184.6/83478, intron 3 of 9)	4	85827893	86000596	172704	1	83478	ENST00000514229.5	32184	ENSG00000138639	ARHGAP24	Rho GTPase activating protein 24	Intron	2.16638	0.0291952
BT549_BT549_1_peak_12748	chr4	86892120	86892620	501	*	8	1998.02	30.9768	3.03193	250	Promoter (<=1kb)	4	86887845	86892320	4476	2	132989	ENST00000512468.5	0	ENSG00000163633	C4orf36	chromosome 4 open reading frame 36	Promoter	-0.176499	0.723166
HS578t_HS578t_2_peak_63279	chr10	120413260	120413760	501	*	1	1144.82	12.8343	3.33347	250	Distal Intergenic	10	120457227	120592065	134839	1	196051	ENST00000398250.6	-43467	ENSG00000203805	PLPP4	PLPP4	Distal	5.91939	1.36017e-05
BT549_BT549_1_peak_12764	chr4	87848923	87849423	501	*	5	268.236	21.5474	1.77401	250	Distal Intergenic	4	87832987	87846814	13828	1	56955	ENST00000361056.3	15936	ENSG00000152595	MEPE	matrix extracellular phosphoglycoprotein	Distal	0.371518	0.54689
BT549_BT549_1_peak_12770	chr4	88158352	88158852	501	*	3	1287.48	25.9745	2.38758	250	Promoter (<=1kb)	4	88090269	88158639	68371	2	9429	ENST00000237612.8	0	ENSG00000118777	ABCG2	ATP binding cassette subfamily G member 2 (Junior blood group)	Promoter	1.02419	0.14502
BT549_BT549_1_peak_12778	chr4	88515561	88516061	501	*	6	256.533	20.4441	1.61642	250	Distal Intergenic	4	88520998	88523776	2779	2	100996939	ENST00000273968.5	7715	ENSG00000145337	PYURF	PIGY upstream open reading frame	Distal	0.107505	0.862157
BT549_BT549_1_peak_12795	chr4	89226855	89227355	501	*	8	327.747	21.5474	1.77401	250	Distal Intergenic	4	89236383	89307800	71418	2	285513	ENST00000609438.2	80445	ENSG00000185477	GPRIN3	GPRIN family member 3	Distal	-0.380854	0.500717
BT549_BT549_1_peak_128	chr1	1922920	1923420	501	*	1	255.549	19.2321	1.44153	250	Exon (ENST00000642590.1/85452, exon 22 of 25)	1	1917591	1919279	1689	2	339456	ENST00000310991.8	-3641	ENSG00000178821	TMEM52	transmembrane protein 52	Exon	0.456572	0.533203
BT549_BT549_1_peak_12805	chr4	91064429	91064929	501	*	3	601.098	25.2001	2.28294	250	Intron (ENST00000509176.5/401145, intron 9 of 10)	4	91085950	91601913	515964	1	401145	ENST00000649522.1	-21021	ENSG00000184305	CCSER1	coiled-coil serine rich protein 1	Intron	0.698129	0.603976
BT549_BT549_1_peak_12806	chr4	91242991	91243491	501	*	4	608.859	23.5016	2.04916	250	Intron (ENST00000509176.5/401145, intron 10 of 10)	4	91085950	91601913	515964	1	401145	ENST00000649522.1	157041	ENSG00000184305	CCSER1	coiled-coil serine rich protein 1	Intron	1.7531	0.0500914
BT549_BT549_1_peak_12808	chr4	91448927	91449427	501	*	4	1064.84	33.402	3.28429	250	Intron (ENST00000509176.5/401145, intron 10 of 10)	4	91085950	91601913	515964	1	401145	ENST00000649522.1	362977	ENSG00000184305	CCSER1	coiled-coil serine rich protein 1	Intron	1.82754	0.0777561
HS578t_HS578t_1_peak_88604	chr18	69519052	69519552	501	*	1	648.367	10.4989	2.67392	250	Intron (ENST00000382713.10/220164, intron 1 of 7)	18	69469931	69471736	1806	1	105372179	ENST00000584741.1	49121	ENSG00000264845	LOC105372179	LOC105372179	Intron	5.90515	8.07165e-07
BT549_BT549_1_peak_12842	chr4	94758224	94758724	501	*	4	1523.48	25.2001	2.28294	250	Intron (ENST00000515059.6/658, intron 1 of 12)	4	94757955	95158448	400494	1	658	ENST00000515059.6	269	ENSG00000138696	BMPR1B	bone morphogenetic protein receptor type 1B	Intron	0.659019	0.173909
BT549_BT549_1_peak_12880	chr4	99180595	99181095	501	*	3	776.895	22.5617	1.91762	250	Intron (ENST00000500358.6/100507053, intron 3 of 9)	4	99161810	99263576	101767	1	100507053	ENST00000506454.1	18785	ENSG00000246090	LOC100507053	uncharacterized LOC100507053	Intron	1.892	0.00148776
BT549_BT549_1_peak_12884	chr4	99655269	99655769	501	*	7	1031.61	33.402	3.28429	250	Promoter (<=1kb)	4	99636529	99654648	18120	2	285556	ENST00000511828.1	-621	ENSG00000248713	C4orf54	chromosome 4 open reading frame 54	Promoter	0.419939	0.491853
BT549_BT549_1_peak_12891	chr4	100093370	100093870	501	*	7	491.222	24.3781	2.17037	250	Intron (ENST00000515026.1/256880, intron 5 of 5)	4	100008071	100195099	187029	1	256880	ENST00000515026.1	85299	NA	H2AZ1-DT	H2AZ1 divergent transcript	Intron	0.0135668	0.983447
BT549_BT549_1_peak_12904	chr4	101356961	101357461	501	*	4	566.448	22.5617	1.91762	250	Distal Intergenic	4	101098418	101348278	249861	2	5530	ENST00000529324.5	-8683	ENSG00000138814	PPP3CA	protein phosphatase 3 catalytic subunit alpha	Distal	1.41457	0.0740207
BT549_BT549_1_peak_12909	chr4	102139285	102139785	501	*	3	438.364	19.2321	1.44153	250	Distal Intergenic	4	102061416	102074220	12805	1	55024	ENST00000504403.1	77869	ENSG00000153064	BANK1	B cell scaffold protein with ankyrin repeats 1	Distal	0.855452	0.356925
BT549_BT549_1_peak_12940	chr4	105280359	105280859	501	*	3	865.549	27.4023	2.57706	250	Distal Intergenic	4	105171354	105178063	6710	2	104384744	ENST00000515414.1	-102296	NA	TET2-AS1	TET2 antisense RNA 1	Distal	2.30598	0.0181448
BT549_BT549_1_peak_12942	chr4	105471486	105471986	501	*	8	812.427	28.6965	2.74499	250	Intron (ENST00000341695.10/27068, intron 1 of 11)	4	105437977	105473709	35733	2	27068	ENST00000502596.5	1723	ENSG00000138777	PPA2	inorganic pyrophosphatase 2	Intron	0.321525	0.413558
BT549_BT549_1_peak_12957	chr4	106365433	106365933	501	*	7	989.409	25.9745	2.38758	250	Intron (ENST00000638719.4/100507096, intron 2 of 2)	4	106358183	106367435	9253	2	100507096	ENST00000507153.2	1502	ENSG00000250298	GIMD1	GIMAP family P-loop NTPase domain containing 1	Intron	1.21224	0.0271049
BT549_BT549_1_peak_12981	chr4	108762461	108762961	501	*	6	856.58	26.707	2.48551	250	Promoter (<=1kb)	4	108756429	108762535	6107	2	64850	ENST00000512320.1	0	ENSG00000164089	ETNPPL	ethanolamine-phosphate phospho-lyase	Promoter	0.402622	0.512935
BT549_BT549_1_peak_12982	chr4	109302770	109303270	501	*	5	1308.11	25.9745	2.38758	250	Promoter (<=1kb)	4	109303035	109316135	13101	1	645078	ENST00000500526.1	0	ENSG00000246774	COL25A1-DT	COL25A1 divergent transcript	Promoter	-0.0243778	0.986809
BT549_BT549_1_peak_12996	chr4	110165363	110165863	501	*	5	878.696	25.2001	2.28294	250	Intron (ENST00000302274.8/79071, intron 1 of 3)	4	110197891	110198366	476	2	79071	ENST00000513003.1	32503	ENSG00000170522	ELOVL6	ELOVL fatty acid elongase 6	Intron	0.531235	0.549145
BT549_BT549_1_peak_13000	chr4	110541107	110541607	501	*	4	344.943	19.2321	1.44153	250	Intron (ENST00000265162.10/2028, intron 11 of 19)	4	110549428	110553517	4090	1	2028	ENST00000502711.1	-7821	ENSG00000138792	ENPEP	glutamyl aminopeptidase	Intron	0.886441	0.226624
BT549_BT549_1_peak_13019	chr4	112516453	112516953	501	*	3	556.94	19.2321	1.44153	250	Promoter (<=1kb)	4	112513516	112516180	2665	2	63973	ENST00000313341.4	-273	ENSG00000178403	NEUROG2	neurogenin 2	Promoter	0.250743	0.707505
BT549_BT549_1_peak_13022	chr4	112705449	112705949	501	*	7	1956.53	30.7108	3.019	250	Intron (ENST00000505632.1/ENST00000505632.1, intron 1 of 1)	4	112655363	112657592	2230	1	51574	ENST00000503898.1	50086	ENSG00000174720	LARP7	La ribonucleoprotein 7, transcriptional regulator	Intron	0.910218	0.01615
BT549_BT549_1_peak_13023	chr4	112817812	112818312	501	*	8	1380.65	28.6965	2.74499	250	Promoter (<=1kb)	4	112818032	113383725	565694	1	287	ENST00000672356.1	0	ENSG00000145362	ANK2	ankyrin 2	Promoter	0.934331	0.114603
BT549_BT549_1_peak_13028	chr4	113384597	113385097	501	*	6	269.114	20.4441	1.61642	250	Distal Intergenic	4	113373359	113381516	8158	1	287	ENST00000514167.1	11238	ENSG00000145362	ANK2	ankyrin 2	Distal	0.723467	0.358385
BT549_BT549_1_peak_13046	chr4	113977336	113977836	501	*	2	352.874	20.4441	1.61642	250	Intron (ENST00000315366.8/79642, intron 1 of 1)	4	113903505	113979611	76107	2	79642	ENST00000636527.1	1775	ENSG00000180801	ARSJ	arylsulfatase family member J	Intron	0.657831	0.23115
BT549_BT549_1_peak_13056	chr4	114598342	114598842	501	*	6	1012.53	28.0644	2.66332	250	Promoter (<=1kb)	4	114598770	114623305	24536	1	7368	ENST00000507710.1	0	ENSG00000174607	UGT8	UDP glycosyltransferase 8	Promoter	-0.868669	0.119022
BT549_BT549_1_peak_13063	chr4	117085368	117085868	501	*	7	1361.71	30.9768	3.03193	250	Promoter (<=1kb)	4	117083554	117085576	2023	2	133022	ENST00000310754.5	0	ENSG00000174599	TRAM1L1	translocation associated membrane protein 1 like 1	Promoter	1.03152	0.0706841
BT549_BT549_1_peak_13071	chr4	118352819	118353319	501	*	8	1541.4	27.4023	2.57706	250	Promoter (<=1kb)	4	118280038	118353003	72966	2	8492	ENST00000296498.3	0	ENSG00000164099	PRSS12	serine protease 12	Promoter	0.392525	0.407758
BT549_BT549_1_peak_13074	chr4	118473882	118474382	501	*	3	452.748	21.5474	1.77401	250	Intron (ENST00000502249.6/645455, intron 1 of 16)	4	118467590	118554100	86511	1	645455	ENST00000502249.6	6292	ENSG00000276725	CEP170P1	centrosomal protein 170 pseudogene 1	Intron	2.28448	0.0207941
BT549_BT549_1_peak_13080	chr4	118765338	118765838	501	*	5	374.361	21.5474	1.77401	250	Intron (ENST00000280551.11/9871, intron 9 of 22)	4	118722830	118766563	43734	2	9871	ENST00000505134.5	725	ENSG00000150961	SEC24D	SEC24 homolog D, COPII coat complex component	Intron	1.56123	0.0660088
HS578t_HS578t_1_peak_52136	chr8	20866434	20866934	501	*	1	1571.82	12.3819	3.34958	250	Distal Intergenic	8	20953127	20962895	9769	1	102467222	ENST00000523852.5	-86193	ENSG00000253147	LOC102467222	LOC102467222	Distal	5.89848	1.36272e-08
BT549_BT549_1_peak_13110	chr4	120682891	120683391	501	*	2	1050.4	25.2001	2.28294	250	Distal Intergenic	4	120684919	120710411	25493	2	11107	ENST00000513741.1	27020	ENSG00000138738	PRDM5	PR/SET domain 5	Distal	-0.151119	0.925592
BT549_BT549_1_peak_13116	chr4	121071282	121071782	501	*	5	1588	25.9745	2.38758	250	Exon (ENST00000507782.1/ENST00000507782.1, exon 1 of 3)	4	121037621	121072001	34381	2	79625	ENST00000511408.1	219	ENSG00000173376	NDNF	neuron derived neurotrophic factor	Exon	1.58277	0.0587491
BT549_BT549_1_peak_13119	chr4	121156891	121157391	501	*	5	233.247	20.4441	1.61642	250	Promoter (<=1kb)	4	121132537	121157283	24747	2	79931	ENST00000515605.1	0	ENSG00000050730	TNIP3	TNFAIP3 interacting protein 3	Promoter	0.575224	0.566643
BT549_BT549_1_peak_13135	chr4	121764904	121765404	501	*	4	960.497	26.707	2.48551	250	Promoter (<=1kb)	4	121758933	121765127	6195	2	132332	ENST00000461198.5	0	ENSG00000164112	SMIM43	small integral membrane protein 43	Promoter	0.055108	0.958282
HS578t_HS578t_2_peak_28217	chr4	89129188	89129688	501	*	1	1047.2	12.9207	3.36272	250	Distal Intergenic	4	89111533	89114901	3369	1	166815	ENST00000603357.3	17655	ENSG00000180346	TIGD2	TIGD2	Distal	5.88913	1.18683e-05
BT549_BT549_1_peak_13203	chr4	127622709	127623209	501	*	5	891.076	25.2001	2.28294	250	Promoter (<=1kb)	4	127623271	127644036	20766	1	27152	ENST00000504491.1	-62	ENSG00000164066	INTU	inturned planar cell polarity protein	Promoter	0.583821	0.608547
BT549_BT549_1_peak_13223	chr4	128559290	128559790	501	*	2	306.081	21.5474	1.77401	250	Distal Intergenic	4	128515417	128519398	3982	1	100507487	ENST00000663973.1	43873	ENSG00000251432	LINC02615	long intergenic non-protein coding RNA 2615	Distal	-0.0617893	0.962587
HS578t_HS578t_1_peak_81128	chr15	76805075	76805575	501	*	1	612.562	9.95782	2.4765	250	Intron (ENST00000563290.6/49855, intron 5 of 31)	15	76771813	76800267	28455	2	49855	ENST00000568549.5	-4808	ENSG00000140386	SCAPER	SCAPER	Intron	5.88467	0.000562503
BT549_BT549_1_peak_13225	chr4	128572657	128573157	501	*	1	690.632	25.9745	2.38758	250	Distal Intergenic	4	128515417	128519398	3982	1	100507487	ENST00000663973.1	57240	ENSG00000251432	LINC02615	long intergenic non-protein coding RNA 2615	Distal	1.99542	0.0228764
HS578t_HS578t_1_peak_35835	chr5	102563310	102563810	501	*	1	894.863	11.4451	3.01615	250	Distal Intergenic	5	102581368	102617589	36222	1	100861468	ENST00000504436.1	-17558	ENSG00000250958	LINC00492	LINC00492	Distal	5.87179	7.52346e-06
BT549_BT549_1_peak_24760	chr8	32240934	32241434	501	*	2	796.041	28.0644	2.66332	250	Intron (ENST00000519301.6/3084, intron 1 of 10)	8	32221042	32728077	507036	1	3084	ENST00000631040.2	19892	ENSG00000157168	NRG1	NRG1	Intron	5.85335	6.22549e-09
BT549_BT549_1_peak_13254	chr4	133095622	133096122	501	*	1	421.034	22.5617	1.91762	250	Exon (ENST00000506897.1/101927359, exon 2 of 5)	4	133075311	133096826	21516	2	101927359	ENST00000506897.1	704	ENSG00000250241	PCDH10-DT	PCDH10 divergent transcript	Exon	2.10482	0.0277809
BT549_BT549_1_peak_13262	chr4	134027806	134028306	501	*	5	438.39	21.5474	1.77401	250	Exon (ENST00000668641.1/ENST00000668641.1, exon 5 of 5)	4	134196333	134201789	5457	2	132430	ENST00000421491.4	173483	ENSG00000254535	PABPC4L	poly(A) binding protein cytoplasmic 4 like	Exon	1.69631	0.0142374
BT549_BT549_1_peak_13290	chr4	138871269	138871769	501	*	8	542.367	20.4441	1.61642	250	Intron (ENST00000511951.1/105377448, intron 2 of 2)	4	138819954	138821465	1512	2	105377448	ENST00000505607.1	-49804	ENSG00000250195	LOC105377448	uncharacterized LOC105377448	Intron	0.753584	0.10799
BT549_BT549_1_peak_13313	chr4	140151351	140151851	501	*	7	1653.9	26.707	2.48551	250	Intron (ENST00000509479.6/55534, intron 1 of 4)	4	139720212	140152969	432758	2	55534	ENST00000502696.1	1118	ENSG00000196782	MAML3	mastermind like transcriptional coactivator 3	Intron	0.0853583	0.855006
BT549_BT549_1_peak_13315	chr4	140253097	140253597	501	*	8	1723.02	30.9768	3.03193	250	Distal Intergenic	4	140257286	140382556	125271	1	60592	ENST00000394205.7	-3689	ENSG00000153130	SCOC	short coiled-coil protein	Distal	0.548937	0.161761
BT549_BT549_1_peak_13317	chr4	140427431	140427931	501	*	8	1260.19	30.4398	2.96533	250	Promoter (<=1kb)	4	140400512	140427610	27099	2	1047	ENST00000509477.1	0	ENSG00000153132	CLGN	calmegin	Promoter	0.753472	0.135046
BT549_BT549_1_peak_13326	chr4	140756679	140757179	501	*	6	3078.09	30.4398	2.96533	250	Promoter (<=1kb)	4	140620782	140756385	135604	2	23158	ENST00000442267.3	-294	ENSG00000109436	TBC1D9	TBC1 domain family member 9	Promoter	0.575936	0.282603
BT549_BT549_1_peak_13357	chr4	142550070	142550570	501	*	7	962.105	28.6965	2.74499	250	Intron (ENST00000513000.5/8821, intron 2 of 26)	4	142086179	142560669	474491	2	8821	ENST00000510812.5	10099	ENSG00000109452	INPP4B	inositol polyphosphate-4-phosphatase type II B	Intron	-0.0594989	0.936659
BT549_BT549_1_peak_13364	chr4	143253176	143253676	501	*	2	349.869	20.4441	1.61642	250	Distal Intergenic	4	143185694	143223830	38137	1	84640	ENST00000511739.1	67482	ENSG00000170185	USP38	ubiquitin specific peptidase 38	Distal	1.65877	0.0451237
BT549_BT549_1_peak_13378	chr4	144583579	144584079	501	*	2	562.361	24.3781	2.17037	250	Intron (ENST00000650526.1/2993, intron 2 of 14)	4	144643224	144645912	2689	2	646576	ENST00000503066.1	61833	ENSG00000248890	HHIP-AS1	HHIP antisense RNA 1	Intron	0.82308	0.404926
BT549_BT549_1_peak_13382	chr4	144666756	144667256	501	*	4	462.013	22.5617	1.91762	250	Intron (ENST00000296575.8/64399, intron 4 of 12)	4	144643372	144661357	17986	2	646576	ENST00000512359.1	-5399	ENSG00000248890	HHIP-AS1	HHIP antisense RNA 1	Intron	1.96579	0.0100407
BT549_BT549_1_peak_13388	chr4	145178255	145178755	501	*	3	621.978	21.5474	1.77401	250	Promoter (<=1kb)	4	145159137	145178155	19019	2	54726	ENST00000509620.6	-100	ENSG00000164164	OTUD4	OTU deubiquitinase 4	Promoter	0.976277	0.0302643
HS578t_HS578t_1_peak_52344	chr8	24668695	24669195	501	*	2	3613.06	24.3796	6.74121	250	Intron (ENST00000519689.1/101929294, intron 2 of 4)	8	24300885	24548618	247734	2	101929294	ENST00000523578.5	-120077	NA	LOC101929294	LOC101929294	Intron	5.85258	7.07788e-12
BT549_BT549_1_peak_13414	chr4	146636813	146637313	501	*	7	913.438	31.4948	3.0955	250	Promoter (1-2kb)	4	146638893	146642474	3582	1	5458	ENST00000281321.3	-1580	ENSG00000151615	POU4F2	POU class 4 homeobox 2	Promoter	1.04558	0.127986
BT549_BT549_1_peak_13416	chr4	146655083	146655583	501	*	4	837.271	20.4441	1.61642	250	Distal Intergenic	4	146638893	146642474	3582	1	5458	ENST00000281321.3	16190	ENSG00000151615	POU4F2	POU class 4 homeobox 2	Distal	0.113705	0.932426
BT549_BT549_1_peak_1342	chr1	27102594	27103094	501	*	5	498.281	22.5617	1.91762	250	Promoter (<=1kb)	1	27100345	27102795	2451	2	6548	ENST00000447808.1	0	ENSG00000090020	SLC9A1	solute carrier family 9 member A1	Promoter	-0.214809	0.774864
BT549_BT549_1_peak_13421	chr4	147160801	147161301	501	*	2	385.431	22.5617	1.91762	250	Distal Intergenic	4	147344629	147344717	89	2	100313938	ENST00000408442.1	183416	ENSG00000221369	MIR548G	microRNA 548g	Distal	0.824975	0.0762486
BT549_BT549_1_peak_13434	chr4	147782272	147782772	501	*	7	338.947	21.5474	1.77401	250	Promoter (<=1kb)	4	147782595	147782668	74	1	100616246	ENST00000578951.1	0	ENSG00000264274	MIR4799	microRNA 4799	Promoter	-0.38578	0.467585
BT549_BT549_1_peak_13440	chr4	148444137	148444637	501	*	3	1493.85	25.9745	2.38758	250	Promoter (<=1kb)	4	148078762	148444698	365937	2	4306	ENST00000344721.8	61	ENSG00000151623	NR3C2	nuclear receptor subfamily 3 group C member 2	Promoter	0.516071	0.233558
BT549_BT549_1_peak_13444	chr4	149370955	149371455	501	*	4	454.148	23.5016	2.04916	250	Intron (ENST00000636793.2/285423, intron 13 of 13)	4	149154295	149278123	123829	1	101927849	ENST00000503100.1	216660	ENSG00000248210	LINC02355	long intergenic non-protein coding RNA 2355	Intron	0.694277	0.179178
MDAMB231_MDAMB231_1_peak_38399	chr18	34767371	34767871	501	*	3	223.223	37.1287	0.478271	250	Exon (ENST00000596954.1/ENST00000596954.1, exon 1 of 5)	18	34755977	34884745	128769	1	1837	ENST00000399113.7	11394	ENSG00000134769	DTNA	DTNA	Exon	5.83746	6.4944e-13
BT549_BT549_1_peak_13464	chr4	150170833	150171333	501	*	1	599.667	22.5617	1.91762	250	Intron (ENST00000296550.12/166614, intron 2 of 15)	4	150175443	150198103	22661	1	166614	ENST00000507694.1	-4110	ENSG00000170390	DCLK2	doublecortin like kinase 2	Intron	2.04819	0.094293
BT549_BT549_1_peak_13487	chr4	151806383	151806883	501	*	5	505.36	22.5617	1.91762	250	Intron (ENST00000659253.1/ENST00000659253.1, intron 2 of 3)	4	151670504	151761007	90504	2	5188	ENST00000263985.11	-45376	ENSG00000059691	GATB	glutamyl-tRNA amidotransferase subunit B	Intron	0.41836	0.662951
BT549_BT549_1_peak_13522	chr4	153759813	153760313	501	*	4	513.767	21.5474	1.77401	250	Promoter (<=1kb)	4	153723400	153759873	36474	2	285533	ENST00000507512.1	0	ENSG00000145428	RNF175	ring finger protein 175	Promoter	-0.553476	0.576747
BT549_BT549_1_peak_13524	chr4	153788914	153789414	501	*	3	630.391	21.5474	1.77401	250	Promoter (<=1kb)	4	153780591	153789083	8493	2	6423	ENST00000274063.5	0	ENSG00000145423	SFRP2	secreted frizzled related protein 2	Promoter	1.54218	0.121572
BT549_BT549_1_peak_13550	chr4	155433561	155434061	501	*	3	566.755	27.4023	2.57706	250	Distal Intergenic	4	155352684	155376970	24287	2	79884	ENST00000424373.5	-56591	ENSG00000164114	MAP9	microtubule associated protein 9	Distal	1.40245	0.125424
HS578t_HS578t_2_peak_50999	chr8	32685490	32685990	501	*	1	911.744	12.383	3.1799	250	Intron (ENST00000519301.6/3084, intron 3 of 10)	8	32721753	32754423	32671	1	3084	ENST00000518084.5	-35763	ENSG00000157168	NRG1	NRG1	Intron	5.83741	1.99907e-07
BT549_BT549_1_peak_13592	chr4	157043139	157043639	501	*	2	332.116	22.5617	1.91762	250	Distal Intergenic	4	157076125	157172090	95966	1	2743	ENST00000541722.5	-32486	ENSG00000109738	GLRB	glycine receptor beta	Distal	0.0198631	0.982729
BT549_BT549_1_peak_13595	chr4	157222265	157222765	501	*	5	762.599	21.5474	1.77401	250	Intron (ENST00000504801.1/2891, intron 1 of 1)	4	157221598	157312786	91189	1	2891	ENST00000505888.1	667	ENSG00000120251	GRIA2	glutamate ionotropic receptor AMPA type subunit 2	Intron	0.400119	0.717268
HS578t_HS578t_1_peak_68393	chr11	78664605	78665105	501	*	1	1843.5	15.1248	4.28687	250	Intron (ENST00000278550.12/26011, intron 32 of 33)	11	78657807	78702004	44198	2	26011	ENST00000530738.1	36899	ENSG00000149256	TENM4	TENM4	Intron	5.81264	1.11403e-06
BT549_BT549_1_peak_13622	chr4	158873937	158874437	501	*	5	737.126	28.0644	2.66332	250	Intron (ENST00000264433.11/57600, intron 14 of 16)	4	158870359	158890188	19830	1	57600	ENST00000505130.1	3578	ENSG00000052795	FNIP2	folliculin interacting protein 2	Intron	1.67208	0.103468
BT549_BT549_2_peak_26144	chr10	26407304	26407804	501	*	3	381.669	24.326	1.90783	250	Distal Intergenic	10	26438341	26567803	129463	1	54518	ENST00000376236.9	-30537	ENSG00000077420	APBB1IP	APBB1IP	Distal	5.80084	1.26896e-19
BT549_BT549_1_peak_13642	chr4	159487162	159487662	501	*	8	769.506	29.882	2.89557	250	Distal Intergenic	4	159352457	159353569	1113	1	9693	ENST00000509891.1	134705	ENSG00000109756	RAPGEF2	Rap guanine nucleotide exchange factor 2	Distal	0.36788	0.507816
BT549_BT549_1_peak_13650	chr4	161767066	161767566	501	*	2	515.589	25.2001	2.28294	250	Intron (ENST00000306100.10/56884, intron 5 of 15)	4	161542603	161664904	122302	2	56884	ENST00000511170.1	-102162	ENSG00000168843	FSTL5	follistatin like 5	Intron	2.26366	0.0652337
BT549_BT549_1_peak_13669	chr4	163544334	163544834	501	*	7	503.221	28.0644	2.66332	250	Intron (ENST00000274056.11/55016, intron 5 of 5)	4	163517072	163519558	2487	1	55319	ENST00000503148.1	27262	ENSG00000198498	TMA16	translation machinery associated 16 homolog	Intron	-0.0295898	0.969207
BT549_BT549_1_peak_1367	chr1	27557147	27557647	501	*	6	816.711	23.5016	2.04916	250	Intron (ENST00000247087.10/27245, intron 2 of 5)	1	27551668	27558361	6694	2	27245	ENST00000487743.3	714	ENSG00000126705	AHDC1	AT-hook DNA binding motif containing 1	Intron	0.299648	0.585853
BT549_BT549_1_peak_13670	chr4	163548431	163548931	501	*	6	422.035	23.5016	2.04916	250	Intron (ENST00000274056.11/55016, intron 4 of 5)	4	163517072	163519558	2487	1	55319	ENST00000503148.1	31359	ENSG00000198498	TMA16	translation machinery associated 16 homolog	Intron	-0.0087939	0.990855
BT549_BT549_1_peak_13677	chr4	164700413	164700913	501	*	1	557.331	20.4441	1.61642	250	Distal Intergenic	4	164754064	164801454	47391	1	100505989	ENST00000515485.5	-53151	ENSG00000248771	SMIM31	small integral membrane protein 31	Distal	0.768172	0.280054
BT549_BT549_1_peak_13698	chr4	165974896	165975396	501	*	1	869.148	28.0644	2.66332	250	Intron (ENST00000061240.7/7092, intron 1 of 20)	4	165874958	165995178	120221	1	7092	ENST00000506144.1	99938	ENSG00000038295	TLL1	tolloid like 1	Intron	2.53224	0.0321539
BT549_BT549_1_peak_13709	chr4	166594246	166594746	501	*	5	517.934	23.5016	2.04916	250	Distal Intergenic	4	166734147	167102557	368411	2	50859	ENST00000535728.5	507811	ENSG00000196104	SPOCK3	SPARC (osteonectin), cwcv and kazal like domains proteoglycan 3	Distal	-0.0762953	0.92967
BT549_BT549_1_peak_13711	chr4	166816871	166817371	501	*	1	346.661	19.2321	1.44153	250	Intron (ENST00000541354.5/50859, intron 5 of 9)	4	166734147	167102557	368411	2	50859	ENST00000535728.5	285186	ENSG00000196104	SPOCK3	SPARC (osteonectin), cwcv and kazal like domains proteoglycan 3	Intron	1.09581	0.18259
HS578t_HS578t_1_peak_27200	chr4	15318838	15319338	501	*	1	1421.19	13.1904	3.63232	250	Intron (ENST00000502344.5/101929095, intron 1 of 5)	4	15339818	15442362	102545	1	114905	ENST00000397700.6	-20480	ENSG00000163145	C1QTNF7	C1QTNF7	Intron	5.79823	3.53065e-07
BT549_BT549_2_peak_21742	chr8	83615058	83615558	501	*	2	2677.4	36.4318	3.40647	250	Distal Intergenic	8	83403758	83408900	5143	1	103352670	ENST00000522365.1	211300	ENSG00000253898	LINC01419	LINC01419	Distal	5.7964	9.42886e-08
HS578t_HS578t_2_peak_26442	chr4	19227610	19228110	501	*	1	879.998	11.6884	2.94148	250	Intron (ENST00000505347.1/ENST00000505347.1, intron 2 of 2)	4	20251905	20620561	368657	1	9353	ENST00000504154.6	-1023795	ENSG00000145147	SLIT2	SLIT2	Intron	5.78401	0.000502056
BT549_BT549_1_peak_13728	chr4	168540013	168540513	501	*	6	562.988	25.9745	2.38758	250	Intron (ENST00000505667.6/23022, intron 2 of 21)	4	168476067	168537786	61720	2	91351	ENST00000505150.5	-2227	ENSG00000181381	DDX60L	DExD/H-box 60 like	Intron	0.983591	0.342593
BT549_BT549_1_peak_13767	chr4	170089828	170090328	501	*	8	1902.3	29.882	2.89557	250	Promoter (<=1kb)	4	170060222	170089956	29735	2	51166	ENST00000337664.9	0	ENSG00000109576	AADAT	aminoadipate aminotransferase	Promoter	0.82688	0.200757
BT549_BT549_1_peak_13768	chr4	170138536	170139036	501	*	8	398.146	23.5016	2.04916	250	Distal Intergenic	4	170073250	170091699	18450	2	51166	ENST00000502392.1	-46837	ENSG00000109576	AADAT	aminoadipate aminotransferase	Distal	0.216528	0.668393
BT549_BT549_1_peak_24336	chr8	20122457	20122957	501	*	3	484.889	24.3781	2.17037	250	Intron (ENST00000519197.2/ENST00000519197.2, intron 3 of 3)	8	20147603	20150996	3394	2	6570	ENST00000519171.1	28039	ENSG00000036565	SLC18A1	SLC18A1	Intron	5.7835	6.60115e-14
BT549_BT549_1_peak_13799	chr4	174522092	174522592	501	*	7	1221.19	24.3781	2.17037	250	Promoter (<=1kb)	4	174493159	174522333	29175	2	3248	ENST00000514584.5	0	ENSG00000164120	HPGD	15-hydroxyprostaglandin dehydrogenase	Promoter	-0.0313558	0.971509
HS578t_HS578t_1_peak_51606	chr8	9652531	9653031	501	*	1	987.991	11.7285	3.11755	250	Intron (ENST00000310430.11/8658, intron 3 of 26)	8	9670119	9681156	11038	1	8658	ENST00000521039.5	-17088	ENSG00000173273	TNKS	TNKS	Intron	5.77221	2.93607e-05
BT549_BT549_1_peak_13835	chr4	180058250	180058750	501	*	6	3409.62	30.9768	3.03193	250	Intron (ENST00000663768.1/ENST00000663768.1, intron 1 of 6)	4	181064089	181159149	95061	2	728081	ENST00000512487.1	1100399	ENSG00000248197	LINC00290	long intergenic non-protein coding RNA 290	Intron	0.434976	0.659938
HS578t_HS578t_2_peak_50137	chr8	13541199	13541699	501	*	1	1715.49	17.027	4.6743	250	Intron (ENST00000631382.1/10395, intron 1 of 1)	8	13566869	13568288	1420	1	157773	ENST00000297324.5	-25170	ENSG00000164743	C8orf48	C8orf48	Intron	5.75505	3.02841e-06
BT549_BT549_1_peak_13856	chr4	182978497	182978997	501	*	4	1591.37	33.402	3.28429	250	Distal Intergenic	4	183037665	183040119	2455	1	403315	ENST00000502308.1	-58668	ENSG00000230219	CIBAR1P2	CIBAR1 pseudogene 2	Distal	2.27577	0.0121076
BT549_BT549_1_peak_13873	chr4	183797507	183798007	501	*	5	1589	28.0644	2.66332	250	Promoter (<=1kb)	4	183797692	184017378	219687	1	56977	ENST00000513034.3	0	ENSG00000173320	STOX2	storkhead box 2	Promoter	-0.538982	0.354107
BT549_BT549_1_peak_13882	chr4	184168343	184168843	501	*	7	597.796	28.0644	2.66332	250	Intron (ENST00000296741.7/133121, intron 1 of 7)	4	184216562	184217702	1141	2	133121	ENST00000505644.1	48859	ENSG00000164303	ENPP6	ectonucleotide pyrophosphatase/phosphodiesterase 6	Intron	0.38357	0.536513
BT549_BT549_1_peak_13884	chr4	184264146	184264646	501	*	8	492.461	25.2001	2.28294	250	Distal Intergenic	4	184116863	184221230	104368	2	133121	ENST00000512353.1	-42916	ENSG00000164303	ENPP6	ectonucleotide pyrophosphatase/phosphodiesterase 6	Distal	0.22969	0.588582
BT549_BT549_1_peak_13907	chr4	185020159	185020659	501	*	6	425.248	21.5474	1.77401	250	Exon (ENST00000515777.5/391723, exon 4 of 4)	4	185018929	185020796	1868	1	391723	ENST00000338875.5	1230	ENSG00000187821	HELT	helt bHLH transcription factor	Exon	-0.513591	0.523074
BT549_BT549_1_peak_13921	chr4	185535246	185535746	501	*	7	2452.22	32.9476	3.26904	250	Promoter (<=1kb)	4	185501878	185535422	33545	2	27295	ENST00000643009.1	0	ENSG00000154553	PDLIM3	PDZ and LIM domain 3	Promoter	-0.0925932	0.870385
BT549_BT549_1_peak_13934	chr4	186105029	186105529	501	*	3	498.003	20.4441	1.61642	250	Promoter (<=1kb)	4	186105077	186172662	67586	1	25854	ENST00000356371.9	0	ENSG00000109794	FAM149A	family with sequence similarity 149 member A	Promoter	0.929502	0.206965
BT549_BT549_1_peak_13939	chr4	186485657	186486157	501	*	3	1009.1	25.2001	2.28294	250	Intron (ENST00000505103.5/285441, intron 1 of 3)	4	186286094	186500997	214904	2	285441	ENST00000505103.5	14840	ENSG00000251165	F11-AS1	F11 antisense RNA 1	Intron	0.784871	0.372916
BT549_BT549_1_peak_13949	chr4	186770622	186771122	501	*	3	475.927	19.2321	1.44153	250	Distal Intergenic	4	186708363	186726722	18360	2	2195	ENST00000509647.1	-43900	ENSG00000083857	FAT1	FAT atypical cadherin 1	Distal	1.9241	8.61269e-06
HS578t_HS578t_2_peak_12186	chr2	79723726	79724226	501	*	2	2657.99	21.6805	5.92294	250	Intron (ENST00000466387.5/1496, intron 6 of 21)	2	79697846	79777101	79256	1	1496	ENST00000508970.1	25880	ENSG00000066032	CTNNA2	CTNNA2	Intron	5.7534	1.41763e-09
BT549_BT549_1_peak_13952	chr4	186844159	186844659	501	*	2	615.758	24.3781	2.17037	250	Distal Intergenic	4	186708363	186726722	18360	2	2195	ENST00000509647.1	-117437	ENSG00000083857	FAT1	FAT atypical cadherin 1	Distal	1.91429	0.0012913
BT549_BT549_1_peak_1396	chr1	28248392	28248892	501	*	5	1060.55	25.9745	2.38758	250	Distal Intergenic	1	28259518	28282491	22974	1	83667	ENST00000253063.4	-10626	ENSG00000130766	SESN2	sestrin 2	Distal	-0.211592	0.727124
BT549_BT549_1_peak_13962	chr4	187815007	187815507	501	*	2	1277.39	31.9951	3.15599	250	Distal Intergenic	4	187532878	187672755	139878	2	100506272	ENST00000507817.2	-142252	ENSG00000250590	LINC02492	long intergenic non-protein coding RNA 2492	Distal	1.7579	0.194466
BT549_BT549_1_peak_13981	chr4	189202193	189202693	501	*	6	566.726	28.0644	2.66332	250	Intron (ENST00000514966.1/ENST00000514966.1, intron 1 of 1)	4	188776657	188785511	8855	1	105377610	ENST00000504165.1	425536	ENSG00000251619	LINC02508	long intergenic non-protein coding RNA 2508	Intron	0.844415	0.0786466
BT549_BT549_1_peak_14000	chr5	169393	169893	501	*	3	528.422	21.5474	1.77401	250	Exon (ENST00000637938.1/153478, exon 14 of 20)	5	169053	182589	13537	1	153478	ENST00000504041.1	340	ENSG00000153404	PLEKHG4B	pleckstrin homology and RhoGEF domain containing G4B	Exon	1.06302	0.281464
BT549_BT549_1_peak_14002	chr5	190793	191293	501	*	5	653.685	20.4441	1.61642	250	Promoter (<=1kb)	5	191495	196334	4840	1	389257	ENST00000328278.4	-202	ENSG00000185028	LRRC14B	leucine rich repeat containing 14B	Promoter	-1.70699	0.0151698
BT549_BT549_1_peak_14010	chr5	344061	344561	501	*	6	510.578	21.5474	1.77401	250	Intron (ENST00000505113.6/116412618, intron 4 of 12)	5	343528	353911	10384	1	57491	ENST00000504625.1	533	ENSG00000063438	AHRR	aryl-hydrocarbon receptor repressor	Intron	0.230564	0.791702
BT549_BT549_1_peak_14018	chr5	436235	436735	501	*	7	280.63	19.2321	1.44153	250	3' UTR	5	432025	435109	3085	1	57491	ENST00000507048.1	4210	ENSG00000063438	AHRR	aryl-hydrocarbon receptor repressor	3'	-0.698325	0.132208
BT549_BT549_1_peak_14029	chr5	539298	539798	501	*	3	276.867	19.2321	1.44153	250	Distal Intergenic	5	535840	535882	43	2	100616381	ENST00000582112.1	-3416	ENSG00000264233	MIR4456	microRNA 4456	Distal	-0.246539	0.729577
BT549_BT549_1_peak_14036	chr5	628267	628767	501	*	2	533.711	22.5617	1.91762	250	Intron (ENST00000264935.6/55722, intron 4 of 11)	5	644138	653243	9106	1	55722	ENST00000512038.1	-15371	ENSG00000112877	CEP72	centrosomal protein 72	Intron	0.214184	0.846123
BT549_BT549_1_peak_14099	chr5	1644862	1645362	501	*	8	668.037	25.2001	2.28294	250	Distal Intergenic	5	1598920	1634005	35086	2	728613	ENST00000507841.5	-10857	NA	LOC728613	programmed cell death 6 pseudogene	Distal	-0.671048	0.130959
BT549_BT549_1_peak_14104	chr5	1725158	1725658	501	*	2	439.557	20.4441	1.61642	250	Exon (ENST00000565428.1/ENST00000565428.1, exon 1 of 1)	5	1708785	1708868	84	2	100422966	ENST00000578298.1	-16290	ENSG00000263746	MIR4277	microRNA 4277	Exon	-1.03136	0.3257
BT549_BT549_1_peak_14177	chr5	7927707	7928207	501	*	8	667.384	27.4023	2.57706	250	Distal Intergenic	5	7896437	7897100	664	1	4552	ENST00000508354.1	31270	ENSG00000124275	MTRR	5-methyltetrahydrofolate-homocysteine methyltransferase reductase	Distal	-0.440418	0.336442
BT549_BT549_1_peak_14222	chr5	10663725	10664225	501	*	6	1063.13	26.707	2.48551	250	Distal Intergenic	5	10748083	10761101	13019	2	1611	ENST00000508646.1	96876	ENSG00000112977	DAP	death associated protein	Distal	-0.67061	0.396315
BT549_BT549_1_peak_1423	chr1	28877130	28877630	501	*	7	684.237	29.882	2.89557	250	Exon (ENST00000418471.1/ENST00000418471.1, exon 1 of 3)	1	28887091	29120041	232951	1	2035	ENST00000647103.1	-9461	ENSG00000159023	EPB41	erythrocyte membrane protein band 4.1	Exon	-0.252263	0.683111
BT549_BT549_1_peak_14230	chr5	11903802	11904302	501	*	4	2533.19	30.9768	3.03193	250	Promoter (<=1kb)	5	11508371	11903979	395609	2	1501	ENST00000509868.1	0	ENSG00000169862	CTNND2	catenin delta 2	Promoter	-0.955497	0.392952
BT549_BT549_1_peak_14291	chr5	15003435	15003935	501	*	8	469.8	24.3781	2.17037	250	Distal Intergenic	5	14704800	14871778	166979	2	56172	ENST00000284268.8	-131657	ENSG00000154122	ANKH	ANKH inorganic pyrophosphate transport regulator	Distal	-0.787011	0.0310346
BT549_BT549_1_peak_1431	chr1	29133753	29134253	501	*	5	1598.85	26.707	2.48551	250	Distal Intergenic	1	29119429	29123903	4475	2	399474	ENST00000521452.2	-9850	ENSG00000253304	TMEM200B	transmembrane protein 200B	Distal	-0.58122	0.517568
BT549_BT549_1_peak_14333	chr5	17203336	17203836	501	*	8	817.155	25.2001	2.28294	250	Intron (ENST00000606445.1/10409, intron 2 of 3)	5	17105285	17216182	110898	2	285696	ENST00000661332.1	12346	ENSG00000215196	BASP1-AS1	BASP1 antisense RNA 1	Intron	-0.124093	0.801499
BT549_BT549_1_peak_14336	chr5	17224934	17225434	501	*	3	514.075	21.5474	1.77401	250	Intron (ENST00000606445.1/10409, intron 3 of 3)	5	17217631	17276834	59204	1	10409	ENST00000322611.4	7303	ENSG00000176788	BASP1	brain abundant membrane attached signal protein 1	Intron	1.65361	0.0351291
BT549_BT549_1_peak_14380	chr5	21480045	21480545	501	*	2	447.412	20.8228	1.69169	250	Intron (ENST00000508260.5/728411, intron 4 of 8)	5	21470982	21474438	3457	1	728411	ENST00000652767.1	9063	ENSG00000183666	GUSBP1	GUSB pseudogene 1	Intron	-0.541989	0.479192
BT549_BT549_1_peak_14381	chr5	21481783	21482283	501	*	2	2021.37	24.0924	2.16633	250	Exon (ENST00000502532.1/ENST00000502532.1, exon 1 of 1)	5	21470982	21474438	3457	1	728411	ENST00000652767.1	10801	ENSG00000183666	GUSBP1	GUSB pseudogene 1	Exon	-0.56963	0.554715
BT549_BT549_1_peak_14408	chr5	25107905	25108405	501	*	3	560.166	25.2001	2.28294	250	Intron (ENST00000641970.1/105374694, intron 4 of 5)	5	25187800	25193543	5744	1	105374693	ENST00000642022.1	-79395	NA	LINC02211	long intergenic non-protein coding RNA 2211	Intron	1.65129	0.0621469
BT549_BT549_1_peak_1442	chr1	29259692	29260192	501	*	4	1073.2	24.3781	2.17037	250	Promoter (<=1kb)	1	29260181	29275685	15505	1	10076	ENST00000527027.1	0	ENSG00000060656	PTPRU	protein tyrosine phosphatase receptor type U	Promoter	0.55056	0.555537
BT549_BT549_1_peak_14437	chr5	30040449	30040949	501	*	7	690.541	25.9745	2.38758	250	Distal Intergenic	5	29380063	29396095	16033	2	101929681	ENST00000659199.1	-644354	ENSG00000248391	LINC02064	long intergenic non-protein coding RNA 2064	Distal	-0.241799	0.732831
BT549_BT549_1_peak_14442	chr5	31020984	31021484	501	*	2	398.008	20.4441	1.61642	250	Distal Intergenic	5	31193686	31329146	135461	1	1004	ENST00000265071.3	-172202	ENSG00000113361	CDH6	cadherin 6	Distal	1.50673	0.0527517
BT549_BT549_1_peak_14470	chr5	32599997	32600497	501	*	4	518.443	25.9745	2.38758	250	Intron (ENST00000506237.5/10923, intron 4 of 4)	5	32594923	32601130	6208	1	10923	ENST00000502453.1	5074	ENSG00000113387	SUB1	SUB1 regulator of transcription	Intron	1.90839	0.00288972
BT549_BT549_1_peak_14527	chr5	36066396	36066896	501	*	4	501.897	20.4441	1.61642	250	Promoter (<=1kb)	5	36035021	36066882	31862	2	167127	ENST00000282507.8	0	ENSG00000168671	UGT3A2	UDP glycosyltransferase family 3 member A2	Promoter	-1.5186	0.0549359
BT549_BT549_1_peak_14583	chr5	39765376	39765876	501	*	1	285.863	20.4441	1.61642	250	Distal Intergenic	5	39892138	40053315	161178	1	102467077	ENST00000638070.1	-126262	NA	LINC00603	long intergenic non-protein coding RNA 603	Distal	1.48554	0.146784
BT549_BT549_1_peak_14585	chr5	39800183	39800683	501	*	2	251.021	17.8843	1.24562	250	Distal Intergenic	5	39892138	40053315	161178	1	102467077	ENST00000638070.1	-91455	NA	LINC00603	long intergenic non-protein coding RNA 603	Distal	1.80336	0.0900629
BT549_BT549_1_peak_14608	chr5	40904633	40905133	501	*	7	573.018	25.2001	2.28294	250	Distal Intergenic	5	40909497	40984643	75147	1	730	ENST00000313164.10	-4364	ENSG00000112936	C7	complement C7	Distal	-0.40993	0.465742
BT549_BT549_1_peak_14609	chr5	41408637	41409137	501	*	4	572.92	24.3781	2.17037	250	Intron (ENST00000377801.8/345557, intron 1 of 2)	5	41306952	41510601	203650	2	345557	ENST00000377801.8	101464	ENSG00000182836	PLCXD3	phosphatidylinositol specific phospholipase C X domain containing 3	Intron	1.53464	0.0935822
BT549_BT549_1_peak_14615	chr5	41708105	41708605	501	*	7	549.851	22.5617	1.91762	250	Distal Intergenic	5	41731739	41739721	7983	2	5019	ENST00000503374.1	31116	ENSG00000083720	OXCT1	3-oxoacid CoA-transferase 1	Distal	-1.03516	0.0796658
BT549_BT549_1_peak_14639	chr5	43037296	43037796	501	*	2	229.7	21.5474	1.77401	250	Intron (ENST00000503152.2/648987, intron 2 of 2)	5	43039081	43040345	1265	2	389289	ENST00000616064.1	2549	ENSG00000177721	ANXA2R	annexin A2 receptor	Intron	-1.18118	0.271721
BT549_BT549_1_peak_14640	chr5	43037882	43038382	501	*	2	769.064	25.9745	2.38758	250	Intron (ENST00000503152.2/648987, intron 2 of 2)	5	43039081	43040345	1265	2	389289	ENST00000616064.1	1963	ENSG00000177721	ANXA2R	annexin A2 receptor	Intron	-0.300428	0.796161
BT549_BT549_1_peak_14649	chr5	43192842	43193342	501	*	2	1779.53	25.2001	2.28294	250	Promoter (<=1kb)	5	43192852	43280848	87997	1	167359	ENST00000512796.1	0	ENSG00000177453	NIM1K	NIM1 serine/threonine protein kinase	Promoter	0.449153	0.420478
BT549_BT549_1_peak_14662	chr5	44389452	44389952	501	*	4	1774.7	27.4023	2.57706	250	Promoter (<=1kb)	5	44300247	44389420	89174	2	2255	ENST00000264664.5	-32	ENSG00000070193	FGF10	fibroblast growth factor 10	Promoter	0.449367	0.685499
HS578t_HS578t_2_peak_62431	chr10	95788775	95789275	501	*	1	886.614	12.7467	3.30378	250	Intron (ENST00000453258.6/953, intron 1 of 9)	10	95756179	95866696	110518	1	953	ENST00000635076.1	32596	ENSG00000138185	ENTPD1	ENTPD1	Intron	5.75298	8.31422e-05
HS578t_HS578t_2_peak_85599	chr18	68267456	68267956	501	*	2	1021.67	13.8735	3.68042	250	Intron (ENST00000661028.1/ENST00000661028.1, intron 2 of 2)	18	68676710	68679577	2868	2	54495	ENST00000578816.1	411621	ENSG00000166479	TMX3	TMX3	Intron	5.75028	1.06918e-09
BT549_BT549_1_peak_14719	chr5	54520260	54520760	501	*	6	1115.46	27.4023	2.57706	250	3' UTR	5	54517865	54521004	3140	1	112574	ENST00000343017.11	2395	ENSG00000178996	SNX18	sorting nexin 18	3'	0.473119	0.375691
BT549_BT549_1_peak_14764	chr5	57442369	57442869	501	*	2	218.793	19.2321	1.44153	250	Intron (ENST00000506106.1/ENST00000506106.1, intron 1 of 3)	5	57480018	57482811	2794	2	345651	ENST00000423391.3	39942	ENSG00000169067	ACTBL2	actin beta like 2	Intron	0.451347	0.643788
BT549_BT549_1_peak_23973	chr8	9050362	9050862	501	*	2	623.357	25.9745	2.38758	250	Intron (ENST00000520332.5/90459, intron 4 of 5)	8	9049818	9100101	50284	1	90459	ENST00000522258.1	544	ENSG00000104626	ERI1	ERI1	Intron	5.73857	5.85346e-07
BT549_BT549_1_peak_14798	chr5	59205941	59206441	501	*	3	338.392	21.5474	1.77401	250	Intron (ENST00000340635.11/5144, intron 2 of 14)	5	59174350	59215935	41586	2	5144	ENST00000515324.1	9494	ENSG00000113448	PDE4D	phosphodiesterase 4D	Intron	2.14211	0.0842911
BT549_BT549_1_peak_14823	chr5	61280118	61280618	501	*	6	586.677	22.5617	1.91762	250	Intron (ENST00000511794.6/105378992, intron 1 of 2)	5	61250557	61264929	14373	2	105378992	ENST00000503882.1	-15189	ENSG00000249279	LINC02057	long intergenic non-protein coding RNA 2057	Intron	-0.0997167	0.884486
BT549_BT549_1_peak_1484	chr1	30756514	30757014	501	*	7	796	25.2001	2.28294	250	Intron (ENST00000294507.4/7805, intron 1 of 7)	1	30741689	30757757	16069	2	7805	ENST00000476492.1	743	ENSG00000162511	LAPTM5	lysosomal protein transmembrane 5	Intron	0.997415	0.232891
BT549_BT549_1_peak_14873	chr5	65480605	65481105	501	*	5	850.701	23.5016	2.04916	250	Intron (ENST00000381055.8/11174, intron 1 of 24)	5	65148739	65481417	332679	2	11174	ENST00000381052.8	312	ENSG00000049192	ADAMTS6	ADAM metallopeptidase with thrombospondin type 1 motif 6	Intron	0.868578	0.162574
MDAMB436_MDAMB436_1_peak_64168	chr15	91541176	91541676	501	*	2	1188.61	17.0963	3.45362	250	Intron (ENST00000555947.6/101926928, intron 2 of 2)	15	91463337	91494850	31514	1	101926928	ENST00000554333.1	77839	ENSG00000258551	CRAT37	CRAT37	Intron	5.73855	2.77792e-06
BT549_BT549_1_peak_14902	chr5	67306163	67306663	501	*	2	1060.65	27.4023	2.57706	250	Distal Intergenic	5	67179613	67196799	17187	2	4064	ENST00000256447.5	-109364	ENSG00000134061	CD180	CD180 molecule	Distal	1.90589	0.0282426
BT549_BT549_1_peak_14909	chr5	68224810	68225310	501	*	3	453.5	19.2321	1.44153	250	Promoter (1-2kb)	5	68226437	68273681	47245	1	5295	ENST00000517412.1	-1127	ENSG00000145675	PIK3R1	phosphoinositide-3-kinase regulatory subunit 1	Promoter	1.04875	0.119133
BT549_BT549_1_peak_14951	chr5	72179231	72179731	501	*	7	1411.4	29.882	2.89557	250	Promoter (<=1kb)	5	72179628	72195440	15813	1	4131	ENST00000504492.1	0	ENSG00000131711	MAP1B	microtubule associated protein 1B	Promoter	0.672979	0.111102
BT549_BT549_1_peak_14982	chr5	73436927	73437427	501	*	3	1536.88	25.9745	2.38758	250	Distal Intergenic	5	73446266	73448777	2512	2	2297	ENST00000615637.3	11350	ENSG00000251493	FOXD1	forkhead box D1	Distal	-0.224051	0.855217
BT549_BT549_1_peak_14993	chr5	73938233	73938733	501	*	5	670.373	25.2001	2.28294	250	Intron (ENST00000513042.6/64283, intron 35 of 35)	5	73908400	73911702	3303	1	64283	ENST00000503341.1	29833	ENSG00000214944	ARHGEF28	Rho guanine nucleotide exchange factor 28	Intron	0.771044	0.274476
BT549_BT549_1_peak_14995	chr5	74034613	74035113	501	*	4	393.367	24.3781	2.17037	250	Distal Intergenic	5	73908400	73911702	3303	1	64283	ENST00000503341.1	126213	ENSG00000214944	ARHGEF28	Rho guanine nucleotide exchange factor 28	Distal	0.652181	0.452418
BT549_BT549_1_peak_15025	chr5	75656626	75657126	501	*	6	1076.89	32.9476	3.26904	250	Intron (ENST00000672850.1/728780, intron 3 of 7)	5	75655876	75671846	15971	1	728780	ENST00000506596.6	750	ENSG00000189045	ANKDD1B	ankyrin repeat and death domain containing 1B	Intron	0.380442	0.727373
BT549_BT549_1_peak_1504	chr1	31239613	31240113	501	*	5	1643.66	28.6965	2.74499	250	Promoter (<=1kb)	1	31179745	31239887	60143	2	79570	ENST00000373736.7	0	ENSG00000084628	NKAIN1	sodium/potassium transporting ATPase interacting 1	Promoter	0.35612	0.567346
HS578t_HS578t_1_peak_55463	chr8	93072263	93072763	501	*	1	1131.44	16.6091	4.76745	250	Distal Intergenic	8	93029751	93029839	89	1	102467005	ENST00000614105.1	42512	ENSG00000277063	MIR8084	MIR8084	Distal	5.73834	3.21827e-07
BT549_BT549_1_peak_15079	chr5	79133807	79134307	501	*	7	322.17	19.2321	1.44153	250	Intron (ENST00000520388.5/29958, intron 1 of 4)	5	79121281	79128197	6917	1	635	ENST00000521279.1	12526	ENSG00000145692	BHMT	betaine--homocysteine S-methyltransferase	Intron	0.364435	0.609233
BT549_BT549_1_peak_15101	chr5	81393816	81394316	501	*	2	519.275	22.5617	1.91762	250	Promoter (<=1kb)	5	81329996	81394134	64139	2	134526	ENST00000307624.8	0	ENSG00000172497	ACOT12	acyl-CoA thioesterase 12	Promoter	0.718376	0.488727
BT549_BT549_1_peak_15106	chr5	81823689	81824189	501	*	6	752.8	19.8532	1.56461	250	Intron (ENST00000659627.1/ENST00000659627.1, intron 2 of 4)	5	81446869	81751797	304929	2	23635	ENST00000507655.5	-71892	ENSG00000145687	SSBP2	single stranded DNA binding protein 2	Intron	-1.02637	0.223671
BT549_BT549_1_peak_15119	chr5	82351733	82352233	501	*	7	396.432	24.3781	2.17037	250	Intron (ENST00000508366.5/92270, intron 6 of 7)	5	82310036	82318380	8345	1	92270	ENST00000514672.1	41697	ENSG00000205464	ATP6AP1L	ATPase H+ transporting accessory protein 1 like	Intron	0.682444	0.149481
BT549_BT549_1_peak_15133	chr5	83471404	83471904	501	*	5	838.393	25.9745	2.38758	250	Promoter (<=1kb)	5	83471618	83483604	11987	1	1462	ENST00000503923.1	0	ENSG00000038427	VCAN	versican	Promoter	0.594304	0.609995
BT549_BT549_1_peak_15145	chr5	83955839	83956339	501	*	3	516.617	23.5016	2.04916	250	Intron (ENST00000296591.10/10085, intron 10 of 10)	5	84047606	84078828	31223	2	10085	ENST00000510271.1	122489	ENSG00000164176	EDIL3	EGF like repeats and discoidin domains 3	Intron	1.61867	0.115387
BT549_BT549_1_peak_1517	chr1	31666486	31666986	501	*	6	740.093	23.5016	2.04916	250	Promoter (<=1kb)	1	31660585	31666385	5801	2	1307	ENST00000470799.5	-101	ENSG00000084636	COL16A1	collagen type XVI alpha 1 chain	Promoter	0.530336	0.572679
HS578t_HS578t_2_peak_50975	chr8	32272901	32273401	501	*	1	866.783	13.09	3.41979	250	Intron (ENST00000519301.6/3084, intron 1 of 10)	8	32221042	32728077	507036	1	3084	ENST00000631040.2	51859	ENSG00000157168	NRG1	NRG1	Intron	5.73509	1.43248e-05
HS578t_HS578t_1_peak_64251	chr10	82866269	82866769	501	*	2	1950.74	15.2816	4.33885	250	Intron (ENST00000372141.7/10718, intron 4 of 8)	10	82799742	82985605	185864	1	10718	ENST00000537893.1	66527	ENSG00000185737	NRG3	NRG3	Intron	5.73256	1.71457e-10
BT549_BT549_1_peak_15196	chr5	87781086	87781586	501	*	8	744.871	31.9951	3.15599	250	Distal Intergenic	5	87662042	87679147	17106	1	111082994	ENST00000504287.1	119044	NA	LINC02488	long intergenic non-protein coding RNA 2488	Distal	-0.460989	0.355187
HS578t_HS578t_2_peak_20091	chr3	59535934	59536434	501	*	1	2198.17	16.7467	4.58942	250	Exon (ENST00000482313.1/ENST00000482313.1, exon 1 of 1)	3	60011371	60014150	2780	2	2272	ENST00000341848.5	477716	ENSG00000189283	FHIT	FHIT	Exon	5.72435	4.027e-08
BT549_BT549_1_peak_15223	chr5	89556129	89556629	501	*	6	400.788	24.3781	2.17037	250	Distal Intergenic	5	89418807	89466398	47592	1	101929423	ENST00000508742.1	137322	ENSG00000248309	MEF2C-AS1	MEF2C antisense RNA 1	Distal	1.39664	0.0392008
BT549_BT549_1_peak_15226	chr5	89827397	89827897	501	*	2	672.57	24.3781	2.17037	250	Distal Intergenic	5	90016621	90016720	100	2	100500825	ENST00000584845.3	188823	ENSG00000264342	MIR3660	microRNA 3660	Distal	-0.0668852	0.959322
BT549_BT549_1_peak_15244	chr5	90888735	90889235	501	*	4	516.02	23.5016	2.04916	250	Intron (ENST00000405460.9/84059, intron 83 of 89)	5	90899183	91164216	265034	1	84059	ENST00000640815.1	-9948	ENSG00000164199	ADGRV1	adhesion G protein-coupled receptor V1	Intron	-0.594259	0.53783
BT549_BT549_1_peak_15249	chr5	91101728	91102228	501	*	7	465.942	25.9745	2.38758	250	3' UTR	5	91091617	91164226	72610	1	84059	ENST00000639212.1	10111	ENSG00000164199	ADGRV1	adhesion G protein-coupled receptor V1	3'	0.281449	0.630789
BT549_BT549_1_peak_15282	chr5	93162842	93163342	501	*	3	1660.52	30.9768	3.03193	250	Distal Intergenic	5	93409838	93422335	12498	2	441094	ENST00000606188.2	258993	ENSG00000237187	NR2F1-AS1	NR2F1 antisense RNA 1	Distal	1.89214	0.00854105
BT549_BT549_1_peak_15284	chr5	93189757	93190257	501	*	8	1297.42	29.882	2.89557	250	Distal Intergenic	5	93409838	93422335	12498	2	441094	ENST00000606188.2	232078	ENSG00000237187	NR2F1-AS1	NR2F1 antisense RNA 1	Distal	1.15419	0.0566884
BT549_BT549_1_peak_15287	chr5	93273048	93273548	501	*	3	697.777	27.4023	2.57706	250	Distal Intergenic	5	93409838	93422335	12498	2	441094	ENST00000606188.2	148787	ENSG00000237187	NR2F1-AS1	NR2F1 antisense RNA 1	Distal	1.27988	0.101765
HS578t_HS578t_1_peak_87669	chr18	43160425	43160925	501	*	1	939.174	13.1904	3.63232	250	Distal Intergenic	18	42743227	43115691	372465	2	6014	ENST00000589109.5	-44734	ENSG00000152214	RIT2	RIT2	Distal	5.72367	6.29482e-05
BT549_BT549_2_peak_43209	chrX	145610312	145610812	501	*	1	3872.38	37.0252	3.40647	250	Distal Intergenic	23	145817829	145829856	12028	1	84631	ENST00000335565.6	-207017	ENSG00000185985	SLITRK2	SLITRK2	Distal	5.71912	6.30454e-11
BT549_BT549_1_peak_15322	chr5	95620447	95620947	501	*	4	1659.8	30.9768	3.03193	250	Exon (ENST00000380007.3/285601, exon 1 of 1)	5	95620087	95622142	2056	1	285601	ENST00000380007.3	360	ENSG00000178015	GPR150	G protein-coupled receptor 150	Exon	-0.571817	0.460734
MDAMB231_MDAMB231_1_peak_34848	chr15	87816896	87817396	501	*	4	216.034	37.1287	0.478271	250	Distal Intergenic	15	87916262	87933090	16829	2	4916	ENST00000558576.5	115694	ENSG00000140538	NTRK3	NTRK3	Distal	5.71143	9.6622e-17
BT549_BT549_1_peak_15344	chr5	96219828	96220328	501	*	3	396.728	22.5617	1.91762	250	Intron (ENST00000502645.2/101929710, intron 1 of 4)	5	96079138	96079212	75	1	693168	ENST00000384846.1	140690	ENSG00000207578	MIR583	microRNA 583	Intron	1.82446	0.011217
BT549_BT549_1_peak_15370	chr5	97735110	97735610	501	*	3	722.352	27.4023	2.57706	250	Distal Intergenic	5	97840912	97923497	82586	1	109729164	ENST00000669006.1	-105302	ENSG00000248202	LINC02234	long intergenic non-protein coding RNA 2234	Distal	1.5562	0.0674363
BT549_BT549_1_peak_15417	chr5	101678470	101678970	501	*	5	460.571	26.707	2.48551	250	Distal Intergenic	5	102233986	102296284	62299	2	353189	ENST00000310954.7	617314	ENSG00000173930	SLCO4C1	solute carrier organic anion transporter family member 4C1	Distal	0.296026	0.674584
BT549_BT549_1_peak_15421	chr5	101942179	101942679	501	*	2	367.885	19.2321	1.44153	250	Distal Intergenic	5	102233986	102296284	62299	2	353189	ENST00000310954.7	353605	ENSG00000173930	SLCO4C1	solute carrier organic anion transporter family member 4C1	Distal	0.201545	0.816694
BT549_BT549_1_peak_15435	chr5	102855929	102856429	501	*	2	350.99	19.2321	1.44153	250	Intron (ENST00000505654.1/5066, intron 1 of 1)	5	102864537	102867388	2852	1	5066	ENST00000511839.5	-8108	ENSG00000145730	PAM	peptidylglycine alpha-amidating monooxygenase	Intron	1.75342	0.0258617
BT549_BT549_1_peak_15499	chr5	107557228	107557728	501	*	7	502.72	24.3781	2.17037	250	Intron (ENST00000333274.11/1946, intron 1 of 4)	5	107427217	107506191	78975	2	1946	ENST00000505499.1	-51037	ENSG00000184349	EFNA5	ephrin A5	Intron	-1.25655	0.0309887
BT549_BT549_1_peak_15503	chr5	107806679	107807179	501	*	3	407.035	23.5016	2.04916	250	Distal Intergenic	5	107376894	107670937	294044	2	1946	ENST00000333274.11	-135742	ENSG00000184349	EFNA5	ephrin A5	Distal	-0.0216601	0.986592
BT549_BT549_1_peak_15507	chr5	108260505	108261005	501	*	8	642.094	26.707	2.48551	250	Intron (ENST00000542267.7/64839, intron 4 of 8)	5	108020799	108364767	343969	2	64839	ENST00000481160.1	103762	ENSG00000145743	FBXL17	F-box and leucine rich repeat protein 17	Intron	0.0783576	0.880813
BT549_BT549_1_peak_15516	chr5	108753785	108754285	501	*	4	662.293	24.3781	2.17037	250	Intron (ENST00000509035.5/2241, intron 1 of 2)	5	108748967	108843001	94035	1	2241	ENST00000502752.1	4818	ENSG00000151422	FER	FER tyrosine kinase	Intron	1.31568	0.0500364
BT549_BT549_1_peak_15522	chr5	109739740	109740240	501	*	6	1116.53	23.5016	2.04916	250	Intron (ENST00000261483.4/4124, intron 4 of 21)	5	109689366	109867178	177813	1	4124	ENST00000261483.4	50374	ENSG00000112893	MAN2A1	mannosidase alpha class 2A member 1	Intron	-1.69134	0.0339131
HS578t_HS578t_2_peak_30884	chr4	170423008	170423508	501	*	1	2813.97	21.0767	5.78384	250	Distal Intergenic	4	170260099	170283562	23464	1	101928223	ENST00000504509.2	162909	ENSG00000250266	LINC01612	LINC01612	Distal	5.70767	1.25382e-07
HS578t_HS578t_1_peak_43467	chr6	121260644	121261144	501	*	3	4209.8	24.6377	6.78669	250	Intron (ENST00000398212.7/221322, intron 15 of 31)	6	121079494	121237062	157569	2	221322	ENST00000398197.6	-23582	ENSG00000146350	TBC1D32	TBC1D32	Intron	5.69504	2.38056e-10
HS578t_HS578t_2_peak_49670	chr8	376405	376905	501	*	1	2465.41	16.7467	4.58942	250	Exon (ENST00000330148.6/157693, exon 4 of 4)	8	375973	380235	4263	2	157693	ENST00000662707.1	3330	ENSG00000182366	FAM87A	FAM87A	Exon	5.68004	9.1789e-11
BT549_BT549_1_peak_15575	chr5	111929840	111930340	501	*	4	1332.66	32.479	3.21388	250	Intron (ENST00000507222.5/100873948, intron 1 of 3)	5	111940053	111948988	8936	1	100873948	ENST00000508389.1	-9713	ENSG00000250095	NREP-AS1	NREP antisense RNA 1	Intron	1.99006	0.0451248
BT549_BT549_1_peak_15587	chr5	112420244	112420744	501	*	7	3010.64	33.843	3.28429	250	Exon (ENST00000624967.2/54508, exon 1 of 1)	5	112419583	112420978	1396	1	54508	ENST00000623705.1	661	ENSG00000278921	EPB41L4A-DT	EPB41L4A divergent transcript	Exon	-0.211721	0.62547
BT549_BT549_1_peak_15622	chr5	113606487	113606987	501	*	8	855.931	29.3016	2.82231	250	Distal Intergenic	5	113591158	113592601	1444	1	64848	ENST00000507567.1	15329	ENSG00000047188	YTHDC2	YTH domain containing 2	Distal	-0.361614	0.479174
BT549_BT549_1_peak_15623	chr5	113611934	113612434	501	*	2	323.451	20.4441	1.61642	250	Distal Intergenic	5	113591158	113592601	1444	1	64848	ENST00000507567.1	20776	ENSG00000047188	YTHDC2	YTH domain containing 2	Distal	0.569116	0.329187
BT549_BT549_1_peak_15627	chr5	114055244	114055744	501	*	5	1808.72	28.0644	2.66332	250	Promoter (<=1kb)	5	114055926	114229386	173461	1	3781	ENST00000512927.2	-182	ENSG00000080709	KCNN2	potassium calcium-activated channel subfamily N member 2	Promoter	1.23234	0.093929
BT549_BT549_1_peak_15632	chr5	114857875	114858375	501	*	1	349.368	20.4441	1.61642	250	Distal Intergenic	5	114475339	114668410	193072	2	101927078	ENST00000514115.6	-189465	NA	LOC101927078	uncharacterized LOC101927078	Distal	1.5504	0.0199475
HS578t_HS578t_2_peak_33914	chr5	76617581	76618081	501	*	1	2202.21	16.0969	4.39058	250	3' UTR	5	76615482	76623403	7922	2	2151	ENST00000296641.5	5322	ENSG00000164220	F2RL2	F2RL2	3'	5.67224	1.00852e-07
BT549_BT549_1_peak_15639	chr5	115180010	115180510	501	*	5	2127.53	33.843	3.28429	250	Promoter (<=1kb)	5	115126503	115180037	53535	2	55521	ENST00000514154.1	0	ENSG00000152503	TRIM36	tripartite motif containing 36	Promoter	1.23322	0.198669
BT549_BT549_1_peak_15643	chr5	115366341	115366841	501	*	7	1226.99	28.0644	2.66332	250	Distal Intergenic	5	115267375	115296693	29319	2	153733	ENST00000506442.5	-69648	ENSG00000164221	CCDC112	coiled-coil domain containing 112	Distal	1.42825	0.0575233
BT549_BT549_1_peak_15647	chr5	115461434	115461934	501	*	5	964.215	28.0644	2.66332	250	Distal Intergenic	5	115520908	115544775	23868	2	56929	ENST00000274457.5	82841	ENSG00000145780	FEM1C	fem-1 homolog C	Distal	1.06248	0.23008
BT549_BT549_1_peak_15680	chr5	118553665	118554165	501	*	4	600.726	24.3781	2.17037	250	Intron (ENST00000660173.1/101927280, intron 1 of 6)	5	118545858	118562056	16199	2	101927280	ENST00000515704.1	7891	NA	LINC02208	long intergenic non-protein coding RNA 2208	Intron	2.10017	0.0543911
BT549_BT549_2_peak_10371	chr4	12689403	12689903	501	*	3	485.459	24.326	1.90783	250	Distal Intergenic	4	12223466	12251286	27821	1	101929019	ENST00000667495.1	465937	ENSG00000251210	LINC02270	LINC02270	Distal	5.65434	7.23217e-11
BT549_BT549_1_peak_15734	chr5	120614436	120614936	501	*	2	1209.87	26.707	2.48551	250	Intron (ENST00000407149.7/51334, intron 1 of 1)	5	120617137	120686925	69789	1	51334	ENST00000446965.2	-2201	ENSG00000184838	PRR16	proline rich 16	Intron	0.913295	0.16653
HS578t_HS578t_2_peak_88247	chr20	14566477	14566977	501	*	1	1692.63	16.2524	4.43838	250	Exon (ENST00000494602.5/140733, exon 5 of 5)	20	14554384	14628908	74525	1	140848	ENST00000448536.1	12093	ENSG00000227927	MACROD2-IT1	MACROD2-IT1	Exon	5.65242	1.76799e-07
BT549_BT549_2_peak_10369	chr4	12583955	12584455	501	*	1	518.973	27.3183	2.301	250	Distal Intergenic	4	12223466	12251286	27821	1	101929019	ENST00000667495.1	360489	ENSG00000251210	LINC02270	LINC02270	Distal	5.65143	2.75675e-06
BT549_BT549_1_peak_15768	chr5	122192804	122193304	501	*	6	509.507	23.5016	2.04916	250	Distal Intergenic	5	122160191	122180061	19871	1	100505841	ENST00000514637.1	32613	ENSG00000250803	LOC100505841	zinc finger protein 474-like	Distal	0.137083	0.814963
BT549_BT549_1_peak_15769	chr5	122195748	122196248	501	*	3	644.587	25.9745	2.38758	250	Distal Intergenic	5	122160191	122180061	19871	1	100505841	ENST00000514637.1	35557	ENSG00000250803	LOC100505841	zinc finger protein 474-like	Distal	0.401642	0.525507
BT549_BT549_2_peak_27539	chr10	120460705	120461205	501	*	3	1517.19	35.8165	3.35606	250	Intron (ENST00000398250.6/196051, intron 1 of 6)	10	120457227	120592065	134839	1	196051	ENST00000398250.6	3478	ENSG00000203805	PLPP4	PLPP4	Intron	5.64991	9.49453e-10
BT549_BT549_1_peak_1583	chr1	32876664	32877164	501	*	6	710.03	22.5617	1.91762	250	Distal Intergenic	1	32870874	32872482	1609	2	252995	ENST00000465346.1	-4182	ENSG00000160097	FNDC5	fibronectin type III domain containing 5	Distal	0.472623	0.388998
BT549_BT549_1_peak_15852	chr5	126736143	126736643	501	*	4	563.012	22.5617	1.91762	250	Distal Intergenic	5	126751963	126776486	24524	2	102723557	ENST00000509185.2	39843	ENSG00000251072	LMNB1-DT	LMNB1 divergent transcript	Distal	0.458467	0.609198
BT549_BT549_1_peak_1586	chr1	32900970	32901470	501	*	8	884.919	22.5617	1.91762	250	Promoter (<=1kb)	1	32894741	32901352	6612	2	113452	ENST00000474144.5	0	ENSG00000121900	TMEM54	transmembrane protein 54	Promoter	-0.404423	0.386215
BT549_BT549_1_peak_15886	chr5	127892892	127893392	501	*	6	455.334	21.5474	1.77401	250	Intron (ENST00000514853.3/728586, intron 6 of 6)	5	127935243	127941507	6265	1	728586	ENST00000513708.1	-41851	ENSG00000230561	CCDC192	coiled-coil domain containing 192	Intron	-0.554985	0.407608
BT549_BT549_1_peak_15888	chr5	127959314	127959814	501	*	5	701.109	26.707	2.48551	250	Intron (ENST00000499346.7/644873, intron 2 of 3)	5	127940902	127966509	25608	2	644873	ENST00000657475.1	6695	ENSG00000245937	LINC01184	long intergenic non-protein coding RNA 1184	Intron	0.144481	0.852151
BT549_BT549_1_peak_15890	chr5	128081490	128081990	501	*	4	517.599	25.2001	2.28294	250	Promoter (<=1kb)	5	127939722	128082161	142440	2	644873	ENST00000661296.1	171	ENSG00000245937	LINC01184	long intergenic non-protein coding RNA 1184	Promoter	-0.0801611	0.917514
BT549_BT549_1_peak_15910	chr5	129379307	129379807	501	*	2	345.202	20.4441	1.61642	250	Distal Intergenic	5	129397062	129397147	86	2	100616325	ENST00000577862.1	17340	ENSG00000265691	MIR4460	microRNA 4460	Distal	2.41603	0.0132768
BT549_BT549_1_peak_15912	chr5	129461353	129461853	501	*	4	2693.12	29.3016	2.82231	250	Promoter (<=1kb)	5	129461676	129528543	66868	1	171019	ENST00000502709.1	0	ENSG00000145808	ADAMTS19	ADAM metallopeptidase with thrombospondin type 1 motif 19	Promoter	-0.289782	0.784829
BT549_BT549_1_peak_15917	chr5	129904243	129904743	501	*	7	3386.77	33.402	3.28429	250	Promoter (<=1kb)	5	129904465	130186634	282170	1	337876	ENST00000305031.5	0	ENSG00000198108	CHSY3	chondroitin sulfate synthase 3	Promoter	0.384882	0.607858
BT549_BT549_1_peak_15928	chr5	131382325	131382825	501	*	7	626.207	27.4023	2.57706	250	Intron (ENST00000395246.5/56990, intron 2 of 4)	5	131385606	131398446	12841	1	56990	ENST00000502582.1	-2781	ENSG00000158985	CDC42SE2	CDC42 small effector 2	Intron	0.0309895	0.96315
BT549_BT549_1_peak_15941	chr5	132011433	132011933	501	*	6	588.121	21.5474	1.77401	250	Promoter (<=1kb)	5	131951790	132011563	59774	2	23305	ENST00000652493.1	0	ENSG00000164398	ACSL6	acyl-CoA synthetase long chain family member 6	Promoter	-0.391695	0.547447
BT549_BT549_1_peak_15953	chr5	132190094	132190594	501	*	7	516.284	26.707	2.48551	250	3' UTR	5	132192671	132195258	2588	2	8974	ENST00000474628.1	4664	ENSG00000072682	P4HA2	prolyl 4-hydroxylase subunit alpha 2	3'	0.898738	0.0738832
BT549_BT549_1_peak_15969	chr5	132369668	132370168	501	*	8	2119.77	32.479	3.21388	250	Promoter (<=1kb)	5	132364622	132369703	5082	2	553103	ENST00000666504.1	0	ENSG00000233006	MIR3936HG	MIR3936 host gene	Promoter	-0.671089	0.0443495
BT549_BT549_1_peak_15983	chr5	132479304	132479804	501	*	1	656.973	17.8843	1.24562	250	Intron (ENST00000638452.2/10111, intron 3 of 26)	5	132483085	132489032	5948	2	3659	ENST00000472045.1	9228	ENSG00000125347	IRF1	interferon regulatory factor 1	Intron	0.616385	0.361069
BT549_BT549_1_peak_1599	chr1	33094887	33095387	501	*	4	309.705	19.2321	1.44153	250	Intron (ENST00000481886.5/113451, intron 5 of 8)	1	33094644	33096956	2313	1	113451	ENST00000492521.1	243	ENSG00000142920	AZIN2	antizyme inhibitor 2	Intron	0.328983	0.562794
BT549_BT549_1_peak_15996	chr5	132813452	132813952	501	*	5	310.819	21.5474	1.77401	250	Promoter (<=1kb)	5	132813302	132816786	3485	1	134548	ENST00000378693.4	150	ENSG00000198944	SOWAHA	sosondowah ankyrin repeat domain family member A	Promoter	-0.583557	0.399956
BT549_BT549_1_peak_16027	chr5	134039530	134040030	501	*	7	699.118	27.4023	2.57706	250	Distal Intergenic	5	133971871	134004975	33105	2	7416	ENST00000265333.8	-34555	ENSG00000213585	VDAC1	voltage dependent anion channel 1	Distal	-0.122462	0.830768
BT549_BT549_1_peak_16031	chr5	134100441	134100941	501	*	7	927.847	26.707	2.48551	250	Distal Intergenic	5	134114681	134148210	33530	1	6932	ENST00000342854.10	-13740	ENSG00000081059	TCF7	transcription factor 7	Distal	0.668566	0.226779
BT549_BT549_1_peak_16097	chr5	135335224	135335724	501	*	1	537.82	21.5474	1.77401	250	Intron (ENST00000624272.3/100996485, intron 4 of 5)	5	135337939	135358219	20281	1	100996485	ENST00000555438.2	-2215	ENSG00000224186	PITX1-AS1	PITX1 antisense RNA 1	Intron	1.25254	0.112928
BT549_BT549_1_peak_16108	chr5	135551767	135552267	501	*	6	500.979	27.4023	2.57706	250	Distal Intergenic	5	135559577	135634874	75298	1	153328	ENST00000509372.1	-7310	ENSG00000145832	SLC25A48	solute carrier family 25 member 48	Distal	0.247415	0.675067
BT549_BT549_1_peak_16109	chr5	135560737	135561237	501	*	8	597.456	25.9745	2.38758	250	Intron (ENST00000509372.1/153328, intron 1 of 3)	5	135559577	135634874	75298	1	153328	ENST00000509372.1	1160	ENSG00000145832	SLC25A48	solute carrier family 25 member 48	Intron	0.353719	0.506505
BT549_BT549_1_peak_16110	chr5	135566137	135566637	501	*	6	369.449	19.2321	1.44153	250	Intron (ENST00000509372.1/153328, intron 1 of 3)	5	135559577	135634874	75298	1	153328	ENST00000509372.1	6560	ENSG00000145832	SLC25A48	solute carrier family 25 member 48	Intron	0.384628	0.474202
BT549_BT549_1_peak_16126	chr5	136013990	136014490	501	*	6	1011.66	30.4398	2.96533	250	Distal Intergenic	5	136028988	136046440	17453	1	7045	ENST00000504185.5	-14498	ENSG00000120708	TGFBI	transforming growth factor beta induced	Distal	0.657347	0.482579
BT549_BT549_1_peak_16140	chr5	136064452	136064952	501	*	1	1032.66	22.5617	1.91762	250	Distal Intergenic	5	136061190	136063803	2614	1	7045	ENST00000504411.1	3262	ENSG00000120708	TGFBI	transforming growth factor beta induced	Distal	1.37949	0.0798412
BT549_BT549_1_peak_16188	chr5	138180065	138180565	501	*	6	400.333	23.5016	2.04916	250	Intron (ENST00000513276.5/10112, intron 2 of 4)	5	138179221	138182747	3527	1	10112	ENST00000504621.1	844	ENSG00000112984	KIF20A	kinesin family member 20A	Intron	-0.539025	0.300837
BT549_BT549_1_peak_16192	chr5	138274345	138274845	501	*	3	699.983	19.2321	1.44153	250	Promoter (<=1kb)	5	138252382	138274565	22184	2	2676	ENST00000378362.3	0	ENSG00000146013	GFRA3	GDNF family receptor alpha 3	Promoter	-0.573103	0.573892
BT549_BT549_1_peak_16203	chr5	138503757	138504257	501	*	4	475.035	24.3781	2.17037	250	Distal Intergenic	5	138512699	138517641	4943	2	2107	ENST00000503183.1	13384	ENSG00000120705	ETF1	eukaryotic translation termination factor 1	Distal	-0.339998	0.657179
BT549_BT549_1_peak_16227	chr5	139637369	139637869	501	*	2	1073.36	24.3781	2.17037	250	Distal Intergenic	5	139647299	139680729	33431	1	51523	ENST00000502295.1	-9430	ENSG00000171604	CXXC5	CXXC finger protein 5	Distal	1.30506	0.0538931
BT549_BT549_1_peak_16233	chr5	139697415	139697915	501	*	1	805.786	21.5474	1.77401	250	Intron (ENST00000515296.1/ENST00000515296.1, intron 2 of 5)	5	139680958	139683111	2154	1	51523	ENST00000515038.1	16457	ENSG00000171604	CXXC5	CXXC finger protein 5	Intron	0.411815	0.610053
BT549_BT549_1_peak_16283	chr5	140881841	140882341	501	*	1	393.575	17.8843	1.24562	250	Promoter (<=1kb)	5	140882124	141012347	130224	1	56136	ENST00000289272.3	0	ENSG00000239389	PCDHA13	protocadherin alpha 13	Promoter	0.933493	0.343174
BT549_BT549_1_peak_16288	chr5	141186908	141187408	501	*	4	470.191	24.3781	2.17037	250	Promoter (<=1kb)	5	141187161	141191541	4381	1	56127	ENST00000316105.7	0	ENSG00000177839	PCDHB9	protocadherin beta 9	Promoter	-0.459075	0.515862
MDAMB231_MDAMB231_1_peak_34847	chr15	87368845	87369345	501	*	4	222.33	37.1287	0.478271	250	Intron (ENST00000665121.1/ENST00000665121.1, intron 4 of 4)	15	87576929	87579866	2938	1	145978	ENST00000560153.2	-207584	ENSG00000259527	LINC00052	LINC00052	Intron	5.64646	3.73055e-10
BT549_BT549_1_peak_1631	chr1	33633022	33633522	501	*	7	546.018	25.9745	2.38758	250	Exon (ENST00000373381.8/114784, exon 32 of 71)	1	33598689	33626584	27896	2	114784	ENST00000373377.1	-6438	ENSG00000121904	CSMD2	CUB and Sushi multiple domains 2	Exon	-0.0943452	0.877453
BT549_BT549_1_peak_16314	chr5	141821282	141821782	501	*	5	524.032	25.2001	2.28294	250	Distal Intergenic	5	141862885	141866202	3318	2	5097	ENST00000511044.1	44420	ENSG00000156453	PCDH1	protocadherin 1	Distal	-0.338286	0.66302
BT549_BT549_1_peak_16320	chr5	141913999	141914499	501	*	1	429.839	22.5617	1.91762	250	Distal Intergenic	5	141923855	141940120	16266	1	9812	ENST00000194118.8	-9356	ENSG00000081791	DELE1	DAP3 binding cell death enhancer 1	Distal	1.43327	0.141225
BT549_BT549_1_peak_16322	chr5	141960590	141961090	501	*	8	411.069	23.5016	2.04916	250	Intron (ENST00000511961.5/9604, intron 1 of 3)	5	141958337	141978394	20058	1	9604	ENST00000506822.5	2253	ENSG00000013561	RNF14	ring finger protein 14	Intron	-0.382981	0.454097
MDAMB436_MDAMB436_2_peak_60071	chr12	5102436	5102936	501	*	2	751.731	14.0023	3.01912	250	Distal Intergenic	12	5043879	5046788	2910	1	3741	ENST00000252321.5	58557	ENSG00000130037	KCNA5	KCNA5	Distal	5.64394	3.74916e-08
BT549_BT549_1_peak_16371	chr5	143377092	143377592	501	*	5	498.66	23.5016	2.04916	250	Intron (ENST00000343796.6/2908, intron 2 of 8)	5	143300561	143390001	89441	2	2908	ENST00000504336.1	12409	ENSG00000113580	NR3C1	nuclear receptor subfamily 3 group C member 1	Intron	1.26318	0.0187414
HS578t_HS578t_2_peak_20214	chr3	63655414	63655914	501	*	1	3011.73	17.9276	4.9386	250	Intron (ENST00000343837.8/132203, intron 2 of 3)	3	63652698	63679020	26323	1	132203	ENST00000496807.1	2716	ENSG00000188817	SNTN	SNTN	Intron	5.64233	3.55929e-06
BT549_BT549_1_peak_16393	chr5	144598403	144598903	501	*	1	757.249	23.5016	2.04916	250	Distal Intergenic	5	144205277	144485686	280410	1	57528	ENST00000507359.3	393126	ENSG00000183775	KCTD16	potassium channel tetramerization domain containing 16	Distal	1.40126	0.12387
HS578t_HS578t_1_peak_39262	chr6	5435404	5435904	501	*	1	2636.12	21.044	6.02282	250	Intron (ENST00000324331.10/10667, intron 4 of 6)	6	5451683	5458033	6351	2	101927972	ENST00000602674.1	22129	ENSG00000269985	LOC101927972	LOC101927972	Intron	5.6287	5.54782e-11
BT549_BT549_1_peak_16427	chr5	146049397	146049897	501	*	7	292.396	21.5474	1.77401	250	Promoter (<=1kb)	5	146050064	146062781	12718	1	153769	ENST00000503848.5	-167	ENSG00000156463	SH3RF2	SH3 domain containing ring finger 2	Promoter	-0.315994	0.556309
BT549_BT549_1_peak_16449	chr5	147223240	147223740	501	*	1	643.412	19.2321	1.44153	250	Intron (ENST00000504297.1/105378217, intron 1 of 2)	5	147180204	147234859	54656	2	105378217	ENST00000504297.1	11119	NA	STK32A-AS1	STK32A antisense RNA 1	Intron	1.57152	0.0718505
BT549_BT549_1_peak_16458	chr5	147509730	147510230	501	*	7	2226.33	29.882	2.89557	250	Promoter (<=1kb)	5	147390808	147510068	119261	2	1809	ENST00000343218.10	0	ENSG00000113657	DPYSL3	dihydropyrimidinase like 3	Promoter	1.35159	0.160503
BT549_BT549_1_peak_16460	chr5	147627937	147628437	501	*	8	570.79	25.9745	2.38758	250	Intron (ENST00000626945.2/153469, intron 3 of 3)	5	147632762	147660937	28176	1	153469	ENST00000630801.1	-4325	ENSG00000280780	JAKMIP2-AS1	JAKMIP2 antisense RNA 1	Intron	0.30534	0.542177
BT549_BT549_1_peak_16469	chr5	148374705	148375205	501	*	7	490.722	24.3781	2.17037	250	Intron (ENST00000667608.1/102546294, intron 2 of 4)	5	148307488	148378739	71252	2	102546294	ENST00000655946.1	3534	ENSG00000247199	LOC102546294	uncharacterized LOC102546294	Intron	0.429844	0.380208
BT549_BT549_1_peak_16475	chr5	148733533	148734033	501	*	6	443.973	24.3781	2.17037	250	Distal Intergenic	5	148550137	148677235	127099	2	3360	ENST00000519495.1	-56298	ENSG00000164270	HTR4	5-hydroxytryptamine receptor 4	Distal	0.162159	0.81686
BT549_BT549_1_peak_16480	chr5	148828590	148829090	501	*	3	974.833	23.5016	2.04916	250	3' UTR	5	148826611	148828623	2013	1	154	ENST00000305988.6	1979	ENSG00000169252	ADRB2	adrenoceptor beta 2	3'	0.03076	0.977033
BT549_BT549_1_peak_16488	chr5	148969315	148969815	501	*	1	1134.52	20.4441	1.61642	250	Intron (ENST00000504690.5/79628, intron 17 of 19)	5	149001567	149006912	5346	2	79628	ENST00000643113.1	37097	ENSG00000169247	SH3TC2	SH3 domain and tetratricopeptide repeats 2	Intron	0.179514	0.811502
BT549_BT549_1_peak_16525	chr5	149434320	149434820	501	*	6	502.591	20.4441	1.61642	250	Distal Intergenic	5	149430646	149430733	88	1	406937	ENST00000384967.1	3674	ENSG00000276365	MIR145	microRNA 145	Distal	-0.0735409	0.92057
BT549_BT549_1_peak_16540	chr5	149636720	149637220	501	*	6	507.108	23.5016	2.04916	250	Distal Intergenic	5	149626897	149632036	5140	1	389337	ENST00000509831.1	9823	ENSG00000183111	ARHGEF37	Rho guanine nucleotide exchange factor 37	Distal	-0.0727968	0.927797
BT549_BT549_1_peak_16547	chr5	149834231	149834731	501	*	5	452.079	24.3781	2.17037	250	Exon (ENST00000360453.8/133522, exon 5 of 11)	5	149833015	149847718	14704	1	133522	ENST00000434684.1	1216	ENSG00000155846	PPARGC1B	PPARG coactivator 1 beta	Exon	-0.399914	0.575777
BT549_BT549_1_peak_16551	chr5	149938960	149939460	501	*	8	756.617	26.707	2.48551	250	Intron (ENST00000255266.10/5145, intron 1 of 21)	5	149857953	149944793	86841	2	5145	ENST00000255266.10	5333	ENSG00000132915	PDE6A	phosphodiesterase 6A	Intron	0.13562	0.807836
BT549_BT549_1_peak_1656	chr1	34885940	34886440	501	*	1	918.88	25.2001	2.28294	250	Exon (ENST00000235180.4/58512, exon 4 of 10)	1	34865436	34905383	39948	2	58512	ENST00000235180.4	18943	ENSG00000116544	DLGAP3	DLG associated protein 3	Exon	1.35457	0.101094
BT549_BT549_1_peak_16672	chr5	151652022	151652522	501	*	8	1027.09	33.402	3.28429	250	Exon (ENST00000564471.1/ENST00000564471.1, exon 1 of 2)	5	151666425	151667584	1160	2	6678	ENST00000537849.1	15062	ENSG00000113140	SPARC	secreted protein acidic and cysteine rich	Exon	-0.00333012	0.995319
BT549_BT549_1_peak_16673	chr5	151658943	151659443	501	*	8	1088.17	30.4398	2.96533	250	Distal Intergenic	5	151666425	151667584	1160	2	6678	ENST00000537849.1	8141	ENSG00000113140	SPARC	secreted protein acidic and cysteine rich	Distal	0.168257	0.778044
BT549_BT549_1_peak_16686	chr5	151742721	151743221	501	*	7	1501.64	31.4948	3.0955	250	3' UTR	5	151742822	151746563	3742	2	475	ENST00000522145.5	3342	ENSG00000177556	ATOX1	antioxidant 1 copper chaperone	3'	1.01315	0.0442973
BT549_BT549_1_peak_16700	chr5	151924508	151925008	501	*	4	655.075	28.6965	2.74499	250	Promoter (<=1kb)	5	151849691	151924832	75142	2	2741	ENST00000471351.2	0	ENSG00000145888	GLRA1	glycine receptor alpha 1	Promoter	0.717342	0.381442
BT549_BT549_1_peak_16706	chr5	152505385	152505885	501	*	7	503.119	24.3781	2.17037	250	Intron (ENST00000663460.1/ENST00000663460.1, intron 1 of 3)	5	152395498	152433368	37871	2	56923	ENST00000518933.1	-72017	ENSG00000132911	NMUR2	neuromedin U receptor 2	Intron	-0.281285	0.639482
BT549_BT549_1_peak_16715	chr5	153551480	153551980	501	*	6	1052.41	30.4398	2.96533	250	Intron (ENST00000481559.6/2890, intron 2 of 10)	5	153573228	153655865	82638	1	2890	ENST00000520966.1	-21248	ENSG00000155511	GRIA1	glutamate ionotropic receptor AMPA type subunit 1	Intron	2.21346	0.0112683
BT549_BT549_1_peak_1672	chr1	35560998	35561498	501	*	3	1152.98	23.5016	2.04916	250	Promoter (<=1kb)	1	35562468	35567274	4807	1	23154	ENST00000423723.1	-970	ENSG00000020129	NCDN	neurochondrin	Promoter	-1.53181	0.0979589
BT549_BT549_1_peak_16732	chr5	154192999	154193499	501	*	1	367.983	19.2321	1.44153	250	Intron (ENST00000519325.1/ENST00000519325.1, intron 3 of 4)	5	154190997	154376420	185424	1	55568	ENST00000521781.5	2002	ENSG00000164574	GALNT10	polypeptide N-acetylgalactosaminyltransferase 10	Intron	1.4078	0.152924
HS578t_HS578t_1_peak_51828	chr8	13574545	13575045	501	*	2	1250.84	14.9641	4.23388	250	Intron (ENST00000631382.1/10395, intron 1 of 1)	8	13566869	13568288	1420	1	157773	ENST00000297324.5	7676	ENSG00000164743	C8orf48	C8orf48	Intron	5.6259	1.31238e-06
BT549_BT549_1_peak_16756	chr5	154467620	154468120	501	*	8	1087.5	30.4398	2.96533	250	Distal Intergenic	5	154474972	154478227	3256	2	9421	ENST00000231121.3	10107	ENSG00000113196	HAND1	heart and neural crest derivatives expressed 1	Distal	-0.65733	0.130574
BT549_BT549_1_peak_16764	chr5	154520860	154521360	501	*	5	378.35	21.5474	1.77401	250	Distal Intergenic	5	154474972	154478227	3256	2	9421	ENST00000231121.3	-42633	ENSG00000113196	HAND1	heart and neural crest derivatives expressed 1	Distal	-0.478484	0.384644
BT549_BT549_1_peak_1677	chr1	35707926	35708426	501	*	6	814.403	22.5617	1.91762	250	Distal Intergenic	1	35716160	35716911	752	2	127703	ENST00000503824.1	8485	ENSG00000142686	C1orf216	chromosome 1 open reading frame 216	Distal	0.0109386	0.988131
BT549_BT549_1_peak_16784	chr5	154829802	154830302	501	*	6	2389.23	33.843	3.28429	250	Intron (ENST00000326080.10/10826, intron 5 of 8)	5	154829458	154829540	83	1	100616306	ENST00000579966.1	344	ENSG00000263361	MIR378H	microRNA 378h	Intron	-0.79983	0.308107
BT549_BT549_1_peak_16808	chr5	157148750	157149250	501	*	7	432.56	23.5016	2.04916	250	Intron (ENST00000521769.5/3702, intron 1 of 6)	5	157142933	157222963	80031	1	3702	ENST00000521769.5	5817	ENSG00000113263	ITK	IL2 inducible T cell kinase	Intron	0.181439	0.711529
BT549_BT549_1_peak_16811	chr5	157253418	157253918	501	*	7	506.163	22.5617	1.91762	250	3' UTR	5	157244891	157245976	1086	1	3702	ENST00000523926.1	8527	ENSG00000113263	ITK	IL2 inducible T cell kinase	3'	0.545736	0.309317
BT549_BT549_1_peak_1682	chr1	35808391	35808891	501	*	4	1452.29	28.0644	2.66332	250	5' UTR	1	35808016	35857890	49875	1	192670	ENST00000373210.4	375	ENSG00000134698	AGO4	argonaute RISC component 4	5'	0.559168	0.181892
BT549_BT549_1_peak_16828	chr5	157431783	157432283	501	*	7	383.452	21.5474	1.77401	250	Intron (ENST00000519499.2/408263, intron 1 of 5)	5	157460019	157473100	13082	1	348938	ENST00000435489.6	-27736	ENSG00000172548	NIPAL4	NIPA like domain containing 4	Intron	0.353413	0.394343
BT549_BT549_1_peak_16836	chr5	157516045	157516545	501	*	5	1937.51	31.4948	3.0955	250	Intron (ENST00000517951.5/8728, intron 7 of 22)	5	157477304	157502822	25519	2	8728	ENST00000517374.5	-13223	ENSG00000135074	ADAM19	ADAM metallopeptidase domain 19	Intron	0.92755	0.199898
BT549_BT549_1_peak_16842	chr5	157559276	157559776	501	*	4	854.943	27.4023	2.57706	250	Intron (ENST00000517951.5/8728, intron 3 of 22)	5	157481227	157575741	94515	2	8728	ENST00000517905.1	15965	ENSG00000135074	ADAM19	ADAM metallopeptidase domain 19	Intron	0.159873	0.853671
BT549_BT549_1_peak_16849	chr5	157670823	157671323	501	*	4	1061.86	25.9745	2.38758	250	Promoter (<=1kb)	5	157626175	157671480	45306	2	11063	ENST00000519442.1	157	ENSG00000039600	SOX30	SRY-box transcription factor 30	Promoter	-0.0992636	0.93446
BT549_BT549_1_peak_16855	chr5	157761925	157762425	501	*	8	735.095	28.6965	2.74499	250	Distal Intergenic	5	157743712	157760709	16998	1	134353	ENST00000286307.6	18213	ENSG00000155858	LSM11	LSM11, U7 small nuclear RNA associated	Distal	-0.0731385	0.883744
BT549_BT549_1_peak_1687	chr1	36096955	36097455	501	*	6	501.811	25.2001	2.28294	250	3' UTR	1	36095241	36100249	5009	2	1296	ENST00000303143.9	2794	ENSG00000171812	COL8A2	collagen type VIII alpha 2 chain	3'	0.0800539	0.890168
BT549_BT549_1_peak_16883	chr5	158695438	158695938	501	*	8	283.454	21.5474	1.77401	250	3' UTR	5	158698641	158708009	9369	2	1879	ENST00000518323.1	12071	ENSG00000164330	EBF1	EBF transcription factor 1	3'	0.246371	0.635197
BT549_BT549_1_peak_16888	chr5	158980185	158980685	501	*	4	340.224	22.5617	1.91762	250	Intron (ENST00000519890.5/1879, intron 2 of 11)	5	158731044	159019129	288086	2	1879	ENST00000523464.1	38444	ENSG00000164330	EBF1	EBF transcription factor 1	Intron	0.121856	0.908418
BT549_BT549_1_peak_16923	chr5	159826312	159826812	501	*	7	2958.75	33.402	3.28429	250	Intron (ENST00000641163.1/101927766, intron 3 of 7)	5	159776772	159871384	94613	2	101927766	ENST00000522627.1	44572	ENSG00000253311	LINC01847	long intergenic non-protein coding RNA 1847	Intron	-0.239318	0.766839
BT549_BT549_1_peak_16932	chr5	159971843	159972343	501	*	6	398.114	19.2321	1.44153	250	Exon (ENST00000306675.5/147, exon 2 of 2)	5	159698586	159937766	239181	2	101927766	ENST00000641163.1	-34077	ENSG00000253311	LINC01847	long intergenic non-protein coding RNA 1847	Exon	-0.812832	0.189923
BT549_BT549_1_peak_16954	chr5	160424611	160425111	501	*	1	468.671	21.5474	1.77401	250	Exon (ENST00000523659.5/9232, exon 4 of 4)	5	160422207	160428739	6533	1	9232	ENST00000519287.1	2404	ENSG00000164611	PTTG1	PTTG1 regulator of sister chromatid separation, securin	Exon	0.805765	0.348695
BT549_BT549_1_peak_16963	chr5	161544194	161544694	501	*	5	520.929	23.5016	2.04916	250	Exon (ENST00000674988.1/2561, exon 2 of 2)	5	161541185	161546364	5180	2	2561	ENST00000674988.1	1670	ENSG00000145864	GABRB2	gamma-aminobutyric acid type A receptor subunit beta2	Exon	0.27464	0.697229
BT549_BT549_1_peak_16964	chr5	161547853	161548353	501	*	2	497.009	20.4441	1.61642	250	Promoter (<=1kb)	5	161288429	161547912	259484	2	2561	ENST00000274547.7	0	ENSG00000145864	GABRB2	gamma-aminobutyric acid type A receptor subunit beta2	Promoter	0.297278	0.717497
BT549_BT549_2_peak_10444	chr4	20203434	20203934	501	*	3	809.388	26.1947	2.15416	250	Distal Intergenic	4	20251905	20620561	368657	1	9353	ENST00000504154.6	-47971	ENSG00000145147	SLIT2	SLIT2	Distal	5.61443	1.43383e-10
BT549_BT549_1_peak_17006	chr5	164202208	164202708	501	*	2	249.797	17.8843	1.24562	250	Intron (ENST00000521805.1/ENST00000521805.1, intron 3 of 4)	5	164296696	164765405	468710	1	102546299	ENST00000517508.5	-93988	ENSG00000241956	LOC102546299	uncharacterized LOC102546299	Intron	0.12055	0.945961
BT549_BT549_1_peak_17010	chr5	164345180	164345680	501	*	6	828.145	26.707	2.48551	250	Intron (ENST00000517508.5/102546299, intron 1 of 5)	5	164354140	164602434	248295	1	102546299	ENST00000486913.3	-8460	ENSG00000241956	LOC102546299	uncharacterized LOC102546299	Intron	0.305511	0.784519
BT549_BT549_1_peak_17020	chr5	165157201	165157701	501	*	1	397.886	23.5016	2.04916	250	Intron (ENST00000670703.1/ENST00000670703.1, intron 7 of 7)	5	164470279	164542984	72706	1	102546299	ENST00000522762.1	686922	ENSG00000241956	LOC102546299	uncharacterized LOC102546299	Intron	0.695424	0.495784
BT549_BT549_1_peak_17025	chr5	165525259	165525759	501	*	3	493.753	22.5617	1.91762	250	Intron (ENST00000522189.1/ENST00000522189.1, intron 1 of 1)	5	164470279	164542984	72706	1	102546299	ENST00000522762.1	1054980	ENSG00000241956	LOC102546299	uncharacterized LOC102546299	Intron	1.10726	0.121151
BT549_BT549_1_peak_17026	chr5	165630189	165630689	501	*	6	918.435	32.479	3.21388	250	Intron (ENST00000522189.1/ENST00000522189.1, intron 1 of 1)	5	164470279	164542984	72706	1	102546299	ENST00000522762.1	1159910	ENSG00000241956	LOC102546299	uncharacterized LOC102546299	Intron	0.00337338	0.996592
BT549_BT549_1_peak_1705	chr1	36420680	36421180	501	*	7	540.421	25.9745	2.38758	250	Intron (ENST00000468441.5/127700, intron 1 of 3)	1	36415827	36422181	6355	2	127700	ENST00000468441.5	1001	ENSG00000116885	OSCP1	organic solute carrier partner 1	Intron	-0.427066	0.461679
HS578t_HS578t_1_peak_61502	chr9	118578422	118578922	501	*	1	906.534	12.9703	3.55599	250	Distal Intergenic	9	118740563	118745312	4750	1	111216287	ENST00000456032.1	-161641	NA	LINC02578	LINC02578	Distal	5.60245	7.41023e-11
BT549_BT549_1_peak_17059	chr5	167688715	167689215	501	*	2	1116.87	27.4023	2.57706	250	Intron (ENST00000518659.5/57451, intron 2 of 28)	5	167754936	168264157	509222	1	57451	ENST00000519204.5	-65721	ENSG00000145934	TENM2	teneurin transmembrane protein 2	Intron	1.96663	0.052962
BT549_BT549_1_peak_17079	chr5	168047260	168047760	501	*	6	688.95	28.0644	2.66332	250	Exon (ENST00000518659.5/57451, exon 6 of 29)	5	167952375	167993043	40669	1	57451	ENST00000522488.1	94885	ENSG00000145934	TENM2	teneurin transmembrane protein 2	Exon	-0.398152	0.51899
BT549_BT549_1_peak_17090	chr5	168291593	168292093	501	*	8	2639.36	32.9476	3.26904	250	Promoter (<=1kb)	5	168291645	168472303	180659	1	23286	ENST00000265293.9	0	ENSG00000113645	WWC1	WW and C2 domain containing 1	Promoter	-1.10562	0.00215626
BT549_BT549_1_peak_17095	chr5	168317615	168318115	501	*	6	909.206	26.707	2.48551	250	Intron (ENST00000265293.9/23286, intron 1 of 22)	5	168316620	168397786	81167	1	23286	ENST00000519859.1	995	ENSG00000113645	WWC1	WW and C2 domain containing 1	Intron	1.55179	0.00702722
BT549_BT549_1_peak_17098	chr5	168365977	168366477	501	*	3	1807.85	24.3781	2.17037	250	Intron (ENST00000265293.9/23286, intron 1 of 22)	5	168371421	168469756	98336	1	23286	ENST00000393895.7	-4944	ENSG00000113645	WWC1	WW and C2 domain containing 1	Intron	0.599451	0.375764
BT549_BT549_1_peak_17100	chr5	168409941	168410441	501	*	6	1049.75	25.2001	2.28294	250	Exon (ENST00000265293.9/23286, exon 8 of 23)	5	168408585	168414488	5904	1	23286	ENST00000517646.1	1356	ENSG00000113645	WWC1	WW and C2 domain containing 1	Exon	1.07882	0.209319
BT549_BT549_1_peak_17109	chr5	168679392	168679892	501	*	8	894.832	25.2001	2.28294	250	Intron (ENST00000404867.7/6586, intron 28 of 31)	5	168683966	168696311	12346	2	6586	ENST00000518092.1	16419	ENSG00000184347	SLIT3	slit guidance ligand 3	Intron	-0.121323	0.802088
BT549_BT549_1_peak_17143	chr5	170100223	170100723	501	*	8	943.52	25.2001	2.28294	250	Distal Intergenic	5	170105897	170109734	3838	1	2299	ENST00000306268.8	-5174	ENSG00000168269	FOXI1	forkhead box I1	Distal	0.118542	0.83714
BT549_BT549_1_peak_17188	chr5	171316327	171316827	501	*	1	1484.8	28.6965	2.74499	250	Distal Intergenic	5	171309248	171312139	2892	1	30012	ENST00000296921.6	7079	ENSG00000164438	TLX3	T cell leukemia homeobox 3	Distal	1.72668	0.101351
BT549_BT549_1_peak_1720	chr1	37434236	37434736	501	*	7	530.698	25.2001	2.28294	250	Intron (ENST00000668045.1/728431, intron 1 of 1)	1	37350934	37474386	123453	2	728431	ENST00000668045.1	39650	ENSG00000233621	LINC01137	long intergenic non-protein coding RNA 1137	Intron	-0.153502	0.831757
BT549_BT549_2_peak_8214	chr3	46556689	46557189	501	*	2	284.12	18.6234	1.14377	250	Promoter (<=1kb)	3	46557404	46559694	2291	1	83598	ENST00000614743.1	-215	ENSG00000268324	LRRC2-AS1	LRRC2-AS1	Promoter	5.60227	6.19401e-13
BT549_BT549_1_peak_17269	chr5	173166188	173166688	501	*	4	441.188	25.9745	2.38758	250	Distal Intergenic	5	173159976	173161877	1902	1	662	ENST00000519459.2	6212	ENSG00000113734	BNIP1	BCL2 interacting protein 1	Distal	0.981883	0.0844789
BT549_BT549_1_peak_17270	chr5	173180371	173180871	501	*	2	661.529	24.3781	2.17037	250	Distal Intergenic	5	173159976	173161877	1902	1	662	ENST00000519459.2	20395	ENSG00000113734	BNIP1	BCL2 interacting protein 1	Distal	1.59428	0.0591721
BT549_BT549_1_peak_17275	chr5	173232880	173233380	501	*	2	608.414	21.5474	1.77401	250	3' UTR	5	173232109	173235206	3098	2	1482	ENST00000329198.5	1826	ENSG00000183072	NKX2-5	NK2 homeobox 5	3'	0.277207	0.809963
BT549_BT549_1_peak_17276	chr5	173234661	173235161	501	*	5	1370.16	28.6965	2.74499	250	Promoter (<=1kb)	5	173232109	173235206	3098	2	1482	ENST00000329198.5	45	ENSG00000183072	NKX2-5	NK2 homeobox 5	Promoter	1.10981	0.235783
BT549_BT549_1_peak_17277	chr5	173238547	173239047	501	*	2	624.568	21.5474	1.77401	250	Distal Intergenic	5	173234048	173235311	1264	2	1482	ENST00000517440.1	-3236	ENSG00000183072	NKX2-5	NK2 homeobox 5	Distal	1.6258	0.0487005
BT549_BT549_1_peak_17278	chr5	173244143	173244643	501	*	4	378.908	20.4441	1.61642	250	Distal Intergenic	5	173234048	173235311	1264	2	1482	ENST00000517440.1	-8832	ENSG00000183072	NKX2-5	NK2 homeobox 5	Distal	0.07872	0.949843
BT549_BT549_1_peak_17300	chr5	173618828	173619328	501	*	4	526.417	23.5016	2.04916	250	Distal Intergenic	5	173609568	173616659	7092	2	91272	ENST00000471339.1	-2169	ENSG00000145919	BOD1	biorientation of chromosomes in cell division 1	Distal	0.392931	0.507995
BT549_BT549_1_peak_1734	chr1	37689556	37690056	501	*	3	452.245	25.2001	2.28294	250	Promoter (<=1kb)	1	37682736	37689689	6954	2	54955	ENST00000464178.1	0	ENSG00000116922	C1orf109	chromosome 1 open reading frame 109	Promoter	0.186472	0.841722
BT549_BT549_1_peak_17369	chr5	175772633	175773133	501	*	6	882.655	21.5474	1.77401	250	Distal Intergenic	5	175796310	175884020	87711	1	10814	ENST00000359546.8	-23177	ENSG00000145920	CPLX2	complexin 2	Distal	1.48049	0.0425033
MDAMB436_MDAMB436_2_peak_56233	chr11	23725724	23726224	501	*	2	751.517	13.8474	2.97573	250	Distal Intergenic	11	23419105	23419190	86	2	102465860	ENST00000620877.1	-306534	ENSG00000275868	MIR8054	MIR8054	Distal	5.5979	6.09361e-09
BT549_BT549_1_peak_1738	chr1	37793938	37794438	501	*	7	1289.56	28.6965	2.74499	250	Promoter (<=1kb)	1	37794483	37800221	5739	1	149175	ENST00000532512.1	-45	ENSG00000185090	MANEAL	mannosidase endo-alpha like	Promoter	0.128706	0.840856
BT549_BT549_1_peak_17391	chr5	176238099	176238599	501	*	8	630.452	25.9745	2.38758	250	Promoter (<=1kb)	5	176238367	176345985	107619	1	375484	ENST00000341199.10	0	ENSG00000170085	SIMC1	SUMO interacting motifs containing 1	Promoter	0.0840754	0.868686
BT549_BT549_1_peak_17409	chr5	176630336	176630836	501	*	5	945.85	27.4023	2.57706	250	Promoter (<=1kb)	5	176620084	176630364	10281	2	6620	ENST00000310112.7	0	ENSG00000074317	SNCB	synuclein beta	Promoter	-0.0325412	0.980204
BT549_BT549_1_peak_17455	chr5	177479172	177479672	501	*	2	327.94	17.8843	1.24562	250	Exon (ENST00000623593.1/ENST00000623593.1, exon 1 of 1)	5	177467586	177474401	6816	2	1627	ENST00000514833.1	-4771	ENSG00000113758	DBN1	drebrin 1	Exon	0.226066	0.758237
BT549_BT549_1_peak_17475	chr5	177891691	177892191	501	*	5	454.54	23.5016	2.04916	250	Intron (ENST00000507037.5/728554, intron 5 of 5)	5	177882686	177917267	34582	1	728554	ENST00000514635.1	9005	ENSG00000170089	LOC728554	THO complex 3 pseudogene	Intron	0.122679	0.843297
BT549_BT549_1_peak_1751	chr1	38004546	38005046	501	*	2	1267.49	24.3781	2.17037	250	Intron (ENST00000485803.5/2275, intron 1 of 4)	1	37996770	38005502	8733	2	2275	ENST00000485803.5	456	ENSG00000183386	FHL3	four and a half LIM domains 3	Intron	0.536526	0.309274
BT549_BT549_1_peak_17514	chr5	178590165	178590665	501	*	6	2409.72	33.843	3.28429	250	Promoter (<=1kb)	5	178237618	178590393	352776	2	91522	ENST00000390654.8	0	ENSG00000050767	COL23A1	collagen type XXIII alpha 1 chain	Promoter	-0.678324	0.447982
BT549_BT549_1_peak_17554	chr5	179763077	179763577	501	*	4	336.962	23.5016	2.04916	250	Intron (ENST00000292599.4/9794, intron 1 of 4)	5	179768852	179773951	5100	1	9794	ENST00000507385.1	-5275	ENSG00000161021	MAML1	mastermind like transcriptional coactivator 1	Intron	0.792659	0.130278
BT549_BT549_1_peak_17568	chr5	179860120	179860620	501	*	1	716.571	24.3781	2.17037	250	Exon (ENST00000499601.2/100996419, exon 2 of 2)	5	179859013	179861283	2271	1	100996419	ENST00000499601.2	1107	ENSG00000245317	LOC100996419	uncharacterized LOC100996419	Exon	1.06164	0.202883
BT549_BT549_1_peak_17587	chr5	180342977	180343477	501	*	3	969.733	25.2001	2.28294	250	Intron (ENST00000253778.13/9945, intron 1 of 18)	5	180338573	180352900	14328	2	9945	ENST00000503228.1	9423	ENSG00000131459	GFPT2	glutamine-fructose-6-phosphate transaminase 2	Intron	0.772536	0.551248
BT549_BT549_1_peak_17607	chr5	181100314	181100814	501	*	2	440.752	21.5474	1.77401	250	Exon (ENST00000504678.1/ENST00000504678.1, exon 1 of 1)	5	181124357	181125304	948	2	26693	ENST00000329365.2	24490	ENSG00000185372	OR2V1	olfactory receptor family 2 subfamily V member 1	Exon	0.725603	0.474781
BT549_BT549_1_peak_17610	chr5	181115082	181115582	501	*	8	1591.36	31.4948	3.0955	250	Exon (ENST00000510294.1/ENST00000510294.1, exon 1 of 1)	5	181124357	181125304	948	2	26693	ENST00000329365.2	9722	ENSG00000185372	OR2V1	olfactory receptor family 2 subfamily V member 1	Exon	-0.161739	0.830572
BT549_BT549_1_peak_17643	chr6	324523	325023	501	*	1	749.92	20.4441	1.61642	250	Promoter (<=1kb)	6	325167	351353	26187	1	56940	ENST00000604971.5	-144	ENSG00000112679	DUSP22	dual specificity phosphatase 22	Promoter	0.941937	0.134487
BT549_BT549_1_peak_17676	chr6	1388161	1388661	501	*	1	424.179	19.2321	1.44153	250	Promoter (<=1kb)	6	1389576	1395603	6028	1	2295	ENST00000645481.2	-915	ENSG00000137273	FOXF2	forkhead box F2	Promoter	0.976519	0.218633
BT549_BT549_1_peak_17688	chr6	1523968	1524468	501	*	3	712.213	26.707	2.48551	250	Distal Intergenic	6	1601654	1607354	5701	1	101927703	ENST00000652712.1	-77186	NA	FOXCUT	FOXC1 upstream transcript	Distal	-0.236689	0.875902
BT549_BT549_1_peak_17693	chr6	1593918	1594418	501	*	3	754.686	20.4441	1.61642	250	Distal Intergenic	6	1601654	1607354	5701	1	101927703	ENST00000652712.1	-7236	NA	FOXCUT	FOXC1 upstream transcript	Distal	0.00375385	0.99725
BT549_BT549_1_peak_17694	chr6	1596190	1596690	501	*	7	937.443	27.4023	2.57706	250	Distal Intergenic	6	1601654	1607354	5701	1	101927703	ENST00000652712.1	-4964	NA	FOXCUT	FOXC1 upstream transcript	Distal	-0.0130238	0.984884
BT549_BT549_1_peak_17704	chr6	1685980	1686480	501	*	7	512.154	23.5016	2.04916	250	Intron (ENST00000530927.5/2762, intron 9 of 10)	6	1679172	1726477	47306	2	2762	ENST00000533279.1	39997	ENSG00000112699	GMDS	GDP-mannose 4,6-dehydratase	Intron	0.964003	0.298936
MDAMB231_MDAMB231_1_peak_8717	chr3	66413312	66413812	501	*	3	220.59	37.1287	0.478271	250	Promoter (<=1kb)	3	66409754	66412931	3178	2	26018	ENST00000491821.1	-381	ENSG00000144749	LRIG1	LRIG1	Promoter	5.59552	3.95323e-12
MDAMB231_MDAMB231_1_peak_20332	chr7	142461404	142461904	501	*	2	395.794	37.1287	0.478271	250	Distal Intergenic	7	142268284	142272235	3952	2	207147	ENST00000616556.1	-189169	ENSG00000186163	PRSS59P	PRSS59P	Distal	5.59378	3.95659e-09
BT549_BT549_1_peak_1774	chr1	39105083	39105583	501	*	5	4017.32	30.9768	3.03193	250	Promoter (<=1kb)	1	39105411	39323008	217598	1	23499	ENST00000524432.5	0	ENSG00000127603	MACF1	microtubule actin crosslinking factor 1	Promoter	0.33132	0.445708
BT549_BT549_1_peak_17755	chr6	3356101	3356601	501	*	7	1271.7	25.9745	2.38758	250	Intron (ENST00000436008.6/63027, intron 3 of 10)	6	3289766	3377986	88221	2	63027	ENST00000496753.1	21385	ENSG00000137266	SLC22A23	solute carrier family 22 member 23	Intron	-0.00577409	0.994403
BT549_BT549_1_peak_1776	chr1	39129428	39129928	501	*	2	433.464	22.5617	1.91762	250	Intron (ENST00000361689.7/23499, intron 2 of 93)	1	39105429	39254648	149220	1	23499	ENST00000467673.5	23999	ENSG00000127603	MACF1	microtubule actin crosslinking factor 1	Intron	-0.448907	0.587736
BT549_BT549_1_peak_17762	chr6	3742964	3743464	501	*	1	508.363	23.5016	2.04916	250	Intron (ENST00000477592.2/221749, intron 1 of 4)	6	3722620	3738894	16275	2	221749	ENST00000380277.6	-4070	ENSG00000168994	PXDC1	PX domain containing 1	Intron	0.588896	0.48899
BT549_BT549_1_peak_17822	chr6	5851195	5851695	501	*	2	819.313	25.2001	2.28294	250	Exon (ENST00000454882.2/ENST00000454882.2, exon 1 of 3)	6	5998715	6002963	4249	2	51299	ENST00000495850.1	151268	ENSG00000124785	NRN1	neuritin 1	Exon	0.683296	0.549016
BT549_BT549_1_peak_17832	chr6	6613978	6614478	501	*	2	615.798	23.5016	2.04916	250	Intron (ENST00000379953.6/9450, intron 2 of 5)	6	6360591	6622695	262105	2	285780	ENST00000435641.5	8217	ENSG00000216863	LY86-AS1	LY86 antisense RNA 1	Intron	1.4617	0.153829
BT549_BT549_1_peak_17895	chr6	8983073	8983573	501	*	7	705.277	25.9745	2.38758	250	Intron (ENST00000643788.1/100506207, intron 3 of 6)	6	8783275	8786889	3615	1	100506207	ENST00000645808.1	199798	ENSG00000285219	LOC100506207	uncharacterized LOC100506207	Intron	0.129474	0.827014
HS578t_HS578t_2_peak_41345	chr6	93792644	93793144	501	*	1	1766.41	15.7745	4.29034	250	Distal Intergenic	6	93720163	93745615	25453	1	643432	ENST00000670976.1	72481	NA	TSG1	TSG1	Distal	5.58494	4.80368e-06
BT549_BT549_1_peak_17914	chr6	10098973	10099473	501	*	5	1231.37	25.9745	2.38758	250	Intron (ENST00000485268.1/ENST00000485268.1, intron 1 of 4)	6	10404502	10407928	3427	1	109729173	ENST00000645232.1	-305029	ENSG00000285278	TFAP2A-AS2	TFAP2A antisense RNA 2	Intron	-1.63115	0.0506087
BT549_BT549_1_peak_17924	chr6	10395176	10395676	501	*	5	1175.63	26.707	2.48551	250	Intron (ENST00000461628.5/7020, intron 2 of 2)	6	10404502	10407928	3427	1	109729173	ENST00000645232.1	-8826	ENSG00000285278	TFAP2A-AS2	TFAP2A antisense RNA 2	Intron	-1.31704	0.185228
BT549_BT549_1_peak_17925	chr6	10398273	10398773	501	*	2	1742.78	26.707	2.48551	250	3' UTR	6	10404502	10407928	3427	1	109729173	ENST00000645232.1	-5729	ENSG00000285278	TFAP2A-AS2	TFAP2A antisense RNA 2	3'	1.01682	0.254965
BT549_BT549_1_peak_1794	chr1	39574615	39575115	501	*	2	240.531	22.5617	1.91762	250	Promoter (<=1kb)	1	39560845	39575095	14251	2	8761	ENST00000677548.1	0	ENSG00000090621	PABPC4	poly(A) binding protein cytoplasmic 4	Promoter	-0.505701	0.51573
HS578t_HS578t_2_peak_26453	chr4	19689502	19690002	501	*	1	886.743	13.4152	3.52868	250	Intron (ENST00000661892.1/ENST00000661892.1, intron 1 of 1)	4	20251905	20620561	368657	1	9353	ENST00000504154.6	-561903	ENSG00000145147	SLIT2	SLIT2	Intron	5.57877	1.58224e-06
BT549_BT549_1_peak_17958	chr6	11144347	11144847	501	*	8	340.363	20.4441	1.61642	250	Distal Intergenic	6	11102489	11111725	9237	2	405754	ENST00000472091.2	-32622	ENSG00000244476	ERVFRD-1	endogenous retrovirus group FRD member 1, envelope	Distal	-0.617853	0.184594
BT549_BT549_1_peak_1796	chr1	39576582	39577082	501	*	7	820.102	28.0644	2.66332	250	Promoter (<=1kb)	1	39560816	39576744	15929	2	8761	ENST00000372857.7	0	ENSG00000090621	PABPC4	poly(A) binding protein cytoplasmic 4	Promoter	0.108819	0.841348
BT549_BT549_1_peak_17965	chr6	11428787	11429287	501	*	5	857.932	24.3781	2.17037	250	Intron (ENST00000665550.1/ENST00000665550.1, intron 1 of 3)	6	11352157	11382348	30192	2	4739	ENST00000508800.1	-46439	ENSG00000111859	NEDD9	neural precursor cell expressed, developmentally down-regulated 9	Intron	1.28662	0.0894254
HS578t_HS578t_2_peak_91842	chrX	5068471	5068971	501	*	1	658.976	11.5822	2.90474	250	Distal Intergenic	23	4627200	4633572	6373	2	101928201	ENST00000420725.1	-434899	ENSG00000236513	LOC101928201	LOC101928201	Distal	5.57503	4.5466e-05
BT549_BT549_1_peak_18033	chr6	13952988	13953488	501	*	5	810.978	28.6965	2.74499	250	Intron (ENST00000488763.5/221687, intron 1 of 2)	6	13925193	13980008	54816	1	221687	ENST00000537388.1	27795	ENSG00000180537	RNF182	ring finger protein 182	Intron	0.189498	0.852468
BT549_BT549_1_peak_18043	chr6	14665818	14666318	501	*	5	734.69	27.4023	2.57706	250	Intron (ENST00000629853.2/ENST00000629853.2, intron 3 of 3)	6	14283048	14285454	2407	2	102216342	ENST00000635227.1	-380364	ENSG00000226673	LINC01108	long intergenic non-protein coding RNA 1108	Intron	1.48636	0.117834
BT549_BT549_1_peak_18047	chr6	14732645	14733145	501	*	6	922.179	25.9745	2.38758	250	Intron (ENST00000629853.2/ENST00000629853.2, intron 3 of 3)	6	14283048	14285454	2407	2	102216342	ENST00000635227.1	-447191	ENSG00000226673	LINC01108	long intergenic non-protein coding RNA 1108	Intron	1.16858	0.105151
BT549_BT549_1_peak_18050	chr6	15148329	15148829	501	*	8	614.194	24.3781	2.17037	250	Distal Intergenic	6	15246069	15522042	275974	1	3720	ENST00000341776.7	-97240	ENSG00000008083	JARID2	jumonji and AT-rich interaction domain containing 2	Distal	-1.72397	0.00457266
BT549_BT549_1_peak_1806	chr1	39901351	39901851	501	*	6	2572.99	30.9768	3.03193	250	Promoter (<=1kb)	1	39895428	39901917	6490	2	4610	ENST00000372816.3	66	ENSG00000116990	MYCL	MYCL proto-oncogene, bHLH transcription factor	Promoter	-0.256052	0.563843
BT549_BT549_1_peak_18094	chr6	17281111	17281611	501	*	6	2463.46	31.9951	3.15599	250	Promoter (<=1kb)	6	17281361	17293871	12511	1	221662	ENST00000379052.10	0	ENSG00000112183	RBM24	RNA binding motif protein 24	Promoter	0.833815	0.12586
HS578t_HS578t_1_peak_17682	chr2	229243957	229244457	501	*	1	1480.92	13.7083	3.81072	250	Intron (ENST00000482518.6/55022, intron 1 of 2)	2	228850526	229245060	394535	2	55022	ENST00000482518.6	603	ENSG00000153823	PID1	PID1	Intron	5.56282	9.81022e-05
BT549_BT549_1_peak_18098	chr6	17574827	17575327	501	*	5	329.16	20.4441	1.61642	250	Distal Intergenic	6	17600302	17611715	11414	1	51439	ENST00000259963.4	-24975	ENSG00000137414	FAM8A1	family with sequence similarity 8 member A1	Distal	0.818963	0.2619
BT549_BT549_1_peak_18115	chr6	18043112	18043612	501	*	7	703.41	33.402	3.28429	250	Distal Intergenic	6	17763693	17987635	223943	2	63971	ENST00000259711.11	-55477	ENSG00000137177	KIF13A	kinesin family member 13A	Distal	0.945214	0.171247
BT549_BT549_1_peak_18129	chr6	18596165	18596665	501	*	7	477.063	25.9745	2.38758	250	Intron (ENST00000637804.1/105374956, intron 4 of 5)	6	18571784	18571880	97	1	693125	ENST00000385041.1	24381	ENSG00000207775	MIR548A1	microRNA 548a-1	Intron	0.395978	0.465488
BT549_BT549_1_peak_18152	chr6	20291624	20292124	501	*	7	756.604	30.4398	2.96533	250	Intron (ENST00000449143.2/ENST00000449143.2, intron 1 of 2)	6	20099684	20212469	112786	2	154141	ENST00000324607.8	-79155	ENSG00000172197	MBOAT1	membrane bound O-acyltransferase domain containing 1	Intron	0.599904	0.275441
BT549_BT549_1_peak_18161	chr6	21109754	21110254	501	*	4	296.535	23.5016	2.04916	250	Intron (ENST00000274695.8/54901, intron 13 of 15)	6	21200812	21231441	30630	1	54901	ENST00000476517.1	-90558	ENSG00000145996	CDKAL1	CDK5 regulatory subunit associated protein 1 like 1	Intron	1.6857	0.00762978
BT549_BT549_1_peak_18176	chr6	21946216	21946716	501	*	4	783.805	25.2001	2.28294	250	Intron (ENST00000671160.1/401237, intron 3 of 7)	6	21954422	22195127	240706	1	401237	ENST00000651007.1	-7706	NA	CASC15	cancer susceptibility 15	Intron	1.80587	0.131181
BT549_BT549_1_peak_18177	chr6	21998925	21999425	501	*	4	355.113	22.5617	1.91762	250	Exon (ENST00000662510.1/401237, exon 4 of 4)	6	21978973	22194227	215255	1	401237	ENST00000670293.1	19952	NA	CASC15	cancer susceptibility 15	Exon	0.53165	0.628279
BT549_BT549_1_peak_182	chr1	2441666	2442166	501	*	3	1010.96	20.4441	1.61642	250	Intron (ENST00000609981.5/9651, intron 2 of 3)	1	2425980	2479804	53825	1	9651	ENST00000609981.5	15686	ENSG00000149527	PLCH2	phospholipase C eta 2	Intron	1.41442	0.0674711
BT549_BT549_1_peak_18202	chr6	24126726	24127226	501	*	3	363.766	24.3781	2.17037	250	Intron (ENST00000378478.5/140767, intron 1 of 3)	6	24126240	24145876	19637	1	140767	ENST00000378477.2	486	ENSG00000152954	NRSN1	neurensin 1	Intron	0.770694	0.20356
HS578t_HS578t_2_peak_20491	chr3	70075050	70075550	501	*	1	1170.95	12.476	3.21163	250	Exon (ENST00000641457.1/101927152, exon 5 of 5)	3	70012354	70014763	2410	1	101927152	ENST00000671630.1	62696	ENSG00000240405	SAMMSON	SAMMSON	Exon	5.56229	1.0851e-05
BT549_BT549_1_peak_18210	chr6	24494580	24495080	501	*	8	2140.82	33.402	3.28429	250	Promoter (<=1kb)	6	24494867	24533757	38891	1	7915	ENST00000491546.5	0	ENSG00000112294	ALDH5A1	aldehyde dehydrogenase 5 family member A1	Promoter	0.22788	0.662364
BT549_BT549_1_peak_18222	chr6	24910797	24911297	501	*	6	1725.6	26.707	2.48551	250	Promoter (<=1kb)	6	24839994	24910885	70892	2	9750	ENST00000647136.1	0	ENSG00000111913	RIPOR2	RHO family interacting cell polarization regulator 2	Promoter	0.185543	0.796046
BT549_BT549_1_peak_18240	chr6	25652162	25652662	501	*	5	773.529	26.707	2.48551	250	Promoter (<=1kb)	6	25652201	25701774	49574	1	10590	ENST00000612225.4	0	ENSG00000079689	SCGN	secretagogin, EF-hand calcium binding protein	Promoter	0.148324	0.847572
BT549_BT549_1_peak_18247	chr6	26028804	26029304	501	*	3	1164.85	27.4023	2.57706	250	Promoter (1-2kb)	6	26026815	26027252	438	2	8366	ENST00000377745.3	-1552	ENSG00000278705	H4C2	H4 clustered histone 2	Promoter	0.720715	0.451059
BT549_BT549_1_peak_18255	chr6	26126065	26126565	501	*	4	645.357	28.6965	2.74499	250	Intron (ENST00000377791.3/ENST00000377791.3, intron 1 of 1)	6	26123356	26123926	571	2	8347	ENST00000396984.1	-2139	ENSG00000180596	H2BC4	H2B clustered histone 4	Intron	0.169889	0.818754
BT549_BT549_1_peak_18258	chr6	26188756	26189256	501	*	8	1061.53	29.3016	2.82231	250	Promoter (<=1kb)	6	26188710	26189112	403	2	8360	ENST00000614247.2	0	ENSG00000277157	H4C4	H4 clustered histone 4	Promoter	-0.737435	0.376923
BT549_BT549_1_peak_18309	chr6	27097120	27097620	501	*	6	1073.5	32.479	3.21388	250	Distal Intergenic	6	27132316	27132795	480	2	8970	ENST00000339812.3	35175	ENSG00000124635	H2BC11	H2B clustered histone 11	Distal	0.749211	0.458023
BT549_BT549_1_peak_18340	chr6	27668459	27668959	501	*	6	533.231	24.3781	2.17037	250	Distal Intergenic	6	27694035	27711354	17320	1	100507173	ENST00000628328.3	-25076	ENSG00000281706	LINC01012	long intergenic non-protein coding RNA 1012	Distal	-0.0181811	0.985175
BT549_BT549_1_peak_18356	chr6	27830859	27831359	501	*	6	1642.88	27.4023	2.57706	250	3' UTR	6	27831174	27831560	387	2	8362	ENST00000611927.2	201	ENSG00000273542	H4C12	H4 clustered histone 12	3'	0.333909	0.680023
BT549_BT549_1_peak_18360	chr6	27867374	27867874	501	*	3	4787.2	33.402	3.28429	250	Promoter (<=1kb)	6	27866792	27867588	797	2	3009	ENST00000331442.5	0	ENSG00000184357	H1-5	H1.5 linker histone, cluster member	Promoter	-0.69244	0.462095
BT549_BT549_1_peak_1839	chr1	41020800	41021300	501	*	3	511.302	19.2321	1.44153	250	5' UTR	1	41015597	41021715	6119	2	200172	ENST00000302946.12	415	ENSG00000171790	SLFNL1	schlafen like 1	5'	-0.675171	0.430814
BT549_BT549_1_peak_18394	chr6	28789527	28790027	501	*	6	476.976	25.9745	2.38758	250	Distal Intergenic	6	28859625	28863350	3726	2	401242	ENST00000440244.1	73323	ENSG00000225595	LINC01623	long intergenic non-protein coding RNA 1623	Distal	0.237132	0.77585
BT549_BT549_1_peak_18398	chr6	28809926	28810426	501	*	4	510.896	22.5617	1.91762	250	Distal Intergenic	6	28859625	28863350	3726	2	401242	ENST00000440244.1	52924	ENSG00000225595	LINC01623	long intergenic non-protein coding RNA 1623	Distal	0.599378	0.57715
BT549_BT549_1_peak_18401	chr6	28837259	28837759	501	*	6	579.811	24.3781	2.17037	250	Distal Intergenic	6	28859625	28863350	3726	2	401242	ENST00000440244.1	25591	ENSG00000225595	LINC01623	long intergenic non-protein coding RNA 1623	Distal	-0.448476	0.357364
BT549_BT549_1_peak_18406	chr6	28881186	28881686	501	*	6	383.333	21.5474	1.77401	250	Distal Intergenic	6	28896530	28897322	793	1	414760	ENST00000444986.1	-14844	ENSG00000224157	HCG14	HLA complex group 14	Distal	0.583242	0.515553
BT549_BT549_1_peak_18412	chr6	28950842	28951342	501	*	7	450.62	25.9745	2.38758	250	Distal Intergenic	6	28903002	28923988	20987	2	5987	ENST00000377194.7	-26854	ENSG00000204713	TRIM27	tripartite motif containing 27	Distal	0.305726	0.583836
BT549_BT549_1_peak_18433	chr6	30006920	30007420	501	*	2	462.401	19.2321	1.44153	250	Exon (ENST00000462773.6/3137, exon 3 of 7)	6	30006606	30009539	2934	1	3137	ENST00000494367.1	314	ENSG00000204622	HLA-J	major histocompatibility complex, class I, J (pseudogene)	Exon	-0.409042	0.765319
BT549_BT549_1_peak_18459	chr6	30646914	30647414	501	*	2	1636.85	28.6965	2.74499	250	Promoter (<=1kb)	6	30647039	30651315	4277	1	221545	ENST00000484551.1	0	ENSG00000204564	C6orf136	chromosome 6 open reading frame 136	Promoter	-0.499826	0.290603
BT549_BT549_1_peak_18470	chr6	30725938	30726438	501	*	5	408.866	20.4441	1.61642	250	Distal Intergenic	6	30721699	30725426	3728	1	203068	ENST00000396384.1	4239	ENSG00000196230	TUBB	tubulin beta class I	Distal	0.793791	0.101792
BT549_BT549_1_peak_18484	chr6	31070647	31071147	501	*	6	307.672	20.4441	1.61642	250	Distal Intergenic	6	31054330	31056790	2461	1	285834	ENST00000646461.1	16317	ENSG00000228789	HCG22	HLA complex group 22 (gene/pseudogene)	Distal	-0.92737	0.186322
BT549_BT549_1_peak_1853	chr1	41574014	41574514	501	*	7	367.583	24.3781	2.17037	250	Intron (ENST00000643665.1/59269, intron 4 of 7)	1	41510230	41579900	69671	2	59269	ENST00000460604.1	5386	ENSG00000127124	HIVEP3	HIVEP zinc finger 3	Intron	-0.295298	0.702405
BT549_BT549_1_peak_18568	chr6	33427423	33427923	501	*	4	362.605	22.5617	1.91762	250	Promoter (<=1kb)	6	33428033	33432252	4220	1	8831	ENST00000637721.1	-110	ENSG00000197283	SYNGAP1	synaptic Ras GTPase activating protein 1	Promoter	-0.243056	0.662236
BT549_BT549_1_peak_18641	chr6	36874799	36875299	501	*	8	1724.94	30.9768	3.03193	250	Promoter (<=1kb)	6	36854829	36874803	19975	2	51645	ENST00000373699.6	0	ENSG00000137168	PPIL1	peptidylprolyl isomerase like 1	Promoter	0.151177	0.771012
BT549_BT549_1_peak_18667	chr6	37576415	37576915	501	*	6	453.341	21.5474	1.77401	250	Distal Intergenic	6	37555365	37555422	58	2	100616413	ENST00000579627.1	-20993	ENSG00000263926	MIR4462	microRNA 4462	Distal	0.860329	0.246759
BT549_BT549_1_peak_1867	chr1	42380533	42381033	501	*	6	1771.99	31.9951	3.15599	250	Promoter (<=1kb)	1	42380792	42424232	43441	1	284716	ENST00000431473.4	0	ENSG00000177181	RIMKLA	ribosomal modification protein rimK like family member A	Promoter	-0.0962794	0.913817
BT549_BT549_1_peak_18710	chr6	41427804	41428304	501	*	6	747.843	23.5016	2.04916	250	Distal Intergenic	6	41499033	41508727	9695	1	103106903	ENST00000660223.1	-70729	ENSG00000226917	LINC01276	long intergenic non-protein coding RNA 1276	Distal	-0.967308	0.208232
BT549_BT549_1_peak_18713	chr6	41505189	41505689	501	*	3	522.226	21.5474	1.77401	250	Intron (ENST00000660223.1/103106903, intron 4 of 5)	6	41502444	41519852	17409	1	103106903	ENST00000416951.5	2745	ENSG00000226917	LINC01276	long intergenic non-protein coding RNA 1276	Intron	0.805224	0.14285
BT549_BT549_1_peak_18826	chr6	44735448	44735948	501	*	6	489.722	21.5474	1.77401	250	Intron (ENST00000671451.1/ENST00000671451.1, intron 1 of 2)	6	44829767	44955510	125744	2	8464	ENST00000371458.1	219562	ENSG00000196284	SUPT3H	SPT3 homolog, SAGA and STAGA complex component	Intron	0.643532	0.461713
BT549_BT549_1_peak_18861	chr6	46848865	46849365	501	*	7	675.019	27.4023	2.57706	250	Distal Intergenic	6	46859468	46863304	3837	2	221395	ENST00000498632.1	13939	ENSG00000069122	ADGRF5	adhesion G protein-coupled receptor F5	Distal	0.640007	0.247258
BT549_BT549_1_peak_18872	chr6	47146376	47146876	501	*	5	454.663	25.2001	2.28294	250	Distal Intergenic	6	47012787	47042350	29564	2	266977	ENST00000471487.5	-104026	ENSG00000153292	ADGRF1	adhesion G protein-coupled receptor F1	Distal	1.42431	0.0729976
HS578t_HS578t_2_peak_92442	chrX	21638275	21638775	501	*	1	517.43	10.655	2.58211	250	Intron (ENST00000642501.1/22866, intron 18 of 18)	23	21643396	21652890	9495	1	22866	ENST00000643484.1	-4621	ENSG00000149970	CNKSR2	CNKSR2	Intron	5.55998	0.000226359
BT549_BT549_1_peak_18898	chr6	48766297	48766797	501	*	3	442.14	22.5617	1.91762	250	Intron (ENST00000657524.1/ENST00000657524.1, intron 2 of 2)	6	48069213	48111078	41866	2	442213	ENST00000661865.1	-655219	ENSG00000244694	PTCHD4	patched domain containing 4	Intron	1.23835	0.125595
HS578t_HS578t_2_peak_48274	chr7	124103926	124104426	501	*	1	653.766	11.8952	3.01275	250	Intron (ENST00000667657.1/ENST00000667657.1, intron 1 of 9)	7	124030921	124033067	2147	2	730130	ENST00000455783.3	-70859	ENSG00000234224	TMEM229A	TMEM229A	Intron	5.55993	0.00523092
BT549_BT549_1_peak_18914	chr6	52049211	52049711	501	*	3	210.275	17.8843	1.24562	250	Intron (ENST00000371117.8/5314, intron 22 of 66)	6	51720849	52087610	366762	2	5314	ENST00000340994.4	37899	ENSG00000170927	PKHD1	PKHD1 ciliary IPT domain containing fibrocystin/polyductin	Intron	0.198302	0.763783
BT549_BT549_1_peak_18952	chr6	53496768	53497268	501	*	5	577.719	27.4023	2.57706	250	Distal Intergenic	6	53498142	53501350	3209	2	2729	ENST00000515580.1	4082	ENSG00000001084	GCLC	glutamate-cysteine ligase catalytic subunit	Distal	1.76871	0.00114788
BT549_BT549_1_peak_19003	chr6	56962409	56962909	501	*	1	254.111	19.2321	1.44153	250	Intron (ENST00000370746.8/221336, intron 1 of 6)	6	56955372	57015160	59789	1	221336	ENST00000370745.1	7037	ENSG00000151917	BEND6	BEN domain containing 6	Intron	1.80273	0.0525685
BT549_BT549_1_peak_19014	chr6	57961172	57961672	501	*	8	1363.55	31.9951	3.15599	250	Promoter (<=1kb)	6	57959029	57961345	2317	2	106660613	ENST00000635948.1	0	ENSG00000283352	LINC00680-GUSBP4	LINC00680-GUSBP4 readthrough	Promoter	-0.294596	0.397844
BT549_BT549_1_peak_19036	chr6	68635096	68635596	501	*	7	2080.67	33.402	3.28429	250	Promoter (<=1kb)	6	68632331	68635133	2803	2	101928307	ENST00000419979.2	0	NA	LOC101928307	uncharacterized LOC101928307	Promoter	0.26954	0.76871
BT549_BT549_1_peak_19037	chr6	69232805	69233305	501	*	8	717.702	30.4398	2.96533	250	Promoter (<=1kb)	6	69233034	69239226	6193	1	577	ENST00000604969.1	0	ENSG00000135298	ADGRB3	adhesion G protein-coupled receptor B3	Promoter	-0.239309	0.755369
BT549_BT549_1_peak_19042	chr6	69867266	69867766	501	*	8	1187.34	26.707	2.48551	250	Promoter (<=1kb)	6	69867416	69879902	12487	1	1310	ENST00000478620.2	0	ENSG00000082293	COL19A1	collagen type XIX alpha 1 chain	Promoter	-0.168264	0.799496
BT549_BT549_1_peak_19049	chr6	70884265	70884765	501	*	6	549.319	25.2001	2.28294	250	Intron (ENST00000230053.11/135152, intron 2 of 3)	6	70857213	70956429	99217	2	135152	ENST00000615536.1	71664	ENSG00000112309	B3GAT2	beta-1,3-glucuronyltransferase 2	Intron	0.135538	0.810753
BT549_BT549_1_peak_19072	chr6	71886655	71887155	501	*	5	1429.64	28.0644	2.66332	250	Promoter (<=1kb)	6	71886703	72264004	377302	1	22999	ENST00000370419.6	0	ENSG00000079841	RIMS1	regulating synaptic membrane exocytosis 1	Promoter	0.906113	0.373844
BT549_BT549_1_peak_19111	chr6	74657002	74657502	501	*	2	361.229	22.5617	1.91762	250	Intron (ENST00000435946.1/101928516, intron 2 of 3)	6	75089160	75101911	12752	2	1303	ENST00000511023.1	444409	ENSG00000111799	COL12A1	collagen type XII alpha 1 chain	Intron	1.33544	0.24334
HS578t_HS578t_1_peak_83044	chr16	50183206	50183706	501	*	1	751.859	10.3244	2.61055	250	Intron (ENST00000436909.8/64282, intron 2 of 12)	16	50154161	50235306	81146	1	64282	ENST00000562717.1	29045	ENSG00000121274	TENT4B	TENT4B	Intron	5.55962	1.46692e-05
HS578t_HS578t_1_peak_69493	chr11	105621961	105622461	501	*	1	709.761	10.6681	2.73536	250	Intron (ENST00000393125.6/2893, intron 3 of 10)	11	105610998	105982089	371092	1	2893	ENST00000530497.1	10963	ENSG00000152578	GRIA4	GRIA4	Intron	5.54951	0.00128231
HS578t_HS578t_2_peak_16406	chr2	214604833	214605333	501	*	1	849.155	12.1926	3.11483	250	Intron (ENST00000412896.5/ENST00000412896.5, intron 2 of 3)	2	214510196	214536890	26695	1	100885780	ENST00000416430.1	94637	ENSG00000224257	VWC2L-IT1	VWC2L-IT1	Intron	5.54875	1.01172e-06
BT549_BT549_1_peak_19200	chr6	82040547	82041047	501	*	6	370.71	22.5617	1.91762	250	Intron (ENST00000667666.1/102724168, intron 3 of 3)	6	81844604	82101765	257162	2	102724168	ENST00000666226.1	60718	NA	LINC02542	long intergenic non-protein coding RNA 2542	Intron	-0.161181	0.795373
BT549_BT549_1_peak_19227	chr6	83708671	83709171	501	*	4	1853.82	30.4398	2.96533	250	Promoter (<=1kb)	6	83665514	83708713	43200	2	9892	ENST00000519825.5	0	ENSG00000065609	SNAP91	synaptosome associated protein 91	Promoter	0.571674	0.683451
BT549_BT549_1_peak_1923	chr1	44553697	44554197	501	*	7	382.914	23.5016	2.04916	250	Intron (ENST00000355387.6/55182, intron 2 of 14)	1	44545493	44545552	60	1	100847089	ENST00000581357.1	8204	ENSG00000263381	MIR5584	microRNA 5584	Intron	0.987915	0.0151857
BT549_BT549_1_peak_19232	chr6	84027713	84028213	501	*	8	1468.1	33.402	3.28429	250	Distal Intergenic	6	84033772	84090881	57110	1	112609	ENST00000257776.5	-5559	ENSG00000135324	MRAP2	melanocortin 2 receptor accessory protein 2	Distal	-0.234563	0.801209
BT549_BT549_1_peak_19242	chr6	84768600	84769100	501	*	4	1515.82	33.402	3.28429	250	Exon (ENST00000660317.1/ENST00000660317.1, exon 1 of 2)	6	84732496	84764598	32103	2	9096	ENST00000369663.10	-4002	ENSG00000112837	TBX18	T-box transcription factor 18	Exon	-0.23263	0.881365
BT549_BT549_1_peak_19304	chr6	88587092	88587592	501	*	1	565.002	20.4441	1.61642	250	Distal Intergenic	6	88612719	88963409	350691	2	8732	ENST00000369475.7	375817	ENSG00000111880	RNGTT	RNA guanylyltransferase and 5'-phosphatase	Distal	1.80738	0.0140955
BT549_BT549_1_peak_19309	chr6	89117411	89117911	501	*	7	1347.06	27.4023	2.57706	250	Promoter (<=1kb)	6	89105481	89117975	12495	2	135295	ENST00000517387.1	64	ENSG00000154548	SRSF12	serine and arginine rich splicing factor 12	Promoter	-0.175558	0.779835
BT549_BT549_1_peak_19318	chr6	89372002	89372502	501	*	8	348.33	19.2321	1.44153	250	Exon (ENST00000369415.9/58528, exon 6 of 7)	6	89326625	89352722	26098	2	51465	ENST00000435041.3	-19280	ENSG00000198833	UBE2J1	ubiquitin conjugating enzyme E2 J1	Exon	-0.0652196	0.889927
BT549_BT549_1_peak_19321	chr6	89432855	89433355	501	*	8	819.924	25.9745	2.38758	250	Promoter (<=1kb)	6	89433152	89633821	200670	1	22881	ENST00000339746.9	0	ENSG00000135299	ANKRD6	ankyrin repeat domain 6	Promoter	-0.214803	0.687271
BT549_BT549_1_peak_19338	chr6	90610872	90611372	501	*	4	2163.85	29.882	2.89557	250	Distal Intergenic	6	90513579	90587072	73494	2	6885	ENST00000369329.8	-23800	ENSG00000135341	MAP3K7	mitogen-activated protein kinase kinase kinase 7	Distal	-0.232907	0.837702
HS578t_HS578t_1_peak_38492	chr5	170893107	170893607	501	*	1	635.247	10.9918	2.85261	250	Intron (ENST00000443155.5/64901, intron 4 of 6)	5	170881839	170896238	14400	1	64901	ENST00000523727.1	11268	ENSG00000204764	RANBP17	RANBP17	Intron	5.54441	2.68709e-07
BT549_BT549_1_peak_19354	chr6	95091731	95092231	501	*	6	357.175	22.5617	1.91762	250	Distal Intergenic	6	95575183	95577450	2268	2	101927288	ENST00000564541.1	485219	ENSG00000261366	MANEA-DT	MANEA divergent transcript	Distal	0.210227	0.729628
BT549_BT549_1_peak_19386	chr6	99119338	99119838	501	*	5	374.189	22.5617	1.91762	250	Distal Intergenic	6	99124609	99124696	88	1	100616347	ENST00000579940.1	-4771	ENSG00000265226	MIR548AI	microRNA 548ai	Distal	0.339917	0.522405
BT549_BT549_1_peak_194	chr1	2474594	2475094	501	*	2	371.272	20.4441	1.61642	250	Promoter (1-2kb)	1	2476289	2505532	29244	1	9651	ENST00000378486.8	-1195	ENSG00000149527	PLCH2	phospholipase C eta 2	Promoter	0.255631	0.725383
BT549_BT549_1_peak_19400	chr6	99603570	99604070	501	*	4	1079.68	25.9745	2.38758	250	Distal Intergenic	6	99606774	99615578	8805	1	59336	ENST00000369214.2	-2704	ENSG00000112238	PRDM13	PR/SET domain 13	Distal	0.535331	0.595321
BT549_BT549_1_peak_19404	chr6	99822660	99823160	501	*	6	388.833	24.3781	2.17037	250	Distal Intergenic	6	99993934	100076413	82480	1	728012	ENST00000664329.1	-170774	ENSG00000229315	MCHR2-AS1	MCHR2 antisense RNA 1	Distal	0.759232	0.132079
BT549_BT549_1_peak_19406	chr6	99868008	99868508	501	*	6	540.744	23.5016	2.04916	250	Distal Intergenic	6	99993934	100076413	82480	1	728012	ENST00000664329.1	-125426	ENSG00000229315	MCHR2-AS1	MCHR2 antisense RNA 1	Distal	0.687257	0.226624
BT549_BT549_1_peak_19445	chr6	103266685	103267185	501	*	3	810.688	25.9745	2.38758	250	Distal Intergenic	6	101928143	102035541	107399	1	2898	ENST00000487161.1	1338542	ENSG00000164418	GRIK2	glutamate ionotropic receptor kainate type subunit 2	Distal	0.613958	0.718919
BT549_BT549_1_peak_19455	chr6	104533588	104534088	501	*	5	393.107	17.8843	1.24562	250	Distal Intergenic	6	104729170	104732370	3201	2	57531	ENST00000518228.1	198282	ENSG00000085382	HACE1	HECT domain and ankyrin repeat containing E3 ubiquitin protein ligase 1	Distal	0.963663	0.198851
BT549_BT549_1_peak_19456	chr6	104566484	104566984	501	*	1	730.572	22.5617	1.91762	250	Distal Intergenic	6	104729170	104732370	3201	2	57531	ENST00000518228.1	165386	ENSG00000085382	HACE1	HECT domain and ankyrin repeat containing E3 ubiquitin protein ligase 1	Distal	1.69761	0.116652
BT549_BT549_1_peak_19469	chr6	105459780	105460280	501	*	2	470.272	24.3781	2.17037	250	Intron (ENST00000650898.1/ENST00000650898.1, intron 1 of 1)	6	105277270	105454062	176793	2	5550	ENST00000369110.8	-5718	ENSG00000085377	PREP	prolyl endopeptidase	Intron	0.362974	0.645844
BT549_BT549_1_peak_19470	chr6	105483475	105483975	501	*	1	419.065	20.4441	1.61642	250	Intron (ENST00000651879.1/ENST00000651879.1, intron 1 of 2)	6	105277270	105454062	176793	2	5550	ENST00000369110.8	-29413	ENSG00000085377	PREP	prolyl endopeptidase	Intron	1.37157	0.138641
BT549_BT549_2_peak_11593	chr4	146585789	146586289	501	*	3	401.607	24.9765	1.99387	250	Distal Intergenic	4	146638893	146642474	3582	1	5458	ENST00000281321.3	-52604	ENSG00000151615	POU4F2	POU4F2	Distal	5.54156	3.61672e-14
BT549_BT549_1_peak_19481	chr6	105797987	105798487	501	*	5	470.789	19.2321	1.44153	250	Intron (ENST00000644129.1/ENST00000644129.1, intron 3 of 3)	6	105993463	106109939	116477	1	639	ENST00000652320.1	-194976	ENSG00000057657	PRDM1	PR/SET domain 1	Intron	0.270147	0.738446
BT549_BT549_1_peak_19511	chr6	106871986	106872486	501	*	6	567.695	21.5474	1.77401	250	Distal Intergenic	6	106746347	106788148	41802	2	100422737	ENST00000658326.1	-83838	ENSG00000235142	LINC02532	long intergenic non-protein coding RNA 2532	Distal	-1.27365	0.044651
BT549_BT549_1_peak_19513	chr6	106975137	106975637	501	*	4	2257.07	30.4398	2.96533	250	Promoter (<=1kb)	6	106973387	106975162	1776	2	100133941	ENST00000621311.1	0	ENSG00000272398	CD24	CD24 molecule	Promoter	-0.363844	0.339667
BT549_BT549_1_peak_19525	chr6	108113433	108113933	501	*	6	365.44	21.5474	1.77401	250	Intron (ENST00000440575.6/28962, intron 2 of 6)	6	108123457	108157875	34419	1	100287366	ENST00000658282.1	-9524	ENSG00000225174	OSTM1-AS1	OSTM1 antisense RNA 1	Intron	0.772044	0.181421
BT549_BT549_1_peak_19530	chr6	108165170	108165670	501	*	3	585.687	19.2321	1.44153	250	Promoter (<=1kb)	6	108044831	108165840	121010	2	28962	ENST00000440575.6	170	ENSG00000081087	OSTM1	osteoclastogenesis associated transmembrane protein 1	Promoter	0.539861	0.554436
BT549_BT549_1_peak_19539	chr6	108945764	108946264	501	*	2	331.673	17.8843	1.24562	250	Intron (ENST00000368972.7/84071, intron 11 of 16)	6	108959460	108965117	5658	1	84071	ENST00000481850.1	-13196	ENSG00000118690	ARMC2	armadillo repeat containing 2	Intron	0.433184	0.727781
BT549_BT549_1_peak_19555	chr6	109978441	109978941	501	*	4	336.698	21.5474	1.77401	250	Promoter (<=1kb)	6	109978256	109980718	2463	1	2830	ENST00000414000.3	185	ENSG00000146360	GPR6	G protein-coupled receptor 6	Promoter	0.0107726	0.991787
BT549_BT549_1_peak_19561	chr6	110399612	110400112	501	*	1	868.455	23.5016	2.04916	250	Intron (ENST00000368923.8/8528, intron 3 of 3)	6	110391771	110415562	23792	2	8528	ENST00000368923.8	15450	ENSG00000203797	DDO	D-aspartate oxidase	Intron	2.18732	0.0105936
BT549_BT549_1_peak_19578	chr6	111478673	111479173	501	*	4	362.55	22.5617	1.91762	250	Intron (ENST00000434009.5/5980, intron 1 of 33)	6	111299031	111482919	183889	2	5980	ENST00000434009.5	3746	ENSG00000009413	REV3L	REV3 like, DNA directed polymerase zeta catalytic subunit	Intron	0.402495	0.607632
BT549_BT549_1_peak_19612	chr6	112640804	112641304	501	*	2	296.016	21.5474	1.77401	250	Distal Intergenic	6	112347330	112351294	3965	1	442247	ENST00000441065.3	293474	ENSG00000251258	RFPL4B	ret finger protein like 4B	Distal	1.33609	0.137917
BT549_BT549_1_peak_19616	chr6	112839602	112840102	501	*	3	207.948	19.2321	1.44153	250	Distal Intergenic	6	112347330	112351294	3965	1	442247	ENST00000441065.3	492272	ENSG00000251258	RFPL4B	ret finger protein like 4B	Distal	1.66074	0.151153
BT549_BT549_1_peak_19621	chr6	113352429	113352929	501	*	6	1183.88	25.9745	2.38758	250	Distal Intergenic	6	113428551	113432641	4091	2	105377957	ENST00000430728.1	79712	ENSG00000232316	LINC02518	long intergenic non-protein coding RNA 2518	Distal	1.74902	0.00831556
MDAMB231_MDAMB231_1_peak_34846	chr15	87354803	87355303	501	*	3	321.254	37.1287	0.478271	250	Intron (ENST00000665121.1/ENST00000665121.1, intron 4 of 4)	15	87576929	87579866	2938	1	145978	ENST00000560153.2	-221626	ENSG00000259527	LINC00052	LINC00052	Intron	5.5415	1.80977e-08
BT549_BT549_1_peak_1966	chr1	46037002	46037502	501	*	6	485.141	21.5474	1.77401	250	Distal Intergenic	1	46033868	46034420	553	1	23139	ENST00000492813.1	3134	ENSG00000086015	MAST2	microtubule associated serine/threonine kinase 2	Distal	-0.253754	0.720163
BT549_BT549_1_peak_19665	chr6	116210981	116211481	501	*	6	790.578	30.4398	2.96533	250	Intron (ENST00000319550.9/221294, intron 6 of 11)	6	116249964	116254075	4112	2	23270	ENST00000420283.3	42594	ENSG00000187189	TSPYL4	TSPY like 4	Intron	-0.19208	0.838783
BT549_BT549_1_peak_19672	chr6	116397418	116397918	501	*	4	296.884	20.4441	1.61642	250	Promoter (1-2kb)	6	116399395	116463696	64302	1	29940	ENST00000644499.1	-1477	ENSG00000111817	DSE	dermatan sulfate epimerase	Promoter	0.817801	0.46754
BT549_BT549_1_peak_19685	chr6	116876896	116877396	501	*	5	946.584	24.3781	2.17037	250	Promoter (<=1kb)	6	116877212	116923528	46317	1	222546	ENST00000487683.5	0	ENSG00000185002	RFX6	regulatory factor X6	Promoter	-0.22608	0.778877
BT549_BT549_1_peak_19687	chr6	116969166	116969666	501	*	4	731.069	24.3781	2.17037	250	Distal Intergenic	6	116884789	116918110	33322	1	222546	ENST00000471966.1	84377	ENSG00000185002	RFX6	regulatory factor X6	Distal	0.548157	0.262575
BT549_BT549_1_peak_19714	chr6	117829780	117830280	501	*	7	760.081	28.6965	2.74499	250	Distal Intergenic	6	117907264	118317671	410408	1	222553	ENST00000360388.9	-76984	ENSG00000196376	SLC35F1	solute carrier family 35 member F1	Distal	1.70531	0.00485848
BT549_BT549_1_peak_19719	chr6	117906871	117907371	501	*	6	2462.77	31.9951	3.15599	250	Promoter (<=1kb)	6	117907264	118317671	410408	1	222553	ENST00000360388.9	0	ENSG00000196376	SLC35F1	solute carrier family 35 member F1	Promoter	0.254247	0.801685
BT549_BT549_1_peak_19745	chr6	119145105	119145605	501	*	2	529.756	21.5474	1.77401	250	Intron (ENST00000518570.2/ENST00000518570.2, intron 3 of 4)	6	118959830	119149141	189312	2	79632	ENST00000475529.7	3536	ENSG00000111879	FAM184A	family with sequence similarity 184 member A	Intron	-0.0362379	0.976522
BT549_BT549_1_peak_19747	chr6	119307990	119308490	501	*	5	732.238	28.0644	2.66332	250	Intron (ENST00000368468.4/4121, intron 2 of 12)	6	119177205	119349761	172557	2	4121	ENST00000368468.4	41271	ENSG00000111885	MAN1A1	mannosidase alpha class 1A member 1	Intron	1.40848	0.0408083
BT549_BT549_1_peak_19759	chr6	120077441	120077941	501	*	4	624.355	23.5016	2.04916	250	Distal Intergenic	6	120015179	120015257	79	1	100422951	ENST00000579460.1	62262	ENSG00000265725	MIR3144	microRNA 3144	Distal	-0.2412	0.734792
BT549_BT549_1_peak_19783	chr6	121666648	121667148	501	*	5	750.583	27.4023	2.57706	250	Distal Intergenic	6	121437499	121448812	11314	1	2697	ENST00000647564.1	229149	ENSG00000152661	GJA1	gap junction protein alpha 1	Distal	1.78067	0.0279941
HS578t_HS578t_1_peak_71758	chr12	43208597	43209097	501	*	1	2014.22	14.6301	4.12283	250	Distal Intergenic	12	43155315	43163110	7796	1	105369740	ENST00000553211.1	53282	ENSG00000258331	LINC02461	LINC02461	Distal	5.53313	1.5415e-06
BT549_BT549_1_peak_1979	chr1	46278686	46279186	501	*	4	420.566	21.5474	1.77401	250	3' UTR	1	46261196	46281161	19966	2	10489	ENST00000496156.5	1975	ENSG00000132128	LRRC41	leucine rich repeat containing 41	3'	-0.466603	0.445182
BT549_BT549_1_peak_19792	chr6	121882245	121882745	501	*	3	660.698	22.5617	1.91762	250	Distal Intergenic	6	121437499	121448812	11314	1	2697	ENST00000647564.1	444746	ENSG00000152661	GJA1	gap junction protein alpha 1	Distal	1.90441	0.0987822
BT549_BT549_1_peak_19795	chr6	122033472	122033972	501	*	8	452.368	23.5016	2.04916	250	Distal Intergenic	6	122399551	122433119	33569	1	3298	ENST00000452194.5	-365579	ENSG00000025156	HSF2	heat shock transcription factor 2	Distal	0.00152997	0.997964
BT549_BT549_1_peak_19803	chr6	122530397	122530897	501	*	8	540.245	25.9745	2.38758	250	Intron (ENST00000615438.4/5570, intron 2 of 7)	6	122482088	122633330	151243	1	5570	ENST00000583007.2	48309	ENSG00000135549	PKIB	cAMP-dependent protein kinase inhibitor beta	Intron	0.572042	0.133742
BT549_BT549_1_peak_19805	chr6	122610243	122610743	501	*	8	2119.92	33.843	3.28429	250	Promoter (<=1kb)	6	122610405	122726373	115969	1	5570	ENST00000368452.7	0	ENSG00000135549	PKIB	cAMP-dependent protein kinase inhibitor beta	Promoter	0.0468077	0.952413
BT549_BT549_1_peak_19811	chr6	122995932	122996432	501	*	4	1559.18	26.707	2.48551	250	Promoter (<=1kb)	6	122996235	123072925	76691	1	134829	ENST00000275162.10	0	ENSG00000146352	CLVS2	clavesin 2	Promoter	0.802787	0.453878
BT549_BT549_1_peak_19859	chr6	125995915	125996415	501	*	8	297.775	21.5474	1.77401	250	5' UTR	6	125986914	125998098	11185	1	60487	ENST00000489934.1	9001	ENSG00000066651	TRMT11	tRNA methyltransferase 11 homolog	5'	0.135436	0.790328
HS578t_HS578t_1_peak_71397	chr12	22527958	22528458	501	*	2	840.071	11.147	2.9087	250	Intron (ENST00000661495.1/ENST00000661495.1, intron 1 of 3)	12	22518096	22525697	7602	2	9847	ENST00000540703.1	-2261	ENSG00000111731	C2CD5	C2CD5	Intron	5.52759	4.1658e-10
BT549_BT549_1_peak_19942	chr6	130178623	130179123	501	*	7	1733.42	33.402	3.28429	250	Intron (ENST00000439090.7/154075, intron 7 of 11)	6	130175835	130184632	8798	2	154075	ENST00000526886.5	5509	ENSG00000164483	SAMD3	sterile alpha motif domain containing 3	Intron	0.571751	0.435555
HS578t_HS578t_1_peak_31926	chr4	170672585	170673085	501	*	1	1452.56	15.2037	4.31307	250	Distal Intergenic	4	170742469	170743718	1250	2	100506107	ENST00000515840.1	70633	ENSG00000250968	LINC02382	LINC02382	Distal	5.52167	1.3903e-06
BT549_BT549_1_peak_19953	chr6	130697869	130698369	501	*	7	494.979	25.2001	2.28294	250	Distal Intergenic	6	130827406	130837135	9730	1	100507203	ENST00000541421.2	-129037	ENSG00000256162	SMLR1	small leucine rich protein 1	Distal	-0.277006	0.607352
MDAMB231_MDAMB231_1_peak_43380	chrX	42095987	42096487	501	*	2	276.235	41.7666	0.478271	250	Distal Intergenic	23	41519267	41923517	404251	2	8573	ENST00000645986.2	-172470	ENSG00000147044	CASK	CASK	Distal	5.52068	2.10379e-09
BT549_BT549_1_peak_1998	chr1	46549544	46550044	501	*	7	419.562	20.4441	1.61642	250	Promoter (<=1kb)	1	46547349	46549733	2385	2	148930	ENST00000524908.1	0	ENSG00000162456	KNCN	kinocilin	Promoter	0.333826	0.616584
HS578t_HS578t_2_peak_36991	chr5	163248782	163249282	501	*	1	5379.15	21.6075	5.90628	250	Intron (ENST00000646617.1/ENST00000646617.1, intron 3 of 14)	5	163437569	163443729	6161	1	900	ENST00000512163.5	-188287	ENSG00000113328	CCNG1	CCNG1	Intron	5.51807	1.05359e-06
BT549_BT549_2_peak_12676	chr5	43839334	43839834	501	*	2	744.523	24.326	1.90783	250	Distal Intergenic	5	43677779	43704744	26966	1	23530	ENST00000503059.1	161555	ENSG00000112992	NNT	NNT	Distal	5.5004	2.89399e-08
BT549_BT549_1_peak_20006	chr6	132511085	132511585	501	*	2	222.27	19.2321	1.44153	250	Intron (ENST00000367941.7/8417, intron 1 of 9)	6	132475280	132513065	37786	2	8417	ENST00000475879.1	1480	ENSG00000079950	STX7	syntaxin 7	Intron	0.997463	0.137024
BT549_BT549_1_peak_20022	chr6	132819420	132819920	501	*	6	1039.92	26.707	2.48551	250	Distal Intergenic	6	132817219	132817348	130	1	594839	ENST00000363664.1	2201	ENSG00000200534	SNORA33	small nucleolar RNA, H/ACA box 33	Distal	0.563227	0.250989
BT549_BT549_1_peak_20023	chr6	132820685	132821185	501	*	8	1283.62	27.4023	2.57706	250	Distal Intergenic	6	132817219	132817348	130	1	594839	ENST00000363664.1	3466	ENSG00000200534	SNORA33	small nucleolar RNA, H/ACA box 33	Distal	0.120023	0.848833
BT549_BT549_1_peak_20038	chr6	133891106	133891606	501	*	4	925.487	28.0644	2.66332	250	Intron (ENST00000367882.5/6943, intron 1 of 1)	6	133537213	133891936	354724	2	100507308	ENST00000607573.5	330	ENSG00000227954	TARID	TCF21 antisense RNA inducing promoter demethylation	Intron	1.24575	0.131273
BT549_BT549_1_peak_20039	chr6	133895649	133896149	501	*	2	1065.96	23.5016	2.04916	250	Downstream (<=300bp)	6	133884722	133892802	8081	2	100507308	ENST00000630728.1	-2847	ENSG00000227954	TARID	TCF21 antisense RNA inducing promoter demethylation	Downstream	1.3031	0.258006
BT549_BT549_1_peak_20040	chr6	133916506	133917006	501	*	8	316.778	23.5016	2.04916	250	Distal Intergenic	6	133884722	133892802	8081	2	100507308	ENST00000630728.1	-23704	ENSG00000227954	TARID	TCF21 antisense RNA inducing promoter demethylation	Distal	0.088856	0.872172
BT549_BT549_1_peak_20044	chr6	134035706	134036206	501	*	8	1015.58	27.4023	2.57706	250	Intron (ENST00000275230.6/154091, intron 1 of 4)	6	133987581	134052624	65044	2	154091	ENST00000275230.6	16418	ENSG00000146411	SLC2A12	solute carrier family 2 member 12	Intron	-0.43425	0.533396
BT549_BT549_1_peak_20046	chr6	134063834	134064334	501	*	7	590.868	26.707	2.48551	250	Distal Intergenic	6	133987581	134052624	65044	2	154091	ENST00000275230.6	-11210	ENSG00000146411	SLC2A12	solute carrier family 2 member 12	Distal	-0.187899	0.689822
BT549_BT549_1_peak_20050	chr6	134123793	134124293	501	*	4	353.325	20.4441	1.61642	250	Distal Intergenic	6	134171105	134172134	1030	2	6446	ENST00000473704.1	47841	ENSG00000118515	SGK1	serum/glucocorticoid regulated kinase 1	Distal	-0.303878	0.713753
BT549_BT549_1_peak_20108	chr6	136644088	136644588	501	*	8	819.972	30.4398	2.96533	250	Intron (ENST00000432477.2/101928461, intron 2 of 2)	6	136629066	136648198	19133	1	101928461	ENST00000432477.2	15022	ENSG00000234263	MAP3K5-AS1	MAP3K5 antisense RNA 1	Intron	-0.647825	0.265995
BT549_BT549_1_peak_20132	chr6	137705249	137705749	501	*	5	327.404	22.5617	1.91762	250	Exon (ENST00000404534.1/ENST00000404534.1, exon 1 of 1)	6	137673779	137674554	776	1	102723649	ENST00000671417.1	31470	NA	LOC102723649	uncharacterized LOC102723649	Exon	0.884898	0.181721
BT549_BT549_1_peak_20134	chr6	137728777	137729277	501	*	7	1749.74	31.9951	3.15599	250	Intron (ENST00000635999.1/102723649, intron 2 of 2)	6	137730170	137738983	8814	2	100507406	ENST00000411615.5	9706	ENSG00000234956	LINC02539	long intergenic non-protein coding RNA 2539	Intron	1.59247	0.019436
HS578t_HS578t_2_peak_64404	chr11	17987729	17988229	501	*	1	1312.68	11.996	3.04747	250	Intron (ENST00000527494.5/26297, intron 9 of 10)	11	17846588	17988757	142170	2	26297	ENST00000533241.1	528	ENSG00000129158	SERGEF	SERGEF	Intron	5.49413	8.84417e-05
BT549_BT549_1_peak_20171	chr6	139219102	139219602	501	*	7	654.61	25.2001	2.28294	250	Intron (ENST00000589192.5/ENST00000589192.5, intron 1 of 2)	6	139159157	139245524	86368	2	167838	ENST00000585874.5	25922	ENSG00000164440	TXLNB	taxilin beta	Intron	-0.463338	0.468223
BT549_BT549_1_peak_20201	chr6	140344379	140344879	501	*	1	331.662	19.2321	1.44153	250	Distal Intergenic	6	140205252	140205326	75	1	100500879	ENST00000582138.1	139127	ENSG00000263514	MIR3668	microRNA 3668	Distal	1.53796	0.00665498
BT549_BT549_1_peak_20202	chr6	140366916	140367416	501	*	5	353.335	20.4441	1.61642	250	Distal Intergenic	6	140205252	140205326	75	1	100500879	ENST00000582138.1	161664	ENSG00000263514	MIR3668	microRNA 3668	Distal	0.375805	0.577743
BT549_BT549_1_peak_20229	chr6	142372245	142372745	501	*	5	449.106	24.3781	2.17037	250	Intron (ENST00000230173.10/57211, intron 4 of 25)	6	142390312	142400776	10465	1	57211	ENST00000508295.2	-17567	ENSG00000112414	ADGRG6	adhesion G protein-coupled receptor G6	Intron	-0.0380329	0.969146
BT549_BT549_1_peak_20230	chr6	142375186	142375686	501	*	3	1130.73	31.9951	3.15599	250	Intron (ENST00000230173.10/57211, intron 4 of 25)	6	142390312	142400776	10465	1	57211	ENST00000508295.2	-14626	ENSG00000112414	ADGRG6	adhesion G protein-coupled receptor G6	Intron	1.92549	0.0112228
BT549_BT549_1_peak_2024	chr1	47179142	47179642	501	*	7	1369.26	33.402	3.28429	250	Promoter (<=1kb)	1	47179250	47180339	1090	1	100874253	ENST00000429328.2	0	ENSG00000224805	LINC00853	long intergenic non-protein coding RNA 853	Promoter	0.301562	0.494148
BT549_BT549_1_peak_20248	chr6	143176495	143176995	501	*	4	973.153	28.0644	2.66332	250	Intron (ENST00000367601.8/51390, intron 4 of 5)	6	143164944	143187814	22871	1	51390	ENST00000470265.1	11551	ENSG00000146416	AIG1	androgen induced 1	Intron	0.771791	0.444399
BT549_BT549_1_peak_20250	chr6	143427128	143427628	501	*	8	370.427	23.5016	2.04916	250	3' UTR	6	143422832	143441977	19146	2	134637	ENST00000606514.5	14349	ENSG00000189007	ADAT2	adenosine deaminase tRNA specific 2	3'	-0.221734	0.649787
HS578t_HS578t_2_peak_52540	chr8	71866411	71866911	501	*	1	2166.62	18.6539	5.14822	250	Intron (ENST00000521467.5/100132891, intron 1 of 3)	8	71841549	71844468	2920	2	9242	ENST00000325509.4	-21943	ENSG00000178860	MSC	MSC	Intron	5.49271	3.10775e-06
BT549_BT549_1_peak_2027	chr1	47192832	47193332	501	*	5	438.675	22.5617	1.91762	250	Promoter (1-2kb)	1	47183971	47191044	7074	2	10158	ENST00000371885.1	-1788	ENSG00000162366	PDZK1IP1	PDZK1 interacting protein 1	Promoter	0.201345	0.696581
BT549_BT549_1_peak_20309	chr6	146434345	146434845	501	*	1	605.801	21.5474	1.77401	250	3' UTR	6	146543833	146554953	11121	1	10981	ENST00000367495.4	-108988	ENSG00000118508	RAB32	RAB32, member RAS oncogene family	3'	1.34446	0.197309
BT549_BT549_1_peak_2031	chr1	47388689	47389189	501	*	8	1586.22	31.9951	3.15599	250	Intron (ENST00000420876.1/102724077, intron 1 of 2)	1	47380928	47408477	27550	2	102724077	ENST00000420876.1	19288	NA	LINC01389	long intergenic non-protein coding RNA 1389	Intron	0.36807	0.244736
BT549_BT549_1_peak_20319	chr6	146851687	146852187	501	*	3	577.424	25.2001	2.28294	250	Intron (ENST00000662679.1/729178, intron 6 of 10)	6	146802359	146803824	1466	2	729176	ENST00000562413.2	-47863	NA	KATNBL1P6	katanin regulatory subunit B1 like 1 pseudogene 6	Intron	2.1954	0.0298112
BT549_BT549_1_peak_44016	chr16	77288100	77288600	501	*	3	1074.4	30.9768	3.03193	250	Intron (ENST00000561672.1/ENST00000561672.1, intron 1 of 2)	16	77247813	77289359	41547	2	170692	ENST00000562332.1	759	ENSG00000140873	ADAMTS18	ADAMTS18	Intron	5.49197	4.13812e-08
BT549_BT549_1_peak_20329	chr6	147135129	147135629	501	*	4	579.027	24.3781	2.17037	250	Intron (ENST00000662679.1/729178, intron 2 of 10)	6	146962391	147131986	169596	2	729178	ENST00000447072.6	-3143	ENSG00000233452	STXBP5-AS1	STXBP5 antisense RNA 1	Intron	0.176262	0.88198
BT549_BT549_1_peak_20351	chr6	148508284	148508784	501	*	2	747.76	28.0644	2.66332	250	Promoter (<=1kb)	6	148508474	148519884	11411	1	23328	ENST00000637729.1	0	ENSG00000111961	SASH1	SAM and SH3 domain containing 1	Promoter	1.28379	0.10188
BT549_BT549_1_peak_20354	chr6	148578148	148578648	501	*	8	1052.1	30.9768	3.03193	250	Distal Intergenic	6	148527265	148532817	5553	1	23328	ENST00000635969.1	50883	ENSG00000111961	SASH1	SAM and SH3 domain containing 1	Distal	0.095492	0.865532
BT549_BT549_1_peak_2040	chr1	47449977	47450477	501	*	3	208.949	17.8843	1.24562	250	Distal Intergenic	1	47438044	47440691	2648	1	2306	ENST00000334793.6	11933	ENSG00000186564	FOXD2	forkhead box D2	Distal	0.834577	0.173801
BT549_BT549_1_peak_20401	chr6	149953972	149954472	501	*	3	483.867	19.2321	1.44153	250	Distal Intergenic	6	149963943	149973715	9773	1	80329	ENST00000229708.4	-9471	ENSG00000111981	ULBP1	UL16 binding protein 1	Distal	0.466048	0.546949
BT549_BT549_1_peak_20404	chr6	149990703	149991203	501	*	2	975.923	20.4441	1.61642	250	Distal Intergenic	6	149998019	150005144	7126	2	646024	ENST00000533735.1	13941	ENSG00000218358	RAET1K	retinoic acid early transcript 1K pseudogene	Distal	0.691249	0.393355
BT549_BT549_1_peak_20408	chr6	150016781	150017281	501	*	6	512.049	23.5016	2.04916	250	Distal Intergenic	6	150018334	150025532	7199	2	154064	ENST00000367341.6	8251	ENSG00000155918	RAET1L	retinoic acid early transcript 1L	Distal	0.415618	0.501345
BT549_BT549_1_peak_20412	chr6	150080578	150081078	501	*	6	508.878	28.6965	2.74499	250	Distal Intergenic	6	150061053	150069121	8069	2	79465	ENST00000367339.7	-11457	ENSG00000131019	ULBP3	UL16 binding protein 3	Distal	-0.328384	0.670157
BT549_BT549_1_peak_20417	chr6	150142809	150143309	501	*	7	413.092	24.3781	2.17037	250	Promoter (<=1kb)	6	150143044	150250392	107349	1	81706	ENST00000361131.5	0	ENSG00000198729	PPP1R14C	protein phosphatase 1 regulatory inhibitor subunit 14C	Promoter	-0.830615	0.102909
BT549_BT549_1_peak_20426	chr6	150600634	150601134	501	*	5	1310.21	26.707	2.48551	250	Exon (ENST00000430770.1/ENST00000430770.1, exon 1 of 2)	6	150599903	150664488	64586	1	57480	ENST00000643692.1	731	ENSG00000120278	PLEKHG1	pleckstrin homology and RhoGEF domain containing G1	Exon	-0.568216	0.242705
BT549_BT549_1_peak_20437	chr6	151004538	151005038	501	*	7	405.937	22.5617	1.91762	250	Intron (ENST00000611279.4/25902, intron 20 of 27)	6	151014880	151022355	7476	1	25902	ENST00000420192.1	-9842	ENSG00000120254	MTHFD1L	methylenetetrahydrofolate dehydrogenase (NADP+ dependent) 1 like	Intron	0.866605	0.314853
BT549_BT549_1_peak_20450	chr6	151494326	151494826	501	*	2	2102.88	30.4398	2.96533	250	Intron (ENST00000239374.8/80129, intron 1 of 10)	6	151494017	151621193	127177	1	80129	ENST00000239374.8	309	ENSG00000120262	CCDC170	coiled-coil domain containing 170	Intron	0.633079	0.567011
BT549_BT549_1_peak_20453	chr6	151764213	151764713	501	*	7	332.818	24.3781	2.17037	250	Intron (ENST00000473497.5/2099, intron 2 of 2)	6	151804431	152099053	294623	1	2099	ENST00000338799.9	-39718	ENSG00000091831	ESR1	estrogen receptor 1	Intron	0.137157	0.880265
BT549_BT549_1_peak_20479	chr6	152863810	152864310	501	*	8	519.845	25.2001	2.28294	250	Intron (ENST00000666093.1/ENST00000666093.1, intron 1 of 4)	6	152754211	152759765	5555	1	7432	ENST00000431366.1	109599	ENSG00000146469	VIP	vasoactive intestinal peptide	Intron	0.202558	0.619135
BT549_BT549_1_peak_20491	chr6	153150824	153151324	501	*	3	865.839	23.5016	2.04916	250	Distal Intergenic	6	153004459	153131282	126824	2	26575	ENST00000206262.2	-19542	ENSG00000091844	RGS17	regulator of G protein signaling 17	Distal	-1.0746	0.249424
HS578t_HS578t_1_peak_51798	chr8	13265315	13265815	501	*	1	2003.12	16.4813	4.72713	250	Intron (ENST00000276297.9/10395, intron 5 of 17)	8	13214267	13276310	62044	2	10395	ENST00000506171.1	10495	ENSG00000164741	DLC1	DLC1	Intron	5.48772	9.78138e-05
BT549_BT549_1_peak_20513	chr6	154460388	154460888	501	*	4	769.712	26.707	2.48551	250	Intron (ENST00000673182.1/154043, intron 1 of 21)	6	154406110	154478491	72382	2	154043	ENST00000479339.5	17603	ENSG00000153721	CNKSR3	CNKSR family member 3	Intron	0.838855	0.300073
BT549_BT549_1_peak_20534	chr6	155174672	155175172	501	*	8	408.483	24.3781	2.17037	250	Intron (ENST00000461783.7/26230, intron 11 of 28)	6	155183315	155245636	62322	1	26230	ENST00000543712.5	-8143	ENSG00000146426	TIAM2	TIAM Rac1 associated GEF 2	Intron	0.224457	0.626912
HS578t_HS578t_2_peak_67854	chr11	124602128	124602628	501	*	1	2584.42	17.8058	4.90334	250	Exon (ENST00000526467.1/ENST00000526467.1, exon 1 of 1)	11	124611428	124620356	8929	1	116337	ENST00000284288.3	-8800	ENSG00000154143	PANX3	PANX3	Exon	5.48148	6.69084e-14
BT549_BT549_1_peak_20555	chr6	156564306	156564806	501	*	8	533.461	25.2001	2.28294	250	Distal Intergenic	6	156378750	156378824	75	1	109617011	ENST00000390993.1	185556	ENSG00000212295	SNORD28B	small nucleolar RNA, C/D box 28B	Distal	-0.0924934	0.844432
BT549_BT549_1_peak_20572	chr6	157033466	157033966	501	*	2	334.081	20.4441	1.61642	250	Intron (ENST00000346085.10/57492, intron 6 of 20)	6	157036315	157208683	172369	1	57492	ENST00000637904.1	-2349	ENSG00000049618	ARID1B	AT-rich interaction domain 1B	Intron	0.10753	0.886677
BT549_BT549_1_peak_20576	chr6	157221154	157221654	501	*	8	900.258	25.9745	2.38758	250	Distal Intergenic	6	157198509	157208700	10192	1	57492	ENST00000636254.1	22645	ENSG00000049618	ARID1B	AT-rich interaction domain 1B	Distal	0.0347871	0.940423
BT549_BT549_1_peak_20577	chr6	157235493	157235993	501	*	3	2054.79	29.3016	2.82231	250	Distal Intergenic	6	157198509	157208700	10192	1	57492	ENST00000636254.1	36984	ENSG00000049618	ARID1B	AT-rich interaction domain 1B	Distal	0.0666966	0.963436
BT549_BT549_1_peak_20585	chr6	157763214	157763714	501	*	1	1033.3	25.9745	2.38758	250	Intron (ENST00000614703.4/51429, intron 1 of 5)	6	157716046	157875087	159042	1	51429	ENST00000614800.4	47168	ENSG00000130340	SNX9	sorting nexin 9	Intron	-0.627556	0.328129
BT549_BT549_1_peak_20590	chr6	157831446	157831946	501	*	2	635.917	25.9745	2.38758	250	Intron (ENST00000614703.4/51429, intron 3 of 5)	6	157823246	157945077	121832	1	51429	ENST00000392185.8	8200	ENSG00000130340	SNX9	sorting nexin 9	Intron	1.02207	0.237503
BT549_BT549_1_peak_20591	chr6	157832385	157832885	501	*	4	238.315	17.8843	1.24562	250	Intron (ENST00000614703.4/51429, intron 3 of 5)	6	157823246	157945077	121832	1	51429	ENST00000392185.8	9139	ENSG00000130340	SNX9	sorting nexin 9	Intron	0.308668	0.7154
BT549_BT549_1_peak_20598	chr6	157985714	157986214	501	*	5	457.922	19.2321	1.44153	250	Intron (ENST00000355585.9/8871, intron 1 of 26)	6	157982038	158030937	48900	1	8871	ENST00000367113.5	3676	ENSG00000078269	SYNJ2	synaptojanin 2	Intron	-1.08826	0.137336
BT549_BT549_1_peak_20618	chr6	158536028	158536528	501	*	1	1699.3	25.9745	2.38758	250	Promoter (<=1kb)	6	158536436	158635428	98993	1	57583	ENST00000367090.4	0	ENSG00000146433	TMEM181	transmembrane protein 181	Promoter	0.16158	0.823835
HS578t_HS578t_2_peak_71939	chr12	127809980	127810480	501	*	2	2775.31	21.0241	5.77163	250	Intron (ENST00000541797.1/ENST00000541797.1, intron 1 of 2)	12	127881616	127898618	17003	1	400087	ENST00000662498.1	-71136	ENSG00000256597	LINC02393	LINC02393	Intron	5.48142	1.06394e-07
BT549_BT549_1_peak_20636	chr6	159169866	159170366	501	*	5	2240.29	34.6883	3.28429	250	Promoter (<=1kb)	6	159167248	159170007	2760	2	101929122	ENST00000608986.1	0	NA	LOC101929122	uncharacterized LOC101929122	Promoter	0.157875	0.854859
HS578t_HS578t_1_peak_54511	chr8	74752300	74752800	501	*	1	2010.6	16.7964	4.82626	250	Exon (ENST00000523442.5/441355, exon 5 of 7)	8	74705693	74705747	55	1	100302260	ENST00000636055.1	46607	ENSG00000283188	MIR2052	MIR2052	Exon	5.47855	0.000452906
BT549_BT549_1_peak_20644	chr6	159577381	159577881	501	*	8	1166.44	26.707	2.48551	250	Intron (ENST00000656085.1/ENST00000656085.1, intron 1 of 1)	6	159682461	159688348	5888	2	6648	ENST00000535459.5	110467	ENSG00000112096	SOD2	superoxide dismutase 2	Intron	-0.495313	0.4704
BT549_BT549_1_peak_20646	chr6	159655326	159655826	501	*	3	880.696	22.5617	1.91762	250	Intron (ENST00000656085.1/ENST00000656085.1, intron 1 of 1)	6	159682461	159688348	5888	2	6648	ENST00000535459.5	32522	ENSG00000112096	SOD2	superoxide dismutase 2	Intron	-0.00121844	0.999273
MDAMB436_MDAMB436_2_peak_49291	chr9	108511358	108511858	501	*	2	562.223	10.7736	2.08364	250	Distal Intergenic	9	108854588	108855986	1399	2	10880	ENST00000374667.5	344128	ENSG00000148156	ACTL7B	ACTL7B	Distal	5.47206	3.28833e-08
BT549_BT549_1_peak_20654	chr6	159758474	159758974	501	*	7	1336.02	31.9951	3.15599	250	Intron (ENST00000546087.5/6648, intron 1 of 7)	6	159762045	159779112	17068	1	39	ENST00000367048.5	-3071	ENSG00000120437	ACAT2	acetyl-CoA acetyltransferase 2	Intron	1.40682	0.00392241
BT549_BT549_2_peak_38071	chr18	34345371	34345871	501	*	2	246.434	17.5605	1.00032	250	Distal Intergenic	18	34223332	34224952	1621	2	8715	ENST00000590846.1	-120419	ENSG00000101746	NOL4	NOL4	Distal	5.47075	2.26518e-08
BT549_BT549_1_peak_20662	chr6	159973938	159974438	501	*	5	526.169	23.5016	2.04916	250	Intron (ENST00000356956.6/3482, intron 1 of 47)	6	159969082	160111504	142423	1	3482	ENST00000677704.1	4856	ENSG00000197081	IGF2R	insulin like growth factor 2 receptor	Intron	0.785652	0.216787
BT549_BT549_1_peak_20676	chr6	160455640	160456140	501	*	6	585.029	23.5016	2.04916	250	Intron (ENST00000454031.6/80350, intron 15 of 16)	6	160466555	160477195	10641	2	80350	ENST00000606083.1	21055	ENSG00000213071	LPAL2	lipoprotein(a) like 2, pseudogene	Intron	0.598699	0.359179
BT549_BT549_1_peak_20692	chr6	160930614	160931114	501	*	8	1770.2	35.0939	3.28429	250	Exon (ENST00000417479.2/ENST00000417479.2, exon 1 of 6)	6	160991727	161117385	125659	1	4216	ENST00000366919.6	-60613	ENSG00000085511	MAP3K4	mitogen-activated protein kinase kinase kinase 4	Exon	0.0196328	0.976238
BT549_BT549_2_peak_25007	chr9	113599643	113600143	501	*	2	5722.61	35.8165	3.35606	250	Distal Intergenic	9	113595472	113597738	2267	1	5998	ENST00000490241.1	4171	ENSG00000138835	RGS3	RGS3	Distal	5.46685	2.56595e-14
BT549_BT549_1_peak_20741	chr6	161670074	161670574	501	*	3	630.7	24.3781	2.17037	250	Intron (ENST00000366898.6/5071, intron 7 of 11)	6	161548754	161569420	20667	2	5071	ENST00000612485.1	-100654	ENSG00000185345	PRKN	parkin RBR E3 ubiquitin protein ligase	Intron	0.651963	0.47406
BT549_BT549_1_peak_20762	chr6	163001264	163001764	501	*	2	590.463	22.5617	1.91762	250	Intron (ENST00000337019.7/135138, intron 3 of 6)	6	163016209	163095429	79221	1	135138	ENST00000545186.1	-14445	ENSG00000112530	PACRG	parkin coregulated	Intron	0.779294	0.536738
BT549_BT549_1_peak_20772	chr6	163457817	163458317	501	*	6	368.928	24.3781	2.17037	250	Intron (ENST00000361758.8/9444, intron 2 of 7)	6	163455331	163571101	115771	1	9444	ENST00000537883.5	2486	ENSG00000112531	QKI	QKI, KH domain containing RNA binding	Intron	1.76478	0.00203171
BT549_BT549_1_peak_20784	chr6	163971978	163972478	501	*	2	1076.79	27.4023	2.57706	250	Intron (ENST00000659063.1/ENST00000659063.1, intron 1 of 1)	6	163566458	163571452	4995	1	9444	ENST00000541696.1	405520	ENSG00000112531	QKI	QKI, KH domain containing RNA binding	Intron	0.34841	0.790174
BT549_BT549_1_peak_20794	chr6	165662837	165663337	501	*	4	2135.82	26.707	2.48551	250	Promoter (<=1kb)	6	165331050	165663245	332196	2	10846	ENST00000539869.3	0	ENSG00000112541	PDE10A	phosphodiesterase 10A	Promoter	1.5981	0.105877
BT549_BT549_1_peak_20820	chr6	166275551	166276051	501	*	6	641.13	27.4023	2.57706	250	Exon (ENST00000629925.1/ENST00000629925.1, exon 2 of 2)	6	166305300	166308392	3093	2	285800	ENST00000322583.5	32341	ENSG00000176381	PRR18	proline rich 18	Exon	0.0169936	0.979065
BT549_BT549_1_peak_20823	chr6	166307480	166307980	501	*	3	2052.71	28.0644	2.66332	250	Exon (ENST00000322583.5/285800, exon 1 of 1)	6	166305300	166308392	3093	2	285800	ENST00000322583.5	412	ENSG00000176381	PRR18	proline rich 18	Exon	0.970108	0.225402
BT549_BT549_1_peak_20834	chr6	166515083	166515583	501	*	4	589.448	25.9745	2.38758	250	Intron (ENST00000265678.9/6196, intron 3 of 20)	6	166475726	166510310	34585	2	6196	ENST00000366865.1	-4773	ENSG00000071242	RPS6KA2	ribosomal protein S6 kinase A2	Intron	1.82663	0.000771076
BT549_BT549_1_peak_2084	chr1	48776564	48777064	501	*	1	1183.23	21.5474	1.77401	250	Promoter (<=1kb)	1	48761048	48776735	15688	2	79656	ENST00000489956.1	0	ENSG00000162373	BEND5	BEN domain containing 5	Promoter	1.44543	0.118337
BT549_BT549_1_peak_20849	chr6	166862300	166862800	501	*	5	1026.71	23.5016	2.04916	250	Promoter (<=1kb)	6	166409388	166862511	453124	2	6196	ENST00000510118.5	0	ENSG00000071242	RPS6KA2	ribosomal protein S6 kinase A2	Promoter	0.861155	0.228526
BT549_BT549_1_peak_20882	chr6	168132761	168133261	501	*	4	921.729	27.4023	2.57706	250	Distal Intergenic	6	168053166	168101511	48346	2	79981	ENST00000644440.1	-31250	ENSG00000153303	FRMD1	FERM domain containing 1	Distal	0.798092	0.376904
BT549_BT549_1_peak_20888	chr6	168537007	168537507	501	*	3	859.276	23.9471	2.13746	250	Intron (ENST00000354536.9/64094, intron 4 of 12)	6	168441184	168667992	226809	1	64094	ENST00000356284.7	95823	ENSG00000112562	SMOC2	SPARC related modular calcium binding 2	Intron	0.763769	0.264268
BT549_BT549_1_peak_20896	chr6	168884580	168885080	501	*	7	313.945	22.5617	1.91762	250	Distal Intergenic	6	168920394	168964315	43922	2	105378146	ENST00000669060.1	79235	NA	LOC105378146	uncharacterized LOC105378146	Distal	-0.190257	0.738446
BT549_BT549_1_peak_20913	chr6	169253615	169254115	501	*	2	1846.48	29.882	2.89557	250	Promoter (<=1kb)	6	169215794	169253838	38045	2	7058	ENST00000649844.1	0	ENSG00000186340	THBS2	thrombospondin 2	Promoter	0.102279	0.948227
BT549_BT549_1_peak_2092	chr1	48916053	48916553	501	*	6	842.681	26.707	2.48551	250	Intron (ENST00000371839.6/84871, intron 5 of 13)	1	48583870	49045714	461845	2	84871	ENST00000416121.5	129161	ENSG00000186094	AGBL4	AGBL carboxypeptidase 4	Intron	0.866724	0.289682
BT549_BT549_1_peak_20925	chr6	169530064	169530564	501	*	3	847.071	22.5617	1.91762	250	Intron (ENST00000648086.1/253769, intron 5 of 7)	6	169457212	169649233	192022	2	253769	ENST00000479310.5	118669	ENSG00000184465	WDR27	WD repeat domain 27	Intron	2.01108	0.054396
BT549_BT549_1_peak_2094	chr1	48931511	48932011	501	*	4	1290.95	27.4023	2.57706	250	Intron (ENST00000663662.1/ENST00000663662.1, intron 1 of 1)	1	48583870	49045714	461845	2	84871	ENST00000416121.5	113703	ENSG00000186094	AGBL4	AGBL carboxypeptidase 4	Intron	0.847058	0.496235
BT549_BT549_1_peak_20951	chr6	170280280	170280780	501	*	7	1366.96	33.402	3.28429	250	Distal Intergenic	6	170276939	170279469	2531	1	401289	ENST00000438622.1	3341	ENSG00000280592	LINC01624	long intergenic non-protein coding RNA 1624	Distal	-0.261416	0.753758
BT549_BT549_1_peak_20955	chr6	170295221	170295721	501	*	5	1111.9	22.5617	1.91762	250	Promoter (<=1kb)	6	170295321	170405076	109756	1	84498	ENST00000537664.5	0	ENSG00000112584	FAM120B	family with sequence similarity 120B	Promoter	-0.410824	0.580125
BT549_BT549_1_peak_21010	chr7	987412	987912	501	*	1	444.687	20.4441	1.61642	250	Exon (ENST00000308919.12/54905, exon 7 of 9)	7	986657	988804	2148	1	54905	ENST00000415893.1	755	ENSG00000073067	CYP2W1	cytochrome P450 family 2 subfamily W member 1	Exon	0.323976	0.69256
BT549_BT549_1_peak_2102	chr1	50332973	50333473	501	*	6	1559.2	30.9768	3.03193	250	Distal Intergenic	1	50417550	50421632	4083	2	63950	ENST00000418121.5	88159	ENSG00000142700	DMRTA2	DMRT like family A2	Distal	0.574224	0.411215
BT549_BT549_1_peak_21058	chr7	1759117	1759617	501	*	1	544.306	20.4441	1.61642	250	Distal Intergenic	7	1738983	1742291	3309	2	101927125	ENST00000415399.1	-16826	ENSG00000236081	ELFN1-AS1	ELFN1 antisense RNA 1	Distal	0.111341	0.897615
BT549_BT549_1_peak_2108	chr1	50419237	50419737	501	*	4	1917.62	28.6965	2.74499	250	Exon (ENST00000418121.5/63950, exon 2 of 2)	1	50417550	50421632	4083	2	63950	ENST00000418121.5	1895	ENSG00000142700	DMRTA2	DMRT like family A2	Exon	-0.113972	0.938153
BT549_BT549_1_peak_21089	chr7	2516912	2517412	501	*	3	958.996	25.9745	2.38758	250	Promoter (<=1kb)	7	2517863	2528429	10567	1	3955	ENST00000402045.5	-451	ENSG00000106003	LFNG	LFNG O-fucosylpeptide 3-beta-N-acetylglucosaminyltransferase	Promoter	1.04582	0.194286
BT549_BT549_1_peak_21093	chr7	2525903	2526403	501	*	3	535.608	20.4441	1.61642	250	Promoter (<=1kb)	7	2527074	2527145	72	1	100616116	ENST00000580107.1	-671	ENSG00000264357	MIR4648	microRNA 4648	Promoter	0.414666	0.572508
BT549_BT549_1_peak_21105	chr7	2663226	2663726	501	*	3	1039.44	19.2321	1.44153	250	3' UTR	7	2656092	2661842	5751	1	80727	ENST00000429448.1	7134	ENSG00000136295	TTYH3	tweety family member 3	3'	0.0679151	0.931257
BT549_BT549_1_peak_21108	chr7	2679000	2679500	501	*	3	751.369	20.4441	1.61642	250	Promoter (<=1kb)	7	2679522	2716529	37008	1	155185	ENST00000312371.8	-22	ENSG00000174945	AMZ1	archaelysin family metallopeptidase 1	Promoter	-0.212762	0.785381
BT549_BT549_1_peak_2112	chr1	50427338	50427838	501	*	4	2299.18	33.402	3.28429	250	Distal Intergenic	1	50417550	50423443	5894	2	63950	ENST00000404795.4	-3895	ENSG00000142700	DMRTA2	DMRT like family A2	Distal	1.2978	0.101057
BT549_BT549_1_peak_21124	chr7	2928931	2929431	501	*	2	357.528	19.2321	1.44153	250	Intron (ENST00000396946.9/84433, intron 12 of 24)	7	2919480	2930060	10581	2	84433	ENST00000355508.3	629	ENSG00000198286	CARD11	caspase recruitment domain family member 11	Intron	0.637524	0.446833
BT549_BT549_1_peak_21151	chr7	5071823	5072323	501	*	6	988.859	28.0644	2.66332	250	Promoter (<=1kb)	7	5072125	5073223	1099	1	389458	ENST00000498308.1	0	ENSG00000273313	RBAKDN	RBAK downstream neighbor	Promoter	-0.970253	0.249011
BT549_BT549_1_peak_21154	chr7	5283509	5284009	501	*	1	347.674	22.5617	1.91762	250	Intron (ENST00000434816.5/222962, intron 1 of 4)	7	5283029	5304060	21032	1	222962	ENST00000406453.3	480	ENSG00000164638	SLC29A4	solute carrier family 29 member 4	Intron	0.0114556	0.987543
BT549_BT549_1_peak_21156	chr7	5296823	5297323	501	*	3	305.728	19.2321	1.44153	250	Exon (ENST00000396872.7/222962, exon 7 of 11)	7	5299329	5303680	4352	1	222962	ENST00000439491.2	-2006	ENSG00000164638	SLC29A4	solute carrier family 29 member 4	Exon	-1.83802	0.0456514
BT549_BT549_1_peak_21204	chr7	6516261	6516761	501	*	8	980.069	33.402	3.28429	250	Intron (ENST00000452113.5/392862, intron 6 of 20)	7	6497727	6531186	33460	2	392862	ENST00000435185.5	14425	ENSG00000215045	GRID2IP	Grid2 interacting protein	Intron	-0.184569	0.752879
BT549_BT549_1_peak_21251	chr7	8261943	8262443	501	*	8	2229.55	30.4398	2.96533	250	Promoter (<=1kb)	7	8113309	8262052	148744	2	3382	ENST00000396675.7	0	ENSG00000003147	ICA1	islet cell autoantigen 1	Promoter	-0.40209	0.427561
BT549_BT549_1_peak_21258	chr7	9621349	9621849	501	*	1	434.725	19.2321	1.44153	250	Exon (ENST00000657272.1/ENST00000657272.1, exon 1 of 6)	7	8690287	8751987	61701	1	30010	ENST00000497400.1	931062	ENSG00000122584	NXPH1	neurexophilin 1	Exon	1.3862	0.168759
BT549_BT549_1_peak_21268	chr7	11831844	11832344	501	*	8	1708.66	33.843	3.28429	250	Promoter (<=1kb)	7	11370365	11832198	461834	2	221981	ENST00000423059.9	0	ENSG00000005108	THSD7A	thrombospondin type 1 domain containing 7A	Promoter	-0.252172	0.556676
BT549_BT549_1_peak_21269	chr7	12111478	12111978	501	*	4	895.514	25.9745	2.38758	250	Distal Intergenic	7	12211270	12230939	19670	1	54664	ENST00000420833.5	-99292	ENSG00000106460	TMEM106B	transmembrane protein 106B	Distal	-1.04211	0.389977
MDAMB231_MDAMB231_1_peak_27295	chr11	5364402	5364902	501	*	2	305.953	37.1287	0.478271	250	Intron (ENST00000380252.6/3048, intron 1 of 2)	11	5351508	5352446	939	1	390058	ENST00000380219.1	12894	ENSG00000176239	OR51B6	OR51B6	Intron	5.46104	1.81629e-06
BT549_BT549_1_peak_21297	chr7	13879946	13880446	501	*	7	1349.78	31.4948	3.0955	250	Distal Intergenic	7	13900373	13906498	6126	2	2115	ENST00000493831.1	26052	ENSG00000006468	ETV1	ETS variant transcription factor 1	Distal	0.588469	0.420153
BT549_BT549_1_peak_21307	chr7	14507504	14508004	501	*	5	799.907	30.9768	3.03193	250	Intron (ENST00000399322.7/1607, intron 19 of 24)	7	14694077	14718880	24804	2	1607	ENST00000464065.1	210876	ENSG00000136267	DGKB	diacylglycerol kinase beta	Intron	1.30567	0.106574
HS578t_HS578t_1_peak_66198	chr11	7437686	7438186	501	*	1	1853.65	16.2848	4.66455	250	Exon (ENST00000504206.6/100506258, exon 4 of 4)	11	7437627	7461344	23718	2	100506258	ENST00000504206.6	23158	ENSG00000251364	LOC100506258	LOC100506258	Exon	5.45633	4.20159e-06
MDAMB231_MDAMB231_1_peak_5830	chr2	79717478	79717978	501	*	3	290.63	37.1287	0.478271	250	Intron (ENST00000466387.5/1496, intron 6 of 21)	2	79697846	79777101	79256	1	1496	ENST00000508970.1	19632	ENSG00000066032	CTNNA2	CTNNA2	Intron	5.4562	2.3604e-11
BT549_BT549_1_peak_21367	chr7	17304847	17305347	501	*	7	452.331	24.3781	2.17037	250	Intron (ENST00000642825.1/196, intron 5 of 14)	7	17299295	17467234	167940	1	196	ENST00000637807.1	5552	ENSG00000106546	AHR	aryl hydrocarbon receptor	Intron	-0.660461	0.341995
BT549_BT549_1_peak_2137	chr1	51636697	51637197	501	*	4	594.78	24.3781	2.17037	250	Intron (ENST00000371714.5/114883, intron 4 of 25)	1	51617114	51776912	159799	1	114883	ENST00000489990.5	19583	ENSG00000117859	OSBPL9	oxysterol binding protein like 9	Intron	1.00347	0.162057
BT549_BT549_1_peak_21377	chr7	17662564	17663064	501	*	6	1861.47	32.479	3.21388	250	Distal Intergenic	7	17463445	17558909	95465	2	101927630	ENST00000451792.1	-103655	ENSG00000236039	LINC02889	long intergenic non-protein coding RNA 2889	Distal	1.22528	0.157458
BT549_BT549_1_peak_21378	chr7	17679948	17680448	501	*	8	2128.59	33.402	3.28429	250	Intron (ENST00000448898.1/ENST00000448898.1, intron 1 of 1)	7	17463445	17558909	95465	2	101927630	ENST00000451792.1	-121039	ENSG00000236039	LINC02889	long intergenic non-protein coding RNA 2889	Intron	0.406264	0.523971
BT549_BT549_1_peak_21393	chr7	18666055	18666555	501	*	7	376.58	23.5016	2.04916	250	3' UTR	7	18793159	18997299	204141	1	9734	ENST00000490851.5	-126604	ENSG00000048052	HDAC9	histone deacetylase 9	3'	-0.309618	0.513352
BT549_BT549_1_peak_21406	chr7	19112333	19112833	501	*	1	669.67	23.5016	2.04916	250	Exon (ENST00000419944.1/ENST00000419944.1, exon 1 of 2)	7	19020991	19116924	95934	2	7291	ENST00000443687.5	4091	ENSG00000122691	TWIST1	twist family bHLH transcription factor 1	Exon	2.54086	0.0236501
BT549_BT549_1_peak_21418	chr7	19560376	19560876	501	*	4	832.121	32.479	3.21388	250	Intron (ENST00000412563.1/ENST00000412563.1, intron 4 of 5)	7	19698565	19700335	1771	2	221830	ENST00000462263.1	139459	ENSG00000105849	POLR1F	RNA polymerase I subunit F	Intron	1.51559	0.0409478
BT549_BT549_1_peak_21424	chr7	19772768	19773268	501	*	6	685.425	25.9745	2.38758	250	Promoter (<=1kb)	7	19721853	19773194	51342	2	256130	ENST00000493519.2	0	ENSG00000173452	TMEM196	transmembrane protein 196	Promoter	0.503258	0.611936
BT549_BT549_1_peak_21436	chr7	20786676	20787176	501	*	2	2263.76	27.4023	2.57706	250	Promoter (<=1kb)	7	20782279	20786886	4608	2	221833	ENST00000418710.3	0	ENSG00000164651	SP8	Sp8 transcription factor	Promoter	-0.145031	0.893475
HS578t_HS578t_2_peak_10005	chr2	15359957	15360457	501	*	2	3017.31	20.8373	5.72681	250	Intron (ENST00000442506.5/51594, intron 8 of 27)	2	15393639	15417581	23943	2	51594	ENST00000429842.1	57124	ENSG00000151779	NBAS	NBAS	Intron	5.4559	3.57989e-10
BT549_BT549_1_peak_21461	chr7	22356624	22357124	501	*	6	1037.6	22.5617	1.91762	250	Promoter (<=1kb)	7	22356310	22356910	601	2	9771	ENST00000497668.1	0	ENSG00000136237	RAPGEF5	Rap guanine nucleotide exchange factor 5	Promoter	-0.629827	0.224498
HS578t_HS578t_2_peak_63508	chr10	126244038	126244538	501	*	1	1596.04	14.9556	4.03098	250	Intron (ENST00000368679.8/8038, intron 3 of 22)	10	126135368	126155305	19938	2	8038	ENST00000494661.1	-88733	ENSG00000148848	ADAM12	ADAM12	Intron	5.45351	2.27912e-06
BT549_BT549_1_peak_21499	chr7	23247381	23247881	501	*	2	472.752	22.5617	1.91762	250	Exon (ENST00000459927.5/10457, exon 2 of 4)	7	23246775	23275108	28334	1	10457	ENST00000258733.9	606	ENSG00000136235	GPNMB	glycoprotein nmb	Exon	-0.995926	0.161494
BT549_BT549_1_peak_21540	chr7	25094072	25094572	501	*	8	602.937	25.9745	2.38758	250	Distal Intergenic	7	25123307	25125249	1943	2	54205	ENST00000409409.5	30677	ENSG00000172115	CYCS	cytochrome c, somatic	Distal	-0.134279	0.798288
BT549_BT549_1_peak_21567	chr7	26151907	26152407	501	*	7	2123.2	31.9951	3.15599	250	Promoter (<=1kb)	7	26152198	26187137	34940	1	9603	ENST00000056233.4	0	ENSG00000050344	NFE2L3	nuclear factor, erythroid 2 like 3	Promoter	-0.486989	0.362291
BT549_BT549_1_peak_21571	chr7	26179688	26180188	501	*	3	229.189	19.2321	1.44153	250	Intron (ENST00000056233.4/9603, intron 2 of 3)	7	26178003	26183874	5872	1	9603	ENST00000607375.1	1685	ENSG00000050344	NFE2L3	nuclear factor, erythroid 2 like 3	Intron	-0.8762	0.224965
BT549_BT549_1_peak_21573	chr7	26184175	26184675	501	*	3	855.45	20.4441	1.61642	250	3' UTR	7	26178003	26183874	5872	1	9603	ENST00000607375.1	6172	ENSG00000050344	NFE2L3	nuclear factor, erythroid 2 like 3	3'	-0.318379	0.681443
BT549_BT549_1_peak_21582	chr7	26376902	26377402	501	*	4	436.452	20.4441	1.61642	250	Promoter (<=1kb)	7	26372332	26376701	4370	2	105375304	ENST00000451264.1	-201	ENSG00000225792	LOC105375304	uncharacterized LOC105375304	Promoter	-0.185143	0.876045
BT549_BT549_1_peak_21596	chr7	27110534	27111034	501	*	3	757.229	24.3781	2.17037	250	5' UTR	7	27110479	27113845	3367	2	3200	ENST00000522456.1	2811	ENSG00000105997	HOXA3	homeobox A3	5'	0.129012	0.917074
BT549_BT549_1_peak_21605	chr7	27139650	27140150	501	*	1	766.223	19.2321	1.44153	250	Promoter (<=1kb)	7	27110388	27140206	29819	2	3200	ENST00000522788.5	56	ENSG00000105997	HOXA3	homeobox A3	Promoter	1.86787	0.104447
BT549_BT549_1_peak_21611	chr7	27160834	27161334	501	*	8	2222.59	30.4398	2.96533	250	Distal Intergenic	7	27163603	27165457	1855	2	3205	ENST00000673744.1	4123	ENSG00000078399	HOXA9	homeobox A9	Distal	0.107665	0.812794
BT549_BT549_1_peak_21625	chr7	27210272	27210772	501	*	4	861.024	28.6965	2.74499	250	Distal Intergenic	7	27201844	27207259	5416	1	100316868	ENST00000521028.4	8428	NA	HOTTIP	HOXA distal transcript antisense RNA	Distal	0.286658	0.760033
BT549_BT549_1_peak_21627	chr7	27245902	27246402	501	*	3	466.918	19.2321	1.44153	250	3' UTR	7	27241429	27247229	5801	2	101410536	ENST00000517726.1	827	ENSG00000253405	EVX1-AS	EVX1 antisense RNA	3'	-1.36358	0.143921
BT549_BT549_1_peak_21659	chr7	28316531	28317031	501	*	1	599.272	21.5474	1.77401	250	Intron (ENST00000396299.6/9586, intron 1 of 9)	7	28299321	28820000	520680	1	9586	ENST00000396299.6	17210	ENSG00000146592	CREB5	cAMP responsive element binding protein 5	Intron	1.17165	0.227906
BT549_BT549_1_peak_21682	chr7	29566160	29566660	501	*	1	705.46	20.4441	1.61642	250	5' UTR	7	29565450	29566383	934	1	222171	ENST00000450427.1	710	ENSG00000176532	PRR15	proline rich 15	5'	0.85832	0.497041
BT549_BT549_1_peak_21722	chr7	30800604	30801104	501	*	5	528.815	22.5617	1.91762	250	Intron (ENST00000458257.5/100526825, intron 7 of 19)	7	30779536	30786644	7109	1	84182	ENST00000494187.1	21068	ENSG00000106125	MINDY4	MINDY lysine 48 deubiquitinase 4	Intron	-0.138247	0.800701
BT549_BT549_1_peak_21734	chr7	31134412	31134912	501	*	8	826.185	28.0644	2.66332	250	Distal Intergenic	7	31086971	31104899	17929	1	117	ENST00000436116.1	47441	ENSG00000078549	ADCYAP1R1	ADCYAP receptor type I	Distal	-0.308038	0.414123
BT549_BT549_1_peak_21738	chr7	31633864	31634364	501	*	6	347.633	21.5474	1.77401	250	Intron (ENST00000615280.4/223075, intron 10 of 14)	7	31651982	31656502	4521	1	223075	ENST00000463693.1	-17618	ENSG00000180347	ITPRID1	ITPR interacting domain containing 1	Intron	-0.340216	0.650691
BT549_BT549_2_peak_36645	chr17	9473702	9474202	501	*	3	1683.68	35.1772	3.2802	250	Intron (ENST00000306357.9/9482, intron 6 of 7)	17	9377889	9491865	113977	2	9482	ENST00000574775.1	17663	ENSG00000170310	STX8	STX8	Intron	5.44671	7.17179e-11
BT549_BT549_1_peak_21756	chr7	32427639	32428139	501	*	6	338.593	21.5474	1.77401	250	Promoter (<=1kb)	7	32209489	32428131	218643	2	5137	ENST00000672256.1	0	ENSG00000154678	PDE1C	phosphodiesterase 1C	Promoter	-0.608794	0.463105
MDAMB231_MDAMB231_1_peak_20914	chr8	11168451	11168951	501	*	2	280.582	37.1287	0.478271	250	Intron (ENST00000416569.3/286046, intron 1 of 2)	8	11111645	11200834	89190	2	286046	ENST00000529336.1	31883	ENSG00000171044	XKR6	XKR6	Intron	5.44601	1.58158e-07
BT549_BT549_1_peak_2180	chr1	53485392	53485892	501	*	7	664.186	26.707	2.48551	250	Distal Intergenic	1	53459976	53464679	4704	1	63948	ENST00000463126.1	25416	ENSG00000143006	DMRTB1	DMRT like family B with proline rich C-terminal 1	Distal	-0.433144	0.446976
BT549_BT549_1_peak_21817	chr7	35520172	35520672	501	*	8	299.845	21.5474	1.77401	250	Distal Intergenic	7	35634312	35668579	34268	2	64224	ENST00000426180.1	147907	ENSG00000122557	HERPUD2	HERPUD family member 2	Distal	-0.120473	0.858368
BT549_BT549_1_peak_21831	chr7	36119218	36119718	501	*	8	875	28.6965	2.74499	250	Distal Intergenic	7	36095314	36100164	4851	1	101928618	ENST00000647646.1	23904	ENSG00000261184	LOC101928618	uncharacterized LOC101928618	Distal	-0.786024	0.252297
BT549_BT549_1_peak_21847	chr7	36458809	36459309	501	*	2	620.073	19.2321	1.44153	250	Distal Intergenic	7	36448939	36453655	4717	1	54443	ENST00000491782.1	9870	ENSG00000011426	ANLN	anillin actin binding protein	Distal	0.53136	0.471886
BT549_BT549_1_peak_21849	chr7	36506797	36507297	501	*	4	398.482	22.5617	1.91762	250	Distal Intergenic	7	36513002	36514676	1675	2	313	ENST00000621510.1	7379	ENSG00000136250	AOAH	acyloxyacyl hydrolase	Distal	1.08905	0.0983698
BT549_BT549_1_peak_21858	chr7	36967280	36967780	501	*	8	540.283	25.9745	2.38758	250	Intron (ENST00000396045.7/9844, intron 1 of 6)	7	36854462	36985060	130599	2	9844	ENST00000396040.6	17280	ENSG00000155849	ELMO1	engulfment and cell motility 1	Intron	-0.0434055	0.947629
BT549_BT549_1_peak_21934	chr7	43113147	43113647	501	*	4	800.957	22.5617	1.91762	250	Promoter (<=1kb)	7	43113741	43438763	325023	1	23072	ENST00000492310.5	-94	ENSG00000002746	HECW1	HECT, C2 and WW domain containing E3 ubiquitin protein ligase 1	Promoter	0.157666	0.875877
HS578t_HS578t_2_peak_87944	chr20	7673746	7674246	501	*	1	900.158	12.2885	3.14764	250	Distal Intergenic	20	7882985	7940458	57474	2	54363	ENST00000378789.4	266212	ENSG00000101323	HAO1	HAO1	Distal	5.44396	1.48215e-05
BT549_BT549_1_peak_21969	chr7	44565427	44565927	501	*	7	639.23	24.3781	2.17037	250	3' UTR	7	44565807	44567782	1976	2	54606	ENST00000479602.5	1855	ENSG00000136271	DDX56	DEAD-box helicase 56	3'	-0.765004	0.196246
BT549_BT549_1_peak_2197	chr1	54121426	54121926	501	*	7	1513.51	30.4398	2.96533	250	Distal Intergenic	1	54132968	54152922	19955	2	200008	ENST00000530059.2	30996	ENSG00000157211	CDCP2	CUB domain containing protein 2	Distal	1.29694	0.000707385
BT549_BT549_1_peak_21989	chr7	45574530	45575030	501	*	6	349.962	19.2321	1.44153	250	Promoter (<=1kb)	7	45574885	45664671	89787	1	107	ENST00000621543.1	0	ENSG00000164742	ADCY1	adenylate cyclase 1	Promoter	-0.600559	0.500221
BT549_BT549_1_peak_22035	chr7	47537177	47537677	501	*	4	751.339	20.4441	1.61642	250	Intron (ENST00000311160.14/64759, intron 1 of 30)	7	47369281	47539277	169997	2	64759	ENST00000450444.5	1600	ENSG00000136205	TNS3	tensin 3	Intron	-0.77664	0.453981
BT549_BT549_1_peak_22071	chr7	49773012	49773512	501	*	2	493.818	19.2321	1.44153	250	Promoter (<=1kb)	7	49773638	49921950	148313	1	375567	ENST00000340652.5	-126	ENSG00000188730	VWC2	von Willebrand factor C domain containing 2	Promoter	0.115849	0.92628
BT549_BT549_1_peak_22072	chr7	49774567	49775067	501	*	2	759.674	19.2321	1.44153	250	Intron (ENST00000340652.5/375567, intron 1 of 3)	7	49773638	49921950	148313	1	375567	ENST00000340652.5	929	ENSG00000188730	VWC2	von Willebrand factor C domain containing 2	Intron	0.811776	0.401058
BT549_BT549_1_peak_22075	chr7	49852561	49853061	501	*	7	729.403	25.9745	2.38758	250	Intron (ENST00000340652.5/375567, intron 3 of 3)	7	49773638	49921950	148313	1	375567	ENST00000340652.5	78923	ENSG00000188730	VWC2	von Willebrand factor C domain containing 2	Intron	-0.237266	0.714637
BT549_BT549_1_peak_22079	chr7	50303839	50304339	501	*	2	337.669	19.2321	1.44153	250	Promoter (<=1kb)	7	50304068	50368048	63981	1	10320	ENST00000642219.1	0	ENSG00000185811	IKZF1	IKAROS family zinc finger 1	Promoter	-0.621875	0.61375
BT549_BT549_1_peak_2208	chr1	54499332	54499832	501	*	7	562.773	26.707	2.48551	250	Distal Intergenic	1	54542257	54610124	67868	1	26027	ENST00000481208.5	-42425	ENSG00000162390	ACOT11	acyl-CoA thioesterase 11	Distal	0.114163	0.884547
BT549_BT549_1_peak_22102	chr7	51315464	51315964	501	*	4	263.82	19.2321	1.44153	250	Intron (ENST00000265136.12/23242, intron 1 of 12)	7	51190998	51316471	125474	2	23242	ENST00000449281.1	507	ENSG00000106078	COBL	cordon-bleu WH2 repeat protein	Intron	-0.416924	0.482466
BT549_BT549_1_peak_22148	chr7	56371525	56372025	501	*	5	635.53	20.5399	1.63548	250	Distal Intergenic	7	56421857	56432702	10846	2	650226	ENST00000422212.1	60677	NA	LOC650226	ankyrin repeat domain 26 pseudogene	Distal	-1.31092	0.0784611
BT549_BT549_1_peak_22150	chr7	56373280	56373780	501	*	5	243.779	20.2502	1.61642	250	Distal Intergenic	7	56421857	56432702	10846	2	650226	ENST00000422212.1	58922	NA	LOC650226	ankyrin repeat domain 26 pseudogene	Distal	-1.59988	0.0353328
BT549_BT549_1_peak_22163	chr7	64569361	64569861	501	*	2	802.608	21.5474	1.77401	250	Exon (ENST00000409132.2/ENST00000409132.2, exon 1 of 1)	7	64544346	64563075	18730	2	340252	ENST00000473601.1	-6286	ENSG00000173041	ZNF680	zinc finger protein 680	Exon	-0.0216911	0.98677
BT549_BT549_1_peak_22201	chr7	67625155	67625655	501	*	4	264.8	22.5617	1.91762	250	Distal Intergenic	7	67335976	67340024	4049	1	101929736	ENST00000430244.1	289179	ENSG00000106610	LINC01372	long intergenic non-protein coding RNA 1372	Distal	0.271343	0.702655
HS578t_HS578t_2_peak_76077	chr14	79582196	79582696	501	*	1	417.909	8.89506	1.95907	250	Intron (ENST00000634499.2/9369, intron 17 of 21)	14	79314051	79861959	547909	1	9369	ENST00000556003.1	268145	ENSG00000021645	NRXN3	NRXN3	Intron	5.44204	6.66418e-06
BT549_BT549_1_peak_223	chr1	2653692	2654192	501	*	4	847.37	19.8532	1.56461	250	Intron (ENST00000401095.8/100287898, intron 6 of 8)	1	2590639	2633016	42378	2	79258	ENST00000378412.8	-20676	ENSG00000142606	MMEL1	membrane metalloendopeptidase like 1	Intron	0.144008	0.873907
BT549_BT549_1_peak_2230	chr1	55235706	55236206	501	*	2	427.122	22.5617	1.91762	250	Intron (ENST00000643232.1/109729135, intron 1 of 1)	1	55225641	55225723	83	1	100616272	ENST00000581938.1	10065	ENSG00000265822	MIR4422	microRNA 4422	Intron	1.47279	0.0122551
BT549_BT549_2_peak_10349	chr4	10926034	10926534	501	*	2	2060.36	36.4318	3.40647	250	Distal Intergenic	4	10486395	10684768	198374	2	116449	ENST00000226951.11	-241266	ENSG00000109684	CLNK	CLNK	Distal	5.42967	4.33541e-10
BT549_BT549_1_peak_2234	chr1	55374933	55375433	501	*	5	1747.99	34.6883	3.28429	250	Intron (ENST00000643167.1/ENST00000643167.1, intron 1 of 3)	1	55225641	55225723	83	1	100616272	ENST00000581938.1	149292	ENSG00000265822	MIR4422	microRNA 4422	Intron	0.0909255	0.941615
BT549_BT549_2_peak_43184	chrX	143428871	143429371	501	*	1	1934.11	36.4318	3.40647	250	Intron (ENST00000431432.1/ENST00000431432.1, intron 3 of 5)	23	143508735	143517475	8741	2	139067	ENST00000370503.2	88104	ENSG00000189252	SPANXN3	SPANXN3	Intron	5.42629	1.11915e-06
BT549_BT549_1_peak_22366	chr7	82506570	82507070	501	*	3	531.257	24.3781	2.17037	250	Distal Intergenic	7	81946444	82443777	497334	2	781	ENST00000356860.8	-62793	ENSG00000153956	CACNA2D1	calcium voltage-gated channel auxiliary subunit alpha2delta 1	Distal	0.170044	0.862992
BT549_BT549_1_peak_22393	chr7	85103267	85103767	501	*	2	686.621	25.2001	2.28294	250	Intron (ENST00000284136.10/223117, intron 1 of 16)	7	84995553	85121935	126383	2	223117	ENST00000284136.10	18168	ENSG00000153993	SEMA3D	semaphorin 3D	Intron	2.09833	0.0290325
BT549_BT549_1_peak_22405	chr7	87059590	87060090	501	*	8	1809.49	29.882	2.89557	250	Promoter (<=1kb)	7	86879939	87059631	179693	2	222223	ENST00000444627.5	0	ENSG00000164659	ELAPOR2	endosome-lysosome associated apoptosis and autophagy regulator family member 2	Promoter	0.0964158	0.886353
BT549_BT549_1_peak_22412	chr7	87600653	87601153	501	*	3	937.773	25.2001	2.28294	250	Promoter (<=1kb)	7	87503017	87600884	97868	2	5243	ENST00000622132.5	0	ENSG00000085563	ABCB1	ATP binding cassette subfamily B member 1	Promoter	0.233364	0.814646
BT549_BT549_1_peak_22484	chr7	94043264	94043764	501	*	4	922.098	31.4948	3.0955	250	Intron (ENST00000415536.5/ENST00000415536.5, intron 1 of 3)	7	93996031	94004382	8352	2	10282	ENST00000425626.1	-38882	ENSG00000105829	BET1	Bet1 golgi vesicular membrane trafficking protein	Intron	1.92223	0.031254
HS578t_HS578t_1_peak_43324	chr6	116555989	116556489	501	*	2	1492.76	13.2976	3.66946	250	Intron (ENST00000628083.1/221301, intron 3 of 3)	6	116553750	116558575	4826	1	221301	ENST00000368596.3	2239	ENSG00000164451	CALHM4	CALHM4	Intron	5.42238	4.79145e-10
BT549_BT549_1_peak_22504	chr7	94698295	94698795	501	*	6	451.962	22.5617	1.91762	250	Distal Intergenic	7	94585292	94656572	71281	2	8910	ENST00000644681.1	-41723	ENSG00000127990	SGCE	sarcoglycan epsilon	Distal	-0.00392802	0.996336
BT549_BT549_1_peak_22511	chr7	95330566	95331066	501	*	2	213.494	19.2321	1.44153	250	Distal Intergenic	7	95297676	95324532	26857	2	5444	ENST00000222381.8	-6034	ENSG00000005421	PON1	paraoxonase 1	Distal	0.8663	0.323443
BT549_BT549_1_peak_22518	chr7	95596419	95596919	501	*	8	1787.49	31.4948	3.0955	250	Promoter (<=1kb)	7	95594771	95596460	1690	2	5166	ENST00000473301.1	0	ENSG00000004799	PDK4	pyruvate dehydrogenase kinase 4	Promoter	0.111466	0.886902
BT549_BT549_1_peak_22530	chr7	97016634	97017134	501	*	5	562.69	24.3781	2.17037	250	Distal Intergenic	7	96968515	97014088	45574	2	285987	ENST00000452769.4	-2546	NA	DLX6-AS1	DLX6 antisense RNA 1	Distal	0.942669	0.32386
BT549_BT549_1_peak_22601	chr7	100569638	100570138	501	*	3	300.924	17.8843	1.24562	250	Exon (ENST00000223076.2/ENST00000223076.2, exon 1 of 1)	7	100572317	100573066	750	2	100316904	ENST00000611464.1	2928	ENSG00000205307	SAP25	Sin3A associated protein 25	Exon	-0.530806	0.490204
BT549_BT549_1_peak_22606	chr7	100633081	100633581	501	*	6	315.24	21.5474	1.77401	250	Promoter (<=1kb)	7	100620455	100633090	12636	2	7036	ENST00000462090.5	0	ENSG00000106327	TFR2	transferrin receptor 2	Promoter	-0.810368	0.241074
BT549_BT549_1_peak_22610	chr7	100691578	100692078	501	*	6	452.389	22.5617	1.91762	250	Intron (ENST00000646601.1/64599, intron 1 of 27)	7	100679507	100693968	14462	2	64599	ENST00000646601.1	1890	ENSG00000146830	GIGYF1	GRB10 interacting GYF protein 1	Intron	-0.0166663	0.983608
BT549_BT549_1_peak_22617	chr7	100837262	100837762	501	*	7	608.703	24.3781	2.17037	250	Exon (ENST00000412754.1/105375430, exon 2 of 2)	7	100802565	100827523	24959	2	2050	ENST00000358173.8	-9739	ENSG00000196411	EPHB4	EPH receptor B4	Exon	-0.205419	0.753429
BT549_BT549_1_peak_2263	chr1	56375334	56375834	501	*	1	1150.5	28.0644	2.66332	250	Exon (ENST00000641302.1/ENST00000641302.1, exon 1 of 5)	1	56414935	56415966	1032	1	105378744	ENST00000451914.2	-39101	ENSG00000223956	LINC01767	long intergenic non-protein coding RNA 1767	Exon	0.744153	0.589987
BT549_BT549_1_peak_22634	chr7	101118274	101118774	501	*	5	585.5	26.707	2.48551	250	Distal Intergenic	7	101127104	101139247	12144	1	5054	ENST00000223095.5	-8330	ENSG00000106366	SERPINE1	serpin family E member 1	Distal	1.57023	0.0288846
BT549_BT549_1_peak_22685	chr7	103989985	103990485	501	*	5	1055.83	23.5016	2.04916	250	Promoter (<=1kb)	7	103471789	103989658	517870	2	5649	ENST00000428762.6	-327	ENSG00000189056	RELN	reelin	Promoter	-0.260652	0.760905
BT549_BT549_1_peak_22702	chr7	105589341	105589841	501	*	8	645.102	25.2001	2.28294	250	Intron (ENST00000469099.5/100130771, intron 1 of 3)	7	105565120	105591520	26401	2	100130771	ENST00000469099.5	1679	ENSG00000185055	EFCAB10	EF-hand calcium binding domain 10	Intron	-0.124371	0.813815
BT549_BT549_1_peak_22712	chr7	106021085	106021585	501	*	6	554.851	22.5617	1.91762	250	Intron (ENST00000470188.5/222256, intron 10 of 14)	7	106015124	106022448	7325	1	222256	ENST00000468477.1	5961	ENSG00000128536	CDHR3	cadherin related family member 3	Intron	-0.170751	0.870533
BT549_BT549_1_peak_22758	chr7	108086566	108087066	501	*	1	561.33	22.5617	1.91762	250	Intron (ENST00000205386.8/22798, intron 14 of 33)	7	108062397	108065858	3462	2	22798	ENST00000471677.5	-20708	ENSG00000091128	LAMB4	laminin subunit beta 4	Intron	0.957566	0.285733
BT549_BT549_1_peak_2276	chr1	56821004	56821504	501	*	7	289.98	21.5474	1.77401	250	Promoter (1-2kb)	1	56726544	56819696	93153	2	199920	ENST00000484327.1	-1308	ENSG00000187889	FYB2	FYN binding protein 2	Promoter	0.362749	0.6172
HS578t_HS578t_1_peak_97055	chrX	125654424	125654924	501	*	1	1644.9	12.5043	3.39266	250	Distal Intergenic	23	126109762	126115562	5801	1	101928495	ENST00000438994.1	-454838	ENSG00000237208	LOC101928495	LOC101928495	Distal	5.42008	1.85356e-05
BT549_BT549_2_peak_32580	chr13	107459404	107459904	501	*	2	624.471	27.8494	2.36996	250	Intron (ENST00000375915.4/728215, intron 1 of 2)	13	107531171	107531248	78	2	100302286	ENST00000408723.1	71344	ENSG00000221650	MIR1267	MIR1267	Intron	5.41712	8.93511e-06
BT549_BT549_1_peak_22790	chr7	112391779	112392279	501	*	7	1623.81	26.8841	2.52073	250	Intron (ENST00000431064.1/ENST00000431064.1, intron 2 of 3)	7	112422887	112477156	54270	1	3475	ENST00000675578.1	-30608	ENSG00000006652	IFRD1	interferon related developmental regulator 1	Intron	-0.47699	0.442434
BT549_BT549_1_peak_22797	chr7	112480301	112480801	501	*	5	541.239	26.707	2.48551	250	Promoter (<=1kb)	7	112480853	112490148	9296	1	286006	ENST00000439068.6	-52	ENSG00000181016	LSMEM1	leucine rich single-pass membrane protein 1	Promoter	-0.645315	0.171636
BT549_BT549_1_peak_22812	chr7	113421674	113422174	501	*	8	553.912	25.2001	2.28294	250	Distal Intergenic	7	113116861	113118560	1700	2	401397	ENST00000441359.1	-303114	ENSG00000214194	SMIM30	small integral membrane protein 30	Distal	-0.311811	0.494416
BT549_BT549_1_peak_22822	chr7	114081831	114082331	501	*	4	429.357	21.5474	1.77401	250	Distal Intergenic	7	114086327	114690905	604579	1	93986	ENST00000412402.5	-3996	ENSG00000128573	FOXP2	forkhead box P2	Distal	-0.292869	0.670635
BT549_BT549_1_peak_22834	chr7	114988712	114989212	501	*	4	805.555	24.3781	2.17037	250	Intron (ENST00000393486.5/29969, intron 4 of 4)	7	115030564	115125935	95372	1	102724386	ENST00000660905.1	-41352	ENSG00000225535	LINC01393	long intergenic non-protein coding RNA 1393	Intron	0.687676	0.480056
BT549_BT549_1_peak_2284	chr1	57423735	57424235	501	*	2	1850.79	25.2001	2.28294	250	Promoter (<=1kb)	1	57070734	57424057	353324	2	1600	ENST00000371230.1	0	ENSG00000173406	DAB1	DAB adaptor protein 1	Promoter	0.890755	0.386928
BT549_BT549_1_peak_22848	chr7	116227696	116228196	501	*	5	509.478	23.5016	2.04916	250	Intron (ENST00000461440.5/26136, intron 1 of 2)	7	116222951	116250032	27082	1	26136	ENST00000485009.1	4745	ENSG00000135269	TES	testin LIM domain protein	Intron	1.26958	0.139727
MDAMB231_MDAMB231_1_peak_21061	chr8	23797107	23797607	501	*	2	259.044	37.1287	0.478271	250	Distal Intergenic	8	23843914	23854311	10398	2	6781	ENST00000524323.1	56704	ENSG00000159167	STC1	STC1	Distal	5.41299	2.85412e-12
BT549_BT549_1_peak_22901	chr7	117323710	117324210	501	*	6	2275.62	29.3016	2.82231	250	Promoter (<=1kb)	7	117320469	117323152	2684	2	7472	ENST00000461427.1	-558	ENSG00000105989	WNT2	Wnt family member 2	Promoter	1.54326	0.0126023
BT549_BT549_1_peak_22903	chr7	117873194	117873694	501	*	5	1384.39	24.3781	2.17037	250	Promoter (<=1kb)	7	117710863	117873429	162567	2	83992	ENST00000441556.5	0	ENSG00000077063	CTTNBP2	cortactin binding protein 2	Promoter	0.84806	0.307379
BT549_BT549_1_peak_22919	chr7	120950563	120951063	501	*	6	3196.55	38.6566	3.28429	250	Promoter (<=1kb)	7	120950763	120956980	6218	1	54556	ENST00000339121.9	0	ENSG00000071243	ING3	inhibitor of growth family member 3	Promoter	0.282564	0.700832
BT549_BT549_1_peak_22937	chr7	122305483	122305983	501	*	3	1463.87	21.5474	1.77401	250	Exon (ENST00000428449.5/154860, exon 3 of 7)	7	122304950	122305817	868	1	154860	ENST00000437317.1	533	ENSG00000230316	FEZF1-AS1	FEZF1 antisense RNA 1	Exon	0.177294	0.838749
BT549_BT549_1_peak_22958	chr7	124602986	124603486	501	*	3	1044.05	31.4948	3.0955	250	Distal Intergenic	7	124743885	124765792	21908	2	2861	ENST00000303921.3	162306	ENSG00000170775	GPR37	G protein-coupled receptor 37	Distal	2.10214	0.0619973
BT549_BT549_1_peak_22961	chr7	124720056	124720556	501	*	4	486.645	22.5617	1.91762	250	Distal Intergenic	7	124743885	124765792	21908	2	2861	ENST00000303921.3	45236	ENSG00000170775	GPR37	G protein-coupled receptor 37	Distal	0.72985	0.527062
HS578t_HS578t_2_peak_12747	chr2	107337473	107337973	501	*	1	1713.7	15.7192	4.27301	250	Intron (ENST00000443123.1/ENST00000443123.1, intron 1 of 3)	2	107529292	107556499	27208	1	105373537	ENST00000660653.1	-191319	ENSG00000224568	LINC01886	LINC01886	Intron	5.40477	9.74519e-10
BT549_BT549_1_peak_23003	chr7	128103578	128104078	501	*	4	1956.15	26.707	2.48551	250	Distal Intergenic	7	128089489	128092207	2719	1	27044	ENST00000485871.1	14089	ENSG00000197157	SND1	staphylococcal nuclease and tudor domain containing 1	Distal	1.14724	0.156239
BT549_BT549_1_peak_23008	chr7	128168597	128169097	501	*	1	690.584	23.5016	2.04916	250	Distal Intergenic	7	128207872	128207943	72	1	406917	ENST00000384972.2	-38775	ENSG00000207705	MIR129-1	microRNA 129-1	Distal	0.299381	0.655937
BT549_BT549_1_peak_23026	chr7	128791540	128792040	501	*	7	687.53	21.5474	1.77401	250	Promoter (<=1kb)	7	128791618	128794522	2905	1	64753	ENST00000488925.1	0	ENSG00000128596	CCDC136	coiled-coil domain containing 136	Promoter	-0.120044	0.866551
BT549_BT549_1_peak_23056	chr7	130072123	130072623	501	*	7	406.034	23.5016	2.04916	250	Intron (ENST00000335420.10/23008, intron 1 of 9)	7	130070772	130124534	53763	1	23008	ENST00000468226.1	1351	ENSG00000128607	KLHDC10	kelch domain containing 10	Intron	-0.22229	0.728113
BT549_BT549_1_peak_23079	chr7	130905646	130906146	501	*	5	789.688	27.4023	2.57706	250	Intron (ENST00000447430.1/100506860, intron 2 of 4)	7	130881762	130913176	31415	2	378805	ENST00000447307.5	7030	ENSG00000231721	LINC-PINT	long intergenic non-protein coding RNA, p53 induced transcript	Intron	0.324492	0.690594
HS578t_HS578t_2_peak_63184	chr10	118373683	118374183	501	*	2	1651.32	16.6021	4.54529	250	Intron (ENST00000668223.1/100506126, intron 2 of 2)	10	118357108	118359203	2096	1	100506126	ENST00000445161.5	16575	ENSG00000232139	LINC00867	LINC00867	Intron	5.40316	1.71516e-11
BT549_BT549_1_peak_23085	chr7	130921756	130922256	501	*	3	1426.3	25.2001	2.28294	250	Intron (ENST00000447430.1/100506860, intron 4 of 4)	7	130913508	130930680	17173	1	100506860	ENST00000664231.1	8248	NA	LINC00513	long intergenic non-protein coding RNA 513	Intron	-0.301884	0.780312
BT549_BT549_1_peak_23107	chr7	131745584	131746084	501	*	4	375.455	21.5474	1.77401	250	Distal Intergenic	7	131897641	131933311	35671	1	101928782	ENST00000452219.5	-151557	ENSG00000224865	LOC101928782	uncharacterized LOC101928782	Distal	0.650024	0.26257
BT549_BT549_1_peak_23113	chr7	131909056	131909556	501	*	2	534.079	20.4441	1.61642	250	Promoter (<=1kb)	7	131910220	131948953	38734	1	101928782	ENST00000415393.1	-664	ENSG00000224865	LOC101928782	uncharacterized LOC101928782	Promoter	1.63116	0.114377
BT549_BT549_1_peak_23142	chr7	134514473	134514973	501	*	5	284.976	19.2321	1.44153	250	Distal Intergenic	7	134527567	134541412	13846	1	57016	ENST00000359579.5	-12594	ENSG00000198074	AKR1B10	aldo-keto reductase family 1 member B10	Distal	-0.213759	0.709833
BT549_BT549_1_peak_23158	chr7	134886289	134886789	501	*	6	453.89	20.4441	1.61642	250	Intron (ENST00000417172.5/800, intron 3 of 13)	7	134891400	134970728	79329	1	800	ENST00000393118.6	-4611	ENSG00000122786	CALD1	caldesmon 1	Intron	0.339781	0.69751
BT549_BT549_1_peak_23164	chr7	135274418	135274918	501	*	7	288.664	21.5474	1.77401	250	Intron (ENST00000637483.1/ENST00000637483.1, intron 2 of 4)	7	135233838	135258492	24655	1	346673	ENST00000662584.1	40580	ENSG00000146857	STRA8	stimulated by retinoic acid 8	Intron	-0.575633	0.22845
BT549_BT549_1_peak_23191	chr7	136870840	136871340	501	*	3	768.544	20.4441	1.61642	250	Exon (ENST00000480591.5/1129, exon 3 of 3)	7	136869122	137017024	147903	1	1129	ENST00000401861.1	1718	ENSG00000181072	CHRM2	cholinergic receptor muscarinic 2	Exon	1.00463	0.294616
BT549_BT549_2_peak_8691	chr3	87855597	87856097	501	*	3	1215.48	34.1686	3.16018	250	Intron (ENST00000319595.6/3355, intron 2 of 2)	3	87792492	87993787	201296	1	3355	ENST00000319595.6	63105	ENSG00000179097	HTR1F	HTR1F	Intron	5.4025	6.52326e-12
BT549_BT549_1_peak_23208	chr7	137903621	137904121	501	*	7	644.528	24.3781	2.17037	250	3' UTR	7	137912834	137928269	15436	2	64764	ENST00000420629.1	24148	ENSG00000182158	CREB3L2	cAMP responsive element binding protein 3 like 2	3'	-0.203516	0.724879
BT549_BT549_1_peak_23214	chr7	138161417	138161917	501	*	8	295.98	22.5617	1.91762	250	Distal Intergenic	7	138123758	138123821	64	1	100616226	ENST00000639714.1	37659	ENSG00000284028	MIR4468	microRNA 4468	Distal	0.062861	0.895991
BT549_BT549_1_peak_23217	chr7	138664038	138664538	501	*	3	1322.37	24.3781	2.17037	250	Promoter (<=1kb)	7	138594286	138664224	69939	2	136306	ENST00000436657.5	0	ENSG00000157703	SVOPL	SVOP like	Promoter	-0.98354	0.0920965
BT549_BT549_1_peak_23218	chr7	138738677	138739177	501	*	7	459.802	25.2001	2.28294	250	Intron (ENST00000310018.7/50617, intron 15 of 21)	7	138734188	138747675	13488	2	50617	ENST00000471085.1	8498	ENSG00000105929	ATP6V0A4	ATPase H+ transporting V0 subunit a4	Intron	-0.282097	0.576769
BT549_BT549_1_peak_2322	chr1	59013482	59013982	501	*	7	999.05	29.882	2.89557	250	Intron (ENST00000634502.1/101926925, intron 3 of 13)	1	59020366	59132795	112430	1	101926925	ENST00000634569.1	-6384	NA	LINC01358	long intergenic non-protein coding RNA 1358	Intron	-1.17394	0.113674
BT549_BT549_2_peak_1679	chr1	55696177	55696677	501	*	2	271.973	20.5159	1.39868	250	Intron (ENST00000643167.1/ENST00000643167.1, intron 3 of 3)	1	55868254	55950118	81865	1	105378738	ENST00000648749.1	-171577	ENSG00000233079	LINC01755	LINC01755	Intron	5.40164	2.71826e-10
BT549_BT549_1_peak_23268	chr7	140811013	140811513	501	*	8	609.889	24.3781	2.17037	250	Intron (ENST00000496384.7/673, intron 3 of 18)	7	140725325	140808338	83014	2	673	ENST00000642875.1	-2675	ENSG00000157764	BRAF	B-Raf proto-oncogene, serine/threonine kinase	Intron	-0.00671878	0.989199
HS578t_HS578t_2_peak_63372	chr10	122939741	122940241	501	*	1	983.679	11.3639	2.82918	250	Intron (ENST00000481909.2/80007, intron 4 of 5)	10	122932409	122933459	1051	2	80007	ENST00000462191.1	-6282	ENSG00000119965	C10orf88	C10orf88	Intron	5.39796	5.15306e-07
BT549_BT549_1_peak_23270	chr7	141012073	141012573	501	*	8	352.647	24.3781	2.17037	250	Intron (ENST00000324787.10/51650, intron 1 of 2)	7	141006168	141014429	8262	2	51650	ENST00000496958.5	1856	ENSG00000090263	MRPS33	mitochondrial ribosomal protein S33	Intron	0.0527859	0.920419
BT549_BT549_1_peak_23280	chr7	141533177	141533677	501	*	8	474.155	23.5016	2.04916	250	Intron (ENST00000668372.1/ENST00000668372.1, intron 2 of 2)	7	141551278	141654409	103132	1	55750	ENST00000629555.2	-17601	ENSG00000006530	AGK	acylglycerol kinase	Intron	0.151538	0.769318
BT549_BT549_1_peak_23295	chr7	142385403	142385903	501	*	5	1512.36	27.4023	2.57706	250	Distal Intergenic	7	142268284	142272235	3952	2	207147	ENST00000616556.1	-113168	ENSG00000186163	PRSS59P	serine protease 59, pseudogene	Distal	0.377725	0.546403
BT549_BT549_1_peak_233	chr1	3069501	3070001	501	*	5	847.078	24.3781	2.17037	250	Intron (ENST00000511072.5/63976, intron 1 of 15)	1	3069211	3434342	365132	1	63976	ENST00000514189.5	290	ENSG00000142611	PRDM16	PR/SET domain 16	Intron	0.429727	0.628178
BT549_BT549_1_peak_23310	chr7	142515906	142516406	501	*	7	738.164	28.0644	2.66332	250	Distal Intergenic	7	142666272	142667718	1447	1	100463482	ENST00000604952.1	-149866	ENSG00000270672	MTRNR2L6	MT-RNR2 like 6	Distal	0.283977	0.589433
BT549_BT549_2_peak_10353	chr4	11182551	11183051	501	*	3	2367.15	36.4318	3.40647	250	Distal Intergenic	4	11368827	11368921	95	1	693157	ENST00000384983.1	-185776	ENSG00000207716	MIR572	MIR572	Distal	5.39279	9.88091e-12
BT549_BT549_1_peak_23329	chr7	143007852	143008352	501	*	7	560.556	25.2001	2.28294	250	Distal Intergenic	7	143026158	143027195	1038	2	135924	ENST00000350513.2	18843	ENSG00000179468	OR9A2	olfactory receptor family 9 subfamily A member 2	Distal	0.32939	0.533812
BT549_BT549_1_peak_23343	chr7	143383496	143383996	501	*	3	340.613	16.3608	1.02499	250	Intron (ENST00000322764.10/7791, intron 5 of 9)	7	143383000	143388896	5897	1	7791	ENST00000446634.1	496	ENSG00000159840	ZYX	zyxin	Intron	-0.767316	0.36447
BT549_BT549_1_peak_23344	chr7	143384037	143384537	501	*	2	335.717	16.3608	1.02499	250	5' UTR	7	143383000	143388896	5897	1	7791	ENST00000446634.1	1037	ENSG00000159840	ZYX	zyxin	5'	1.53294	0.00985056
BT549_BT549_1_peak_23349	chr7	143393474	143393974	501	*	3	837.957	17.8843	1.24562	250	Exon (ENST00000275815.4/2041, exon 16 of 18)	7	143394210	143395601	1392	2	2041	ENST00000465208.5	1627	ENSG00000146904	EPHA1	EPH receptor A1	Exon	0.5791	0.323935
BT549_BT549_1_peak_23354	chr7	143522451	143522951	501	*	5	522.083	25.5928	2.36081	250	Exon (ENST00000429289.5/285965, exon 5 of 5)	7	143477873	143478796	924	1	259287	ENST00000408916.1	44578	ENSG00000221855	TAS2R41	taste 2 receptor member 41	Exon	2.07733	0.015814
BT549_BT549_1_peak_23357	chr7	143806516	143807016	501	*	4	587.123	27.059	2.55525	250	Exon (ENST00000291129.4/653691, exon 2 of 8)	7	143810373	143814875	4503	1	653691	ENST00000649502.1	-3357	NA	TCAF2P1	TRPM8 channel associated factor 2 pseudogene 1	Exon	2.07975	0.0139554
BT549_BT549_1_peak_23377	chr7	147535797	147536297	501	*	2	386.395	19.2321	1.44153	250	Intron (ENST00000361727.8/26047, intron 11 of 23)	7	147638809	148415779	776971	1	26047	ENST00000627772.2	-102512	ENSG00000174469	CNTNAP2	contactin associated protein 2	Intron	1.77534	0.0791414
BT549_BT549_1_peak_23408	chr7	149310196	149310696	501	*	8	456.936	21.5474	1.77401	250	Distal Intergenic	7	149294089	149297302	3214	1	155060	ENST00000480864.1	16107	ENSG00000244560	LOC155060	AI894139 pseudogene	Distal	0.409004	0.476137
BT549_BT549_1_peak_23439	chr7	150286007	150286507	501	*	6	236.405	17.1477	1.1809	250	Exon (ENST00000478393.5/653857, exon 4 of 6)	7	150284747	150295296	10550	2	653857	ENST00000539352.5	8789	ENSG00000106526	ACTR3C	actin related protein 3C	Exon	0.148083	0.806402
BT549_BT549_1_peak_23482	chr7	151088512	151089012	501	*	2	344.897	20.4441	1.61642	250	Promoter (<=1kb)	7	151089712	151118344	28633	1	116988	ENST00000476375.5	-700	ENSG00000133612	AGAP3	ArfGAP with GTPase domain, ankyrin repeat and PH domain 3	Promoter	0.51637	0.624611
BT549_BT549_1_peak_23484	chr7	151110986	151111486	501	*	8	684.649	25.9745	2.38758	250	Promoter (<=1kb)	7	151112184	151118333	6150	1	116988	ENST00000492234.5	-698	ENSG00000133612	AGAP3	ArfGAP with GTPase domain, ankyrin repeat and PH domain 3	Promoter	-0.394881	0.509652
BT549_BT549_1_peak_23536	chr7	152823319	152823819	501	*	5	532.626	22.5617	1.91762	250	Exon (ENST00000377776.7/57180, exon 8 of 10)	7	152810742	152855371	44630	1	57180	ENST00000479402.1	12577	ENSG00000133627	ACTR3B	actin related protein 3B	Exon	-0.369666	0.572894
BT549_BT549_1_peak_23554	chr7	155230181	155230681	501	*	7	1273.27	33.402	3.28429	250	Distal Intergenic	7	155297776	155310233	12458	1	3638	ENST00000344756.8	-67095	ENSG00000186480	INSIG1	insulin induced gene 1	Distal	0.567458	0.506474
BT549_BT549_1_peak_23563	chr7	155358175	155358675	501	*	1	647.86	21.5474	1.77401	250	Exon (ENST00000378120.5/338436, exon 6 of 6)	7	155356985	155367934	10950	2	338436	ENST00000378120.5	9259	ENSG00000204960	BLACE	B cell acute lymphoblastic leukemia expressed	Exon	0.501537	0.537775
BT549_BT549_1_peak_23585	chr7	155574850	155575350	501	*	2	306.254	19.2321	1.44153	250	Intron (ENST00000635903.1/285888, intron 2 of 8)	7	155474256	155585546	111291	2	285888	ENST00000635903.1	10196	ENSG00000146910	CNPY1	canopy FGF signaling regulator 1	Intron	1.75793	0.00169701
BT549_BT549_1_peak_23594	chr7	155803549	155804049	501	*	4	641.578	20.4441	1.61642	250	Exon (ENST00000297261.7/6469, exon 3 of 3)	7	155806582	155807370	789	2	6469	ENST00000472308.1	3321	ENSG00000164690	SHH	sonic hedgehog signaling molecule	Exon	-0.492329	0.600203
BT549_BT549_1_peak_23625	chr7	156607993	156608493	501	*	1	347.602	20.4441	1.61642	250	Intron (ENST00000651649.1/100506380, intron 1 of 4)	7	156605132	156605744	613	2	100506380	ENST00000440711.1	-2249	ENSG00000182648	LINC01006	long intergenic non-protein coding RNA 1006	Intron	1.15206	0.244582
BT549_BT549_1_peak_23641	chr7	157018868	157019368	501	*	3	489.184	20.4441	1.61642	250	Distal Intergenic	7	157010805	157016426	5622	1	645249	ENST00000480284.1	8063	ENSG00000243479	MNX1-AS1	MNX1 antisense RNA 1 (head to head)	Distal	0.185188	0.84593
BT549_BT549_1_peak_23667	chr7	157387065	157387565	501	*	7	484.93	23.5016	2.04916	250	Intron (ENST00000262177.9/10049, intron 8 of 9)	7	157381821	157382743	923	1	10049	ENST00000486247.1	5244	ENSG00000105993	DNAJB6	DnaJ heat shock protein family (Hsp40) member B6	Intron	0.334355	0.673928
BT549_BT549_1_peak_2369	chr1	61952160	61952660	501	*	5	1863.18	31.4948	3.0955	250	Promoter (<=1kb)	1	61952312	62117393	165082	1	10207	ENST00000307297.8	0	ENSG00000132849	PATJ	PATJ crumbs cell polarity complex component	Promoter	0.55487	0.560723
HS578t_HS578t_1_peak_91470	chr20	19496908	19497408	501	*	1	4996.39	17.823	5.14053	250	Intron (ENST00000328041.11/57419, intron 2 of 16)	20	19242302	19284596	42295	2	100130264	ENST00000319682.2	-212312	ENSG00000179447	SLC24A3-AS1	SLC24A3-AS1	Intron	5.39268	2.38553e-07
BT549_BT549_1_peak_2370	chr1	61993218	61993718	501	*	6	1269.37	31.9951	3.15599	250	Intron (ENST00000635214.1/10207, intron 28 of 35)	1	61952312	62117393	165082	1	10207	ENST00000307297.8	40906	ENSG00000132849	PATJ	PATJ crumbs cell polarity complex component	Intron	1.09738	0.282161
BT549_BT549_1_peak_2375	chr1	62296001	62296501	501	*	7	635.831	22.5617	1.91762	250	Intron (ENST00000371153.9/163782, intron 1 of 9)	1	62237544	62319301	81758	2	163782	ENST00000354381.3	22800	ENSG00000132854	KANK4	KN motif and ankyrin repeat domains 4	Intron	0.980755	0.252941
BT549_BT549_1_peak_23777	chr8	1672724	1673224	501	*	2	436.715	21.5474	1.77401	250	Intron (ENST00000637795.2/9228, intron 10 of 14)	8	1676537	1678763	2227	1	9228	ENST00000522499.1	-3313	ENSG00000198010	DLGAP2	DLG associated protein 2	Intron	1.01186	0.312461
BT549_BT549_1_peak_23796	chr8	1894866	1895366	501	*	5	495.069	25.2001	2.28294	250	Intron (ENST00000635855.1/9639, intron 14 of 29)	8	1904235	1923490	19256	1	9639	ENST00000524212.1	-8869	ENSG00000104728	ARHGEF10	Rho guanine nucleotide exchange factor 10	Intron	1.45871	0.0524296
HS578t_HS578t_2_peak_85162	chr18	55328281	55328781	501	*	1	1113.37	14.5043	3.88585	250	Intron (ENST00000354452.8/6925, intron 8 of 19)	18	55234606	55322345	87740	2	6925	ENST00000630720.3	-5936	ENSG00000196628	TCF4	TCF4	Intron	5.3882	2.69578e-05
BT549_BT549_1_peak_23814	chr8	2030490	2030990	501	*	4	507.43	25.2001	2.28294	250	Distal Intergenic	8	2045046	2145456	100411	1	9172	ENST00000262113.9	-14056	ENSG00000036448	MYOM2	myomesin 2	Distal	1.41333	0.00498728
BT549_BT549_1_peak_23841	chr8	3284491	3284991	501	*	2	775.402	21.5474	1.77401	250	Promoter (<=1kb)	8	3127386	3284654	157269	2	64478	ENST00000523387.5	0	ENSG00000183117	CSMD1	CUB and Sushi multiple domains 1	Promoter	1.55513	0.00929786
BT549_BT549_1_peak_23862	chr8	4996990	4997490	501	*	4	452.836	23.5016	2.04916	250	Distal Intergenic	8	2938099	4994972	2056874	2	64478	ENST00000602557.5	-2018	ENSG00000183117	CSMD1	CUB and Sushi multiple domains 1	Distal	1.67691	0.00166106
BT549_BT549_1_peak_23889	chr8	6424044	6424544	501	*	4	691.596	24.3781	2.17037	250	Intron (ENST00000519480.5/79648, intron 3 of 7)	8	6406643	6445890	39248	1	79648	ENST00000522905.1	17401	ENSG00000147316	MCPH1	microcephalin 1	Intron	1.64895	0.0140083
BT549_BT549_1_peak_23906	chr8	6794404	6794904	501	*	7	653.134	24.3781	2.17037	250	Distal Intergenic	8	6808517	6835498	26982	2	389610	ENST00000618990.4	40594	ENSG00000275591	XKR5	XK related 5	Distal	-0.748443	0.283923
BT549_BT549_1_peak_23913	chr8	6834507	6835007	501	*	2	842.898	26.707	2.48551	250	Intron (ENST00000618990.4/389610, intron 1 of 7)	8	6808517	6835498	26982	2	389610	ENST00000618990.4	491	ENSG00000275591	XKR5	XK related 5	Intron	0.556633	0.557009
BT549_BT549_1_peak_23916	chr8	6877186	6877686	501	*	4	636.524	21.5474	1.77401	250	Intron (ENST00000531701.1/ENST00000531701.1, intron 2 of 2)	8	6870592	6877936	7345	2	1672	ENST00000297439.4	250	ENSG00000164825	DEFB1	defensin beta 1	Intron	-1.5196	0.0173685
BT549_BT549_1_peak_2392	chr1	63149030	63149530	501	*	5	466.348	22.5617	1.91762	250	Intron (ENST00000455038.1/ENST00000455038.1, intron 1 of 2)	1	63159087	63160410	1324	2	199899	ENST00000432537.2	10880	ENSG00000224209	LINC00466	long intergenic non-protein coding RNA 466	Intron	1.03172	0.051259
BT549_BT549_1_peak_23935	chr8	7913414	7913914	501	*	7	801.28	32.239	3.20427	250	Distal Intergenic	8	7926337	7952413	26077	1	100132396	ENST00000400120.3	-12423	ENSG00000215356	ZNF705B	zinc finger protein 705B	Distal	0.400659	0.534618
BT549_BT549_1_peak_23963	chr8	8736849	8737349	501	*	6	353.694	22.5617	1.91762	250	Intron (ENST00000522213.5/ENST00000522213.5, intron 3 of 3)	8	8701937	8704096	2160	1	137075	ENST00000519106.2	34912	ENSG00000253958	CLDN23	claudin 23	Intron	0.450548	0.448092
BT549_BT549_1_peak_23968	chr8	8963122	8963622	501	*	4	1032.9	26.707	2.48551	250	Exon (ENST00000520582.1/ENST00000520582.1, exon 3 of 3)	8	9002844	9033338	30495	1	90459	ENST00000519292.5	-39222	ENSG00000104626	ERI1	exoribonuclease 1	Exon	0.0820778	0.954613
MDAMB436_MDAMB436_2_peak_68750	chr15	30484420	30484920	501	*	2	340.593	9.94035	1.83686	250	Promoter (<=1kb)	15	30484544	30507623	23080	1	100288615	ENST00000564861.1	0	NA	WHAMMP1	WHAMMP1	Promoter	5.38591	0.000422096
BT549_BT549_1_peak_23982	chr8	9187866	9188366	501	*	8	449.072	21.5474	1.77401	250	Promoter (<=1kb)	8	9188251	9193796	5546	1	101929128	ENST00000649837.1	0	ENSG00000248538	LOC101929128	uncharacterized LOC101929128	Promoter	0.343632	0.472339
MDAMB231_MDAMB231_1_peak_29020	chr11	88779412	88779912	501	*	2	225.96	37.1287	0.478271	250	Intron (ENST00000455756.6/2915, intron 3 of 8)	11	88911936	89047370	135435	2	2915	ENST00000449371.6	267458	ENSG00000168959	GRM5	GRM5	Intron	5.38567	4.06244e-09
BT549_BT549_1_peak_23993	chr8	9905182	9905682	501	*	1	363.26	17.8843	1.24562	250	Promoter (<=1kb)	8	9900064	9905258	5195	2	157627	ENST00000656078.1	0	ENSG00000253230	MIR124-1HG	MIR124-1 host gene	Promoter	1.79135	0.111501
BT549_BT549_1_peak_23995	chr8	9924876	9925376	501	*	1	582.498	23.5016	2.04916	250	Distal Intergenic	8	9900064	9905258	5195	2	157627	ENST00000656078.1	-19618	ENSG00000253230	MIR124-1HG	MIR124-1 host gene	Distal	2.46032	0.0100482
HS578t_HS578t_2_peak_12751	chr2	107412920	107413420	501	*	1	1792.51	13.8735	3.68042	250	Intron (ENST00000414300.2/ENST00000414300.2, intron 3 of 5)	2	107529292	107556499	27208	1	105373537	ENST00000660653.1	-115872	ENSG00000224568	LINC01886	LINC01886	Intron	5.38177	2.2066e-06
BT549_BT549_1_peak_24010	chr8	10273744	10274244	501	*	5	427.563	22.5617	1.91762	250	Intron (ENST00000317173.9/4482, intron 3 of 5)	8	10301535	10353963	52429	1	4482	ENST00000521686.1	-27291	ENSG00000175806	MSRA	methionine sulfoxide reductase A	Intron	0.953536	0.152226
BT549_BT549_1_peak_24018	chr8	10417666	10418166	501	*	5	603.48	26.707	2.48551	250	Intron (ENST00000317173.9/4482, intron 5 of 5)	8	10474565	10481974	7410	1	101929191	ENST00000524047.5	-56399	ENSG00000253641	LINCR-0001	uncharacterized LINCR-0001	Intron	1.30419	0.0249868
BT549_BT549_1_peak_24037	chr8	10729981	10730481	501	*	6	3102.61	33.402	3.28429	250	Promoter (<=1kb)	8	10723768	10730511	6744	2	83595	ENST00000304501.2	30	ENSG00000171056	SOX7	SRY-box transcription factor 7	Promoter	0.0870879	0.943245
BT549_BT549_2_peak_9570	chr3	159077770	159078270	501	*	2	467.61	22.9267	1.72196	250	Intron (ENST00000639147.1/100505385, intron 1 of 3)	3	159069855	159764511	694657	1	100505385	ENST00000639979.1	7915	ENSG00000283154	IQCJ-SCHIP1	IQCJ-SCHIP1	Intron	5.37798	5.05656e-13
BT549_BT549_1_peak_24044	chr8	10825199	10825699	501	*	5	487.036	24.3781	2.17037	250	Promoter (<=1kb)	8	10825373	10825443	71	2	100302166	ENST00000638013.1	0	ENSG00000283210	MIR1322	microRNA 1322	Promoter	1.18821	0.0592266
BT549_BT549_1_peak_24084	chr8	11567025	11567525	501	*	6	573.222	25.2001	2.28294	250	Distal Intergenic	8	11560333	11564599	4267	1	640	ENST00000526097.1	6692	ENSG00000136573	BLK	BLK proto-oncogene, Src family tyrosine kinase	Distal	1.40234	0.0051714
BT549_BT549_1_peak_24095	chr8	11705115	11705615	501	*	1	636.649	21.5474	1.77401	250	Intron (ENST00000528712.5/2626, intron 2 of 6)	8	11704222	11708662	4441	1	2626	ENST00000528027.1	893	ENSG00000136574	GATA4	GATA binding protein 4	Intron	0.433012	0.728085
BT549_BT549_1_peak_24110	chr8	11806474	11806974	501	*	3	761.544	25.9745	2.38758	250	Promoter (<=1kb)	8	11807943	11838840	30898	1	2222	ENST00000530664.5	-969	ENSG00000079459	FDFT1	farnesyl-diphosphate farnesyltransferase 1	Promoter	1.13561	0.267028
BT549_BT549_1_peak_24115	chr8	11841147	11841647	501	*	2	622.192	23.5016	2.04916	250	Distal Intergenic	8	11847117	11848627	1511	2	1508	ENST00000530290.5	6980	ENSG00000164733	CTSB	cathepsin B	Distal	1.97989	0.00172681
BT549_BT549_1_peak_24119	chr8	11857384	11857884	501	*	1	577.954	19.2321	1.44153	250	5' UTR	8	11844320	11854925	10606	2	1508	ENST00000524654.2	-2459	ENSG00000164733	CTSB	cathepsin B	5'	1.99587	0.026406
BT549_BT549_1_peak_24123	chr8	11866309	11866809	501	*	2	577.081	24.3781	2.17037	250	Promoter (<=1kb)	8	11844529	11865838	21310	2	1508	ENST00000678615.1	-471	ENSG00000164733	CTSB	cathepsin B	Promoter	1.97277	0.000474097
BT549_BT549_1_peak_2413	chr1	64000014	64000514	501	*	6	307.155	20.4441	1.61642	250	Intron (ENST00000371079.6/4919, intron 1 of 8)	1	64009303	64181492	172190	1	4919	ENST00000545203.2	-8789	ENSG00000185483	ROR1	receptor tyrosine kinase like orphan receptor 1	Intron	0.0699319	0.93844
BT549_BT549_1_peak_24139	chr8	12014980	12015480	501	*	7	1508.56	33.843	3.28429	250	Exon (ENST00000641966.1/ENST00000641966.1, exon 1 of 2)	8	11993928	11996312	2385	2	613211	ENST00000382205.4	-18668	ENSG00000205882	DEFB134	defensin beta 134	Exon	1.15924	0.0288516
HS578t_HS578t_1_peak_77149	chr14	25396113	25396613	501	*	1	595.59	9.76481	2.40576	250	Distal Intergenic	14	24809662	25050297	240636	2	29091	ENST00000323944.9	-345816	ENSG00000168952	STXBP6	STXBP6	Distal	5.3732	3.0947e-05
HS578t_HS578t_2_peak_39808	chr6	39887589	39888089	501	*	1	4948.33	23.7867	6.35662	250	Promoter (<=1kb)	6	39887405	39891361	3957	1	23500	ENST00000496787.1	184	ENSG00000146122	DAAM2	DAAM2	Promoter	5.37168	1.21104e-06
BT549_BT549_1_peak_24167	chr8	12659192	12659692	501	*	7	1090.74	28.6965	2.74499	250	Promoter (<=1kb)	8	12626392	12659651	33260	2	729732	ENST00000636990.1	0	ENSG00000283674	LOC729732	uncharacterized LOC729732	Promoter	0.286569	0.663749
BT549_BT549_1_peak_24179	chr8	12840636	12841136	501	*	4	388.252	25.2001	2.28294	250	Distal Intergenic	8	12765849	12811478	45630	2	340357	ENST00000534827.5	-29158	ENSG00000254813	LOC340357	uncharacterized LOC340357	Distal	0.610118	0.375125
HS578t_HS578t_1_peak_30127	chr4	120881738	120882238	501	*	1	1684.06	13.0813	3.59454	250	Intron (ENST00000264808.8/11107, intron 2 of 15)	4	120695111	120922681	227571	2	11107	ENST00000505484.5	40443	ENSG00000138738	PRDM5	PRDM5	Intron	5.36667	1.16211e-05
BT549_BT549_1_peak_24238	chr8	17162775	17163275	501	*	1	293.4	19.2321	1.44153	250	Promoter (<=1kb)	8	17162799	17205704	42906	1	51201	ENST00000522184.1	0	ENSG00000104219	ZDHHC2	zinc finger DHHC-type palmitoyltransferase 2	Promoter	0.699663	0.495448
MDAMB436_MDAMB436_2_peak_6934	chr1	185360728	185361228	501	*	2	912.702	14.4114	3.13321	250	Distal Intergenic	1	185331257	185335039	3783	2	100288079	ENST00000565520.1	-25689	ENSG00000261024	GS1-279B7.1	GS1-279B7.1	Distal	5.36634	2.01883e-12
BT549_BT549_1_peak_24301	chr8	19291536	19292036	501	*	7	324.066	21.5474	1.77401	250	Distal Intergenic	8	19313693	19396218	82526	1	63898	ENST00000265807.8	-21657	ENSG00000104611	SH2D4A	SH2 domain containing 4A	Distal	1.31019	0.0287009
BT549_BT549_1_peak_2432	chr1	64881195	64881695	501	*	2	551.391	23.5016	2.04916	250	Intron (ENST00000342505.5/3716, intron 3 of 24)	1	64833254	64873496	40243	2	3716	ENST00000673246.1	-7699	ENSG00000162434	JAK1	Janus kinase 1	Intron	1.61451	0.0457667
BT549_BT549_1_peak_42585	chr15	87207900	87208400	501	*	3	439.992	24.3781	2.17037	250	Distal Intergenic	15	86938797	86988426	49630	2	102724452	ENST00000558587.1	-219474	ENSG00000259620	LOC102724452	LOC102724452	Distal	5.36015	1.88134e-08
BT549_BT549_1_peak_24341	chr8	20231725	20232225	501	*	7	883.641	28.0644	2.66332	250	Distal Intergenic	8	20218182	20226819	8638	1	526	ENST00000521442.1	13543	ENSG00000147416	ATP6V1B2	ATPase H+ transporting V1 subunit B2	Distal	1.26883	0.0202534
BT549_BT549_1_peak_24346	chr8	20376176	20376676	501	*	6	394.232	21.5474	1.77401	250	Distal Intergenic	8	20246165	20303963	57799	2	11178	ENST00000381569.5	-72213	ENSG00000061337	LZTS1	leucine zipper tumor suppressor 1	Distal	1.00443	0.0951041
BT549_BT549_1_peak_24347	chr8	20380705	20381205	501	*	4	451.117	24.3781	2.17037	250	Distal Intergenic	8	20246165	20303963	57799	2	11178	ENST00000381569.5	-76742	ENSG00000061337	LZTS1	leucine zipper tumor suppressor 1	Distal	1.01557	0.0992744
BT549_BT549_1_peak_24368	chr8	21788918	21789418	501	*	4	1569.09	28.6965	2.74499	250	Promoter (<=1kb)	8	21750588	21789253	38666	2	2675	ENST00000522071.2	0	ENSG00000168546	GFRA2	GDNF family receptor alpha 2	Promoter	0.265704	0.84573
BT549_BT549_1_peak_24444	chr8	22595140	22595640	501	*	7	994.436	28.6965	2.74499	250	3' UTR	8	22599599	22604142	4544	1	541565	ENST00000289989.10	-3959	ENSG00000241852	C8orf58	chromosome 8 open reading frame 58	3'	-0.0354991	0.968957
BT549_BT549_1_peak_24460	chr8	22691844	22692344	501	*	3	1016.28	23.5016	2.04916	250	Promoter (<=1kb)	8	22691165	22692224	1060	2	1960	ENST00000518773.1	0	ENSG00000179388	EGR3	early growth response 3	Promoter	0.552996	0.479842
BT549_BT549_1_peak_24490	chr8	23291543	23292043	501	*	1	496.914	22.5617	1.91762	250	Intron (ENST00000522012.6/203069, intron 6 of 8)	8	23290976	23293373	2398	1	203069	ENST00000523720.1	567	ENSG00000104679	R3HCC1	R3H domain and coiled-coil containing 1	Intron	1.08816	0.357784
BT549_BT549_1_peak_2450	chr1	65264180	65264680	501	*	3	575.397	24.3781	2.17037	250	Promoter (<=1kb)	1	65264694	65415869	151176	1	9829	ENST00000263441.11	-14	ENSG00000116675	DNAJC6	DnaJ heat shock protein family (Hsp40) member C6	Promoter	1.18346	0.0536244
BT549_BT549_1_peak_24509	chr8	23472260	23472760	501	*	6	583.968	25.9745	2.38758	250	Intron (ENST00000521021.1/ENST00000521021.1, intron 1 of 1)	8	23432926	23457695	24770	2	9583	ENST00000417069.6	-14565	ENSG00000197217	ENTPD4	ectonucleoside triphosphate diphosphohydrolase 4	Intron	0.400541	0.615429
BT549_BT549_1_peak_24510	chr8	23474156	23474656	501	*	4	335.198	19.2321	1.44153	250	Intron (ENST00000521021.1/ENST00000521021.1, intron 1 of 1)	8	23432926	23457695	24770	2	9583	ENST00000417069.6	-16461	ENSG00000197217	ENTPD4	ectonucleoside triphosphate diphosphohydrolase 4	Intron	0.18742	0.826873
BT549_BT549_1_peak_24526	chr8	23706644	23707144	501	*	2	329.646	19.2321	1.44153	250	Promoter (<=1kb)	8	23702451	23706598	4148	2	137814	ENST00000325017.3	-46	ENSG00000180053	NKX2-6	NK2 homeobox 6	Promoter	-0.803037	0.543369
BT549_BT549_1_peak_24529	chr8	23748915	23749415	501	*	2	479.103	25.2001	2.28294	250	Intron (ENST00000523874.1/ENST00000523874.1, intron 1 of 2)	8	23702451	23706598	4148	2	137814	ENST00000325017.3	-42317	ENSG00000180053	NKX2-6	NK2 homeobox 6	Intron	1.64835	0.0344302
BT549_BT549_1_peak_24554	chr8	24891688	24892188	501	*	4	293.91	20.4441	1.61642	250	Intron (ENST00000519689.1/101929294, intron 1 of 4)	8	24300885	24912073	611189	2	101929294	ENST00000519689.1	19885	NA	LOC101929294	uncharacterized LOC101929294	Intron	0.544992	0.440948
BT549_BT549_2_peak_21592	chr8	74592197	74592697	501	*	2	829.047	27.3183	2.301	250	Distal Intergenic	8	74599775	74703679	103905	1	441355	ENST00000518190.4	-7078	ENSG00000254349	MIR2052HG	MIR2052HG	Distal	5.36012	1.09836e-06
BT549_BT549_2_peak_20963	chr8	35974825	35975325	501	*	2	924.506	30.693	2.73242	250	Intron (ENST00000523748.2/ENST00000523748.2, intron 5 of 5)	8	35724151	35791310	67160	1	137970	ENST00000449677.1	250674	ENSG00000156687	UNC5D	UNC5D	Intron	5.35984	3.03995e-08
BT549_BT549_1_peak_24585	chr8	26265823	26266323	501	*	7	683.727	23.5016	2.04916	250	Distal Intergenic	8	26291508	26372680	81173	1	5520	ENST00000380737.8	-25185	ENSG00000221914	PPP2R2A	protein phosphatase 2 regulatory subunit Balpha	Distal	-0.523722	0.466127
BT549_BT549_2_peak_37998	chr18	25650156	25650656	501	*	2	242.495	21.3685	1.51332	250	Distal Intergenic	18	25227607	25352190	124584	2	25925	ENST00000579111.5	-297966	ENSG00000198795	ZNF521	ZNF521	Distal	5.3585	1.36185e-07
BT549_BT549_1_peak_24606	chr8	26655436	26655936	501	*	5	429.066	25.2001	2.28294	250	3' UTR	8	26637530	26643522	5993	1	1808	ENST00000474808.1	17906	ENSG00000092964	DPYSL2	dihydropyrimidinase like 2	3'	0.660925	0.379244
BT549_BT549_1_peak_24615	chr8	27258228	27258728	501	*	4	469.081	22.5617	1.91762	250	Promoter (<=1kb)	8	27235323	27258386	23064	2	81551	ENST00000350889.8	0	ENSG00000015592	STMN4	stathmin 4	Promoter	1.80863	0.00567171
BT549_BT549_1_peak_24621	chr8	27325214	27325714	501	*	5	2165.9	30.4398	2.96533	250	Promoter (<=1kb)	8	27325345	27420001	94657	1	2185	ENST00000521164.5	0	ENSG00000120899	PTK2B	protein tyrosine kinase 2 beta	Promoter	-1.27448	0.0944072
BT549_BT549_1_peak_24655	chr8	27992528	27993028	501	*	6	1034.9	30.4398	2.96533	250	Promoter (<=1kb)	8	27904369	27992624	88256	2	286133	ENST00000524352.5	0	ENSG00000168079	SCARA5	scavenger receptor class A member 5	Promoter	-0.837666	0.334425
HS578t_HS578t_2_peak_63298	chr10	120607324	120607824	501	*	2	3955.86	18.4325	5.08425	250	Distal Intergenic	10	120597949	120600124	2176	1	404216	ENST00000369071.4	9375	ENSG00000177234	LINC01561	LINC01561	Distal	5.35826	3.87415e-10
BT549_BT549_1_peak_24691	chr8	29320225	29320725	501	*	5	419.854	21.5474	1.77401	250	Distal Intergenic	8	29336539	29348805	12267	2	1846	ENST00000240101.2	28080	ENSG00000120875	DUSP4	dual specificity phosphatase 4	Distal	0.613611	0.349929
BT549_BT549_1_peak_24742	chr8	31184994	31185494	501	*	3	1139.21	25.2001	2.28294	250	Distal Intergenic	8	31162710	31173351	10642	1	7486	ENST00000651946.1	22284	ENSG00000165392	WRN	WRN RecQ like helicase	Distal	0.883175	0.24773
BT549_BT549_1_peak_2476	chr1	66257024	66257524	501	*	3	594.13	24.3781	2.17037	250	Promoter (<=1kb)	1	66257365	66267509	10145	1	5142	ENST00000371048.7	0	ENSG00000184588	PDE4B	phosphodiesterase 4B	Promoter	1.3507	0.0889616
MDAMB231_MDAMB231_1_peak_8660	chr3	63387225	63387725	501	*	1	228.361	37.1287	0.478271	250	Intron (ENST00000478456.5/132204, intron 3 of 4)	3	63351429	63609316	257888	1	132204	ENST00000493532.5	35796	ENSG00000163630	SYNPR	SYNPR	Intron	5.35558	4.94322e-08
BT549_BT549_1_peak_24773	chr8	32551274	32551774	501	*	1	417.472	17.8843	1.24562	250	Intron (ENST00000519301.6/3084, intron 1 of 10)	8	32548730	32728094	179365	1	3084	ENST00000650964.1	2544	ENSG00000157168	NRG1	neuregulin 1	Intron	1.41238	0.199281
BT549_BT549_1_peak_24777	chr8	32686515	32687015	501	*	4	547.97	25.2001	2.28294	250	Intron (ENST00000519301.6/3084, intron 3 of 10)	8	32721753	32754423	32671	1	3084	ENST00000518084.5	-34738	ENSG00000157168	NRG1	neuregulin 1	Intron	1.97778	0.0474172
HS578t_HS578t_2_peak_57991	chr9	78592805	78593305	501	*	1	796.685	11.996	3.04747	250	Distal Intergenic	9	78297143	78329454	32312	1	29968	ENST00000347159.6	295662	ENSG00000135069	PSAT1	PSAT1	Distal	5.35065	1.86804e-05
BT549_BT549_1_peak_15755	chr5	122089539	122090039	501	*	2	613.119	24.3781	2.17037	250	Distal Intergenic	5	122064545	122078413	13869	2	4015	ENST00000639739.2	-11126	ENSG00000113083	LOX	LOX	Distal	5.34977	1.80118e-09
BT549_BT549_1_peak_24805	chr8	33599446	33599946	501	*	6	1333.41	25.2001	2.28294	250	Promoter (<=1kb)	8	33591848	33599978	8131	2	78986	ENST00000523956.1	32	ENSG00000133878	DUSP26	dual specificity phosphatase 26	Promoter	0.770354	0.312645
BT549_BT549_1_peak_24810	chr8	33805667	33806167	501	*	4	445.184	21.5474	1.77401	250	Intron (ENST00000523063.5/ENST00000523063.5, intron 3 of 5)	8	33591330	33600023	8694	2	78986	ENST00000256261.9	-205644	ENSG00000133878	DUSP26	dual specificity phosphatase 26	Intron	0.765521	0.334718
BT549_BT549_1_peak_24856	chr8	37965360	37965860	501	*	3	308.256	17.8843	1.24562	250	Promoter (<=1kb)	8	37934340	37965953	31614	2	155	ENST00000647937.1	93	ENSG00000188778	ADRB3	adrenoceptor beta 3	Promoter	-0.736606	0.472175
BT549_BT549_1_peak_24878	chr8	38459072	38459572	501	*	4	497.781	24.3781	2.17037	250	Promoter (1-2kb)	8	38421843	38457532	35690	2	2260	ENST00000530701.1	-1540	ENSG00000077782	FGFR1	fibroblast growth factor receptor 1	Promoter	1.40806	0.129163
BT549_BT549_1_peak_24881	chr8	38554394	38554894	501	*	3	572.318	19.2321	1.44153	250	Exon (ENST00000519764.1/ENST00000519764.1, exon 2 of 5)	8	38511667	38560939	49273	2	389649	ENST00000649723.1	6045	ENSG00000196166	C8orf86	chromosome 8 open reading frame 86	Exon	0.033036	0.979573
BT549_BT549_1_peak_24890	chr8	38784935	38785435	501	*	3	647.55	25.2001	2.28294	250	Promoter (<=1kb)	8	38785674	38819631	33958	1	6867	ENST00000524354.5	-239	ENSG00000147526	TACC1	transforming acidic coiled-coil containing protein 1	Promoter	0.182373	0.858396
BT549_BT549_1_peak_24935	chr8	40118861	40119361	501	*	6	422.493	21.5474	1.77401	250	Intron (ENST00000521257.1/ENST00000521257.1, intron 1 of 2)	8	40153482	40155310	1829	1	56892	ENST00000315792.5	-34121	ENSG00000176907	TCIM	transcriptional and immune response regulator	Intron	0.264228	0.768642
BT549_BT549_1_peak_24951	chr8	41146061	41146561	501	*	5	488.776	19.2321	1.44153	250	Distal Intergenic	8	41271048	41271143	96	2	100847068	ENST00000579992.1	124582	ENSG00000263372	MIR548AO	microRNA 548ao	Distal	0.835487	0.203973
MDAMB231_MDAMB231_1_peak_33233	chr14	69055367	69055867	501	*	3	348.834	41.7666	0.478271	250	Exon (ENST00000341516.10/8816, exon 9 of 9)	14	69055210	69118194	62985	2	8816	ENST00000553293.5	62327	ENSG00000139990	DCAF5	DCAF5	Exon	5.34218	6.87384e-11
HS578t_HS578t_1_peak_87353	chr18	32356017	32356517	501	*	1	1120.16	11.298	2.96317	250	Intron (ENST00000399218.8/64762, intron 2 of 5)	18	32287876	32331670	43795	2	64762	ENST00000578619.1	-24347	ENSG00000141441	GAREM1	GAREM1	Intron	5.34135	2.90937e-05
HS578t_HS578t_2_peak_50138	chr8	13541731	13542231	501	*	1	618.72	8.89506	1.95907	250	Intron (ENST00000631382.1/10395, intron 1 of 1)	8	13566869	13568288	1420	1	157773	ENST00000297324.5	-24638	ENSG00000164743	C8orf48	C8orf48	Intron	5.33814	4.42688e-05
BT549_BT549_1_peak_24992	chr8	41897284	41897784	501	*	2	600.838	19.2321	1.44153	250	Promoter (<=1kb)	8	41653225	41896762	243538	2	286	ENST00000265709.13	-522	ENSG00000029534	ANK1	ankyrin 1	Promoter	-0.36387	0.796485
BT549_BT549_1_peak_2500	chr1	66995953	66996453	501	*	4	421.255	23.5016	2.04916	250	Distal Intergenic	1	66958911	66960078	1168	1	57708	ENST00000493357.1	37042	ENSG00000198160	MIER1	MIER1 transcriptional regulator	Distal	-0.024688	0.972176
BT549_BT549_1_peak_25022	chr8	43191368	43191868	501	*	4	700.679	22.5617	1.91762	250	Exon (ENST00000379644.9/138050, exon 12 of 18)	8	43195817	43197907	2091	1	138050	ENST00000523989.1	-3949	ENSG00000165102	HGSNAT	heparan-alpha-glucosaminide N-acetyltransferase	Exon	1.91277	0.0252461
BT549_BT549_1_peak_25024	chr8	43246603	43247103	501	*	3	847.076	22.5617	1.91762	250	Exon (ENST00000518796.1/ENST00000518796.1, exon 1 of 1)	8	43292483	43363319	70837	1	340441	ENST00000522175.7	-45380	ENSG00000188877	POTEA	POTE ankyrin domain family member A	Exon	-1.22722	0.203185
BT549_BT549_1_peak_25025	chr8	43280711	43281211	501	*	4	223.877	19.2321	1.44153	250	Distal Intergenic	8	43292483	43363319	70837	1	340441	ENST00000522175.7	-11272	ENSG00000188877	POTEA	POTE ankyrin domain family member A	Distal	-0.514437	0.64579
BT549_BT549_1_peak_2503	chr1	67307612	67308112	501	*	4	480.191	20.4441	1.61642	250	Promoter (<=1kb)	1	67307853	67397058	89206	1	3595	ENST00000541374.6	0	ENSG00000081985	IL12RB2	interleukin 12 receptor subunit beta 2	Promoter	-1.17753	0.273723
BT549_BT549_1_peak_25047	chr8	46239212	46239712	501	*	1	238.155	17.8843	1.24562	250	Distal Intergenic	8	46579213	46614523	35311	2	389652	ENST00000518311.3	374811	ENSG00000248498	ASNSP1	asparagine synthetase pseudogene 1	Distal	1.10938	0.108204
BT549_BT549_1_peak_25074	chr8	46956948	46957448	501	*	8	694.101	26.707	2.48551	250	Distal Intergenic	8	46850666	46855772	5107	1	497634	ENST00000665258.1	106282	ENSG00000253314	LINC00293	long intergenic non-protein coding RNA 293	Distal	-0.373083	0.567986
BT549_BT549_1_peak_25099	chr8	47944466	47944966	501	*	3	508.352	21.5474	1.77401	250	Intron (ENST00000314191.7/5591, intron 7 of 85)	8	47936454	47939950	3497	2	5591	ENST00000535375.1	-4516	ENSG00000253729	PRKDC	protein kinase, DNA-activated, catalytic subunit	Intron	1.81662	0.0393301
BT549_BT549_1_peak_2510	chr1	67559086	67559586	501	*	5	518.606	21.5474	1.77401	250	Distal Intergenic	1	67685201	67687986	2786	1	1647	ENST00000370985.4	-125615	ENSG00000116717	GADD45A	growth arrest and DNA damage inducible alpha	Distal	1.00698	0.264029
HS578t_HS578t_2_peak_14115	chr2	157233580	157234080	501	*	1	992.381	11.5822	2.90474	250	Distal Intergenic	2	157257705	157318491	60787	1	11227	ENST00000259056.5	-23625	ENSG00000136542	GALNT5	GALNT5	Distal	5.33299	4.44906e-07
BT549_BT549_1_peak_25126	chr8	48556116	48556616	501	*	3	938.167	27.4023	2.57706	250	Exon (ENST00000636550.1/ENST00000636550.1, exon 1 of 5)	8	48551567	48698510	146944	1	101929268	ENST00000522575.1	4549	ENSG00000253608	LOC101929268	uncharacterized LOC101929268	Exon	0.220701	0.867977
MDAMB231_MDAMB231_1_peak_9418	chr3	159082247	159082747	501	*	3	300.402	37.1287	0.478271	250	Intron (ENST00000639147.1/100505385, intron 1 of 3)	3	159069855	159764511	694657	1	100505385	ENST00000639979.1	12392	ENSG00000283154	IQCJ-SCHIP1	IQCJ-SCHIP1	Intron	5.33248	2.10322e-09
BT549_BT549_1_peak_25156	chr8	50127381	50127881	501	*	3	1138.47	30.4398	2.96533	250	Intron (ENST00000518864.5/54212, intron 2 of 19)	8	50164131	50796632	632502	1	54212	ENST00000643740.1	-36250	ENSG00000147481	SNTG1	syntrophin gamma 1	Intron	1.66957	0.164108
BT549_BT549_1_peak_25204	chr8	52496034	52496534	501	*	7	678.169	27.4023	2.57706	250	Distal Intergenic	8	52408983	52460959	51977	2	9705	ENST00000523652.1	-35075	ENSG00000147488	ST18	ST18 C2H2C-type zinc finger transcription factor	Distal	-0.178719	0.788653
BT549_BT549_1_peak_25205	chr8	52565084	52565584	501	*	4	1972.47	29.3016	2.82231	250	Promoter (<=1kb)	8	52534542	52565408	30867	2	389658	ENST00000523939.1	0	ENSG00000196711	ALKAL1	ALK and LTK ligand 1	Promoter	0.381012	0.688907
BT549_BT549_1_peak_25214	chr8	52941504	52942004	501	*	5	2207.5	29.882	2.89557	250	3' UTR	8	52939182	52943734	4553	1	2831	ENST00000674939.1	2322	ENSG00000288611	NPBWR1	neuropeptides B and W receptor 1	3'	-0.802876	0.205658
BT549_BT549_1_peak_25218	chr8	53250999	53251499	501	*	7	821.434	22.5617	1.91762	250	Promoter (<=1kb)	8	53229213	53251412	22200	2	4986	ENST00000520287.5	0	ENSG00000082556	OPRK1	opioid receptor kappa 1	Promoter	-0.873121	0.1669
BT549_BT549_1_peak_2524	chr1	67724926	67725426	501	*	3	709.379	28.6965	2.74499	250	Intron (ENST00000370982.4/55970, intron 2 of 3)	1	67685676	67686586	911	1	1647	ENST00000484245.1	39250	ENSG00000116717	GADD45A	growth arrest and DNA damage inducible alpha	Intron	0.306914	0.736344
BT549_BT549_2_peak_34798	chr15	86863194	86863694	501	*	3	1911.4	36.4318	3.40647	250	Intron (ENST00000441037.7/123624, intron 23 of 24)	15	86932880	86946331	13452	1	105370954	ENST00000560696.1	-69186	ENSG00000259636	LOC105370954	LOC105370954	Intron	5.32203	4.84296e-08
BT549_BT549_1_peak_25266	chr8	54874399	54874899	501	*	4	366.946	20.4441	1.61642	250	Distal Intergenic	8	54796514	54869985	73472	1	6101	ENST00000650534.1	77885	ENSG00000104237	RP1	RP1 axonemal microtubule associated	Distal	0.865821	0.246227
BT549_BT549_1_peak_25269	chr8	55102754	55103254	501	*	4	1323.82	27.4023	2.57706	250	Exon (ENST00000327381.7/114786, exon 1 of 3)	8	55102457	55526149	423693	1	114786	ENST00000622811.1	297	ENSG00000206579	XKR4	XK related 4	Exon	-0.30852	0.754519
BT549_BT549_1_peak_25290	chr8	56070041	56070541	501	*	2	1086.45	22.5617	1.91762	250	3' UTR	8	56073835	56073901	67	2	26795	ENST00000459159.1	3360	ENSG00000238650	SNORD54	small nucleolar RNA, C/D box 54	3'	0.0454807	0.962737
BT549_BT549_1_peak_25294	chr8	56156871	56157371	501	*	3	321.777	17.8843	1.24562	250	Distal Intergenic	8	56166034	56171424	5391	2	5324	ENST00000522009.1	14053	ENSG00000181690	PLAG1	PLAG1 zinc finger	Distal	0.573256	0.59718
BT549_BT549_1_peak_25302	chr8	56447773	56448273	501	*	4	764.575	26.707	2.48551	250	Promoter (1-2kb)	8	56446006	56446671	666	2	5179	ENST00000521153.1	-1102	ENSG00000181195	PENK	proenkephalin	Promoter	1.58717	0.0512547
BT549_BT549_1_peak_25316	chr8	56787445	56787945	501	*	8	446.113	23.5016	2.04916	250	Distal Intergenic	8	56963926	56980112	16187	2	54928	ENST00000520392.1	192167	ENSG00000104331	BPNT2	3'(2'), 5'-bisphosphate nucleotidase 2	Distal	-0.873703	0.154766
BT549_BT549_1_peak_25320	chr8	56893815	56894315	501	*	4	458.681	21.5474	1.77401	250	Distal Intergenic	8	56963926	56980112	16187	2	54928	ENST00000520392.1	85797	ENSG00000104331	BPNT2	3'(2'), 5'-bisphosphate nucleotidase 2	Distal	0.705448	0.557376
BT549_BT549_1_peak_25373	chr8	58801316	58801816	501	*	7	1417.83	29.882	2.89557	250	Distal Intergenic	8	58583508	58659853	76346	2	8439	ENST00000038176.8	-141463	ENSG00000035681	NSMAF	neutral sphingomyelinase activation associated factor	Distal	0.680302	0.407706
BT549_BT549_1_peak_25374	chr8	58807855	58808355	501	*	6	525.823	25.9745	2.38758	250	Exon (ENST00000361421.2/9760, exon 8 of 9)	8	58583508	58659853	76346	2	8439	ENST00000038176.8	-148002	ENSG00000035681	NSMAF	neutral sphingomyelinase activation associated factor	Exon	-0.560095	0.368066
BT549_BT549_1_peak_25398	chr8	59921518	59922018	501	*	3	354.166	19.2321	1.44153	250	Distal Intergenic	8	60222649	60232673	10025	2	767	ENST00000528666.1	310655	ENSG00000178538	CA8	carbonic anhydrase 8	Distal	-0.122109	0.879004
BT549_BT549_1_peak_2540	chr1	67889866	67890366	501	*	8	1565.77	33.402	3.28429	250	Intron (ENST00000420587.5/100289178, intron 1 of 9)	1	67701475	67833467	131993	2	55970	ENST00000370982.4	-56399	ENSG00000172380	GNG12	G protein subunit gamma 12	Intron	0.806898	0.18403
BT549_BT549_1_peak_25419	chr8	60708138	60708638	501	*	1	818.767	28.0644	2.66332	250	Intron (ENST00000423902.7/55636, intron 1 of 37)	8	60679564	60741530	61967	1	55636	ENST00000526846.1	28574	ENSG00000171316	CHD7	chromodomain helicase DNA binding protein 7	Intron	-0.50726	0.516357
BT549_BT549_1_peak_25441	chr8	61138956	61139456	501	*	7	1599.75	31.9951	3.15599	250	Intron (ENST00000522621.1/157807, intron 2 of 2)	8	61057158	61300064	242907	1	157807	ENST00000522621.1	81798	ENSG00000177182	CLVS1	clavesin 1	Intron	-0.476224	0.506068
BT549_BT549_1_peak_25447	chr8	61287984	61288484	501	*	4	930.281	28.6965	2.74499	250	Promoter (<=1kb)	8	61287980	61378375	90396	1	157807	ENST00000521189.1	4	ENSG00000177182	CLVS1	clavesin 1	Promoter	-0.320967	0.766226
BT549_BT549_1_peak_25450	chr8	61467428	61467928	501	*	6	410.914	25.2001	2.28294	250	Intron (ENST00000519846.5/157807, intron 6 of 6)	8	61464571	61501200	36630	1	157807	ENST00000518858.1	2857	ENSG00000177182	CLVS1	clavesin 1	Intron	-0.664975	0.25654
BT549_BT549_1_peak_25466	chr8	62248761	62249261	501	*	6	3006.89	33.402	3.28429	250	Promoter (<=1kb)	8	62248854	62946814	697961	1	286183	ENST00000674746.1	0	ENSG00000185942	NKAIN3	sodium/potassium transporting ATPase interacting 3	Promoter	-0.251287	0.802408
BT549_BT549_1_peak_25498	chr8	64382047	64382547	501	*	6	331.258	21.5474	1.77401	250	Exon (ENST00000665390.1/100130155, exon 4 of 4)	8	64379149	64379257	109	1	406908	ENST00000385081.1	2898	ENSG00000207816	MIR124-2	microRNA 124-2	Exon	-0.395182	0.586395
BT549_BT549_1_peak_25502	chr8	64577314	64577814	501	*	5	1532.1	29.3016	2.82231	250	Promoter (<=1kb)	8	64574755	64577427	2673	2	401463	ENST00000658391.1	0	ENSG00000254102	LOC401463	uncharacterized LOC401463	Promoter	0.450875	0.678286
BT549_BT549_1_peak_25514	chr8	65095759	65096259	501	*	2	716.757	24.3781	2.17037	250	Distal Intergenic	8	65161145	65180341	19197	2	552859	ENST00000627569.1	84082	ENSG00000280725	LINC00251	long intergenic non-protein coding RNA 251	Distal	0.610801	0.680226
BT549_BT549_1_peak_2553	chr1	68443019	68443519	501	*	7	430.218	22.5617	1.91762	250	Intron (ENST00000262340.6/6121, intron 5 of 13)	1	68428822	68449954	21133	2	6121	ENST00000262340.6	6435	ENSG00000116745	RPE65	retinoid isomerohydrolase RPE65	Intron	0.324505	0.53483
BT549_BT549_1_peak_25542	chr8	66133345	66133845	501	*	4	478.877	20.4441	1.61642	250	Intron (ENST00000353317.9/84675, intron 2 of 8)	8	66127129	66175485	48357	1	84675	ENST00000315962.9	6216	ENSG00000147573	TRIM55	tripartite motif containing 55	Intron	1.02692	0.211692
BT549_BT549_1_peak_25598	chr8	67952103	67952603	501	*	5	1637.98	32.479	3.21388	250	Promoter (<=1kb)	8	67952368	68106007	153640	1	80243	ENST00000529398.5	0	ENSG00000046889	PREX2	phosphatidylinositol-3,4,5-trisphosphate dependent Rac exchange factor 2	Promoter	0.535683	0.602411
BT549_BT549_1_peak_25618	chr8	69492332	69492832	501	*	5	1147.32	26.707	2.48551	250	Promoter (<=1kb)	8	69492793	69642296	149504	1	23213	ENST00000616868.1	0	ENSG00000137573	SULF1	sulfatase 1	Promoter	1.54329	0.0625688
BT549_BT549_1_peak_25621	chr8	69582554	69583054	501	*	4	562.088	23.5016	2.04916	250	Intron (ENST00000260128.8/23213, intron 6 of 22)	8	69592910	69659408	66499	1	23213	ENST00000521946.5	-9856	ENSG00000137573	SULF1	sulfatase 1	Intron	2.17459	0.0577266
BT549_BT549_1_peak_25625	chr8	69663708	69664208	501	*	7	457.092	25.2001	2.28294	250	Distal Intergenic	8	69638811	69641147	2337	1	23213	ENST00000526654.1	24897	ENSG00000137573	SULF1	sulfatase 1	Distal	-0.0947132	0.895645
BT549_BT549_1_peak_25632	chr8	69942340	69942840	501	*	8	1532.51	32.9476	3.26904	250	Distal Intergenic	8	69667046	69834978	167933	2	81796	ENST00000260126.9	-107362	ENSG00000137571	SLCO5A1	solute carrier organic anion transporter family member 5A1	Distal	-0.0731978	0.916403
BT549_BT549_1_peak_25633	chr8	69946113	69946613	501	*	4	244.38	19.2321	1.44153	250	Distal Intergenic	8	69667046	69834978	167933	2	81796	ENST00000260126.9	-111135	ENSG00000137571	SLCO5A1	solute carrier organic anion transporter family member 5A1	Distal	-0.676225	0.243148
BT549_BT549_1_peak_2565	chr1	68973789	68974289	501	*	4	1285.76	33.843	3.28429	250	Exon (ENST00000644104.1/ENST00000644104.1, exon 1 of 4)	1	69055838	69229597	173760	1	105378785	ENST00000658427.1	-81549	ENSG00000223883	LINC01707	long intergenic non-protein coding RNA 1707	Exon	1.80314	0.0482749
BT549_BT549_1_peak_25669	chr8	71556516	71557016	501	*	1	1188.89	28.6965	2.74499	250	Intron (ENST00000518177.2/2138, intron 2 of 3)	8	71529407	71548187	18781	2	2138	ENST00000519927.5	-8329	ENSG00000104313	EYA1	EYA transcriptional coactivator and phosphatase 1	Intron	1.34545	0.161515
BT549_BT549_1_peak_25674	chr8	71774915	71775415	501	*	7	335.728	24.3781	2.17037	250	Distal Intergenic	8	71828167	72002405	174239	1	100132891	ENST00000521467.5	-52752	ENSG00000235531	MSC-AS1	MSC antisense RNA 1	Distal	0.459142	0.519022
BT549_BT549_1_peak_25678	chr8	71839537	71840037	501	*	2	290.434	19.2321	1.44153	250	Intron (ENST00000521467.5/100132891, intron 1 of 3)	8	71842349	71842992	644	2	9242	ENST00000518440.1	2955	ENSG00000178860	MSC	musculin	Intron	2.4229	0.0184956
BT549_BT549_1_peak_25683	chr8	71854321	71854821	501	*	4	629.527	27.4023	2.57706	250	Intron (ENST00000521467.5/100132891, intron 1 of 3)	8	71841549	71844468	2920	2	9242	ENST00000325509.4	-9853	ENSG00000178860	MSC	musculin	Intron	1.96129	0.00491095
BT549_BT549_1_peak_25687	chr8	71906881	71907381	501	*	3	932.786	29.3016	2.82231	250	Intron (ENST00000521467.5/100132891, intron 1 of 3)	8	71961934	71966779	4846	1	100132891	ENST00000518700.4	-54553	ENSG00000235531	MSC-AS1	MSC antisense RNA 1	Intron	1.62199	0.19624
BT549_BT549_1_peak_25698	chr8	72018478	72018978	501	*	5	441.992	23.5016	2.04916	250	Intron (ENST00000522519.5/100132891, intron 4 of 4)	8	72023129	72023870	742	2	8989	ENST00000520596.2	4892	ENSG00000104321	TRPA1	transient receptor potential cation channel subfamily A member 1	Intron	0.364641	0.665345
BT549_BT549_1_peak_25699	chr8	72075413	72075913	501	*	5	1338.84	24.3781	2.17037	250	Promoter (<=1kb)	8	72021250	72075584	54335	2	8989	ENST00000262209.5	0	ENSG00000104321	TRPA1	transient receptor potential cation channel subfamily A member 1	Promoter	0.865852	0.372144
BT549_BT549_1_peak_25739	chr8	73349368	73349868	501	*	2	743.147	20.4441	1.61642	250	Intron (ENST00000514599.5/101926926, intron 1 of 5)	8	73315416	73356360	40945	2	101926926	ENST00000517475.1	6492	ENSG00000250295	RDH10-AS1	RDH10 antisense RNA 1	Intron	0.578449	0.491893
BT549_BT549_1_peak_25740	chr8	73370727	73371227	501	*	1	366.547	17.8843	1.24562	250	Distal Intergenic	8	73310906	73356461	45556	2	101926926	ENST00000514599.5	-14266	ENSG00000250295	RDH10-AS1	RDH10 antisense RNA 1	Distal	1.25458	0.169176
HS578t_HS578t_2_peak_67474	chr11	115226444	115226944	501	*	2	2165.82	18.5809	5.12706	250	Intron (ENST00000331581.11/23705, intron 5 of 11)	11	115214699	115218144	3446	2	23705	ENST00000540373.1	-8300	ENSG00000182985	CADM1	CADM1	Intron	5.32184	3.18525e-11
BT549_BT549_1_peak_25860	chr8	78525678	78526178	501	*	2	399.002	19.2321	1.44153	250	Intron (ENST00000396418.7/5569, intron 1 of 3)	8	78516355	78603185	86831	1	5569	ENST00000352966.9	9323	ENSG00000171033	PKIA	cAMP-dependent protein kinase inhibitor alpha	Intron	1.7983	0.0723121
BT549_BT549_1_peak_2587	chr1	70459773	70460273	501	*	5	787.338	29.3016	2.82231	250	Distal Intergenic	1	70434851	70439232	4382	1	1491	ENST00000482383.1	24922	ENSG00000116761	CTH	cystathionine gamma-lyase	Distal	2.06113	0.0141777
BT549_BT549_1_peak_25871	chr8	79022005	79022505	501	*	1	255.885	17.8843	1.24562	250	Distal Intergenic	8	78835307	78840525	5219	1	112935892	ENST00000565297.2	186698	NA	LINC02605	long intergenic non-protein coding RNA 2605	Distal	1.30438	0.184727
BT549_BT549_1_peak_25880	chr8	79302933	79303433	501	*	1	1148.63	22.5617	1.91762	250	Intron (ENST00000654804.1/ENST00000654804.1, intron 3 of 4)	8	79611117	79666158	55042	1	11075	ENST00000220876.12	-307684	ENSG00000104435	STMN2	stathmin 2	Intron	0.0250857	0.985775
HS578t_HS578t_1_peak_65853	chr10	130125147	130125647	501	*	1	1216.83	13.0813	3.59454	250	Distal Intergenic	10	130136391	130179672	43282	1	10539	ENST00000331244.10	-10744	ENSG00000108010	GLRX3	GLRX3	Distal	5.32151	2.55099e-05
BT549_BT549_1_peak_25922	chr8	80240560	80241060	501	*	7	1181.86	32.479	3.21388	250	Promoter (<=1kb)	8	80241389	80241473	85	1	100847056	ENST00000579723.1	-329	ENSG00000265588	MIR5708	microRNA 5708	Promoter	-1.16813	0.178996
BT549_BT549_1_peak_25945	chr8	80874149	80874649	501	*	6	3616	33.402	3.28429	250	Promoter (<=1kb)	8	80628451	80874781	246331	2	619279	ENST00000327835.7	132	ENSG00000164684	ZNF704	zinc finger protein 704	Promoter	0.581666	0.414047
BT549_BT549_1_peak_25972	chr8	81364516	81365016	501	*	7	427.149	24.3781	2.17037	250	Distal Intergenic	8	81283326	81284415	1090	1	2171	ENST00000481695.1	81190	ENSG00000164687	FABP5	fatty acid binding protein 5	Distal	1.74522	0.0116995
BT549_BT549_1_peak_26028	chr8	84182885	84183385	501	*	5	2153.91	29.3016	2.82231	250	Promoter (<=1kb)	8	84183267	84921836	738570	1	138046	ENST00000522455.5	0	ENSG00000184672	RALYL	RALY RNA binding protein like	Promoter	0.54526	0.564684
BT549_BT549_1_peak_26036	chr8	84626094	84626594	501	*	8	751.676	31.4948	3.0955	250	Intron (ENST00000522455.5/138046, intron 3 of 9)	8	84705927	84921841	215915	1	138046	ENST00000523850.5	-79333	ENSG00000184672	RALYL	RALY RNA binding protein like	Intron	0.358821	0.564652
BT549_BT549_1_peak_26047	chr8	85031917	85032417	501	*	5	590.665	25.9745	2.38758	250	Distal Intergenic	8	85107215	85138174	30960	1	85444	ENST00000522567.5	-74798	ENSG00000133739	LRRCC1	leucine rich repeat and coiled-coil centrosomal protein 1	Distal	0.599736	0.40943
BT549_BT549_1_peak_26055	chr8	85290058	85290558	501	*	6	532.583	25.9745	2.38758	250	Distal Intergenic	8	85245458	85284073	38616	1	377677	ENST00000321764.4	44600	ENSG00000185015	CA13	carbonic anhydrase 13	Distal	-0.304169	0.672599
BT549_BT549_1_peak_26060	chr8	85431283	85431783	501	*	2	791.889	25.2001	2.28294	250	Intron (ENST00000520921.1/761, intron 2 of 3)	8	85438858	85442433	3576	1	761	ENST00000522207.1	-7075	ENSG00000164879	CA3	carbonic anhydrase 3	Intron	-0.287577	0.838658
BT549_BT549_1_peak_2607	chr1	74673504	74674004	501	*	3	958.56	24.3781	2.17037	250	Promoter (<=1kb)	1	74568123	74673792	105670	2	127254	ENST00000326665.10	0	ENSG00000178965	ERICH3	glutamate rich 3	Promoter	0.00968665	0.993975
BT549_BT549_1_peak_26106	chr8	87832051	87832551	501	*	5	446.577	24.3781	2.17037	250	Distal Intergenic	8	87870747	87874015	3269	2	138009	ENST00000319675.5	41464	ENSG00000176566	DCAF4L2	DDB1 and CUL4 associated factor 4 like 2	Distal	0.63251	0.449393
BT549_BT549_1_peak_26108	chr8	87918186	87918686	501	*	4	1246.91	32.479	3.21388	250	Distal Intergenic	8	87870747	87874015	3269	2	138009	ENST00000319675.5	-44171	ENSG00000176566	DCAF4L2	DDB1 and CUL4 associated factor 4 like 2	Distal	2.83871	0.0115061
BT549_BT549_1_peak_26112	chr8	88024180	88024680	501	*	2	231.927	19.2321	1.44153	250	Distal Intergenic	8	87870747	87874015	3269	2	138009	ENST00000319675.5	-150165	ENSG00000176566	DCAF4L2	DDB1 and CUL4 associated factor 4 like 2	Distal	2.33258	0.046111
BT549_BT549_1_peak_26116	chr8	88237695	88238195	501	*	3	638.936	26.707	2.48551	250	Intron (ENST00000286614.11/4325, intron 1 of 9)	8	88069233	88327206	257974	2	4325	ENST00000544227.5	89011	ENSG00000156103	MMP16	matrix metallopeptidase 16	Intron	0.913206	0.450141
BT549_BT549_1_peak_26134	chr8	88942182	88942682	501	*	3	533.673	22.5617	1.91762	250	Distal Intergenic	8	88167923	88328025	160103	2	4325	ENST00000522726.1	-614157	ENSG00000156103	MMP16	matrix metallopeptidase 16	Distal	1.045	0.392364
BT549_BT549_1_peak_26142	chr8	89313003	89313503	501	*	2	783.553	27.4023	2.57706	250	Distal Intergenic	8	89720944	89722350	1407	2	101929709	ENST00000523995.1	408847	ENSG00000251136	RIPK2-DT	RIPK2 divergent transcript	Distal	0.828366	0.404884
BT549_BT549_1_peak_26175	chr8	90097944	90098444	501	*	4	520.881	19.2321	1.44153	250	Distal Intergenic	8	90063299	90095475	32177	2	793	ENST00000523716.5	-2469	ENSG00000104327	CALB1	calbindin 1	Distal	-0.83375	0.370941
BT549_BT549_1_peak_26203	chr8	90791575	90792075	501	*	7	1368.26	30.4398	2.96533	250	Promoter (<=1kb)	8	90625671	90791631	165961	2	169200	ENST00000519519.5	0	ENSG00000180694	TMEM64	transmembrane protein 64	Promoter	0.218808	0.800587
HS578t_HS578t_1_peak_21544	chr3	79258336	79258836	501	*	1	637.846	9.56462	2.33199	250	Intron (ENST00000464233.6/6091, intron 2 of 30)	3	79411714	79470658	58945	1	101927374	ENST00000660849.1	-152878	NA	LOC101927374	LOC101927374	Intron	5.32124	1.68764e-05
BT549_BT549_1_peak_2622	chr1	75796520	75797020	501	*	5	2977.21	28.0644	2.66332	250	Promoter (<=1kb)	1	75796882	75913242	116361	1	4438	ENST00000263187.4	0	ENSG00000057468	MSH4	mutS homolog 4	Promoter	0.12384	0.858756
BT549_BT549_1_peak_26224	chr8	91393379	91393879	501	*	4	566.117	23.5016	2.04916	250	3' UTR	8	91357248	91393836	36589	1	115111	ENST00000517930.1	36131	ENSG00000147606	SLC26A7	solute carrier family 26 member 7	3'	-0.0304917	0.972151
BT549_BT549_1_peak_26279	chr8	93883886	93884386	501	*	1	227.703	17.8843	1.24562	250	Intron (ENST00000523021.1/ENST00000523021.1, intron 1 of 1)	8	93916022	93916119	98	2	100616169	ENST00000580636.1	31733	ENSG00000284288	MIR378D2	microRNA 378d-2	Intron	0.41707	0.674856
BT549_BT549_1_peak_26324	chr8	94467805	94468305	501	*	3	1072.94	30.9768	3.03193	250	Promoter (<=1kb)	8	94411243	94468014	56772	2	25788	ENST00000523839.5	0	ENSG00000197275	RAD54B	RAD54 homolog B	Promoter	1.92248	0.0637135
BT549_BT549_1_peak_26342	chr8	95073132	95073632	501	*	1	317.675	19.2321	1.44153	250	Promoter (<=1kb)	8	95068924	95073182	4259	2	105375650	ENST00000517864.1	0	ENSG00000245080	MIR3150BHG	MIR3150B host gene	Promoter	1.26007	0.306336
BT549_BT549_1_peak_26346	chr8	95137558	95138058	501	*	5	359.251	22.5617	1.91762	250	Intron (ENST00000315367.4/79666, intron 1 of 1)	8	95134076	95154918	20843	1	79666	ENST00000519516.1	3482	ENSG00000175895	PLEKHF2	pleckstrin homology and FYVE domain containing 2	Intron	-1.45708	0.0454477
BT549_BT549_1_peak_26353	chr8	95248587	95249087	501	*	7	403.117	25.2001	2.28294	250	Intron (ENST00000517655.1/100616530, intron 2 of 2)	8	95268823	95802733	533911	1	100616530	ENST00000671532.1	-19736	ENSG00000253773	C8orf37-AS1	C8orf37 antisense RNA 1	Intron	-0.374698	0.5376
BT549_BT549_1_peak_40565	chr14	39492152	39492652	501	*	3	1151.86	32.9476	3.26904	250	Exon (ENST00000659455.1/ENST00000659455.1, exon 5 of 5)	14	39397669	39432500	34832	2	254170	ENST00000298097.7	-59652	ENSG00000165355	FBXO33	FBXO33	Exon	5.31916	3.44919e-15
BT549_BT549_1_peak_26390	chr8	96145080	96145580	501	*	3	582.492	20.4441	1.61642	250	Exon (ENST00000287020.7/392255, exon 2 of 2)	8	96144525	96160716	16192	2	392255	ENST00000621429.1	15136	ENSG00000156466	GDF6	growth differentiation factor 6	Exon	-0.131167	0.936697
BT549_BT549_1_peak_26395	chr8	96180096	96180596	501	*	8	891.004	26.707	2.48551	250	Distal Intergenic	8	96142333	96160806	18474	2	392255	ENST00000287020.7	-19290	ENSG00000156466	GDF6	growth differentiation factor 6	Distal	-0.608923	0.256154
BT549_BT549_1_peak_26405	chr8	96327921	96328421	501	*	5	433.97	22.5617	1.91762	250	Promoter (1-2kb)	8	96330317	96333892	3576	1	9791	ENST00000517982.1	-1896	ENSG00000156471	PTDSS1	phosphatidylserine synthase 1	Promoter	-0.938782	0.0560168
BT549_BT549_1_peak_26429	chr8	97170535	97171035	501	*	4	264.456	21.5474	1.77401	250	Distal Intergenic	8	97273488	97277928	4441	2	85453	ENST00000322128.5	106893	ENSG00000180543	TSPYL5	TSPY like 5	Distal	0.279665	0.672879
BT549_BT549_1_peak_2643	chr1	76862387	76862887	501	*	3	345.726	21.5474	1.77401	250	Distal Intergenic	1	76867480	76871383	3904	1	81849	ENST00000480428.1	-4593	ENSG00000117069	ST6GALNAC5	ST6 N-acetylgalactosaminide alpha-2,6-sialyltransferase 5	Distal	1.5623	0.180085
BT549_BT549_1_peak_26443	chr8	97736293	97736793	501	*	4	300.156	21.5474	1.77401	250	Distal Intergenic	8	97706412	97719087	12676	1	92140	ENST00000522104.1	29881	ENSG00000147649	MTDH	metadherin	Distal	-0.915808	0.175401
BT549_BT549_1_peak_26507	chr8	99893236	99893736	501	*	8	1926.84	30.9768	3.03193	250	Promoter (<=1kb)	8	99878149	99893622	15474	2	1345	ENST00000520271.5	0	ENSG00000164919	COX6C	cytochrome c oxidase subunit 6C	Promoter	-0.684029	0.199493
BT549_BT549_1_peak_26567	chr8	101642191	101642691	501	*	6	644.816	26.707	2.48551	250	Intron (ENST00000646743.1/79977, intron 12 of 15)	8	101636770	101664501	27732	1	79977	ENST00000474338.1	5421	ENSG00000083307	GRHL2	grainyhead like transcription factor 2	Intron	0.965968	0.252006
BT549_BT549_1_peak_26595	chr8	102804812	102805312	501	*	2	653.878	23.5016	2.04916	250	Promoter (<=1kb)	8	102805517	102809566	4050	1	401472	ENST00000522715.1	-205	NA	GASAL1	growth arrest associated lncRNA 1	Promoter	-0.439029	0.614727
BT549_BT549_1_peak_26600	chr8	102817780	102818280	501	*	4	309.041	19.2321	1.44153	250	Distal Intergenic	8	102808535	102810039	1505	1	401472	ENST00000665815.1	9245	NA	GASAL1	growth arrest associated lncRNA 1	Distal	-0.807313	0.22155
HS578t_HS578t_2_peak_67889	chr11	125079146	125079646	501	*	1	4615.02	20.534	5.65199	250	Exon (ENST00000532000.5/219855, exon 5 of 7)	11	125083139	125086397	3259	1	219855	ENST00000525837.5	-3493	ENSG00000134955	SLC37A2	SLC37A2	Exon	5.31588	3.60227e-09
BT549_BT549_1_peak_26614	chr8	103140716	103141216	501	*	6	1174.25	23.5016	2.04916	250	Promoter (<=1kb)	8	103140725	103230305	89581	1	79870	ENST00000309982.10	0	ENSG00000164929	BAALC	BAALC binder of MAP3K1 and KLF4	Promoter	0.382293	0.640147
BT549_BT549_1_peak_26624	chr8	103278979	103279479	501	*	6	538.215	25.9745	2.38758	250	Intron (ENST00000499522.6/105369147, intron 1 of 5)	8	103265246	103285902	20657	2	105369147	ENST00000523673.2	6423	ENSG00000247081	LOC105369147	uncharacterized LOC105369147	Intron	1.37124	0.0562009
BT549_BT549_1_peak_26647	chr8	103707231	103707731	501	*	6	499.33	24.3781	2.17037	250	Intron (ENST00000666250.1/9699, intron 2 of 30)	8	103766227	103768501	2275	1	9699	ENST00000395361.3	-58496	ENSG00000176406	RIMS2	regulating synaptic membrane exocytosis 2	Intron	0.162634	0.842492
BT549_BT549_1_peak_26656	chr8	104130103	104130603	501	*	4	372.212	23.5016	2.04916	250	Intron (ENST00000666250.1/9699, intron 25 of 30)	8	104223335	104254425	31091	1	9699	ENST00000339750.3	-92732	ENSG00000176406	RIMS2	regulating synaptic membrane exocytosis 2	Intron	-0.335072	0.625768
BT549_BT549_1_peak_26658	chr8	104175485	104175985	501	*	2	394.621	20.4441	1.61642	250	Intron (ENST00000666250.1/9699, intron 26 of 30)	8	104223335	104254425	31091	1	9699	ENST00000339750.3	-47350	ENSG00000176406	RIMS2	regulating synaptic membrane exocytosis 2	Intron	2.16486	0.0116663
BT549_BT549_1_peak_26719	chr8	105267186	105267686	501	*	2	256.169	17.8843	1.24562	250	Intron (ENST00000518180.1/23414, intron 4 of 4)	8	105318438	105804539	486102	1	23414	ENST00000407775.7	-50752	ENSG00000169946	ZFPM2	zinc finger protein, FOG family member 2	Intron	2.10172	0.0240618
BT549_BT549_1_peak_2673	chr1	78223366	78223866	501	*	4	586.907	22.5617	1.91762	250	Distal Intergenic	1	78229599	78293890	64292	1	149047	ENST00000436742.5	-5733	ENSG00000237413	MGC27382	uncharacterized MGC27382	Distal	0.68689	0.488315
BT549_BT549_1_peak_26775	chr8	106762918	106763418	501	*	8	1167.37	29.882	2.89557	250	Intron (ENST00000311955.4/137735, intron 1 of 1)	8	106759483	106770244	10762	2	137735	ENST00000311955.4	6826	ENSG00000174429	ABRA	actin binding Rho activating protein	Intron	-0.724212	0.192548
BT549_BT549_1_peak_26826	chr8	107706323	107706823	501	*	2	415.149	19.2321	1.44153	250	Distal Intergenic	8	107249493	107498055	248563	2	284	ENST00000297450.7	-208268	ENSG00000154188	ANGPT1	angiopoietin 1	Distal	0.10743	0.921582
BT549_BT549_1_peak_26836	chr8	107813372	107813872	501	*	7	639.48	27.4023	2.57706	250	Distal Intergenic	8	107958228	107989555	31328	2	340419	ENST00000521757.1	175683	ENSG00000147655	RSPO2	R-spondin 2	Distal	-0.101608	0.893049
BT549_BT549_1_peak_26847	chr8	108073107	108073607	501	*	4	624.409	25.9745	2.38758	250	Promoter (<=1kb)	8	107901102	108073089	171988	2	340419	ENST00000521502.5	-18	ENSG00000147655	RSPO2	R-spondin 2	Promoter	0.56823	0.396146
BT549_BT549_1_peak_26856	chr8	108189960	108190460	501	*	1	529.994	19.2321	1.44153	250	Intron (ENST00000678042.1/3646, intron 13 of 13)	8	108201827	108217092	15266	2	3646	ENST00000677524.1	26632	ENSG00000104408	EIF3E	eukaryotic translation initiation factor 3 subunit E	Intron	0.296275	0.797515
BT549_BT549_1_peak_26870	chr8	108342791	108343291	501	*	3	481.483	21.5474	1.77401	250	Intron (ENST00000677409.1/3646, intron 1 of 13)	8	108241893	108355726	113834	2	3646	ENST00000518634.1	12435	ENSG00000104408	EIF3E	eukaryotic translation initiation factor 3 subunit E	Intron	0.838255	0.311142
HS578t_HS578t_2_peak_75018	chr14	49250054	49250554	501	*	1	1885.84	17.8873	4.92695	250	Distal Intergenic	14	49585390	49586325	936	2	6235	ENST00000557519.1	335771	ENSG00000213741	RPS29	RPS29	Distal	5.31582	1.79278e-08
BT549_BT549_1_peak_26898	chr8	108760263	108760763	501	*	4	1507.95	30.9768	3.03193	250	Intron (ENST00000518838.1/157753, intron 1 of 3)	8	108606850	108787594	180745	2	157753	ENST00000518838.1	26831	ENSG00000164841	TMEM74	transmembrane protein 74	Intron	0.580098	0.531617
BT549_BT549_1_peak_26907	chr8	108864680	108865180	501	*	4	263.465	19.2321	1.44153	250	Distal Intergenic	8	108778974	108787594	8621	2	157753	ENST00000297459.4	-77086	ENSG00000164841	TMEM74	transmembrane protein 74	Distal	0.0166146	0.986888
BT549_BT549_1_peak_26927	chr8	109332165	109332665	501	*	2	1018.65	20.4441	1.61642	250	Intron (ENST00000239690.9/84955, intron 1 of 9)	8	109240919	109334087	93169	2	84955	ENST00000239690.9	1422	ENSG00000120526	NUDCD1	NudC domain containing 1	Intron	0.550932	0.498573
BT549_BT549_1_peak_26931	chr8	109362257	109362757	501	*	4	409.384	22.5617	1.91762	250	Promoter (<=1kb)	8	109362461	109537207	174747	1	93035	ENST00000378402.10	0	ENSG00000205038	PKHD1L1	PKHD1 like 1	Promoter	-0.511728	0.627002
BT549_BT549_1_peak_2694	chr1	79079704	79080204	501	*	5	362.721	21.5474	1.77401	250	Intron (ENST00000661030.1/64123, intron 3 of 16)	1	78946334	79028261	81928	2	64123	ENST00000662640.1	-51443	ENSG00000162618	ADGRL4	adhesion G protein-coupled receptor L4	Intron	1.24916	0.0223421
BT549_BT549_1_peak_2695	chr1	79161004	79161504	501	*	3	388.365	22.5617	1.91762	250	Exon (ENST00000659100.1/ENST00000659100.1, exon 2 of 6)	1	78938209	79188399	250191	2	64123	ENST00000662530.1	26895	ENSG00000162618	ADGRL4	adhesion G protein-coupled receptor L4	Exon	1.71545	0.0117115
MDAMB231_MDAMB231_1_peak_29110	chr11	97965976	97966476	501	*	4	274.486	37.1287	0.478271	250	Distal Intergenic	11	99020949	100358885	1337937	1	53942	ENST00000524871.6	-1054473	ENSG00000149972	CNTN5	CNTN5	Distal	5.31283	3.35656e-14
BT549_BT549_1_peak_26998	chr8	110835916	110836416	501	*	3	487.165	23.5016	2.04916	250	Distal Intergenic	8	110900058	111027337	127280	2	101927459	ENST00000658028.1	190921	ENSG00000253877	LINC01608	long intergenic non-protein coding RNA 1608	Distal	1.85536	0.0774682
BT549_BT549_1_peak_27026	chr8	111797162	111797662	501	*	6	695.642	27.4023	2.57706	250	Distal Intergenic	8	111416515	111756826	340312	1	105375706	ENST00000524236.2	380647	ENSG00000253434	LINC02237	long intergenic non-protein coding RNA 2237	Distal	-0.335214	0.630402
BT549_BT549_1_peak_27058	chr8	112348209	112348709	501	*	1	481.565	20.4441	1.61642	250	Intron (ENST00000343508.7/114788, intron 41 of 71)	8	112310225	112337575	27351	2	114788	ENST00000492692.1	-10634	ENSG00000164796	CSMD3	CUB and Sushi multiple domains 3	Intron	1.88356	0.144727
BT549_BT549_2_peak_8625	chr3	73491034	73491534	501	*	2	769.214	23.644	1.81744	250	Intron (ENST00000263666.9/23024, intron 3 of 9)	3	73382899	73474632	91734	2	23024	ENST00000462146.6	-16402	ENSG00000121440	PDZRN3	PDZRN3	Intron	5.31033	2.10095e-08
BT549_BT549_1_peak_27071	chr8	112761854	112762354	501	*	3	398.354	21.5474	1.77401	250	Intron (ENST00000343508.7/114788, intron 14 of 71)	8	112222932	112690042	467111	2	114788	ENST00000339701.7	-71812	ENSG00000164796	CSMD3	CUB and Sushi multiple domains 3	Intron	-0.114257	0.899296
HS578t_HS578t_1_peak_79917	chr15	32522795	32523295	501	*	1	337.159	8.17046	1.81419	250	Exon (ENST00000604301.1/100288615, exon 2 of 3)	15	32519848	32526891	7044	2	100288615	ENST00000604301.1	3596	NA	WHAMMP1	WHAMMP1	Exon	5.308	0.000450312
BT549_BT549_1_peak_27136	chr8	115192737	115193237	501	*	1	753.72	25.9745	2.38758	250	Distal Intergenic	8	115414429	115492221	77793	2	7227	ENST00000518018.1	298984	ENSG00000104447	TRPS1	transcriptional repressor GATA binding 1	Distal	2.05085	0.0169842
BT549_BT549_1_peak_27137	chr8	115193784	115194284	501	*	2	535.92	20.4441	1.61642	250	Distal Intergenic	8	115414429	115492221	77793	2	7227	ENST00000518018.1	297937	ENSG00000104447	TRPS1	transcriptional repressor GATA binding 1	Distal	0.749935	0.363829
BT549_BT549_1_peak_27140	chr8	115326725	115327225	501	*	5	714.134	25.2001	2.28294	250	Distal Intergenic	8	115414429	115492221	77793	2	7227	ENST00000518018.1	164996	ENSG00000104447	TRPS1	transcriptional repressor GATA binding 1	Distal	-0.315931	0.771931
HS578t_HS578t_2_peak_77499	chr15	47431399	47431899	501	*	1	1523.66	15.8293	4.30759	250	Intron (ENST00000558014.5/80031, intron 2 of 19)	15	47339067	47759802	420736	1	80031	ENST00000560636.5	92332	ENSG00000137872	SEMA6D	SEMA6D	Intron	5.30789	3.85446e-05
BT549_BT549_1_peak_27174	chr8	116472536	116473036	501	*	3	492.553	23.5016	2.04916	250	Distal Intergenic	8	116253746	116325062	71317	2	100859921	ENST00000664052.1	-147474	ENSG00000249917	LINC00536	long intergenic non-protein coding RNA 536	Distal	-0.646256	0.308872
BT549_BT549_1_peak_2718	chr1	82377159	82377659	501	*	2	315.332	23.5016	2.04916	250	Intron (ENST00000653483.1/ENST00000653483.1, intron 4 of 4)	1	81988392	81990709	2318	1	23266	ENST00000464551.1	388767	ENSG00000117114	ADGRL2	adhesion G protein-coupled receptor L2	Intron	2.20564	0.0131797
BT549_BT549_1_peak_27187	chr8	116827897	116828397	501	*	1	575.548	25.2001	2.28294	250	Intron (ENST00000521703.5/84294, intron 2 of 2)	8	116847227	116849483	2257	2	5885	ENST00000517749.1	21086	ENSG00000164754	RAD21	RAD21 cohesin complex component	Intron	1.09499	0.149006
BT549_BT549_1_peak_27189	chr8	116870697	116871197	501	*	5	434.17	22.5617	1.91762	250	Intron (ENST00000297338.7/5885, intron 1 of 13)	8	116857289	116874328	17040	2	5885	ENST00000523547.1	3131	ENSG00000164754	RAD21	RAD21 cohesin complex component	Intron	-0.06112	0.950004
BT549_BT549_1_peak_27190	chr8	116873069	116873569	501	*	1	611.046	19.2321	1.44153	250	Intron (ENST00000297338.7/5885, intron 1 of 13)	8	116857289	116874328	17040	2	5885	ENST00000523547.1	759	ENSG00000164754	RAD21	RAD21 cohesin complex component	Intron	-0.139182	0.862885
BT549_BT549_1_peak_27230	chr8	117831503	117832003	501	*	5	997.527	32.479	3.21388	250	Exon (ENST00000436216.2/2131, exon 4 of 6)	8	117822465	118110414	287950	2	2131	ENST00000436216.2	278411	ENSG00000182197	EXT1	exostosin glycosyltransferase 1	Exon	0.938834	0.192435
BT549_BT549_1_peak_27246	chr8	117948002	117948502	501	*	2	466.462	22.5617	1.91762	250	Intron (ENST00000378204.7/2131, intron 1 of 10)	8	117822465	118110414	287950	2	2131	ENST00000436216.2	161912	ENSG00000182197	EXT1	exostosin glycosyltransferase 1	Intron	-0.742664	0.406546
BT549_BT549_1_peak_2728	chr1	83043298	83043798	501	*	1	481.116	20.4441	1.61642	250	Intron (ENST00000452901.5/103283057, intron 5 of 10)	1	82973929	82986208	12280	2	101927498	ENST00000421931.1	-57090	ENSG00000236268	LINC01361	long intergenic non-protein coding RNA 1361	Intron	2.45396	0.0216116
BT549_BT549_1_peak_27298	chr8	119053860	119054360	501	*	3	415.073	23.5016	2.04916	250	Intron (ENST00000521788.1/10584, intron 2 of 6)	8	119067247	119108455	41209	1	10584	ENST00000332843.3	-12887	ENSG00000184374	COLEC10	collectin subfamily member 10	Intron	0.981036	0.19621
BT549_BT549_1_peak_27308	chr8	119263882	119264382	501	*	7	733.283	23.5016	2.04916	250	Distal Intergenic	8	119215538	119246848	31311	2	105375726	ENST00000522187.5	-17034	ENSG00000253972	MAL2-AS1	MAL2 antisense RNA 1	Distal	-0.152817	0.796509
BT549_BT549_1_peak_27309	chr8	119416709	119417209	501	*	2	2422.32	33.402	3.28429	250	Exon (ENST00000259526.4/4856, exon 2 of 5)	8	119416450	119417120	671	1	4856	ENST00000520082.1	259	ENSG00000136999	CCN3	cellular communication network factor 3	Exon	-0.23393	0.540713
BT549_BT549_2_peak_34811	chr15	87609469	87609969	501	*	3	583.403	22.9267	1.72196	250	Intron (ENST00000665121.1/ENST00000665121.1, intron 1 of 4)	15	87576929	87579866	2938	1	145978	ENST00000560153.2	32540	ENSG00000259527	LINC00052	LINC00052	Intron	5.30375	4.47101e-11
BT549_BT549_1_peak_27340	chr8	120242688	120243188	501	*	4	1007.76	20.4441	1.61642	250	Intron (ENST00000297848.8/7373, intron 19 of 47)	8	120250747	120372027	121281	1	7373	ENST00000247781.4	-7559	ENSG00000187955	COL14A1	collagen type XIV alpha 1 chain	Intron	0.984033	0.18966
BT549_BT549_1_peak_2737	chr1	83860406	83860906	501	*	8	1574.55	32.9476	3.26904	250	Promoter (<=1kb)	1	83801516	83860546	59031	2	101927560	ENST00000457273.5	0	ENSG00000233008	LOC101927560	uncharacterized LOC101927560	Promoter	-0.824399	0.0559097
BT549_BT549_2_peak_10368	chr4	12583220	12583720	501	*	2	861.989	32.3328	2.93616	250	Distal Intergenic	4	12223466	12251286	27821	1	101929019	ENST00000667495.1	359754	ENSG00000251210	LINC02270	LINC02270	Distal	5.30128	1.0156e-08
BT549_BT549_1_peak_27399	chr8	121260818	121261318	501	*	7	695.506	25.2001	2.28294	250	Distal Intergenic	8	121639293	121643451	4159	1	594842	ENST00000518865.5	-377975	NA	HAS2-AS1	HAS2 antisense RNA 1	Distal	-0.0331025	0.965521
MDAMB231_MDAMB231_1_peak_17775	chr6	118744204	118744704	501	*	2	244.866	37.1287	0.478271	250	Distal Intergenic	6	118481803	118710075	228273	2	387119	ENST00000434604.5	-34129	ENSG00000111860	CEP85L	CEP85L	Distal	5.29775	3.71565e-09
BT549_BT549_1_peak_27446	chr8	122325052	122325552	501	*	4	1096.69	33.402	3.28429	250	Distal Intergenic	8	122414332	122428551	14220	2	105375734	ENST00000533992.1	102999	NA	SMILR	smooth muscle induced lncRNA, enhancer of proliferation	Distal	1.51879	0.035182
BT549_BT549_1_peak_27458	chr8	122572239	122572739	501	*	8	916.589	32.9476	3.26904	250	Intron (ENST00000664854.1/104266958, intron 3 of 3)	8	122667539	122671390	3852	2	104266958	ENST00000670473.1	98651	NA	LINC01151	long intergenic non-protein coding RNA 1151	Intron	-0.303148	0.572147
BT549_BT549_1_peak_27461	chr8	122616453	122616953	501	*	5	646.345	24.3781	2.17037	250	Intron (ENST00000664854.1/104266958, intron 3 of 3)	8	122667539	122671390	3852	2	104266958	ENST00000670473.1	54437	NA	LINC01151	long intergenic non-protein coding RNA 1151	Intron	-0.351927	0.638882
BT549_BT549_1_peak_27467	chr8	122673396	122673896	501	*	7	878.942	29.3016	2.82231	250	Intron (ENST00000664854.1/104266958, intron 1 of 3)	8	122667539	122671390	3852	2	104266958	ENST00000670473.1	-2006	NA	LINC01151	long intergenic non-protein coding RNA 1151	Intron	-0.141967	0.816408
BT549_BT549_2_peak_17842	chr6	169386363	169386863	501	*	2	1042.42	32.3328	2.93616	250	Intron (ENST00000433388.5/ENST00000433388.5, intron 1 of 1)	6	169215788	169254050	38263	2	7058	ENST00000676628.1	-132313	ENSG00000186340	THBS2	THBS2	Intron	5.29726	4.40756e-09
BT549_BT549_1_peak_27495	chr8	122970162	122970662	501	*	2	616.537	19.2321	1.44153	250	Intron (ENST00000314393.6/22882, intron 3 of 3)	8	123015442	123025650	10209	2	79139	ENST00000519018.5	54988	ENSG00000136986	DERL1	derlin 1	Intron	-0.0677369	0.917779
BT549_BT549_1_peak_27511	chr8	123205056	123205556	501	*	2	383.286	22.5617	1.91762	250	Intron (ENST00000518448.5/84985, intron 4 of 4)	8	123201172	123202743	1572	2	100131726	ENST00000523330.1	-2313	ENSG00000204949	FAM83A-AS1	FAM83A antisense RNA 1	Intron	0.342166	0.756265
BT549_BT549_1_peak_27544	chr8	123620118	123620618	501	*	2	315.692	21.5474	1.77401	250	Intron (ENST00000652905.1/ENST00000652905.1, intron 2 of 2)	8	123645527	123652950	7424	2	340359	ENST00000325995.7	32332	ENSG00000175946	KLHL38	kelch like family member 38	Intron	0.54145	0.550538
BT549_BT549_1_peak_27610	chr8	124629688	124630188	501	*	7	1303.24	28.6965	2.74499	250	Intron (ENST00000518547.6/9788, intron 3 of 13)	8	124589665	124619479	29815	2	9788	ENST00000519671.1	-10209	ENSG00000170873	MTSS1	MTSS I-BAR domain containing 1	Intron	0.752435	0.448019
MDAMB231_MDAMB231_1_peak_30085	chr11	132604401	132604901	501	*	2	205.378	37.1287	0.478271	250	Intron (ENST00000331898.11/4978, intron 2 of 6)	11	132332490	132335286	2797	1	50863	ENST00000496198.1	271911	ENSG00000182667	NTM	NTM	Intron	5.29534	6.71839e-06
BT549_BT549_1_peak_27647	chr8	125128407	125128907	501	*	4	712.257	25.2001	2.28294	250	Intron (ENST00000523741.5/286053, intron 3 of 4)	8	125124144	125367118	242975	1	286053	ENST00000517315.1	4263	ENSG00000156831	NSMCE2	NSE2 (MMS21) homolog, SMC5-SMC6 complex SUMO ligase	Intron	0.756628	0.308952
BT549_BT549_1_peak_27656	chr8	125279996	125280496	501	*	3	284.173	17.8843	1.24562	250	Intron (ENST00000517532.5/286053, intron 5 of 6)	8	125363026	125367116	4091	1	286053	ENST00000521460.1	-82530	ENSG00000156831	NSMCE2	NSE2 (MMS21) homolog, SMC5-SMC6 complex SUMO ligase	Intron	1.11631	0.128066
BT549_BT549_1_peak_27669	chr8	125435428	125435928	501	*	2	925.2	23.5016	2.04916	250	Intron (ENST00000311922.4/10221, intron 2 of 2)	8	125433546	125437191	3646	1	10221	ENST00000519576.1	1882	ENSG00000173334	TRIB1	tribbles pseudokinase 1	Intron	-0.570527	0.450729
BT549_BT549_1_peak_27677	chr8	125484414	125484914	501	*	4	359.743	20.4441	1.61642	250	Intron (ENST00000522815.1/ENST00000522815.1, intron 2 of 3)	8	125433546	125437191	3646	1	10221	ENST00000519576.1	50868	ENSG00000173334	TRIB1	tribbles pseudokinase 1	Intron	1.23653	0.0797937
BT549_BT549_1_peak_2774	chr1	85308099	85308599	501	*	8	838.114	25.9745	2.38758	250	Intron (ENST00000654182.1/646626, intron 2 of 2)	1	85276715	85399963	123249	1	646626	ENST00000427819.5	31384	NA	LOC646626	uncharacterized LOC646626	Intron	-0.134796	0.792867
BT549_BT549_1_peak_27782	chr8	126809837	126810337	501	*	7	410.042	24.3781	2.17037	250	Intron (ENST00000645463.1/ENST00000645463.1, intron 4 of 6)	8	126876891	127399211	522321	1	100750225	ENST00000646670.1	-66554	ENSG00000253438	PCAT1	prostate cancer associated transcript 1	Intron	-0.0853356	0.86536
BT549_BT549_1_peak_27869	chr8	127866441	127866941	501	*	5	720.457	20.4441	1.61642	250	Intron (ENST00000667305.1/5820, intron 1 of 8)	8	127859787	127996670	136884	1	5820	ENST00000652695.1	6654	ENSG00000249859	PVT1	Pvt1 oncogene	Intron	-0.220933	0.764566
BT549_BT549_1_peak_27884	chr8	127918524	127919024	501	*	2	1682.47	22.5617	1.91762	250	Intron (ENST00000667305.1/5820, intron 2 of 8)	8	127916559	127943001	26443	1	5820	ENST00000669407.1	1965	ENSG00000249859	PVT1	Pvt1 oncogene	Intron	1.33019	0.0272695
BT549_BT549_1_peak_27899	chr8	128026989	128027489	501	*	2	307.641	17.8843	1.24562	250	Promoter (<=1kb)	8	128027509	128101099	73591	1	5820	ENST00000652492.1	-20	ENSG00000249859	PVT1	Pvt1 oncogene	Promoter	-0.654532	0.361521
BT549_BT549_1_peak_27979	chr8	129681903	129682403	501	*	8	867.199	30.4398	2.96533	250	Promoter (<=1kb)	8	129586132	129682087	95956	2	137196	ENST00000645432.1	0	ENSG00000229140	CCDC26	CCDC26 long non-coding RNA	Promoter	0.105249	0.764623
BT549_BT549_1_peak_28001	chr8	130016204	130016704	501	*	5	3273.59	33.402	3.28429	250	Promoter (<=1kb)	8	129841470	130016405	174936	2	51571	ENST00000523509.5	0	ENSG00000153310	CYRIB	CYFIP related Rac1 interactor B	Promoter	-0.224144	0.646503
HS578t_HS578t_1_peak_84667	chr17	12618538	12619038	501	*	1	1431.46	14.0935	3.94202	250	Intron (ENST00000313495.6/284034, intron 3 of 3)	17	12665890	12717390	51501	1	93649	ENST00000579237.5	-46852	ENSG00000141052	MYOCD	MYOCD	Intron	5.29452	1.31609e-05
BT549_BT549_1_peak_28047	chr8	130518753	130519253	501	*	6	911.962	28.0644	2.66332	250	Distal Intergenic	8	130052104	130443674	391571	2	50807	ENST00000518721.6	-75079	ENSG00000153317	ASAP1	ArfGAP with SH3 domain, ankyrin repeat and PH domain 1	Distal	-0.778363	0.272958
BT549_BT549_1_peak_28089	chr8	131040097	131040597	501	*	3	2362.04	24.3781	2.17037	250	Promoter (<=1kb)	8	130780390	131040333	259944	2	114	ENST00000377928.7	0	ENSG00000155897	ADCY8	adenylate cyclase 8	Promoter	0.695299	0.431919
BT549_BT549_1_peak_28129	chr8	131804141	131804641	501	*	6	383.615	21.5474	1.77401	250	Distal Intergenic	8	131904093	132013642	109550	1	23167	ENST00000254624.10	-99452	ENSG00000132294	EFR3A	EFR3 homolog A	Distal	0.519944	0.347256
BT549_BT549_1_peak_28136	chr8	131860952	131861452	501	*	3	611.219	25.9745	2.38758	250	Distal Intergenic	8	131904093	132013642	109550	1	23167	ENST00000254624.10	-42641	ENSG00000132294	EFR3A	EFR3 homolog A	Distal	0.566592	0.345942
BT549_BT549_1_peak_28140	chr8	131906520	131907020	501	*	3	628.679	24.3781	2.17037	250	Intron (ENST00000254624.10/23167, intron 1 of 22)	8	131904109	131953836	49728	1	23167	ENST00000522709.5	2411	ENSG00000132294	EFR3A	EFR3 homolog A	Intron	-0.123131	0.889277
BT549_BT549_1_peak_28148	chr8	132055149	132055649	501	*	4	837.178	21.5474	1.77401	250	Intron (ENST00000254627.4/729330, intron 1 of 13)	8	132024216	132059382	35167	2	729330	ENST00000254627.4	3733	ENSG00000253117	OC90	otoconin 90	Intron	0.997026	0.0702348
BT549_BT549_1_peak_28167	chr8	132191972	132192472	501	*	7	512.77	29.3016	2.82231	250	Intron (ENST00000388996.10/3786, intron 1 of 14)	8	132120859	132187213	66355	2	3786	ENST00000621976.1	-4759	ENSG00000184156	KCNQ3	potassium voltage-gated channel subfamily Q member 3	Intron	0.280944	0.641151
BT549_BT549_1_peak_28189	chr8	132478816	132479316	501	*	7	787.735	21.5474	1.77401	250	Intron (ENST00000388996.10/3786, intron 1 of 14)	8	132170397	132480309	309913	2	3786	ENST00000639358.1	993	ENSG00000184156	KCNQ3	potassium voltage-gated channel subfamily Q member 3	Intron	0.747227	0.24525
BT549_BT549_1_peak_28190	chr8	132480834	132481334	501	*	3	1364.59	24.3781	2.17037	250	Promoter (<=1kb)	8	132120861	132481095	360235	2	3786	ENST00000388996.10	0	ENSG00000184156	KCNQ3	potassium voltage-gated channel subfamily Q member 3	Promoter	0.765741	0.408277
BT549_BT549_1_peak_282	chr1	3501164	3501664	501	*	1	282.584	17.8843	1.24562	250	Exon (ENST00000356575.9/1953, exon 19 of 37)	1	3490925	3496717	5793	2	1953	ENST00000491842.1	-4447	ENSG00000162591	MEGF6	multiple EGF like domains 6	Exon	0.50273	0.495561
BT549_BT549_1_peak_28209	chr8	132875397	132875897	501	*	7	811.273	28.0644	2.66332	250	Intron (ENST00000523901.1/7038, intron 5 of 5)	8	132881872	132883240	1369	1	7038	ENST00000520769.1	-5975	ENSG00000042832	TG	thyroglobulin	Intron	0.447637	0.36447
BT549_BT549_1_peak_28212	chr8	132893670	132894170	501	*	4	1529.81	30.9768	3.03193	250	Exon (ENST00000220616.9/7038, exon 11 of 48)	8	132897689	133134897	237209	1	7038	ENST00000523756.5	-3519	ENSG00000042832	TG	thyroglobulin	Exon	1.25827	0.23262
BT549_BT549_1_peak_2836	chr1	88462972	88463472	501	*	4	1224.92	25.2001	2.28294	250	Exon (ENST00000662514.1/ENST00000662514.1, exon 1 of 2)	1	88540303	88570860	30558	2	101927891	ENST00000425750.2	107388	ENSG00000237505	PKN2-AS1	PKN2 antisense RNA 1	Exon	1.04167	0.155249
BT549_BT549_1_peak_28411	chr8	134700344	134700844	501	*	1	242.815	17.8843	1.24562	250	Intron (ENST00000377838.8/57623, intron 1 of 15)	8	134477792	134696558	218767	2	57623	ENST00000429442.6	-3786	ENSG00000066827	ZFAT	zinc finger and AT-hook domain containing	Intron	0.47122	0.543834
BT549_BT549_1_peak_2845	chr1	89128152	89128652	501	*	6	1449.51	30.4398	2.96533	250	Exon (ENST00000654891.1/ENST00000654891.1, exon 1 of 2)	1	89106132	89126114	19983	2	2634	ENST00000370466.4	-2038	ENSG00000162645	GBP2	guanylate binding protein 2	Exon	-0.073747	0.933404
BT549_BT549_1_peak_2846	chr1	89198319	89198819	501	*	4	1196.97	28.0644	2.66332	250	Promoter (<=1kb)	1	89181144	89198942	17799	2	115361	ENST00000355754.7	123	ENSG00000162654	GBP4	guanylate binding protein 4	Promoter	0.526199	0.578941
BT549_BT549_1_peak_28463	chr8	135465786	135466286	501	*	3	399.197	21.5474	1.77401	250	Intron (ENST00000355849.10/10656, intron 1 of 8)	8	135458707	135557539	98833	1	10656	ENST00000517394.5	7079	ENSG00000131773	KHDRBS3	KH RNA binding domain containing, signal transduction associated 3	Intron	1.20127	0.0401506
BT549_BT549_1_peak_28488	chr8	136117757	136118257	501	*	2	571.856	24.3781	2.17037	250	Intron (ENST00000650054.1/ENST00000650054.1, intron 2 of 5)	8	136198246	136760772	562527	1	107986980	ENST00000650445.2	-79989	ENSG00000254101	LINC02055	long intergenic non-protein coding RNA 2055	Intron	0.430795	0.557677
BT549_BT549_1_peak_28508	chr8	137148877	137149377	501	*	4	652.429	22.5617	1.91762	250	Distal Intergenic	8	136797273	136984935	187663	1	107986980	ENST00000521034.1	351604	ENSG00000254101	LINC02055	long intergenic non-protein coding RNA 2055	Distal	0.496063	0.626331
BT549_BT549_1_peak_28526	chr8	137890837	137891337	501	*	5	554.137	25.9745	2.38758	250	Intron (ENST00000667239.1/ENST00000667239.1, intron 2 of 4)	8	137811485	137837849	26365	2	401478	ENST00000657812.1	-52988	NA	LOC401478	uncharacterized LOC401478	Intron	0.0588393	0.937026
BT549_BT549_1_peak_28557	chr8	138686453	138686953	501	*	7	839.536	29.3016	2.82231	250	Intron (ENST00000341807.8/169044, intron 12 of 38)	8	138588235	138722193	133959	2	169044	ENST00000341807.8	35240	ENSG00000169436	COL22A1	collagen type XXII alpha 1 chain	Intron	-0.0713113	0.922969
BT549_BT549_1_peak_28563	chr8	138727398	138727898	501	*	8	917.852	28.6965	2.74499	250	Intron (ENST00000303045.11/169044, intron 23 of 64)	8	138588235	138722193	133959	2	169044	ENST00000341807.8	-5205	ENSG00000169436	COL22A1	collagen type XXII alpha 1 chain	Intron	0.0386823	0.949427
BT549_BT549_1_peak_28567	chr8	138767607	138768107	501	*	8	1337.56	30.4398	2.96533	250	Intron (ENST00000303045.11/169044, intron 16 of 64)	8	138777907	138779562	1656	2	169044	ENST00000522546.1	11455	ENSG00000169436	COL22A1	collagen type XXII alpha 1 chain	Intron	0.259721	0.613891
BT549_BT549_1_peak_28578	chr8	138936112	138936612	501	*	6	928.744	26.707	2.48551	250	Distal Intergenic	8	138588235	138914041	325807	2	169044	ENST00000303045.11	-22071	ENSG00000169436	COL22A1	collagen type XXII alpha 1 chain	Distal	0.244942	0.785043
BT549_BT549_1_peak_28584	chr8	139246050	139246550	501	*	3	645.557	27.4023	2.57706	250	Distal Intergenic	8	138588235	138914041	325807	2	169044	ENST00000303045.11	-332009	ENSG00000169436	COL22A1	collagen type XXII alpha 1 chain	Distal	0.840539	0.263655
BT549_BT549_1_peak_28597	chr8	139405679	139406179	501	*	6	881.638	22.5617	1.91762	250	Distal Intergenic	8	139601078	139602064	987	2	51305	ENST00000523653.1	195885	ENSG00000169427	KCNK9	potassium two pore domain channel subfamily K member 9	Distal	-0.553876	0.476582
BT549_BT549_1_peak_28616	chr8	139624804	139625304	501	*	1	299.035	19.2321	1.44153	250	Intron (ENST00000522317.5/51305, intron 1 of 3)	8	139617206	139633861	16656	2	51305	ENST00000648481.1	8557	ENSG00000169427	KCNK9	potassium two pore domain channel subfamily K member 9	Intron	0.997369	0.144943
BT549_BT549_1_peak_28626	chr8	139656095	139656595	501	*	3	446.649	19.2321	1.44153	250	Promoter (1-2kb)	8	139600845	139654350	53506	2	51305	ENST00000523477.2	-1745	ENSG00000169427	KCNK9	potassium two pore domain channel subfamily K member 9	Promoter	-0.00499789	0.99504
BT549_BT549_1_peak_28677	chr8	139896590	139897090	501	*	2	528.666	20.4441	1.61642	250	Intron (ENST00000438773.4/83696, intron 20 of 22)	8	139731044	139908758	177715	2	83696	ENST00000519482.1	11668	ENSG00000167632	TRAPPC9	trafficking protein particle complex subunit 9	Intron	1.41558	0.00762207
BT549_BT549_1_peak_2878	chr1	90707226	90707726	501	*	8	1673.46	33.402	3.28429	250	Distal Intergenic	1	90711539	90717302	5764	2	343472	ENST00000370445.5	9576	ENSG00000143032	BARHL2	BarH like homeobox 2	Distal	-0.546194	0.378333
BT549_BT549_1_peak_2879	chr1	90717895	90718395	501	*	6	1091.29	29.3016	2.82231	250	Promoter (<=1kb)	1	90711539	90717302	5764	2	343472	ENST00000370445.5	-593	ENSG00000143032	BARHL2	BarH like homeobox 2	Promoter	-0.428157	0.618198
BT549_BT549_1_peak_2880	chr1	90725661	90726161	501	*	2	911.317	24.3781	2.17037	250	Distal Intergenic	1	90711539	90717302	5764	2	343472	ENST00000370445.5	-8359	ENSG00000143032	BARHL2	BarH like homeobox 2	Distal	0.244817	0.860105
BT549_BT549_1_peak_28816	chr8	141352095	141352595	501	*	1	623.444	17.8843	1.24562	250	Distal Intergenic	8	141342325	141344621	2297	1	731779	ENST00000518232.1	9770	ENSG00000253595	LINC01300	long intergenic non-protein coding RNA 1300	Distal	0.755683	0.232103
BT549_BT549_1_peak_28818	chr8	141358123	141358623	501	*	5	294.723	20.4441	1.61642	250	Intron (ENST00000377741.4/2843, intron 1 of 1)	8	141356470	141367286	10817	2	2843	ENST00000377741.4	8663	ENSG00000204882	GPR20	G protein-coupled receptor 20	Intron	0.0571521	0.935707
BT549_BT549_1_peak_28820	chr8	141360787	141361287	501	*	4	1370.25	20.4441	1.61642	250	Intron (ENST00000377741.4/2843, intron 1 of 1)	8	141356470	141367286	10817	2	2843	ENST00000377741.4	5999	ENSG00000204882	GPR20	G protein-coupled receptor 20	Intron	0.692284	0.156743
BT549_BT549_1_peak_28847	chr8	141421203	141421703	501	*	1	217.604	17.8843	1.24562	250	Promoter (<=1kb)	8	141421388	141432454	11067	1	11156	ENST00000329397.5	0	ENSG00000184489	PTP4A3	protein tyrosine phosphatase 4A3	Promoter	0.858979	0.0976175
BT549_BT549_1_peak_28861	chr8	141507838	141508338	501	*	5	716.431	21.5474	1.77401	250	Promoter (<=1kb)	8	141433832	141507230	73399	2	389690	ENST00000430863.5	-608	ENSG00000226807	MROH5	maestro heat like repeat family member 5 (gene/pseudogene)	Promoter	0.646836	0.265956
BT549_BT549_1_peak_28863	chr8	141516550	141517050	501	*	5	668.735	25.2001	2.28294	250	Intron (ENST00000427937.1/ENST00000427937.1, intron 1 of 1)	8	141433832	141507230	73399	2	389690	ENST00000430863.5	-9320	ENSG00000226807	MROH5	maestro heat like repeat family member 5 (gene/pseudogene)	Intron	0.349426	0.534815
BT549_BT549_1_peak_28869	chr8	141551605	141552105	501	*	4	269.755	17.8843	1.24562	250	Distal Intergenic	8	141433832	141507230	73399	2	389690	ENST00000430863.5	-44375	ENSG00000226807	MROH5	maestro heat like repeat family member 5 (gene/pseudogene)	Distal	0.289004	0.732499
BT549_BT549_1_peak_28953	chr8	142295319	142295819	501	*	3	719.224	20.4441	1.61642	250	Intron (ENST00000524325.6/203062, intron 10 of 13)	8	142271567	142279997	8431	2	203062	ENST00000521825.1	-15322	ENSG00000171045	TSNARE1	t-SNARE domain containing 1	Intron	0.66471	0.132882
BT549_BT549_1_peak_28984	chr8	142485900	142486400	501	*	2	349.932	19.2321	1.44153	250	Intron (ENST00000517894.5/575, intron 13 of 30)	8	142479120	142540020	60901	1	575	ENST00000518820.1	6780	ENSG00000181790	ADGRB1	adhesion G protein-coupled receptor B1	Intron	0.984821	0.0949315
BT549_BT549_1_peak_28994	chr8	142524305	142524805	501	*	1	289.583	17.8843	1.24562	250	Intron (ENST00000517894.5/575, intron 23 of 30)	8	142543501	142544684	1184	1	575	ENST00000518812.1	-18696	ENSG00000181790	ADGRB1	adhesion G protein-coupled receptor B1	Intron	0.406596	0.520374
BT549_BT549_1_peak_29000	chr8	142541108	142541608	501	*	1	366.674	17.8843	1.24562	250	Promoter (1-2kb)	8	142543501	142544684	1184	1	575	ENST00000518812.1	-1893	ENSG00000181790	ADGRB1	adhesion G protein-coupled receptor B1	Promoter	0.0134982	0.989454
BT549_BT549_1_peak_29005	chr8	142564853	142565353	501	*	4	379.88	17.8843	1.24562	250	Distal Intergenic	8	142543501	142544684	1184	1	575	ENST00000518812.1	21352	ENSG00000181790	ADGRB1	adhesion G protein-coupled receptor B1	Distal	0.411364	0.483423
BT549_BT549_1_peak_29006	chr8	142569039	142569539	501	*	1	473.794	17.8843	1.24562	250	Intron (ENST00000431302.2/ENST00000431302.2, intron 11 of 11)	8	142543501	142544684	1184	1	575	ENST00000518812.1	25538	ENSG00000181790	ADGRB1	adhesion G protein-coupled receptor B1	Intron	0.787497	0.251462
BT549_BT549_1_peak_29010	chr8	142579421	142579921	501	*	2	936.424	21.5474	1.77401	250	Distal Intergenic	8	142612065	142612702	638	2	23237	ENST00000581404.1	32781	ENSG00000198576	ARC	activity regulated cytoskeleton associated protein	Distal	0.563679	0.393083
BT549_BT549_1_peak_29023	chr8	142620609	142621109	501	*	3	496.759	19.2321	1.44153	250	Exon (ENST00000563435.1/ENST00000563435.1, exon 1 of 1)	8	142611049	142614479	3431	2	23237	ENST00000356613.4	-6130	ENSG00000198576	ARC	activity regulated cytoskeleton associated protein	Exon	0.528735	0.40323
BT549_BT549_1_peak_29053	chr8	142772515	142773015	501	*	5	827.273	21.5474	1.77401	250	3' UTR	8	142764338	142769828	5491	2	432355	ENST00000317543.12	-2687	ENSG00000283992	SLURP2	secreted LY6/PLAUR domain containing 2	3'	-0.800038	0.120861
BT549_BT549_1_peak_29057	chr8	142784278	142784778	501	*	2	657.306	21.5474	1.77401	250	Distal Intergenic	8	142785295	142785932	638	2	8581	ENST00000518884.1	1154	ENSG00000167656	LY6D	lymphocyte antigen 6 family member D	Distal	0.17026	0.810128
BT549_BT549_1_peak_2906	chr1	92029767	92030267	501	*	3	512.296	21.5474	1.77401	250	Promoter (<=1kb)	1	92029985	92063538	33554	1	253152	ENST00000370383.5	0	ENSG00000172031	EPHX4	epoxide hydrolase 4	Promoter	-0.773656	0.143976
MDAMB231_MDAMB231_1_peak_8715	chr3	66362621	66363121	501	*	3	240.795	37.1287	0.478271	250	3' UTR	3	66380225	66404410	24186	2	26018	ENST00000495037.1	41289	ENSG00000144749	LRIG1	LRIG1	3'	5.29285	3.88375e-09
BT549_BT549_1_peak_2910	chr1	92480981	92481481	501	*	1	224.962	19.2321	1.44153	250	Exon (ENST00000294702.6/2672, exon 4 of 7)	1	92474762	92483954	9193	2	2672	ENST00000370332.5	2473	ENSG00000162676	GFI1	growth factor independent 1 transcriptional repressor	Exon	0.879238	0.437465
BT549_BT549_1_peak_29117	chr8	143381422	143381922	501	*	1	890.106	17.8843	1.24562	250	Exon (ENST00000289013.11/114822, exon 13 of 15)	8	143379337	143382779	3443	1	114822	ENST00000522899.1	2085	ENSG00000158106	RHPN1	rhophilin Rho GTPase binding protein 1	Exon	0.168205	0.8353
BT549_BT549_1_peak_29122	chr8	143389598	143390098	501	*	1	557.748	17.8843	1.24562	250	Distal Intergenic	8	143379337	143382779	3443	1	114822	ENST00000522899.1	10261	ENSG00000158106	RHPN1	rhophilin Rho GTPase binding protein 1	Distal	0.0413845	0.962763
BT549_BT549_1_peak_29132	chr8	143421289	143421789	501	*	3	1462.44	23.5016	2.04916	250	Intron (ENST00000528185.1/ENST00000528185.1, intron 1 of 1)	8	143417679	143419150	1472	1	104326051	ENST00000519762.1	3610	ENSG00000254338	MAFA-AS1	MAFA antisense RNA 1	Intron	0.656344	0.400723
BT549_BT549_1_peak_29133	chr8	143424017	143424517	501	*	4	486.686	19.2321	1.44153	250	Intron (ENST00000528185.1/ENST00000528185.1, intron 1 of 1)	8	143428064	143430732	2669	2	389692	ENST00000333480.3	6215	ENSG00000182759	MAFA	MAF bZIP transcription factor A	Intron	0.192779	0.82346
BT549_BT549_1_peak_29146	chr8	143499491	143499991	501	*	5	296.426	22.5617	1.91762	250	Intron (ENST00000262577.6/23144, intron 4 of 11)	8	143484497	143507840	23344	2	23144	ENST00000528401.1	7849	ENSG00000014164	ZC3H3	zinc finger CCCH-type containing 3	Intron	0.725108	0.375465
BT549_BT549_1_peak_29152	chr8	143521644	143522144	501	*	1	354.166	17.8843	1.24562	250	Intron (ENST00000262577.6/23144, intron 3 of 11)	8	143484497	143507840	23344	2	23144	ENST00000528401.1	-13804	ENSG00000014164	ZC3H3	zinc finger CCCH-type containing 3	Intron	0.922574	0.140095
BT549_BT549_1_peak_29154	chr8	143528029	143528529	501	*	2	266.833	17.8843	1.24562	250	Intron (ENST00000262577.6/23144, intron 3 of 11)	8	143437659	143541447	103789	2	23144	ENST00000262577.6	12918	ENSG00000014164	ZC3H3	zinc finger CCCH-type containing 3	Intron	1.3006	0.0622835
BT549_BT549_1_peak_29170	chr8	143581620	143582120	501	*	1	478.077	17.8843	1.24562	250	Promoter (<=1kb)	8	143579728	143580740	1013	2	1936	ENST00000530109.5	-880	ENSG00000104529	EEF1D	eukaryotic translation elongation factor 1 delta	Promoter	-0.0656692	0.947091
BT549_BT549_1_peak_29177	chr8	143602116	143602616	501	*	4	659.009	19.2321	1.44153	250	3' UTR	8	143581079	143599541	18463	2	1936	ENST00000533749.5	-2575	ENSG00000104529	EEF1D	eukaryotic translation elongation factor 1 delta	3'	-0.0994931	0.914281
BT549_BT549_1_peak_29195	chr8	143760849	143761349	501	*	5	910.797	25.9745	2.38758	250	Intron (ENST00000527139.7/642574, intron 3 of 13)	8	143758153	143771870	13718	2	105375800	ENST00000529743.2	10521	NA	LOC105375800	SREBF pathway regulator in golgi 1 pseudogene	Intron	0.252404	0.804106
BT549_BT549_1_peak_29234	chr8	143995439	143995939	501	*	6	591.629	22.5617	1.91762	250	Intron (ENST00000530478.5/84875, intron 1 of 3)	8	143992174	143992974	801	1	2907	ENST00000533377.1	3265	ENSG00000178719	GRINA	glutamate ionotropic receptor NMDA type subunit associated protein 1	Intron	0.0165833	0.986647
BT549_BT549_1_peak_29238	chr8	144046587	144047087	501	*	5	896.753	22.5617	1.91762	250	Promoter (1-2kb)	8	144049079	144051203	2125	1	392275	ENST00000639008.2	-1992	NA	SMPD5	sphingomyelin phosphodiesterase 5 (pseudogene)	Promoter	-0.27992	0.758109
BT549_BT549_1_peak_29247	chr8	144082329	144082829	501	*	8	2909.65	36.6176	3.28429	250	Promoter (<=1kb)	8	144082590	144084330	1741	1	8733	ENST00000529503.5	0	ENSG00000197858	GPAA1	glycosylphosphatidylinositol anchor attachment 1	Promoter	-0.0892741	0.890258
BT549_BT549_1_peak_29297	chr8	144395667	144396167	501	*	2	406.145	19.2321	1.44153	250	Promoter (<=1kb)	8	144395313	144395979	667	2	29894	ENST00000529288.1	0	ENSG00000071894	CPSF1	cleavage and polyadenylation specific factor 1	Promoter	0.261955	0.762897
BT549_BT549_1_peak_29298	chr8	144396874	144397374	501	*	5	381.867	20.4441	1.61642	250	Promoter (<=1kb)	8	144396015	144396730	716	2	29894	ENST00000527827.1	-144	ENSG00000071894	CPSF1	cleavage and polyadenylation specific factor 1	Promoter	-0.264252	0.776433
BT549_BT549_1_peak_29354	chr8	145075313	145075813	501	*	3	743.118	22.5617	1.91762	250	Distal Intergenic	8	145052468	145053437	970	1	65265	ENST00000529593.1	22845	ENSG00000182307	C8orf33	chromosome 8 open reading frame 33	Distal	1.27453	0.175121
BT549_BT549_1_peak_29355	chr9	14434	14934	501	*	1	272.312	17.1477	1.1809	250	3' UTR	9	12134	13783	1650	1	100287596	ENST00000421620.2	2300	ENSG00000288170	DDX11L5	DEAD/H-box helicase 11 like 5 (pseudogene)	3'	1.00823	0.21092
BT549_BT549_1_peak_29385	chr9	683240	683740	501	*	2	669.851	22.5617	1.91762	250	Intron (ENST00000382303.5/23189, intron 6 of 15)	9	706889	746103	39215	1	23189	ENST00000382293.7	-23149	ENSG00000107104	KANK1	KN motif and ankyrin repeat domains 1	Intron	0.647569	0.467959
BT549_BT549_1_peak_29400	chr9	757452	757952	501	*	5	557.155	28.0644	2.66332	250	Distal Intergenic	9	734748	746104	11357	1	23189	ENST00000382286.2	22704	ENSG00000107104	KANK1	KN motif and ankyrin repeat domains 1	Distal	0.475779	0.563412
BT549_BT549_1_peak_29416	chr9	1005003	1005503	501	*	5	605.534	25.2001	2.28294	250	Distal Intergenic	9	976655	991732	15078	1	58524	ENST00000190165.3	28348	ENSG00000064218	DMRT3	doublesex and mab-3 related transcription factor 3	Distal	0.159753	0.84398
BT549_BT549_1_peak_29421	chr9	1051878	1052378	501	*	3	939.549	24.3781	2.17037	250	Exon (ENST00000635183.1/10655, exon 2 of 6)	9	1051614	1057552	5939	1	10655	ENST00000358146.6	264	ENSG00000173253	DMRT2	doublesex and mab-3 related transcription factor 2	Exon	-0.516298	0.599195
BT549_BT549_1_peak_29433	chr9	1837427	1837927	501	*	4	325.897	20.4441	1.61642	250	Distal Intergenic	9	1980290	2029051	48762	1	6595	ENST00000637383.1	-142363	ENSG00000080503	SMARCA2	SWI/SNF related, matrix associated, actin dependent regulator of chromatin, subfamily a, member 2	Distal	0.472311	0.488642
BT549_BT549_1_peak_29474	chr9	2857465	2857965	501	*	8	835.953	28.6965	2.74499	250	Distal Intergenic	9	2804152	2844095	39944	2	9933	ENST00000397885.3	-13370	ENSG00000080608	PUM3	pumilio RNA binding family member 3	Distal	-0.075508	0.909227
BT549_BT549_1_peak_2949	chr1	94541709	94542209	501	*	8	1589.06	28.6965	2.74499	250	Promoter (<=1kb)	1	94529173	94541759	12587	2	2152	ENST00000334047.12	0	ENSG00000117525	F3	coagulation factor III, tissue factor	Promoter	-0.395733	0.194892
BT549_BT549_1_peak_29503	chr9	3932574	3933074	501	*	3	1009.86	26.707	2.48551	250	Exon (ENST00000464391.1/169792, exon 3 of 4)	9	3898254	3937189	38936	2	169792	ENST00000463680.5	4115	ENSG00000107249	GLIS3	GLIS family zinc finger 3	Exon	0.136279	0.920183
MDAMB231_MDAMB231_1_peak_10922	chr4	71602180	71602680	501	*	2	238.991	37.1287	0.478271	250	Distal Intergenic	4	71741708	71754478	12771	2	2638	ENST00000503364.5	151798	ENSG00000145321	GC	GC	Distal	5.29029	3.46073e-07
BT549_BT549_1_peak_29524	chr9	4315533	4316033	501	*	8	839.104	29.3016	2.82231	250	Intron (ENST00000471664.1/169792, intron 2 of 4)	9	3824127	4300068	475942	2	169792	ENST00000381971.8	-15465	ENSG00000107249	GLIS3	GLIS family zinc finger 3	Intron	-0.196815	0.784808
BT549_BT549_1_peak_29548	chr9	4833079	4833579	501	*	5	770.354	27.4023	2.57706	250	5' UTR	9	4836726	4860472	23747	1	10171	ENST00000381730.5	-3147	ENSG00000120158	RCL1	RNA terminal phosphate cyclase like 1	5'	0.870607	0.362247
HS578t_HS578t_2_peak_66723	chr11	95692486	95692986	501	*	1	1092.61	11.4741	2.86734	250	Intron (ENST00000648353.1/ENST00000648353.1, intron 3 of 4)	11	95775854	95779204	3351	2	143684	ENST00000541418.1	86218	ENSG00000077458	FAM76B	FAM76B	Intron	5.28751	2.60541e-06
BT549_BT549_1_peak_29565	chr9	5455217	5455717	501	*	5	422.172	22.5617	1.91762	250	Promoter (<=1kb)	9	5456114	5467866	11753	1	29126	ENST00000498261.1	-397	ENSG00000120217	CD274	CD274 molecule	Promoter	1.00052	0.23882
BT549_BT549_1_peak_29570	chr9	5589904	5590404	501	*	5	624.325	28.6965	2.74499	250	Intron (ENST00000661858.1/ENST00000661858.1, intron 1 of 2)	9	5629025	5769674	140650	1	57589	ENST00000251879.10	-38621	ENSG00000107036	RIC1	RIC1 homolog, RAB6A GEF complex partner 1	Intron	0.394279	0.619658
BT549_BT549_1_peak_29579	chr9	5886029	5886529	501	*	8	906.557	29.882	2.89557	250	Intron (ENST00000436015.6/ENST00000436015.6, intron 3 of 3)	9	5890889	5910606	19718	1	2315	ENST00000381477.8	-4360	ENSG00000120215	MLANA	melan-A	Intron	-0.545389	0.370107
BT549_BT549_1_peak_2961	chr1	95043346	95043846	501	*	7	438.001	23.5016	2.04916	250	Intron (ENST00000370205.6/199857, intron 2 of 3)	1	94983550	95027203	43654	2	199857	ENST00000507727.2	-16143	ENSG00000172339	ALG14	ALG14 UDP-N-acetylglucosaminyltransferase subunit	Intron	-0.452173	0.336442
BT549_BT549_1_peak_29613	chr9	7052518	7053018	501	*	7	441.562	23.5016	2.04916	250	Intron (ENST00000536108.5/23081, intron 17 of 17)	9	7049192	7104017	54826	1	23081	ENST00000495890.1	3326	ENSG00000107077	KDM4C	lysine demethylase 4C	Intron	-0.65449	0.287453
BT549_BT549_1_peak_29645	chr9	8857251	8857751	501	*	3	2098.69	32.9476	3.26904	250	Promoter (<=1kb)	9	8633390	8857776	224387	2	5789	ENST00000481079.1	25	ENSG00000153707	PTPRD	protein tyrosine phosphatase receptor type D	Promoter	0.650963	0.629317
BT549_BT549_1_peak_2965	chr1	95167461	95167961	501	*	6	510.054	23.5016	2.04916	250	Intron (ENST00000370203.9/148534, intron 5 of 6)	1	95151377	95247225	95849	1	25950	ENST00000604203.1	16084	ENSG00000122481	RWDD3	RWD domain containing 3	Intron	0.490695	0.557455
BT549_BT549_1_peak_29673	chr9	12680365	12680865	501	*	4	316.361	21.5474	1.77401	250	Distal Intergenic	9	12685439	12694303	8865	1	7306	ENST00000473763.1	-4574	ENSG00000107165	TYRP1	tyrosinase related protein 1	Distal	0.445127	0.694851
BT549_BT549_1_peak_29687	chr9	12933850	12934350	501	*	5	1044.64	28.6965	2.74499	250	Distal Intergenic	9	12809313	12814377	5065	2	101929467	ENST00000671522.1	-119473	ENSG00000235448	LURAP1L-AS1	LURAP1L antisense RNA 1	Distal	0.665463	0.495895
BT549_BT549_1_peak_29694	chr9	13088687	13089187	501	*	4	485.921	22.5617	1.91762	250	Distal Intergenic	9	13105706	13120650	14945	2	8777	ENST00000381017.6	31463	ENSG00000107186	MPDZ	multiple PDZ domain crumbs cell polarity complex component	Distal	-0.501596	0.553943
BT549_BT549_1_peak_29700	chr9	13267585	13268085	501	*	3	697.512	29.3016	2.82231	250	Intron (ENST00000319217.12/8777, intron 1 of 46)	9	13274510	13279187	4678	2	8777	ENST00000442428.1	11102	ENSG00000107186	MPDZ	multiple PDZ domain crumbs cell polarity complex component	Intron	1.47338	0.106557
BT549_BT549_1_peak_29722	chr9	14081186	14081686	501	*	5	745.059	27.4023	2.57706	250	Distal Intergenic	9	14087882	14096613	8732	2	4781	ENST00000633317.1	14927	ENSG00000147862	NFIB	nuclear factor I B	Distal	-0.280824	0.798154
BT549_BT549_1_peak_29741	chr9	14347893	14348393	501	*	6	3483.49	32.479	3.21388	250	Intron (ENST00000671131.1/ENST00000671131.1, intron 1 of 1)	9	14087629	14322338	234710	2	4781	ENST00000606230.2	-25555	ENSG00000147862	NFIB	nuclear factor I B	Intron	-1.07695	0.270251
BT549_BT549_1_peak_29754	chr9	14437576	14438076	501	*	2	667.012	23.5016	2.04916	250	Intron (ENST00000659981.1/ENST00000659981.1, intron 3 of 3)	9	14087860	14398983	311124	2	4781	ENST00000380934.8	-38593	ENSG00000147862	NFIB	nuclear factor I B	Intron	-1.59749	0.128949
BT549_BT549_1_peak_2977	chr1	97094285	97094785	501	*	5	1262.23	31.4948	3.0955	250	Promoter (1-2kb)	1	97095923	97322955	227033	1	100873932	ENST00000422980.1	-1138	ENSG00000232878	DPYD-AS1	DPYD antisense RNA 1	Promoter	1.71803	0.0466205
BT549_BT549_1_peak_29772	chr9	15142848	15143348	501	*	4	335.212	22.5617	1.91762	250	Exon (ENST00000516151.1/ENST00000516151.1, exon 1 of 1)	9	15171564	15188065	16502	2	158219	ENST00000380853.1	44717	ENSG00000155158	TTC39B	tetratricopeptide repeat domain 39B	Exon	-0.541169	0.509169
BT549_BT549_1_peak_29796	chr9	16058041	16058541	501	*	4	1000.88	33.402	3.28429	250	Intron (ENST00000486641.2/203238, intron 9 of 9)	9	15887795	15920334	32540	1	203238	ENST00000472806.1	170246	ENSG00000164989	CCDC171	coiled-coil domain containing 171	Intron	1.57554	0.0671054
BT549_BT549_2_peak_10539	chr4	32499210	32499710	501	*	3	572.05	28.3622	2.43619	250	Distal Intergenic	4	32351038	32353220	2183	1	101927363	ENST00000515181.1	148172	ENSG00000251329	LINC02353	LINC02353	Distal	5.28704	2.00016e-10
BT549_BT549_1_peak_29824	chr9	16928115	16928615	501	*	4	433.838	19.2321	1.44153	250	Intron (ENST00000649137.1/ENST00000649137.1, intron 4 of 7)	9	16552580	16870843	318264	2	54796	ENST00000486514.5	-57272	ENSG00000173068	BNC2	basonuclin 2	Intron	1.08245	0.307463
BT549_BT549_1_peak_29831	chr9	17578814	17579314	501	*	4	2305.91	30.4398	2.96533	250	Promoter (<=1kb)	9	17579066	17797124	218059	1	6456	ENST00000380607.5	0	ENSG00000107295	SH3GL2	SH3 domain containing GRB2 like 2, endophilin A1	Promoter	0.501027	0.799793
BT549_BT549_1_peak_29836	chr9	17906211	17906711	501	*	3	756.861	23.5016	2.04916	250	Promoter (<=1kb)	9	17906563	18533292	626730	1	92949	ENST00000636209.1	0	ENSG00000178031	ADAMTSL1	ADAMTS like 1	Promoter	0.273238	0.856225
BT549_BT549_1_peak_29889	chr9	19457364	19457864	501	*	8	569.078	29.3016	2.82231	250	Distal Intergenic	9	19409009	19452505	43497	1	340485	ENST00000340967.3	48355	ENSG00000177076	ACER2	alkaline ceramidase 2	Distal	-0.884785	0.154821
BT549_BT549_1_peak_29894	chr9	19493028	19493528	501	*	7	658.545	22.5617	1.91762	250	Distal Intergenic	9	19409009	19452505	43497	1	340485	ENST00000340967.3	84019	ENSG00000177076	ACER2	alkaline ceramidase 2	Distal	0.154629	0.834716
BT549_BT549_1_peak_29898	chr9	19642175	19642675	501	*	2	428.238	17.8843	1.24562	250	Intron (ENST00000341998.6/25769, intron 1 of 9)	9	19507452	19786928	279477	2	25769	ENST00000341998.6	144253	ENSG00000155886	SLC24A2	solute carrier family 24 member 2	Intron	0.101661	0.933447
BT549_BT549_1_peak_29910	chr9	19934325	19934825	501	*	1	341.523	20.4441	1.61642	250	Distal Intergenic	9	19515980	19786928	270949	2	25769	ENST00000286344.3	-147397	ENSG00000155886	SLC24A2	solute carrier family 24 member 2	Distal	0.673038	0.607808
BT549_BT549_1_peak_29920	chr9	20356239	20356739	501	*	7	734.375	25.9745	2.38758	250	Intron (ENST00000380338.9/4300, intron 8 of 10)	9	20346293	20363569	17277	2	4300	ENST00000469261.5	6830	ENSG00000171843	MLLT3	MLLT3 super elongation complex subunit	Intron	-0.557155	0.441938
BT549_BT549_1_peak_29937	chr9	21110896	21111396	501	*	7	591.478	25.9745	2.38758	250	Distal Intergenic	9	21140214	21142145	1932	2	3467	ENST00000380229.3	30749	ENSG00000177047	IFNW1	interferon omega 1	Distal	-0.787402	0.38137
BT549_BT549_1_peak_29940	chr9	21195087	21195587	501	*	7	681.774	25.9745	2.38758	250	Distal Intergenic	9	21201469	21202205	737	2	3444	ENST00000239347.3	6618	ENSG00000214042	IFNA7	interferon alpha 7	Distal	-0.733943	0.422053
BT549_BT549_1_peak_29945	chr9	21235668	21236168	501	*	6	568.822	25.2001	2.28294	250	Distal Intergenic	9	21239002	21240005	1004	2	3448	ENST00000380222.4	3837	ENSG00000228083	IFNA14	interferon alpha 14	Distal	-1.17199	0.188688
BT549_BT549_1_peak_29949	chr9	21396090	21396590	501	*	6	717.878	28.0644	2.66332	250	Exon (ENST00000569618.1/ENST00000569618.1, exon 1 of 1)	9	21384255	21385398	1144	2	3440	ENST00000380206.4	-10692	ENSG00000188379	IFNA2	interferon alpha 2	Exon	-0.524872	0.643996
BT549_BT549_1_peak_29950	chr9	21402744	21403244	501	*	2	1231.85	26.707	2.48551	250	Exon (ENST00000413147.1/ENST00000413147.1, exon 1 of 1)	9	21409117	21410185	1069	1	3445	ENST00000380205.2	-5873	ENSG00000120242	IFNA8	interferon alpha 8	Exon	0.306498	0.853214
BT549_BT549_1_peak_29957	chr9	21552204	21552704	501	*	1	328.937	19.2321	1.44153	250	Intron (ENST00000654736.1/554202, intron 1 of 3)	9	21454287	21559825	105539	2	554202	ENST00000670459.1	7121	ENSG00000171889	MIR31HG	MIR31 host gene	Intron	0.384193	0.776891
BT549_BT549_1_peak_29992	chr9	22084553	22085053	501	*	7	1237.3	30.4398	2.96533	250	Intron (ENST00000585267.5/100048912, intron 3 of 8)	9	22112071	22120709	8639	1	100048912	ENST00000645223.3	-27018	ENSG00000240498	CDKN2B-AS1	CDKN2B antisense RNA 1	Intron	-0.174621	0.887148
BT549_BT549_1_peak_30007	chr9	22469893	22470393	501	*	5	328.454	22.5617	1.91762	250	Distal Intergenic	9	22446824	22455740	8917	1	63951	ENST00000325870.3	23069	ENSG00000176399	DMRTA1	DMRT like family A1	Distal	-1.35757	0.130429
BT549_BT549_1_peak_30029	chr9	23829532	23830032	501	*	2	1104.57	28.0644	2.66332	250	Exon (ENST00000423440.2/ENST00000423440.2, exon 1 of 5)	9	23691811	23826337	134527	2	1993	ENST00000380117.5	-3195	ENSG00000107105	ELAVL2	ELAV like RNA binding protein 2	Exon	0.373403	0.740543
BT549_BT549_1_peak_30071	chr9	26809761	26810261	501	*	4	560.214	23.5016	2.04916	250	Distal Intergenic	9	26869926	26887478	17553	2	79886	ENST00000517946.1	77217	ENSG00000120159	CAAP1	caspase activity and apoptosis inhibitor 1	Distal	0.703874	0.420881
BT549_BT549_1_peak_3008	chr1	99004352	99004852	501	*	4	1225.4	25.2001	2.28294	250	Promoter (<=1kb)	1	99004403	99210535	206133	1	100129620	ENST00000660510.1	0	ENSG00000232825	LOC100129620	uncharacterized LOC100129620	Promoter	0.462824	0.643214
BT549_BT549_1_peak_30082	chr9	27154932	27155432	501	*	4	917.135	30.4398	2.96533	250	Intron (ENST00000519097.5/7010, intron 1 of 20)	9	27109453	27202885	93433	1	7010	ENST00000519080.1	45479	ENSG00000120156	TEK	TEK receptor tyrosine kinase	Intron	1.13691	0.292738
BT549_BT549_2_peak_26918	chr10	82942454	82942954	501	*	2	1159.99	29.8031	2.62007	250	Intron (ENST00000372141.7/10718, intron 4 of 8)	10	82799742	82985605	185864	1	10718	ENST00000537893.1	142712	ENSG00000185737	NRG3	NRG3	Intron	5.28027	4.51152e-07
BT549_BT549_1_peak_30091	chr9	27333050	27333550	501	*	7	408.655	22.5617	1.91762	250	Intron (ENST00000262244.6/79817, intron 3 of 3)	9	27284654	27297150	12497	2	54586	ENST00000380032.8	-35900	ENSG00000120160	EQTN	equatorin	Intron	-0.511023	0.445158
BT549_BT549_1_peak_30129	chr9	29439837	29440337	501	*	3	612.833	26.707	2.48551	250	Distal Intergenic	9	28888879	28888955	77	2	100126316	ENST00000401120.3	-550882	ENSG00000215939	MIR873	microRNA 873	Distal	2.42721	0.0223383
BT549_BT549_1_peak_30134	chr9	29691963	29692463	501	*	3	765.204	28.6965	2.74499	250	Distal Intergenic	9	28888879	28888955	77	2	100126316	ENST00000401120.3	-803008	ENSG00000215939	MIR873	microRNA 873	Distal	0.00772439	0.995178
BT549_BT549_1_peak_30140	chr9	30519767	30520267	501	*	2	479.548	21.5474	1.77401	250	Intron (ENST00000629369.1/401497, intron 1 of 3)	9	30388935	30575012	186078	2	401497	ENST00000629369.1	54745	NA	LINC01242	long intergenic non-protein coding RNA 1242	Intron	1.32206	0.162489
HS578t_HS578t_2_peak_74465	chr14	25110941	25111441	501	*	2	3440.03	20.4206	5.62383	250	Distal Intergenic	14	24809662	25050297	240636	2	29091	ENST00000323944.9	-60644	ENSG00000168952	STXBP6	STXBP6	Distal	5.27639	5.12871e-07
BT549_BT549_1_peak_30168	chr9	32431932	32432432	501	*	2	253.59	20.4441	1.61642	250	Intron (ENST00000541043.5/48, intron 16 of 21)	9	32384643	32454769	70127	1	48	ENST00000309951.8	47289	ENSG00000122729	ACO1	aconitase 1	Intron	1.29528	0.0129889
BT549_BT549_1_peak_30198	chr9	33155291	33155791	501	*	4	625.471	23.5016	2.04916	250	Intron (ENST00000535206.5/2683, intron 1 of 2)	9	33166948	33182865	15918	1	101929639	ENST00000654325.1	-11157	NA	B4GALT1-AS1	B4GALT1 antisense RNA 1	Intron	-0.825405	0.377329
BT549_BT549_1_peak_30253	chr9	34633839	34634339	501	*	7	603.098	25.2001	2.28294	250	Distal Intergenic	9	34636751	34637412	662	2	10280	ENST00000478146.1	3073	ENSG00000147955	SIGMAR1	sigma non-opioid intracellular receptor 1	Distal	-1.22884	0.0765087
BT549_BT549_1_peak_30262	chr9	34985539	34986039	501	*	4	518.63	20.4441	1.61642	250	Exon (ENST00000626300.1/101926900, exon 2 of 2)	9	34985410	34989379	3970	2	101926900	ENST00000626300.1	3340	ENSG00000281491	DNAJB5-DT	DNAJB5 divergent transcript	Exon	-0.333299	0.725623
BT549_BT549_1_peak_3027	chr1	100459468	100459968	501	*	8	554.174	25.2001	2.28294	250	Intron (ENST00000644844.1/8556, intron 8 of 15)	1	100423732	100443114	19383	1	8556	ENST00000469387.1	35736	ENSG00000079335	CDC14A	cell division cycle 14A	Intron	-0.397669	0.338938
BT549_BT549_1_peak_3035	chr1	100628017	100628517	501	*	1	225.143	17.8843	1.24562	250	Exon (ENST00000648946.1/ENST00000648946.1, exon 1 of 3)	1	100627049	100640613	13565	2	100128787	ENST00000416343.2	12096	NA	LINC01349	long intergenic non-protein coding RNA 1349	Exon	1.8823	0.0207551
BT549_BT549_1_peak_30363	chr9	37508826	37509326	501	*	1	384.469	17.8843	1.24562	250	Exon (ENST00000413915.1/ENST00000413915.1, exon 1 of 2)	9	37522347	37525157	2811	2	26267	ENST00000544208.1	15831	ENSG00000147912	FBXO10	F-box protein 10	Exon	-1.12827	0.218553
BT549_BT549_1_peak_30369	chr9	37650750	37651250	501	*	7	1341.91	28.6965	2.74499	250	Promoter (<=1kb)	9	37650954	37746904	95951	1	22844	ENST00000377765.8	0	ENSG00000070601	FRMPD1	FERM and PDZ domain containing 1	Promoter	-1.37241	0.0454963
BT549_BT549_1_peak_30391	chr9	37964945	37965445	501	*	1	418.875	17.8843	1.24562	250	Intron (ENST00000540557.1/6461, intron 4 of 11)	9	37879400	37904353	24954	2	92014	ENST00000496760.5	-60592	ENSG00000122696	SLC25A51	solute carrier family 25 member 51	Intron	-1.01477	0.163569
BT549_BT549_1_peak_3045	chr1	101238608	101239108	501	*	7	479.126	24.3781	2.17037	250	5' UTR	1	101238335	101241308	2974	1	1901	ENST00000648480.1	273	ENSG00000170989	S1PR1	sphingosine-1-phosphate receptor 1	5'	0.281141	0.696682
BT549_BT549_2_peak_8491	chr3	59809008	59809508	501	*	2	906.992	28.3622	2.43619	250	Exon (ENST00000655190.1/ENST00000655190.1, exon 1 of 2)	3	60011371	60014150	2780	2	2272	ENST00000341848.5	204642	ENSG00000189283	FHIT	FHIT	Exon	5.27508	2.50786e-11
BT549_BT549_1_peak_30464	chr9	40222753	40223253	501	*	7	473.912	19.7518	1.54485	250	Promoter (<=1kb)	9	40223402	40329198	105797	1	100133036	ENST00000654136.1	-149	ENSG00000223839	FAM95B1	family with sequence similarity 95 member B1	Promoter	0.127532	0.835006
BT549_BT549_1_peak_30468	chr9	40910301	40910801	501	*	1	1450.87	21.5474	1.77401	250	Distal Intergenic	9	40929010	40929092	83	2	100302167	ENST00000622265.1	18291	ENSG00000275377	MIR1299	microRNA 1299	Distal	0.759035	0.316206
BT549_BT549_1_peak_30471	chr9	40922873	40923373	501	*	1	1678.35	22.5617	1.91762	250	Distal Intergenic	9	40929010	40929092	83	2	100302167	ENST00000622265.1	5719	ENSG00000275377	MIR1299	microRNA 1299	Distal	0.711308	0.443374
BT549_BT549_1_peak_30475	chr9	40938399	40938899	501	*	1	436.42	19.2321	1.44153	250	Distal Intergenic	9	40929010	40929092	83	2	100302167	ENST00000622265.1	-9307	ENSG00000275377	MIR1299	microRNA 1299	Distal	1.04234	0.274926
BT549_BT549_1_peak_30490	chr9	41088658	41089158	501	*	6	920.046	27.059	2.55525	250	Intron (ENST00000617940.2/100132352, intron 5 of 9)	9	41006999	41074617	67619	2	595135	ENST00000613141.1	-14041	ENSG00000277778	PGM5P2	phosphoglucomutase 5 pseudogene 2	Intron	-0.0833964	0.890908
BT549_BT549_1_peak_3050	chr1	101288356	101288856	501	*	8	693.879	26.707	2.48551	250	Distal Intergenic	1	101323337	101350176	26840	1	104355286	ENST00000454466.1	-34481	ENSG00000231671	LINC01307	long intergenic non-protein coding RNA 1307	Distal	0.225876	0.763777
HS578t_HS578t_2_peak_14536	chr2	166593365	166593865	501	*	2	1549.29	16.9348	4.6464	250	Intron (ENST00000650747.1/6332, intron 1 of 4)	2	166477463	166611482	134020	2	6332	ENST00000650747.1	17617	ENSG00000136546	SCN7A	SCN7A	Intron	5.27199	9.52576e-09
BT549_BT549_1_peak_30509	chr9	42128927	42129427	501	*	6	1217.1	27.3457	2.57706	250	Promoter (<=1kb)	9	41938060	42129125	191066	2	728577	ENST00000617422.4	0	ENSG00000154529	CNTNAP3B	contactin associated protein family member 3B	Promoter	-0.244182	0.739572
BT549_BT549_1_peak_30519	chr9	42388423	42388923	501	*	1	647.298	19.2321	1.44153	250	Distal Intergenic	9	42566993	42569310	2318	2	103908605	ENST00000428895.1	180387	NA	LOC103908605	uncharacterized LOC103908605	Distal	1.1302	0.113018
BT549_BT549_1_peak_30533	chr9	42852067	42852567	501	*	4	2206.22	33.1765	3.28429	250	Intron (ENST00000671239.1/ENST00000671239.1, intron 4 of 4)	9	42756850	42802065	45216	1	105500239	ENST00000652898.1	95217	NA	XLOC_007697	uncharacterized LOC105500239	Intron	0.125096	0.924837
BT549_BT549_1_peak_30555	chr9	62799458	62799958	501	*	2	553.149	20.4441	1.61642	250	Promoter (1-2kb)	9	62801461	62810186	8726	1	103352539	ENST00000427509.5	-1503	ENSG00000238113	LINC01410	long intergenic non-protein coding RNA 1410	Promoter	0.195068	0.822385
BT549_BT549_1_peak_30562	chr9	62815124	62815624	501	*	1	605.411	20.2502	1.61642	250	Distal Intergenic	9	62802789	62813486	10698	1	103352539	ENST00000660304.1	12335	ENSG00000238113	LINC01410	long intergenic non-protein coding RNA 1410	Distal	0.635295	0.366519
BT549_BT549_1_peak_30570	chr9	62882575	62883075	501	*	1	508.535	21.008	1.72816	250	Promoter (1-2kb)	9	62865335	62880641	15307	2	403323	ENST00000658257.1	-1934	NA	LERFS	lncRNA negative regulator of fibroblast-like synoviocyte migration, SYNCRIP interacting	Promoter	0.737401	0.306524
BT549_BT549_1_peak_30582	chr9	63817169	63817669	501	*	6	1114.89	27.059	2.55525	250	Promoter (1-2kb)	9	63819574	63819654	81	1	100616194	ENST00000581659.1	-1905	ENSG00000266017	MIR4477B	microRNA 4477b	Promoter	-0.838698	0.315501
BT549_BT549_1_peak_30586	chr9	63828485	63828985	501	*	1	711.417	20.4441	1.61642	250	Distal Intergenic	9	63819574	63819654	81	1	100616194	ENST00000581659.1	8911	ENSG00000266017	MIR4477B	microRNA 4477b	Distal	0.66275	0.325278
BT549_BT549_1_peak_30593	chr9	64123558	64124058	501	*	6	426.226	23.5016	2.04916	250	Distal Intergenic	9	64369394	64413142	43749	1	110006327	ENST00000357336.3	-245336	NA	ANKRD20A4-ANKRD20A20P	ANKRD20A4-ANKRD20A20P readthrough	Distal	1.65563	0.00800033
BT549_BT549_2_peak_8948	chr3	117681505	117682005	501	*	2	592.283	27.3183	2.301	250	Intron (ENST00000484092.1/ENST00000484092.1, intron 1 of 1)	3	117678693	117690955	12263	2	105374057	ENST00000493545.2	8950	ENSG00000241213	LINC02024	LINC02024	Intron	5.26515	8.02513e-06
BT549_BT549_1_peak_30632	chr9	68999611	69000111	501	*	7	359.043	23.5016	2.04916	250	Intron (ENST00000265382.8/8395, intron 15 of 15)	9	69012504	69014113	1610	2	5568	ENST00000377276.5	14002	ENSG00000165059	PRKACG	protein kinase cAMP-activated catalytic subunit gamma	Intron	-0.23811	0.679199
BT549_BT549_1_peak_30660	chr9	70480559	70481059	501	*	4	455.722	19.2321	1.44153	250	Distal Intergenic	9	70384597	70414624	30028	2	687	ENST00000377126.3	-65935	ENSG00000119138	KLF9	Kruppel like factor 9	Distal	-1.40933	0.0615293
BT549_BT549_1_peak_30682	chr9	71987759	71988259	501	*	4	479.874	23.5016	2.04916	250	Distal Intergenic	9	72051376	72060599	9224	2	138240	ENST00000651121.1	72340	ENSG00000204669	C9orf57	chromosome 9 open reading frame 57	Distal	0.0529232	0.958722
BT549_BT549_1_peak_30722	chr9	74773814	74774314	501	*	5	585.136	25.9745	2.38758	250	Intron (ENST00000361255.7/140803, intron 24 of 38)	9	74820232	74834057	13826	2	140803	ENST00000483186.1	59743	ENSG00000119121	TRPM6	transient receptor potential cation channel subfamily M member 6	Intron	0.375355	0.504327
BT549_BT549_1_peak_30737	chr9	76537242	76537742	501	*	2	925.613	24.3781	2.17037	250	Intron (ENST00000648797.1/2650, intron 5 of 12)	9	76614008	76615162	1155	2	158471	ENST00000464414.1	77420	ENSG00000106772	PRUNE2	prune homolog 2 with BCH domain	Intron	-0.0116843	0.993857
BT549_BT549_1_peak_30740	chr9	76560607	76561107	501	*	4	489.421	23.5016	2.04916	250	Intron (ENST00000648797.1/2650, intron 5 of 12)	9	76614008	76615162	1155	2	158471	ENST00000464414.1	54055	ENSG00000106772	PRUNE2	prune homolog 2 with BCH domain	Intron	-0.475959	0.677828
BT549_BT549_1_peak_30767	chr9	77648301	77648801	501	*	5	1709.87	25.2001	2.28294	250	Promoter (<=1kb)	9	77423079	77648322	225244	2	9630	ENST00000341700.7	0	ENSG00000156049	GNA14	G protein subunit alpha 14	Promoter	-0.552774	0.579024
BT549_BT549_1_peak_30769	chr9	77712692	77713192	501	*	4	955.53	31.4948	3.0955	250	Distal Intergenic	9	77423079	77648322	225244	2	9630	ENST00000341700.7	-64370	ENSG00000156049	GNA14	G protein subunit alpha 14	Distal	1.9397	0.011351
BT549_BT549_1_peak_30775	chr9	78035136	78035636	501	*	8	463.967	17.8843	1.24562	250	Distal Intergenic	9	77716097	78031811	315715	2	2776	ENST00000286548.9	-3325	ENSG00000156052	GNAQ	G protein subunit alpha q	Distal	-0.289878	0.529614
HS578t_HS578t_1_peak_87148	chr18	25687107	25687607	501	*	1	735.6	9.1401	2.17508	250	Distal Intergenic	18	25227607	25352190	124584	2	25925	ENST00000579111.5	-334917	ENSG00000198795	ZNF521	ZNF521	Distal	5.26385	0.0033777
BT549_BT549_1_peak_30798	chr9	79610913	79611413	501	*	7	523.104	25.2001	2.28294	250	Intron (ENST00000376544.7/7091, intron 4 of 17)	9	79580227	79649724	69498	1	7091	ENST00000483597.1	30686	ENSG00000106829	TLE4	TLE family member 4, transcriptional corepressor	Intron	0.936492	0.306219
BT549_BT549_1_peak_3080	chr1	107964928	107965428	501	*	4	909.229	29.3016	2.82231	250	Promoter (<=1kb)	1	107571589	107965009	393421	2	10451	ENST00000527011.5	0	ENSG00000134215	VAV3	vav guanine nucleotide exchange factor 3	Promoter	-1.25471	0.09483
BT549_BT549_1_peak_30818	chr9	81108349	81108849	501	*	3	1344.74	30.4398	2.96533	250	Distal Intergenic	9	81599865	81613521	13657	2	7088	ENST00000376484.2	504672	ENSG00000196781	TLE1	TLE family member 1, transcriptional corepressor	Distal	1.88706	0.0100993
BT549_BT549_1_peak_30830	chr9	81861669	81862169	501	*	2	354.118	20.4441	1.61642	250	Distal Intergenic	9	81913437	81919926	6490	1	347127	ENST00000527857.5	-51268	ENSG00000240632	SPATA31D5P	SPATA31 subfamily D member 5, pseudogene	Distal	1.37412	0.0609741
BT549_BT549_1_peak_30834	chr9	82332100	82332600	501	*	6	822.758	23.5016	2.04916	250	Intron (ENST00000637606.1/ENST00000637606.1, intron 4 of 9)	9	81988788	81990148	1361	1	389763	ENST00000603921.1	343312	ENSG00000214929	SPATA31D1	SPATA31 subfamily D member 1	Intron	1.20442	0.185861
BT549_BT549_1_peak_30838	chr9	82961438	82961938	501	*	6	442.076	22.5617	1.91762	250	Distal Intergenic	9	82979590	83063142	83553	2	158158	ENST00000376447.4	101204	ENSG00000165105	RASEF	RAS and EF-hand domain containing	Distal	-0.0123304	0.982357
BT549_BT549_1_peak_30858	chr9	83965028	83965528	501	*	4	707.034	22.5617	1.91762	250	Distal Intergenic	9	83969748	83969857	110	2	407043	ENST00000384871.1	4329	ENSG00000284179	MIR7-1	microRNA 7-1	Distal	0.255382	0.635241
BT549_BT549_1_peak_30863	chr9	84261076	84261576	501	*	7	364.078	24.3781	2.17037	250	Distal Intergenic	9	84305276	84340659	35384	2	64078	ENST00000495823.1	79083	ENSG00000197506	SLC28A3	solute carrier family 28 member 3	Distal	0.149777	0.785677
BT549_BT549_1_peak_30871	chr9	84668202	84668702	501	*	8	2537.14	33.402	3.28429	250	Promoter (<=1kb)	9	84668551	84815702	147152	1	4915	ENST00000359847.4	0	ENSG00000148053	NTRK2	neurotrophic receptor tyrosine kinase 2	Promoter	-0.481583	0.28724
BT549_BT549_1_peak_30875	chr9	84851822	84852322	501	*	7	444.425	23.5016	2.04916	250	Intron (ENST00000376208.6/4915, intron 14 of 15)	9	84669778	84877898	208121	1	4915	ENST00000304053.10	182044	ENSG00000148053	NTRK2	neurotrophic receptor tyrosine kinase 2	Intron	1.13907	0.0709742
BT549_BT549_2_peak_22324	chr8	114712199	114712699	501	*	2	908.45	27.3183	2.301	250	Distal Intergenic	8	115414429	115492221	77793	2	7227	ENST00000518018.1	779522	ENSG00000104447	TRPS1	TRPS1	Distal	5.26002	8.89582e-08
BT549_BT549_1_peak_30886	chr9	85805078	85805578	501	*	8	2625.66	33.402	3.28429	250	Promoter (<=1kb)	9	85805359	85849542	44184	1	389765	ENST00000637846.1	0	NA	LOC389765	kinesin family member 27 pseudogene	Promoter	0.661091	0.123352
BT549_BT549_1_peak_30899	chr9	86434409	86434909	501	*	4	344.731	22.5617	1.91762	250	Intron (ENST00000660690.1/ENST00000660690.1, intron 1 of 1)	9	86287733	86354454	66722	2	79670	ENST00000375960.6	-79955	ENSG00000083223	TUT7	terminal uridylyl transferase 7	Intron	1.09083	0.158404
BT549_BT549_1_peak_30914	chr9	87148299	87148799	501	*	8	617.701	24.3781	2.17037	250	Promoter (<=1kb)	9	87148644	87159556	10913	1	401535	ENST00000623052.1	0	ENSG00000204446	LINC02872	long intergenic non-protein coding RNA 2872	Promoter	-0.0359979	0.961239
BT549_BT549_1_peak_30918	chr9	87276904	87277404	501	*	3	637.515	20.4441	1.61642	250	Distal Intergenic	9	87148644	87159556	10913	1	401535	ENST00000623052.1	128260	ENSG00000204446	LINC02872	long intergenic non-protein coding RNA 2872	Distal	1.7333	0.130445
BT549_BT549_1_peak_30919	chr9	87327516	87328016	501	*	4	288.953	17.8843	1.24562	250	Distal Intergenic	9	87497228	87708631	211404	1	1612	ENST00000358077.9	-169212	ENSG00000196730	DAPK1	death associated protein kinase 1	Distal	0.532317	0.396022
BT549_BT549_1_peak_30920	chr9	87337741	87338241	501	*	2	341.747	19.2321	1.44153	250	Distal Intergenic	9	87497228	87708631	211404	1	1612	ENST00000358077.9	-158987	ENSG00000196730	DAPK1	death associated protein kinase 1	Distal	-1.25169	0.109936
HS578t_HS578t_2_peak_84490	chr18	35029076	35029576	501	*	1	1292.59	12.7467	3.30378	250	Intron (ENST00000591734.5/10982, intron 2 of 5)	18	35041404	35143470	102067	1	10982	ENST00000538170.6	-11828	ENSG00000166974	MAPRE2	MAPRE2	Intron	5.25587	2.60963e-08
BT549_BT549_1_peak_30976	chr9	89602861	89603361	501	*	2	464.473	22.5617	1.91762	250	Promoter (1-2kb)	9	89605012	89606555	1544	1	10912	ENST00000252506.11	-1651	ENSG00000130222	GADD45G	growth arrest and DNA damage inducible gamma	Promoter	-0.357047	0.615901
BT549_BT549_1_peak_30978	chr9	89606126	89606626	501	*	6	2275.29	30.9768	3.03193	250	3' UTR	9	89605092	89606098	1007	1	10912	ENST00000494726.1	1034	ENSG00000130222	GADD45G	growth arrest and DNA damage inducible gamma	3'	-0.00818039	0.992795
BT549_BT549_1_peak_31021	chr9	92100416	92100916	501	*	7	392.169	21.5474	1.77401	250	Intron (ENST00000646534.1/10558, intron 3 of 15)	9	92079853	92108768	28916	2	10558	ENST00000477888.1	7852	ENSG00000090054	SPTLC1	serine palmitoyltransferase long chain base subunit 1	Intron	1.12733	0.0597285
BT549_BT549_1_peak_31035	chr9	92671296	92671796	501	*	4	588.275	23.5016	2.04916	250	Promoter (1-2kb)	9	92613183	92670131	56949	2	64768	ENST00000287996.8	-1165	ENSG00000127080	IPPK	inositol-pentakisphosphate 2-kinase	Promoter	1.25029	0.0439358
BT549_BT549_1_peak_31069	chr9	93958780	93959280	501	*	3	859.962	24.3781	2.17037	250	Exon (ENST00000454594.1/101928040, exon 3 of 3)	9	93955834	93957922	2089	1	101928040	ENST00000453045.1	2946	ENSG00000235601	BARX1-DT	BARX1 divergent transcript	Exon	1.19579	0.125164
BT549_BT549_1_peak_31090	chr9	94900600	94901100	501	*	4	787.685	21.5474	1.77401	250	Exon (ENST00000416455.1/ENST00000416455.1, exon 2 of 3)	9	94920215	94935356	15142	1	84909	ENST00000488186.5	-19115	ENSG00000148120	AOPEP	aminopeptidase O (putative)	Exon	1.6851	0.0116733
BT549_BT549_1_peak_311	chr1	3652575	3653075	501	*	5	1398.23	25.2001	2.28294	250	Promoter (<=1kb)	1	3635014	3652761	17748	2	49856	ENST00000465916.5	0	ENSG00000116213	WRAP73	WD repeat containing, antisense to TP73	Promoter	-0.197519	0.798042
BT549_BT549_1_peak_31153	chr9	97741179	97741679	501	*	6	808.143	25.9745	2.38758	250	Intron (ENST00000649461.1/101928337, intron 5 of 10)	9	97674909	97697340	22432	2	7507	ENST00000375128.5	-43839	ENSG00000136936	XPA	XPA, DNA damage recognition and repair factor	Intron	-1.59625	0.0307736
BT549_BT549_1_peak_3116	chr1	109640154	109640654	501	*	5	527	22.5617	1.91762	250	Distal Intergenic	1	109630638	109631500	863	1	271	ENST00000528958.1	9516	ENSG00000116337	AMPD2	adenosine monophosphate deaminase 2	Distal	-0.56772	0.324659
BT549_BT549_1_peak_3117	chr1	109643269	109643769	501	*	8	525.502	23.5016	2.04916	250	Distal Intergenic	1	109656099	109661700	5602	1	2948	ENST00000369836.9	-12330	ENSG00000168765	GSTM4	glutathione S-transferase mu 4	Distal	-0.15857	0.768143
BT549_BT549_1_peak_31183	chr9	98710315	98710815	501	*	4	516.904	23.5016	2.04916	250	Promoter (1-2kb)	9	98288109	98708935	420827	2	9568	ENST00000259455.4	-1380	ENSG00000136928	GABBR2	gamma-aminobutyric acid type B receptor subunit 2	Promoter	-0.126262	0.852281
BT549_BT549_1_peak_31190	chr9	98810999	98811499	501	*	4	408.477	20.4441	1.61642	250	Intron (ENST00000375011.4/79695, intron 1 of 9)	9	98808003	98835355	27353	1	79695	ENST00000610463.1	2996	ENSG00000119514	GALNT12	polypeptide N-acetylgalactosaminyltransferase 12	Intron	0.611647	0.385035
BT549_BT549_1_peak_31198	chr9	98944220	98944720	501	*	5	1526.78	25.2001	2.28294	250	Exon (ENST00000471477.1/1306, exon 2 of 3)	9	98943907	99070787	126881	1	1306	ENST00000375001.8	313	ENSG00000204291	COL15A1	collagen type XV alpha 1 chain	Exon	0.0392601	0.966499
BT549_BT549_2_peak_11649	chr4	151169148	151169648	501	*	2	1230.57	34.1686	3.16018	250	Intron (ENST00000409598.8/152503, intron 7 of 19)	4	151120287	151166320	46034	2	152503	ENST00000478503.6	-2828	ENSG00000109686	SH3D19	SH3D19	Intron	5.25117	1.48501e-08
BT549_BT549_1_peak_31215	chr9	99368344	99368844	501	*	4	1668.02	32.479	3.21388	250	Promoter (<=1kb)	9	99355337	99368914	13578	2	100996569	ENST00000605377.5	70	ENSG00000271086	NAMA	non-protein coding RNA, associated with MAP kinase pathway and growth arrest	Promoter	0.361568	0.758844
BT549_BT549_1_peak_31246	chr9	101458900	101459400	501	*	8	460.793	23.5016	2.04916	250	Distal Intergenic	9	101468398	101482199	13802	1	101928470	ENST00000424154.6	-8998	ENSG00000225376	TMEM246-AS1	TMEM246 antisense RNA 1	Distal	-0.163349	0.755119
BT549_BT549_1_peak_31249	chr9	101529995	101530495	501	*	8	545.962	28.0644	2.66332	250	Intron (ENST00000374851.1/84302, intron 2 of 3)	9	101473171	101533448	60278	2	84302	ENST00000374851.1	2953	ENSG00000165152	PGAP4	post-GPI attachment to proteins GalNAc transferase 4	Intron	0.524257	0.285651
BT549_BT549_1_peak_31255	chr9	102867373	102867873	501	*	3	780.604	25.2001	2.28294	250	Distal Intergenic	9	102995311	103006378	11068	1	1539	ENST00000612124.4	-127438	ENSG00000155833	CYLC2	cylicin 2	Distal	1.97246	0.0336526
BT549_BT549_1_peak_31276	chr9	104863152	104863652	501	*	8	766.802	25.2001	2.28294	250	Intron (ENST00000374736.8/19, intron 5 of 49)	9	104825591	104830989	5399	2	19	ENST00000494467.1	-32163	ENSG00000165029	ABCA1	ATP binding cassette subfamily A member 1	Intron	0.646484	0.15509
HS578t_HS578t_2_peak_69285	chr12	44314061	44314561	501	*	1	669.211	9.23062	2.07875	250	Intron (ENST00000266534.8/84216, intron 6 of 7)	12	44318295	44389760	71466	1	84216	ENST00000546978.1	-3734	ENSG00000139173	TMEM117	TMEM117	Intron	5.24919	0.000200621
BT549_BT549_1_peak_31308	chr9	106862751	106863251	501	*	4	6222.23	29.882	2.89557	250	Promoter (<=1kb)	9	106863166	106930575	67410	1	58499	ENST00000472574.1	0	ENSG00000148143	ZNF462	zinc finger protein 462	Promoter	0.688906	0.140262
BT549_BT549_1_peak_31318	chr9	107172100	107172600	501	*	8	546.129	25.9745	2.38758	250	Distal Intergenic	9	106974833	107102988	128156	2	340512	ENST00000439901.1	-69112	ENSG00000230782	LOC340512	uncharacterized LOC340512	Distal	0.0932262	0.875427
BT549_BT549_1_peak_31405	chr9	110099090	110099590	501	*	6	740.502	25.2001	2.28294	250	Intron (ENST00000374530.7/445815, intron 7 of 10)	9	110090197	110138426	48230	1	445815	ENST00000480388.1	8893	ENSG00000157654	PALM2AKAP2	PALM2 and AKAP2 fusion	Intron	1.09357	0.193242
HS578t_HS578t_2_peak_12741	chr2	107002245	107002745	501	*	1	1990.65	16.201	4.42262	250	Distal Intergenic	2	106813076	106887108	74033	2	84620	ENST00000409087.3	-115137	ENSG00000144057	ST6GAL2	ST6GAL2	Distal	5.24819	2.13649e-07
BT549_BT549_1_peak_31452	chr9	112061220	112061720	501	*	7	365.755	19.2321	1.44153	250	Intron (ENST00000374270.8/64420, intron 13 of 16)	9	112041083	112058471	17389	2	64420	ENST00000475283.2	-2749	ENSG00000106868	SUSD1	sushi domain containing 1	Intron	1.00049	0.0823292
BT549_BT549_1_peak_31482	chr9	113564778	113565278	501	*	6	2012.66	29.882	2.89557	250	Promoter (<=1kb)	9	113564954	113597743	32790	1	5998	ENST00000342620.9	0	ENSG00000138835	RGS3	regulator of G protein signaling 3	Promoter	-0.337144	0.55489
BT549_BT549_1_peak_31505	chr9	113876087	113876587	501	*	5	814.468	25.9745	2.38758	250	Promoter (<=1kb)	9	113876282	114050221	173940	1	114991	ENST00000374126.9	0	ENSG00000157657	ZNF618	zinc finger protein 618	Promoter	0.610323	0.315414
BT549_BT549_1_peak_3151	chr1	110606350	110606850	501	*	4	560.263	23.5016	2.04916	250	Promoter (<=1kb)	1	110519837	110606354	86518	2	3737	ENST00000640680.1	0	ENSG00000177301	KCNA2	potassium voltage-gated channel subfamily A member 2	Promoter	-0.0960809	0.919195
BT549_BT549_1_peak_31512	chr9	114153565	114154065	501	*	1	524.953	19.2321	1.44153	250	Promoter (1-2kb)	9	114155537	114312511	156975	1	85301	ENST00000356083.8	-1472	ENSG00000196739	COL27A1	collagen type XXVII alpha 1 chain	Promoter	0.0437369	0.966769
BT549_BT549_1_peak_31514	chr9	114157689	114158189	501	*	1	322.467	17.8843	1.24562	250	Intron (ENST00000356083.8/85301, intron 1 of 60)	9	114155537	114312511	156975	1	85301	ENST00000356083.8	2152	ENSG00000196739	COL27A1	collagen type XXVII alpha 1 chain	Intron	1.34943	0.0627861
BT549_BT549_1_peak_31541	chr9	114525397	114525897	501	*	7	815.351	25.2001	2.28294	250	Distal Intergenic	9	114402080	114505473	103394	2	25861	ENST00000362057.4	-19924	ENSG00000095397	WHRN	whirlin	Distal	1.78743	0.00271786
BT549_BT549_1_peak_31545	chr9	114653406	114653906	501	*	4	566.913	26.707	2.48551	250	Distal Intergenic	9	114656304	114657805	1502	2	105376230	ENST00000423632.3	3899	ENSG00000230054	TEX53	testis expressed 53	Distal	0.138809	0.846737
BT549_BT549_1_peak_20540	chr6	155376996	155377496	501	*	2	574.577	23.5016	2.04916	250	Distal Intergenic	6	155297081	155314493	17413	2	51106	ENST00000475849.1	-62503	ENSG00000029639	TFB1M	TFB1M	Distal	5.24406	8.18154e-12
BT549_BT549_1_peak_31596	chr9	116142112	116142612	501	*	3	1167.66	26.707	2.48551	250	Distal Intergenic	9	116153791	116402321	248531	1	5069	ENST00000328252.4	-11179	ENSG00000182752	PAPPA	pappalysin 1	Distal	-0.108496	0.93985
HS578t_HS578t_2_peak_3108	chr1	70864305	70864805	501	*	1	1794.2	17.2522	4.74159	250	Intron (ENST00000370931.7/5733, intron 4 of 4)	1	70760382	70786460	26079	1	101927244	ENST00000660283.1	103923	ENSG00000229051	LINC01788	LINC01788	Intron	5.24013	2.19341e-06
BT549_BT549_1_peak_31605	chr9	116193690	116194190	501	*	4	766.462	26.707	2.48551	250	Intron (ENST00000328252.4/5069, intron 2 of 21)	9	116153791	116402321	248531	1	5069	ENST00000328252.4	39899	ENSG00000182752	PAPPA	pappalysin 1	Intron	1.58811	0.0281645
BT549_BT549_1_peak_31620	chr9	116594466	116594966	501	*	4	306.085	21.5474	1.77401	250	Intron (ENST00000313400.8/23245, intron 19 of 22)	9	116504283	116562293	58011	1	100128505	ENST00000418250.1	90183	ENSG00000229105	ASTN2-AS1	ASTN2 antisense RNA 1	Intron	1.48987	0.0052091
BT549_BT549_1_peak_31628	chr9	116736931	116737431	501	*	7	391.716	21.5474	1.77401	250	Intron (ENST00000313400.8/23245, intron 13 of 22)	9	116687343	116698260	10918	1	22954	ENST00000411410.1	49588	ENSG00000119401	TRIM32	tripartite motif containing 32	Intron	0.386958	0.460468
BT549_BT549_1_peak_3163	chr1	111515552	111516052	501	*	4	465.651	21.5474	1.77401	250	Intron (ENST00000369717.8/57413, intron 1 of 5)	1	111483348	111503633	20286	2	57413	ENST00000369716.9	-11919	ENSG00000121933	TMIGD3	transmembrane and immunoglobulin domain containing 3	Intron	1.25287	0.165182
BT549_BT549_1_peak_31635	chr9	117414282	117414782	501	*	6	1464.73	24.3781	2.17037	250	Exon (ENST00000313400.8/23245, exon 1 of 23)	9	116425225	117415039	989815	2	23245	ENST00000313400.8	257	ENSG00000148219	ASTN2	astrotactin 2	Exon	1.50587	0.103997
BT549_BT549_1_peak_31672	chr9	120574116	120574616	501	*	1	392.903	21.5474	1.77401	250	Intron (ENST00000360822.7/55755, intron 1 of 34)	9	120389196	120580005	190810	2	55755	ENST00000473282.6	5389	ENSG00000136861	CDK5RAP2	CDK5 regulatory subunit associated protein 2	Intron	1.95101	0.0281821
BT549_BT549_1_peak_31699	chr9	121213177	121213677	501	*	7	583.232	28.0644	2.66332	250	Intron (ENST00000434663.5/2934, intron 4 of 5)	9	121207800	121332843	125044	1	2934	ENST00000373823.7	5377	ENSG00000148180	GSN	gelsolin	Intron	0.396012	0.476313
BT549_BT549_1_peak_31708	chr9	121362814	121363314	501	*	5	607.055	24.3781	2.17037	250	Intron (ENST00000286713.7/2040, intron 1 of 6)	9	121338987	121370250	31264	2	2040	ENST00000286713.7	6936	ENSG00000148175	STOM	stomatin	Intron	0.783391	0.208162
BT549_BT549_1_peak_31710	chr9	121372889	121373389	501	*	2	354.043	19.2321	1.44153	250	Intron (ENST00000658975.1/ENST00000658975.1, intron 1 of 5)	9	121338988	121370304	31317	2	2040	ENST00000538954.5	-2585	ENSG00000148175	STOM	stomatin	Intron	0.367215	0.582241
BT549_BT549_1_peak_31726	chr9	121651386	121651886	501	*	4	889.606	22.5617	1.91762	250	Promoter (<=1kb)	9	121651594	121785530	133937	1	153090	ENST00000408936.7	0	ENSG00000136848	DAB2IP	DAB2 interacting protein	Promoter	1.08389	0.121392
BT549_BT549_1_peak_3173	chr1	111989592	111990092	501	*	5	1154.73	25.2001	2.28294	250	Promoter (<=1kb)	1	111770662	111989668	219007	2	3752	ENST00000302127.5	0	ENSG00000171385	KCND3	potassium voltage-gated channel subfamily D member 3	Promoter	0.120383	0.798922
BT549_BT549_1_peak_31739	chr9	121992486	121992986	501	*	6	431.014	21.5474	1.77401	250	Intron (ENST00000321582.9/158135, intron 3 of 8)	9	121988910	122092766	103857	2	158135	ENST00000487468.5	99780	ENSG00000175764	TTLL11	tubulin tyrosine ligase like 11	Intron	0.70946	0.192478
BT549_BT549_1_peak_3174	chr1	111991292	111991792	501	*	8	385.544	22.5617	1.91762	250	Intron (ENST00000438293.1/643355, intron 1 of 1)	1	111990536	111998842	8307	1	643355	ENST00000438293.1	756	ENSG00000231437	LINC01750	long intergenic non-protein coding RNA 1750	Intron	-0.443427	0.470226
BT549_BT549_1_peak_31741	chr9	122094977	122095477	501	*	1	475.76	20.4441	1.61642	250	Promoter (1-2kb)	9	121988910	122093606	104697	2	158135	ENST00000373776.4	-1371	ENSG00000175764	TTLL11	tubulin tyrosine ligase like 11	Promoter	0.305449	0.667782
BT549_BT549_1_peak_31742	chr9	122099226	122099726	501	*	7	342.545	22.5617	1.91762	250	Distal Intergenic	9	121988910	122093606	104697	2	158135	ENST00000373776.4	-5620	ENSG00000175764	TTLL11	tubulin tyrosine ligase like 11	Distal	0.212268	0.701257
BT549_BT549_1_peak_31753	chr9	122347258	122347758	501	*	6	1099.79	25.9745	2.38758	250	Distal Intergenic	9	122370530	122392388	21859	1	5742	ENST00000643810.1	-22772	ENSG00000095303	PTGS1	prostaglandin-endoperoxide synthase 1	Distal	0.532172	0.363652
BT549_BT549_1_peak_31756	chr9	122464944	122465444	501	*	7	592.778	25.9745	2.38758	250	Intron (ENST00000433572.3/ENST00000433572.3, intron 6 of 6)	9	122476958	122477926	969	2	347168	ENST00000259357.3	12482	ENSG00000136834	OR1J1	olfactory receptor family 1 subfamily J member 1	Intron	0.446865	0.369575
BT549_BT549_1_peak_31758	chr9	122810248	122810748	501	*	8	508.899	26.707	2.48551	250	Intron (ENST00000436632.5/5082, intron 2 of 2)	9	122800123	122801073	951	1	392392	ENST00000277309.3	10125	ENSG00000165204	OR1K1	olfactory receptor family 1 subfamily K member 1	Intron	-0.143738	0.781431
BT549_BT549_1_peak_3176	chr1	112358718	112359218	501	*	7	446.672	22.5617	1.91762	250	Intron (ENST00000427290.1/ENST00000427290.1, intron 1 of 1)	1	112396214	112461164	64951	1	55917	ENST00000271277.11	-36996	ENSG00000143079	CTTNBP2NL	CTTNBP2 N-terminal like	Intron	-0.431538	0.518404
BT549_BT549_1_peak_31773	chr9	123376019	123376519	501	*	5	1088.47	22.5617	1.91762	250	Intron (ENST00000373631.8/286204, intron 12 of 12)	9	123368779	123380324	11546	1	286204	ENST00000460253.1	7240	ENSG00000148204	CRB2	crumbs cell polarity complex component 2	Intron	-0.0211068	0.976521
HS578t_HS578t_2_peak_29445	chr4	128384138	128384638	501	*	1	1382.69	12.5675	3.24286	250	Intron (ENST00000505133.5/100507487, intron 3 of 4)	4	128428070	128519394	91325	1	100507487	ENST00000511497.5	-43432	ENSG00000251432	LINC02615	LINC02615	Intron	5.23951	2.87423e-06
BT549_BT549_1_peak_31787	chr9	124042288	124042788	501	*	2	309.776	19.2321	1.44153	250	Distal Intergenic	9	124015397	124033301	17905	1	9355	ENST00000488674.2	26891	ENSG00000106689	LHX2	LIM homeobox 2	Distal	-0.330304	0.703005
BT549_BT549_1_peak_31811	chr9	124478316	124478816	501	*	1	807.783	19.2321	1.44153	250	3' UTR	9	124482728	124500986	18259	2	2516	ENST00000373587.3	22170	ENSG00000136931	NR5A1	nuclear receptor subfamily 5 group A member 1	3'	1.2517	0.0924795
BT549_BT549_1_peak_31812	chr9	124482464	124482964	501	*	3	445.155	20.4441	1.61642	250	3' UTR	9	124482728	124500986	18259	2	2516	ENST00000373587.3	18022	ENSG00000136931	NR5A1	nuclear receptor subfamily 5 group A member 1	3'	0.95587	0.198377
BT549_BT549_1_peak_31818	chr9	124665498	124665998	501	*	5	452.807	21.5474	1.77401	250	Intron (ENST00000429139.1/100379345, intron 1 of 1)	9	124658467	124698631	40165	1	100379345	ENST00000429139.1	7031	ENSG00000224020	MIR181A2HG	MIR181A2 host gene	Intron	0.989509	0.208229
BT549_BT549_1_peak_31821	chr9	124774339	124774839	501	*	5	367.194	22.5617	1.91762	250	Distal Intergenic	9	124777133	124814882	37750	1	169611	ENST00000373580.8	-2294	ENSG00000185585	OLFML2A	olfactomedin like 2A	Distal	0.247547	0.703864
BT549_BT549_1_peak_31887	chr9	127199169	127199669	501	*	5	254.012	19.2321	1.44153	250	Intron (ENST00000424082.6/9649, intron 12 of 17)	9	127210503	127212967	2465	1	9649	ENST00000467325.2	-10834	ENSG00000136828	RALGPS1	Ral GEF with PH domain and SH3 binding motif 1	Intron	-0.221367	0.782332
BT549_BT549_1_peak_31906	chr9	127521849	127522349	501	*	6	2771.79	29.882	2.89557	250	Intron (ENST00000373314.7/64855, intron 5 of 13)	9	127524806	127527221	2416	2	64855	ENST00000476091.1	4872	ENSG00000136830	NIBAN2	niban apoptosis regulator 2	Intron	1.25257	0.0469398
BT549_BT549_1_peak_3194	chr1	112744204	112744704	501	*	2	214.386	21.5474	1.77401	250	Distal Intergenic	1	112720577	112727235	6659	1	284467	ENST00000361886.3	23627	ENSG00000184599	TAFA3	TAFA chemokine like family member 3	Distal	-0.101307	0.94029
BT549_BT549_1_peak_3195	chr1	112854615	112855115	501	*	2	737.892	23.5016	2.04916	250	Intron (ENST00000658577.1/ENST00000658577.1, intron 1 of 1)	1	112820174	112850643	30470	2	100996702	ENST00000401018.5	-3972	ENSG00000215866	LINC01356	long intergenic non-protein coding RNA 1356	Intron	0.187514	0.882754
BT549_BT549_1_peak_3199	chr1	113035006	113035506	501	*	2	334.497	22.5617	1.91762	250	Intron (ENST00000627431.2/100506392, intron 5 of 5)	1	113011687	113073113	61427	2	100996251	ENST00000421157.2	37607	ENSG00000238198	LRIG2-DT	LRIG2 divergent transcript	Intron	0.988135	0.184964
BT549_BT549_1_peak_32003	chr9	129383504	129384004	501	*	3	724.634	24.3781	2.17037	250	Distal Intergenic	9	129341625	129359515	17891	1	100506119	ENST00000423122.2	41879	ENSG00000233901	LINC01503	long intergenic non-protein coding RNA 1503	Distal	-0.97011	0.0911753
BT549_BT549_1_peak_32016	chr9	129557248	129557748	501	*	4	450.061	24.3781	2.17037	250	Distal Intergenic	9	129507742	129513686	5945	1	100506190	ENST00000671598.1	49506	NA	LINC00963	long intergenic non-protein coding RNA 963	Distal	1.71662	0.030762
BT549_BT549_1_peak_32020	chr9	129608427	129608927	501	*	2	477.316	17.8843	1.24562	250	Promoter (<=1kb)	9	129608884	129635930	27047	1	28989	ENST00000372486.5	0	ENSG00000148335	NTMT1	N-terminal Xaa-Pro-Lys N-methyltransferase 1	Promoter	1.08866	0.23396
BT549_BT549_1_peak_32047	chr9	130433167	130433667	501	*	5	976.843	29.882	2.89557	250	Exon (ENST00000624552.3/256158, exon 98 of 98)	9	130429166	130434121	4956	1	256158	ENST00000623487.1	4001	ENSG00000148357	HMCN2	hemicentin 2	Exon	0.332536	0.733058
BT549_BT549_1_peak_32053	chr9	130537336	130537836	501	*	1	513.517	19.2321	1.44153	250	Distal Intergenic	9	130578965	130582086	3122	1	8939	ENST00000467100.1	-41129	ENSG00000107164	FUBP3	far upstream element binding protein 3	Distal	1.56669	0.0303178
BT549_BT549_1_peak_32071	chr9	130901696	130902196	501	*	3	367.24	17.8843	1.24562	250	Distal Intergenic	9	130892707	130896812	4106	2	347148	ENST00000623824.2	-4884	ENSG00000188710	QRFP	pyroglutamylated RFamide peptide	Distal	0.6283	0.327155
BT549_BT549_1_peak_32092	chr9	131277900	131278400	501	*	7	1700.35	23.5016	2.04916	250	Promoter (1-2kb)	9	131258078	131276510	18433	2	286336	ENST00000372271.4	-1390	ENSG00000126882	FAM78A	family with sequence similarity 78 member A	Promoter	0.140681	0.815914
BT549_BT549_1_peak_32135	chr9	132800040	132800540	501	*	5	258.011	19.2321	1.44153	250	Intron (ENST00000298545.4/158067, intron 10 of 12)	9	132861396	132863712	2317	2	158067	ENST00000482422.1	63172	ENSG00000165695	AK8	adenylate kinase 8	Intron	-0.453116	0.564677
BT549_BT549_1_peak_32161	chr9	133377767	133378267	501	*	5	272.64	21.5474	1.77401	250	Promoter (<=1kb)	9	133379038	133384555	5518	1	169436	ENST00000468046.1	-771	ENSG00000198870	STKLD1	serine/threonine kinase like domain containing 1	Promoter	0.859619	0.288653
BT549_BT549_1_peak_32169	chr9	133609263	133609763	501	*	4	449.528	19.2321	1.44153	250	Promoter (<=1kb)	9	133577081	133609389	32309	2	642968	ENST00000673969.1	0	ENSG00000196990	FAM163B	family with sequence similarity 163 member B	Promoter	0.817274	0.447563
BT549_BT549_1_peak_32200	chr9	134375390	134375890	501	*	3	335.022	19.2321	1.44153	250	Intron (ENST00000484822.1/6256, intron 2 of 2)	9	134379295	134436777	57483	1	6256	ENST00000672570.1	-3405	ENSG00000186350	RXRA	retinoid X receptor alpha	Intron	1.07784	0.268069
BT549_BT549_1_peak_32212	chr9	134546077	134546577	501	*	1	606.352	20.4441	1.61642	250	Distal Intergenic	9	134641803	134844843	203041	1	1289	ENST00000371817.8	-95226	ENSG00000130635	COL5A1	collagen type V alpha 1 chain	Distal	1.51431	0.133526
HS578t_HS578t_2_peak_88218	chr20	13700505	13701005	501	*	1	1158.43	13.1729	3.44774	250	Distal Intergenic	20	13389394	13638932	249539	2	55617	ENST00000337743.9	-61573	ENSG00000089123	TASP1	TASP1	Distal	5.23847	1.26672e-05
BT549_BT549_1_peak_32236	chr9	135504574	135505074	501	*	6	630.712	25.9745	2.38758	250	3' UTR	9	135503273	135506447	3175	2	101928525	ENST00000415062.1	1373	ENSG00000226706	LOC101928525	uncharacterized LOC101928525	3'	-0.082128	0.925233
BT549_BT549_1_peak_32273	chr9	136283606	136284106	501	*	7	988.602	25.9745	2.38758	250	Intron (ENST00000638797.2/399693, intron 9 of 25)	9	136281385	136304070	22686	2	399693	ENST00000563590.2	19964	ENSG00000260220	CCDC187	coiled-coil domain containing 187	Intron	-0.275978	0.708482
BT549_BT549_1_peak_32344	chr9	137035098	137035598	501	*	7	813.56	25.9745	2.38758	250	Exon (ENST00000623196.1/401563, exon 3 of 3)	9	137033193	137037955	4763	1	401563	ENST00000672631.1	1905	ENSG00000180539	LINC02908	long intergenic non-protein coding RNA 2908	Exon	-0.58522	0.397581
BT549_BT549_1_peak_32346	chr9	137045956	137046456	501	*	4	1821.65	32.9476	3.26904	250	Promoter (<=1kb)	9	137040813	137046056	5244	2	56654	ENST00000488145.1	0	ENSG00000107281	NPDC1	neural proliferation, differentiation and control 1	Promoter	-0.0876101	0.912347
BT549_BT549_1_peak_32378	chr9	137236435	137236935	501	*	7	627.828	25.9745	2.38758	250	3' UTR	9	137241287	137243707	2421	1	10383	ENST00000340384.5	-4352	ENSG00000188229	TUBB4B	tubulin beta 4B class IVb	3'	-0.775559	0.126581
BT549_BT549_1_peak_32382	chr9	137280768	137281268	501	*	1	845.206	22.5617	1.91762	250	3' UTR	9	137277726	137282641	4916	1	54863	ENST00000357503.3	3042	ENSG00000198113	TOR4A	torsin family 4 member A	3'	2.24984	0.0162789
BT549_BT549_1_peak_32389	chr9	137406945	137407445	501	*	6	399.66	21.5474	1.77401	250	Intron (ENST00000340951.9/54932, intron 1 of 21)	9	137353900	137395408	41509	2	54932	ENST00000490886.5	-11537	ENSG00000187609	EXD3	exonuclease 3'-5' domain containing 3	Intron	-0.082056	0.921645
BT549_BT549_1_peak_3239	chr1	115335552	115336052	501	*	1	343.011	17.8843	1.24562	250	Intron (ENST00000425449.1/112840934, intron 1 of 1)	1	115285917	115338249	52333	2	4803	ENST00000369512.3	2197	ENSG00000134259	NGF	nerve growth factor	Intron	1.16298	0.10394
BT549_BT549_1_peak_32390	chr9	137417115	137417615	501	*	1	938.282	24.3781	2.17037	250	Intron (ENST00000340951.9/54932, intron 1 of 21)	9	137366145	137423155	57011	2	54932	ENST00000479452.5	5540	ENSG00000187609	EXD3	exonuclease 3'-5' domain containing 3	Intron	0.544313	0.675137
BT549_BT549_1_peak_324	chr1	3703328	3703828	501	*	6	946.364	24.3781	2.17037	250	Intron (ENST00000378295.9/7161, intron 3 of 13)	1	3698058	3733091	35034	1	7161	ENST00000378290.4	5270	ENSG00000078900	TP73	tumor protein p73	Intron	-0.411594	0.581304
BT549_BT549_1_peak_32413	chr10	73688	74188	501	*	7	542.777	22.5617	1.91762	250	Promoter (<=1kb)	10	46892	74163	27272	2	347688	ENST00000564130.2	0	ENSG00000261456	TUBB8	tubulin beta 8 class VIII	Promoter	-1.37736	0.031349
BT549_BT549_1_peak_32491	chr10	4498758	4499258	501	*	6	489.758	21.5474	1.77401	250	Intron (ENST00000660243.1/ENST00000660243.1, intron 1 of 3)	10	4406502	4409251	2750	1	100507059	ENST00000434902.1	92256	ENSG00000224382	LINC00703	long intergenic non-protein coding RNA 703	Intron	-0.986601	0.280934
BT549_BT549_1_peak_32509	chr10	5071646	5072146	501	*	7	587.463	21.5474	1.77401	250	Intron (ENST00000605781.5/8644, intron 1 of 5)	10	5077638	5107680	30043	1	8644	ENST00000605149.5	-5492	ENSG00000196139	AKR1C3	aldo-keto reductase family 1 member C3	Intron	-0.796957	0.169724
BT549_BT549_1_peak_32563	chr10	7687176	7687676	501	*	8	619.211	27.4023	2.57706	250	Distal Intergenic	10	7703316	7749520	46205	1	3698	ENST00000358415.9	-15640	ENSG00000151655	ITIH2	inter-alpha-trypsin inhibitor heavy chain 2	Distal	-0.715912	0.160443
BT549_BT549_1_peak_32577	chr10	8332200	8332700	501	*	8	1132.55	26.707	2.48551	250	Distal Intergenic	10	8259331	8268342	9012	2	100507143	ENST00000657469.1	-63858	ENSG00000232170	LINC00708	long intergenic non-protein coding RNA 708	Distal	-0.804647	0.203812
BT549_BT549_1_peak_326	chr1	3707222	3707722	501	*	2	771.493	20.4441	1.61642	250	5' UTR	1	3698058	3733091	35034	1	7161	ENST00000378290.4	9164	ENSG00000078900	TP73	tumor protein p73	5'	-0.141794	0.863733
BT549_BT549_1_peak_32618	chr10	13440388	13440888	501	*	6	712.7	28.0644	2.66332	250	Intron (ENST00000486542.5/222389, intron 3 of 3)	10	13442980	13452614	9635	2	222389	ENST00000480703.1	11726	ENSG00000165626	BEND7	BEN domain containing 7	Intron	-1.35274	0.0347242
BT549_BT549_1_peak_32679	chr10	17003077	17003577	501	*	5	521.928	25.2001	2.28294	250	Intron (ENST00000377833.10/8029, intron 28 of 66)	10	16965640	16984195	18556	2	8029	ENST00000438254.1	-18882	ENSG00000107611	CUBN	cubilin	Intron	-0.0298949	0.982724
BT549_BT549_1_peak_3268	chr1	116909647	116910147	501	*	7	1557.53	27.4023	2.57706	250	Promoter (<=1kb)	1	116909916	116990353	80438	1	5738	ENST00000393203.3	0	ENSG00000134247	PTGFRN	prostaglandin F2 receptor inhibitor	Promoter	-0.727722	0.0855092
BT549_BT549_1_peak_32692	chr10	17238625	17239125	501	*	4	1585.52	28.0644	2.66332	250	Distal Intergenic	10	17233225	17235034	1810	1	7431	ENST00000495528.1	5400	ENSG00000026025	VIM	vimentin	Distal	1.29789	0.118019
BT549_BT549_1_peak_32726	chr10	19592175	19592675	501	*	3	419.695	22.5617	1.91762	250	Intron (ENST00000454679.7/340895, intron 33 of 39)	10	19692310	19790401	98092	1	340895	ENST00000480707.1	-99635	ENSG00000204740	MALRD1	MAM and LDL receptor class A domain containing 1	Intron	0.424596	0.627093
HS578t_HS578t_2_peak_42211	chr6	125477650	125478150	501	*	1	1389.84	14.8298	3.99076	250	Distal Intergenic	6	125297487	125302078	4592	2	51020	ENST00000608284.1	-175572	ENSG00000111906	HDDC2	HDDC2	Distal	5.23816	5.87267e-08
BT549_BT549_1_peak_32753	chr10	21494433	21494933	501	*	2	504.023	22.5617	1.91762	250	Exon (ENST00000658000.1/399726, exon 2 of 2)	10	21496562	21496641	80	2	100302129	ENST00000410139.1	1708	ENSG00000222071	MIR1915	microRNA 1915	Exon	-0.0413101	0.958796
BT549_BT549_1_peak_32809	chr10	24468436	24468936	501	*	3	338.161	21.5474	1.77401	250	Intron (ENST00000376462.5/56243, intron 6 of 18)	10	24466531	24547843	81313	1	56243	ENST00000396445.5	1905	ENSG00000120549	KIAA1217	KIAA1217	Intron	0.672978	0.476554
BT549_BT549_1_peak_32810	chr10	24483649	24484149	501	*	8	705.032	31.4948	3.0955	250	Intron (ENST00000376462.5/56243, intron 7 of 18)	10	24494974	24513347	18374	1	56243	ENST00000460373.1	-10825	ENSG00000120549	KIAA1217	KIAA1217	Intron	-0.590242	0.28769
BT549_BT549_1_peak_32815	chr10	24642849	24643349	501	*	7	618.682	25.9745	2.38758	250	Intron (ENST00000612832.4/57584, intron 4 of 18)	10	24620879	24622842	1964	2	57584	ENST00000483114.1	-20007	ENSG00000107863	ARHGAP21	Rho GTPase activating protein 21	Intron	0.45481	0.363903
BT549_BT549_1_peak_32830	chr10	25047942	25048442	501	*	5	368.058	21.5474	1.77401	250	Intron (ENST00000648191.1/101929025, intron 3 of 4)	10	24981980	25062279	80300	2	219670	ENST00000615958.4	13837	ENSG00000151023	ENKUR	enkurin, TRPC channel interacting protein	Intron	1.35738	0.16548
BT549_BT549_1_peak_32834	chr10	25113095	25113595	501	*	6	904.264	31.9951	3.15599	250	Promoter (<=1kb)	10	25113058	25161236	48179	1	101929025	ENST00000436140.2	37	ENSG00000231422	LINC01516	long intergenic non-protein coding RNA 1516	Promoter	-0.679382	0.335892
MDAMB231_MDAMB231_1_peak_13204	chr5	123819654	123820154	501	*	2	291.701	37.1287	0.478271	250	Distal Intergenic	5	123588425	123615017	26593	1	1456	ENST00000515322.2	231229	ENSG00000151292	CSNK1G3	CSNK1G3	Distal	5.23736	1.6567e-05
BT549_BT549_1_peak_32869	chr10	27746057	27746557	501	*	2	398.597	19.2321	1.44153	250	Promoter (<=1kb)	10	27672875	27746060	73186	2	283078	ENST00000375790.9	0	ENSG00000150051	MKX	mohawk homeobox	Promoter	0.181284	0.85802
BT549_BT549_1_peak_32874	chr10	28393938	28394438	501	*	6	356.717	21.5474	1.77401	250	Distal Intergenic	10	28054143	28334486	280344	2	143098	ENST00000441595.2	-59452	ENSG00000150054	MPP7	membrane palmitoylated protein 7	Distal	-0.280796	0.695635
BT549_BT549_1_peak_32887	chr10	29163717	29164217	501	*	4	1153.24	33.402	3.28429	250	Distal Intergenic	10	29289061	29311228	22168	1	84569	ENST00000375500.8	-124844	ENSG00000120563	LYZL1	lysozyme like 1	Distal	1.79061	0.0114743
BT549_BT549_1_peak_329	chr1	3714152	3714652	501	*	1	380.467	20.4441	1.61642	250	Exon (ENST00000416554.1/ENST00000416554.1, exon 1 of 2)	1	3727478	3733367	5890	1	7161	ENST00000604566.1	-12826	ENSG00000078900	TP73	tumor protein p73	Exon	0.330644	0.725995
BT549_BT549_1_peak_32916	chr10	30348801	30349301	501	*	7	302.866	21.5474	1.77401	250	Promoter (<=1kb)	10	30326564	30348977	22414	2	55149	ENST00000417581.1	0	ENSG00000107951	MTPAP	mitochondrial poly(A) polymerase	Promoter	-0.460537	0.424163
BT549_BT549_1_peak_32926	chr10	30726800	30727300	501	*	5	309.184	21.008	1.72816	250	Distal Intergenic	10	30723251	30723740	490	1	105376480	ENST00000416310.1	3549	ENSG00000230720	LINC02644	long intergenic non-protein coding RNA 2644	Distal	-0.551373	0.442719
BT549_BT549_1_peak_32928	chr10	30751779	30752279	501	*	4	284.876	22.5617	1.91762	250	Distal Intergenic	10	30723251	30723740	490	1	105376480	ENST00000416310.1	28528	ENSG00000230720	LINC02644	long intergenic non-protein coding RNA 2644	Distal	0.505721	0.556292
HS578t_HS578t_1_peak_29198	chr4	91171170	91171670	501	*	1	757.986	9.56462	2.33199	250	Intron (ENST00000509176.5/401145, intron 10 of 10)	4	91085950	91601913	515964	1	401145	ENST00000649522.1	85220	ENSG00000184305	CCSER1	CCSER1	Intron	5.2283	0.00139374
BT549_BT549_1_peak_32994	chr10	35546201	35546701	501	*	1	303.929	17.8843	1.24562	250	Intron (ENST00000374706.5/219771, intron 9 of 11)	10	35530196	35566285	36090	1	219771	ENST00000497692.1	16005	ENSG00000108100	CCNY	cyclin Y	Intron	1.17888	0.227595
BT549_BT549_1_peak_33027	chr10	42753160	42753660	501	*	6	1801.25	26.707	2.48551	250	Exon (ENST00000568976.2/283028, exon 1 of 1)	10	42751178	42754297	3120	2	283028	ENST00000568976.2	637	NA	LOC283028	uncharacterized LOC283028	Exon	-1.20322	0.0827422
BT549_BT549_1_peak_3304	chr1	119286548	119287048	501	*	5	367.031	21.5474	1.77401	250	Intron (ENST00000655614.1/ENST00000655614.1, intron 1 of 1)	1	119327399	119330815	3417	1	105378934	ENST00000420059.6	-40351	ENSG00000232650	LINC01780	long intergenic non-protein coding RNA 1780	Intron	0.10415	0.890614
BT549_BT549_1_peak_3307	chr1	119613732	119614232	501	*	7	490.706	24.3781	2.17037	250	Distal Intergenic	1	119597702	119599271	1570	2	644242	ENST00000562811.1	-14461	ENSG00000260941	LINC00622	long intergenic non-protein coding RNA 622	Distal	-0.476301	0.482954
BT549_BT549_1_peak_33100	chr10	46377953	46378453	501	*	7	1146.97	29.4	2.84188	250	Intron (ENST00000623463.2/728113, intron 2 of 4)	10	46375776	46391778	16003	1	728113	ENST00000619162.5	2177	ENSG00000264230	ANXA8L1	annexin A8 like 1	Intron	0.773183	0.22843
BT549_BT549_1_peak_3311	chr1	119744013	119744513	501	*	6	304.54	21.5474	1.77401	250	3' UTR	1	119739462	119744213	4752	1	26227	ENST00000482968.1	4551	ENSG00000092621	PHGDH	phosphoglycerate dehydrogenase	3'	-0.271805	0.660535
BT549_BT549_1_peak_33111	chr10	46565532	46566032	501	*	6	520.034	26.707	2.48551	250	Distal Intergenic	10	46549044	46555530	6487	2	9721	ENST00000374317.1	-10002	ENSG00000204175	GPRIN2	G protein regulated inducer of neurite outgrowth 2	Distal	-1.04869	0.0687857
BT549_BT549_1_peak_33133	chr10	47705764	47706264	501	*	8	428.503	24.7954	2.2531	250	Exon (ENST00000450289.1/ENST00000450289.1, exon 1 of 1)	10	47689707	47730436	40730	1	439965	ENST00000323387.5	16057	NA	SHLD2P3	shieldin complex subunit 2 pseudogene 3	Exon	-0.117944	0.747482
BT549_BT549_1_peak_33138	chr10	47989102	47989602	501	*	5	1797.61	28.2783	2.70582	250	Intron (ENST00000479781.5/ENST00000479781.5, intron 1 of 2)	10	47995322	47999791	4470	2	644054	ENST00000617224.3	10189	ENSG00000276430	FAM25C	family with sequence similarity 25 member C	Intron	0.642896	0.296997
BT549_BT549_1_peak_33146	chr10	48523250	48523750	501	*	4	762.067	21.5474	1.77401	250	Intron (ENST00000374170.5/58504, intron 1 of 5)	10	48446036	48524236	78201	2	58504	ENST00000374170.5	486	ENSG00000128805	ARHGAP22	Rho GTPase activating protein 22	Intron	-0.24832	0.786557
BT549_BT549_1_peak_33175	chr10	50470877	50471377	501	*	7	402.37	19.2321	1.44153	250	Intron (ENST00000429490.5/259230, intron 3 of 9)	10	50459941	50466932	6992	2	259230	ENST00000498514.5	-3945	ENSG00000198964	SGMS1	sphingomyelin synthase 1	Intron	-1.60903	0.0530258
BT549_BT549_1_peak_3318	chr1	120354775	120355275	501	*	5	840.802	25.6572	2.37361	250	Exon (ENST00000614085.1/ENST00000614085.1, exon 1 of 1)	1	120419850	120467739	47890	1	728841	ENST00000652355.1	-64575	ENSG00000270231	NBPF8	NBPF member 8	Exon	0.778466	0.371636
BT549_BT549_1_peak_33219	chr10	55631169	55631669	501	*	6	1269.47	29.3016	2.82231	250	Distal Intergenic	10	54378816	55627942	1249127	2	65217	ENST00000613346.4	-3227	ENSG00000150275	PCDH15	protocadherin related 15	Distal	-0.173642	0.900739
BT549_BT549_1_peak_33239	chr10	58414517	58415017	501	*	7	309.507	20.4441	1.61642	250	Distal Intergenic	10	58385604	58394539	8936	1	7019	ENST00000395377.2	28913	ENSG00000108064	TFAM	transcription factor A, mitochondrial	Distal	-0.382564	0.401734
BT549_BT549_1_peak_33258	chr10	59177297	59177797	501	*	5	1981.27	27.4023	2.57706	250	Promoter (<=1kb)	10	59177258	59247774	70517	1	84457	ENST00000373878.3	39	ENSG00000165443	PHYHIPL	phytanoyl-CoA 2-hydroxylase interacting protein like	Promoter	0.437676	0.459208
BT549_BT549_1_peak_33288	chr10	61000828	61001328	501	*	5	664.724	20.4441	1.61642	250	Promoter (<=1kb)	10	60869438	61001440	132003	2	9886	ENST00000357917.4	112	ENSG00000072422	RHOBTB1	Rho related BTB domain containing 1	Promoter	-0.342224	0.584839
BT549_BT549_1_peak_33309	chr10	62038608	62039108	501	*	6	676.591	24.3781	2.17037	250	Intron (ENST00000279873.12/84159, intron 4 of 9)	10	62046662	62057268	10607	1	84159	ENST00000647323.1	-7554	ENSG00000150347	ARID5B	AT-rich interaction domain 5B	Intron	0.328018	0.557849
BT549_BT549_1_peak_33316	chr10	62243236	62243736	501	*	5	560.3	23.5016	2.04916	250	Intron (ENST00000373789.8/219790, intron 3 of 11)	10	62183035	62236263	53229	2	219790	ENST00000315289.6	-6973	ENSG00000182010	RTKN2	rhotekin 2	Intron	0.624758	0.320461
BT549_BT549_1_peak_33334	chr10	62916322	62916822	501	*	6	451.021	21.5474	1.77401	250	Intron (ENST00000493899.2/1959, intron 3 of 7)	10	62814433	62919900	105468	2	1959	ENST00000493899.2	3078	ENSG00000122877	EGR2	early growth response 2	Intron	1.40564	0.0742039
HS578t_HS578t_1_peak_19674	chr3	34676469	34676969	501	*	1	3637.26	17.9281	5.17218	250	Exon (ENST00000659779.1/ENST00000659779.1, exon 7 of 7)	3	33863896	33866468	2573	1	10015	ENST00000473593.1	812573	ENSG00000170248	PDCD6IP	PDCD6IP	Exon	5.22763	6.25708e-08
BT549_BT549_1_peak_33336	chr10	63083910	63084410	501	*	5	338.745	21.5474	1.77401	250	Distal Intergenic	10	63133247	63155031	21785	1	29982	ENST00000435510.6	-48837	ENSG00000148572	NRBF2	nuclear receptor binding factor 2	Distal	-0.103028	0.881243
BT549_BT549_1_peak_33338	chr10	63158107	63158607	501	*	5	422.02	23.5016	2.04916	250	Distal Intergenic	10	63167221	63176555	9335	2	221037	ENST00000467356.5	17948	ENSG00000171988	JMJD1C	jumonji domain containing 1C	Distal	-0.45992	0.474985
BT549_BT549_1_peak_33350	chr10	63866368	63866868	501	*	8	624.808	24.3781	2.17037	250	Intron (ENST00000444770.1/ENST00000444770.1, intron 2 of 2)	10	63598046	63620822	22777	1	221035	ENST00000634963.1	268322	ENSG00000165476	REEP3	receptor accessory protein 3	Intron	0.151138	0.795814
BT549_BT549_1_peak_33351	chr10	63872216	63872716	501	*	8	452.958	24.3781	2.17037	250	Exon (ENST00000654191.1/ENST00000654191.1, exon 1 of 6)	10	63598046	63620822	22777	1	221035	ENST00000634963.1	274170	ENSG00000165476	REEP3	receptor accessory protein 3	Exon	0.702222	0.130006
BT549_BT549_1_peak_33352	chr10	64041075	64041575	501	*	8	629.911	25.2001	2.28294	250	Intron (ENST00000654191.1/ENST00000654191.1, intron 2 of 5)	10	63598046	63620822	22777	1	221035	ENST00000634963.1	443029	ENSG00000165476	REEP3	receptor accessory protein 3	Intron	0.103646	0.865009
BT549_BT549_1_peak_33496	chr10	73774462	73774962	501	*	3	308.068	21.5474	1.77401	250	Exon (ENST00000465695.1/170384, exon 2 of 2)	10	73773605	73780251	6647	1	170384	ENST00000489264.2	857	ENSG00000196968	FUT11	fucosyltransferase 11	Exon	-1.00042	0.337643
BT549_BT549_1_peak_3350	chr1	145541109	145541609	501	*	5	662.976	24.7954	2.2531	250	Distal Intergenic	1	145573965	145591060	17096	2	101929780	ENST00000606775.2	49451	ENSG00000272150	NBPF25P	NBPF member 25, pseudogene	Distal	1.45878	0.0391132
BT549_BT549_1_peak_3352	chr1	145721083	145721583	501	*	8	794.089	25.9745	2.38758	250	Intron (ENST00000616463.1/11126, intron 1 of 2)	1	145719499	145739288	19790	1	11126	ENST00000369288.7	1584	ENSG00000117281	CD160	CD160 molecule	Intron	0.273099	0.698028
BT549_BT549_1_peak_33531	chr10	75404150	75404650	501	*	1	466.466	23.5016	2.04916	250	Promoter (<=1kb)	10	75404165	75407694	3530	1	100131213	ENST00000527641.1	0	ENSG00000237149	ZNF503-AS2	ZNF503 antisense RNA 2	Promoter	-0.0170287	0.987666
HS578t_HS578t_2_peak_26277	chr4	13289406	13289906	501	*	1	869.76	11.7927	2.97742	250	Distal Intergenic	4	13368501	13381594	13094	2	9364	ENST00000504644.1	91688	ENSG00000157869	RAB28	RAB28	Distal	5.20711	4.68114e-07
BT549_BT549_1_peak_33571	chr10	77637948	77638448	501	*	6	1607.02	30.9768	3.03193	250	Promoter (<=1kb)	10	76872904	77637993	765090	2	3778	ENST00000639486.1	0	ENSG00000156113	KCNMA1	potassium calcium-activated channel subfamily M alpha 1	Promoter	0.891248	0.207368
MDAMB436_MDAMB436_1_peak_46531	chr10	22245572	22246072	501	*	2	829.458	15.0526	2.94641	250	Distal Intergenic	10	22252072	22254589	2518	1	100130992	ENST00000623583.1	-6000	NA	LOC100130992	LOC100130992	Distal	5.20379	3.83411e-19
BT549_BT549_1_peak_26887	chr8	108646892	108647392	501	*	2	695.564	24.3781	2.17037	250	Intron (ENST00000518838.1/157753, intron 2 of 3)	8	108606850	108787594	180745	2	157753	ENST00000518838.1	140202	ENSG00000164841	TMEM74	TMEM74	Intron	5.19727	3.26886e-07
BT549_BT549_1_peak_33643	chr10	80131505	80132005	501	*	2	730.758	22.5617	1.91762	250	Promoter (<=1kb)	10	80131682	80145064	13383	1	219348	ENST00000372270.6	0	ENSG00000189129	PLAC9	placenta associated 9	Promoter	0.861732	0.303006
BT549_BT549_1_peak_33674	chr10	80699460	80699960	501	*	8	765.192	28.6965	2.74499	250	Distal Intergenic	10	80649797	80653732	3936	1	105378386	ENST00000436500.1	49663	ENSG00000231082	LINC02655	long intergenic non-protein coding RNA 2655	Distal	-0.546601	0.393471
BT549_BT549_1_peak_33676	chr10	81874442	81874942	501	*	4	1522.01	29.3016	2.82231	250	Promoter (<=1kb)	10	81875194	82987178	1111985	1	10718	ENST00000372141.7	-252	ENSG00000185737	NRG3	neuregulin 3	Promoter	-1.57916	0.144083
BT549_BT549_2_peak_20939	chr8	32731573	32732073	501	*	2	1352.28	38.4224	3.40647	250	Intron (ENST00000519301.6/3084, intron 4 of 10)	8	32721845	32756475	34631	1	3084	ENST00000519240.5	9728	ENSG00000157168	NRG1	NRG1	Intron	5.19693	4.09171e-12
BT549_BT549_1_peak_33701	chr10	84534696	84535196	501	*	2	331.603	19.2321	1.44153	250	Distal Intergenic	10	84452217	84513870	61654	1	54462	ENST00000480006.1	82479	ENSG00000107771	CCSER2	coiled-coil serine rich protein 2	Distal	2.32053	0.0155708
BT549_BT549_1_peak_33702	chr10	84537327	84537827	501	*	7	629.923	30.4398	2.96533	250	Distal Intergenic	10	84452217	84513870	61654	1	54462	ENST00000480006.1	85110	ENSG00000107771	CCSER2	coiled-coil serine rich protein 2	Distal	0.37937	0.463719
BT549_BT549_1_peak_33713	chr10	86364672	86365172	501	*	2	818.239	24.3781	2.17037	250	Intron (ENST00000327946.12/2894, intron 1 of 15)	10	85601994	86366493	764500	2	2894	ENST00000464741.2	1321	ENSG00000182771	GRID1	glutamate ionotropic receptor delta type subunit 1	Intron	1.06292	0.146233
BT549_BT549_1_peak_33724	chr10	86684179	86684679	501	*	3	671.169	21.5474	1.77401	250	Intron (ENST00000623056.4/11155, intron 5 of 13)	10	86668692	86700045	31354	1	11155	ENST00000623007.3	15487	ENSG00000122367	LDB3	LIM domain binding 3	Intron	0.303251	0.645834
BT549_BT549_1_peak_33729	chr10	86795350	86795850	501	*	6	494.472	25.9745	2.38758	250	Intron (ENST00000638429.1/657, intron 1 of 13)	10	86756619	86927969	171351	1	657	ENST00000372037.8	38731	ENSG00000107779	BMPR1A	bone morphogenetic protein receptor type 1A	Intron	0.0461252	0.948409
HS578t_HS578t_2_peak_18494	chr3	22608983	22609483	501	*	1	974.506	12.8343	3.33347	250	Distal Intergenic	3	21510861	22373193	862333	2	79750	ENST00000494108.2	-235790	ENSG00000151789	ZNF385D	ZNF385D	Distal	5.1951	3.56682e-06
BT549_BT549_1_peak_33787	chr10	89535489	89535989	501	*	2	1138.37	27.4023	2.57706	250	Promoter (<=1kb)	10	89430299	89535594	105296	2	387700	ENST00000371790.5	0	ENSG00000152779	SLC16A12	solute carrier family 16 member 12	Promoter	0.655372	0.569481
BT549_BT549_1_peak_33802	chr10	91163139	91163639	501	*	3	2811.82	26.707	2.48551	250	Promoter (<=1kb)	10	91163012	91284329	121318	1	84333	ENST00000614189.4	127	ENSG00000180628	PCGF5	polycomb group ring finger 5	Promoter	0.0828949	0.904062
BT549_BT549_1_peak_33807	chr10	91298254	91298754	501	*	3	1117.28	29.3016	2.82231	250	Distal Intergenic	10	91220783	91227960	7178	1	84333	ENST00000490164.1	77471	ENSG00000180628	PCGF5	polycomb group ring finger 5	Distal	-0.102518	0.909164
BT549_BT549_1_peak_33844	chr10	93068299	93068799	501	*	4	251.876	19.2321	1.44153	250	3' UTR	10	93063646	93077424	13779	1	1592	ENST00000648258.1	4653	ENSG00000095596	CYP26A1	cytochrome P450 family 26 subfamily A member 1	3'	-0.00825669	0.994272
BT549_BT549_1_peak_33850	chr10	93293962	93294462	501	*	1	495.176	22.5617	1.91762	250	Distal Intergenic	10	93323118	93323675	558	2	26509	ENST00000474161.1	29213	ENSG00000138119	MYOF	myoferlin	Distal	1.38212	0.0808372
HS578t_HS578t_2_peak_49942	chr8	9633668	9634168	501	*	1	1360.66	15.319	4.14701	250	Intron (ENST00000310430.11/8658, intron 3 of 26)	8	9615290	9707008	91719	1	8658	ENST00000518027.5	18378	ENSG00000173273	TNKS	TNKS	Intron	5.19476	1.05084e-05
BT549_BT549_1_peak_33906	chr10	95289517	95290017	501	*	1	331.846	21.5474	1.77401	250	Intron (ENST00000329399.7/9124, intron 1 of 6)	10	95237572	95291003	53432	2	9124	ENST00000329399.7	986	ENSG00000107438	PDLIM1	PDZ and LIM domain 1	Intron	-0.0977791	0.906685
BT549_BT549_1_peak_33911	chr10	95391914	95392414	501	*	4	502.371	25.9745	2.38758	250	Intron (ENST00000371227.8/10580, intron 13 of 31)	10	95381413	95384285	2873	2	10580	ENST00000472854.5	-7629	ENSG00000095637	SORBS1	sorbin and SH3 domain containing 1	Intron	1.00312	0.234092
BT549_BT549_1_peak_33917	chr10	95601023	95601523	501	*	8	762.652	28.0644	2.66332	250	Distal Intergenic	10	95611256	95616697	5442	2	5832	ENST00000485428.1	15174	ENSG00000059573	ALDH18A1	aldehyde dehydrogenase 18 family member A1	Distal	0.0608306	0.913837
BT549_BT549_1_peak_3393	chr1	147504821	147505321	501	*	6	413.38	20.4441	1.61642	250	Intron (ENST00000619867.4/100289211, intron 3 of 5)	1	147258885	147517875	258991	2	100289211	ENST00000619867.4	12554	ENSG00000278811	LINC00624	long intergenic non-protein coding RNA 624	Intron	-0.425331	0.649787
BT549_BT549_1_peak_33960	chr10	97463610	97464110	501	*	6	487.532	19.2321	1.44153	250	Promoter (<=1kb)	10	97458324	97463982	5659	2	64210	ENST00000495415.5	0	ENSG00000155229	MMS19	MMS19 homolog, cytosolic iron-sulfur assembly component	Promoter	-0.443372	0.431738
BT549_BT549_1_peak_33974	chr10	97731714	97732214	501	*	6	424.715	22.5617	1.91762	250	Distal Intergenic	10	97737121	97760906	23786	1	118813	ENST00000337540.11	-4907	ENSG00000155256	ZFYVE27	zinc finger FYVE-type containing 27	Distal	-0.0111375	0.986726
BT549_BT549_1_peak_33995	chr10	98309465	98309965	501	*	4	534.301	25.2001	2.28294	250	Distal Intergenic	10	98247690	98268194	20505	2	84171	ENST00000260702.4	-41271	ENSG00000138131	LOXL4	lysyl oxidase like 4	Distal	0.777728	0.360481
BT549_BT549_1_peak_34002	chr10	99233915	99234415	501	*	3	296.74	20.4441	1.61642	250	Intron (ENST00000370552.8/60495, intron 1 of 11)	10	98459574	99235802	776229	2	60495	ENST00000370546.5	1387	ENSG00000172987	HPSE2	heparanase 2 (inactive)	Intron	-1.20142	0.225479
BT549_BT549_1_peak_3401	chr1	148014492	148014992	501	*	1	322.233	17.8843	1.24562	250	Promoter (<=1kb)	1	148009421	148014956	5536	2	100034743	ENST00000616036.1	0	NA	PDZK1P1	PDZ domain containing 1 pseudogene 1	Promoter	1.24967	0.151875
BT549_BT549_1_peak_34011	chr10	99535116	99535616	501	*	6	2395.92	28.0644	2.66332	250	3' UTR	10	99532953	99536521	3569	1	159296	ENST00000622383.1	2163	ENSG00000119919	NKX2-3	NK2 homeobox 3	3'	-0.605613	0.43911
BT549_BT549_1_peak_34013	chr10	99560536	99561036	501	*	5	530.558	21.5474	1.77401	250	Distal Intergenic	10	99532953	99536521	3569	1	159296	ENST00000622383.1	27583	ENSG00000119919	NKX2-3	NK2 homeobox 3	Distal	0.338595	0.644313
MDAMB231_MDAMB231_1_peak_8646	chr3	61726003	61726503	501	*	2	275.756	37.1287	0.478271	250	Intron (ENST00000495879.1/5793, intron 1 of 2)	3	61561911	62293329	731419	1	5793	ENST00000295874.14	164092	ENSG00000144724	PTPRG	PTPRG	Intron	5.19194	1.59046e-06
BT549_BT549_1_peak_34024	chr10	99845829	99846329	501	*	7	675.113	25.9745	2.38758	250	Promoter (<=1kb)	10	99845749	99852044	6296	1	1244	ENST00000648523.1	80	ENSG00000023839	ABCC2	ATP binding cassette subfamily C member 2	Promoter	0.385711	0.374728
BT549_BT549_1_peak_34068	chr10	101131414	101131914	501	*	1	316.301	19.2321	1.44153	250	Promoter (<=1kb)	10	101131728	101134225	2498	1	3195	ENST00000463716.3	0	ENSG00000107807	TLX1	T cell leukemia homeobox 1	Promoter	-1.32514	0.14357
BT549_BT549_1_peak_34071	chr10	101161674	101162174	501	*	6	497.984	21.5474	1.77401	250	Distal Intergenic	10	101176306	101194147	17842	1	101927396	ENST00000660354.1	-14132	ENSG00000237579	LINC01514	long intergenic non-protein coding RNA 1514	Distal	-0.331223	0.600619
BT549_BT549_1_peak_34075	chr10	101222873	101223373	501	*	1	348.574	20.4441	1.61642	250	Distal Intergenic	10	101229577	101240838	11262	1	399806	ENST00000546988.3	-6204	NA	LBX1-AS1	LBX1 antisense RNA 1	Distal	0.829409	0.362409
BT549_BT549_1_peak_34080	chr10	101588029	101588529	501	*	8	1596.31	33.402	3.28429	250	Promoter (<=1kb)	10	101578882	101588126	9245	2	27343	ENST00000339310.7	0	ENSG00000166169	POLL	DNA polymerase lambda	Promoter	0.130516	0.809206
[truncated: 157,687 more rows]

## Sheet: all DEGs - EA
SLIT2
LOC102724452
SNORD3G
LINC01037
LINC02412
SNORD28B
LINC02360
CSMD1
TACC1
LINC01288
PDE10A
TSG1
KLHL14
TRMT9B
LINC02578
FAM47B
MSR1
TEX41
SFRP2
MDFIC2
LINC02513
[truncated: 13,924 more rows]

## Sheet: all DEGs - AA
MIR6073
[truncated: 14,926 more rows]

[truncated: 4 more sheets: promoter - AA, promoter - EA, distal - EA, distal - AA]
