# Supplementary material for: Chromatin Accessibility Landscape of Human Triple-negative Breast Cancer Cell Lines Reveals Variation by Patient Donor Ancestry
Source: Cancer Res Commun. 2023 Oct 5;3(10):2014–29. doi: 10.1158/2767-9764.CRC-23-0236 (PMC10552704; doi:10.1158/2767-9764.CRC-23-0236)
Supplement: Supplementary Table 6 — displaying data output from differential gene expression analysis performed on RNA-seq data from TNBC cell lines. [file crc-23-0236-s08.xlsx]

## Sheet: condition_normoxia_EA_vs_AA_des
ENSBL ID	Gene Name	baseMean	log2FoldChange	lfcSE	stat	pvalue	padj
ENSG00000080007.8	DDX43	76.8534	-44.7119	3.80685	-11.7451	7.48e-32	1.41e-27
ENSG00000108244.16	KRT23	1296.96	27.705	2.68529	10.3173	5.88e-25	5.55e-21
ENSG00000186493.12	C5orf38	326.591	8.44353	0.888883	9.49904	2.12e-21	1.33e-17
ENSG00000161281.11	COX7A1	146.118	-34.6226	3.86022	-8.96909	2.99e-19	1.41e-15
ENSG00000236699.9	ARHGEF38	92.1642	24.4505	2.93451	8.33207	7.94e-17	3e-13
ENSG00000270607.1	AC009549.1	53.6568	-5.39343	0.685336	-7.86977	3.55e-15	1.12e-11
ENSG00000157404.15	KIT	592.587	7.78576	1.00699	7.73175	1.06e-14	2.86e-11
ENSG00000165905.18	LARGE2	146.167	6.02665	0.794025	7.59	3.2e-14	7.54e-11
ENSG00000144583.5	MARCHF4	137.094	-9.92125	1.3513	-7.34202	2.1e-13	4.41e-10
ENSG00000189334.9	S100A14	3889.48	12.307	1.68117	7.32049	2.47e-13	4.66e-10
ENSG00000214617.9	SLC6A10P	92.9041	24.2145	3.35513	7.21717	5.31e-13	9.1e-10
ENSG00000138675.16	FGF5	427.686	-10.4081	1.47775	-7.04322	1.88e-12	2.95e-09
ENSG00000162931.12	TRIM17	119.695	24.6028	3.51829	6.99283	2.69e-12	3.91e-09
ENSG00000172260.15	NEGR1	239.414	-9.77568	1.41858	-6.89118	5.53e-12	7.46e-09
ENSG00000162543.6	UBXN10	50.1293	22.8963	3.37959	6.77487	1.25e-11	1.57e-08
ENSG00000105894.11	PTN	470.936	-9.75842	1.44929	-6.73324	1.66e-11	1.96e-08
ENSG00000186081.12	KRT5	24275	13.4521	2.00666	6.70374	2.03e-11	2.25e-08
ENSG00000167754.13	KLK5	2413.63	12.1462	1.93639	6.2726	3.55e-10	3.72e-07
ENSG00000198795.11	ZNF521	153.907	-11.0485	1.76906	-6.24539	4.23e-10	4.2e-07
ENSG00000143217.9	NECTIN4	1070.97	9.02423	1.45621	6.19708	5.75e-10	5.43e-07
ENSG00000162069.15	BICDL2	470.673	11.0895	1.7919	6.18871	6.07e-10	5.45e-07
ENSG00000083814.13	ZNF671	38.4337	-8.34422	1.35462	-6.15984	7.28e-10	6.24e-07
ENSG00000132698.15	RAB25	1236.71	12.6547	2.06549	6.12672	8.97e-10	7.36e-07
ENSG00000171757.15	LRRC34	41.7315	-9.13576	1.51463	-6.03168	1.62e-09	1.28e-06
ENSG00000131620.17	ANO1	285.62	6.12447	1.0262	5.96811	2.4e-09	1.81e-06
ENSG00000164283.13	ESM1	122.085	-6.61989	1.11208	-5.95271	2.64e-09	1.91e-06
ENSG00000184012.12	TMPRSS2	668.824	9.52833	1.61376	5.90441	3.54e-09	2.46e-06
ENSG00000159247.13	TUBBP5	87.4498	9.29749	1.57606	5.89918	3.65e-09	2.46e-06
ENSG00000203805.10	PLPP4	84.0336	-9.75212	1.65565	-5.89022	3.86e-09	2.51e-06
ENSG00000089356.18	FXYD3	3112.01	13.423	2.29184	5.85685	4.72e-09	2.95e-06
ENSG00000268686.1	AC010643.1	12.6541	7.55488	1.29086	5.85261	4.84e-09	2.95e-06
ENSG00000157613.10	CREB3L1	1702.99	-6.78854	1.17043	-5.80003	6.63e-09	3.91e-06
ENSG00000144452.15	ABCA12	245.762	9.53178	1.64582	5.79152	6.98e-09	3.99e-06
ENSG00000172638.13	EFEMP2	1097.46	-5.58806	0.978411	-5.71137	1.12e-08	6.22e-06
ENSG00000117152.13	RGS4	202.203	-8.7621	1.54024	-5.68879	1.28e-08	6.9e-06
ENSG00000182580.3	EPHB3	364.073	4.02035	0.707365	5.68356	1.32e-08	6.91e-06
ENSG00000183742.12	MACC1	1102.91	9.94207	1.75126	5.67709	1.37e-08	6.93e-06
ENSG00000130956.14	HABP4	711.519	-2.11573	0.372888	-5.6739	1.4e-08	6.93e-06
ENSG00000102243.13	VGLL1	714.947	12.7888	2.25931	5.66048	1.51e-08	7.3e-06
ENSG00000074410.14	CA12	1976.49	-4.12249	0.72951	-5.65104	1.59e-08	7.43e-06
ENSG00000129451.12	KLK10	498.368	9.82552	1.73936	5.64894	1.61e-08	7.43e-06
ENSG00000103647.12	CORO2B	242.968	-7.07647	1.25879	-5.62164	1.89e-08	8.42e-06
ENSG00000039068.19	CDH1	3645.59	9.4534	1.68235	5.61917	1.92e-08	8.42e-06
ENSG00000196189.13	SEMA4A	117.388	6.54336	1.16811	5.60167	2.12e-08	8.94e-06
ENSG00000146678.10	IGFBP1	311.302	-8.35949	1.49253	-5.60089	2.13e-08	8.94e-06
ENSG00000168453.15	HR	353.793	4.05313	0.725168	5.58923	2.28e-08	9.22e-06
ENSG00000134184.12	GSTM1	444.19	-12.6458	2.26304	-5.588	2.3e-08	9.22e-06
ENSG00000153391.15	INO80C	405.985	-1.95495	0.351093	-5.56817	2.57e-08	1.01e-05
ENSG00000163636.10	PSMD6	1852.99	-1.67093	0.304205	-5.49276	3.96e-08	1.52e-05
ENSG00000049283.18	EPN3	352.137	10.514	1.92066	5.47417	4.4e-08	1.66e-05
ENSG00000143127.13	ITGA10	422.071	-6.54522	1.1994	-5.45708	4.84e-08	1.79e-05
ENSG00000206075.14	SERPINB5	1486.51	10.8879	2.00171	5.43927	5.35e-08	1.94e-05
ENSG00000167608.11	TMC4	391.843	5.72777	1.05437	5.4324	5.56e-08	1.97e-05
ENSG00000107954.10	NEURL1	219.208	5.47314	1.00792	5.43016	5.63e-08	1.97e-05
ENSG00000052344.16	PRSS8	1486.87	13.5281	2.49351	5.42534	5.78e-08	1.98e-05
ENSG00000086570.12	FAT2	1311.84	10.5876	1.95666	5.41105	6.27e-08	2.11e-05
ENSG00000064195.7	DLX3	70.6147	7.22897	1.33862	5.4003	6.65e-08	2.2e-05
ENSG00000175928.5	LRRN1	309.266	-11.5366	2.14231	-5.38512	7.24e-08	2.35e-05
ENSG00000225932.3	CTAGE4	122.503	6.88445	1.27948	5.38066	7.42e-08	2.37e-05
ENSG00000170477.13	KRT4	1528.29	13.5687	2.53406	5.35451	8.58e-08	2.66e-05
ENSG00000115221.12	ITGB6	1524.67	10.997	2.05396	5.35402	8.6e-08	2.66e-05
ENSG00000104413.17	ESRP1	2222.91	8.15111	1.52582	5.34211	9.19e-08	2.8e-05
ENSG00000168743.12	NPNT	1097.13	6.84474	1.28856	5.31192	1.08e-07	3.25e-05
ENSG00000185565.12	LSAMP	20.0723	-7.98366	1.50443	-5.30676	1.12e-07	3.29e-05
ENSG00000265018.6	AGAP12P	50.4428	3.97528	0.749713	5.30241	1.14e-07	3.32e-05
ENSG00000134258.17	VTCN1	1644.29	13.3816	2.53373	5.28139	1.28e-07	3.66e-05
ENSG00000260244.1	AC104083.1	92.7822	6.23775	1.18415	5.26769	1.38e-07	3.89e-05
ENSG00000122862.5	SRGN	1415.13	-8.74274	1.66567	-5.24878	1.53e-07	4.25e-05
ENSG00000176945.17	MUC20	710.083	7.00946	1.3375	5.2407	1.6e-07	4.37e-05
ENSG00000171124.13	FUT3	406.838	9.82518	1.88236	5.2196	1.79e-07	4.83e-05
ENSG00000172243.17	CLEC7A	345.515	11.9413	2.29248	5.20891	1.9e-07	5.05e-05
ENSG00000214049.7	UCA1	1650.55	12.183	2.34783	5.18904	2.11e-07	5.54e-05
ENSG00000137709.10	POU2F3	114.946	10.2636	1.97896	5.18638	2.14e-07	5.54e-05
ENSG00000112559.14	MDFI	224.47	6.83248	1.31895	5.18024	2.22e-07	5.65e-05
ENSG00000174840.9	PDE12	858.444	-1.78949	0.346083	-5.1707	2.33e-07	5.87e-05
ENSG00000184564.10	SLITRK6	363.611	3.87432	0.752118	5.15122	2.59e-07	6.42e-05
ENSG00000157680.15	DGKI	83.0515	-8.3239	1.61976	-5.13898	2.76e-07	6.77e-05
ENSG00000132718.9	SYT11	486.147	-4.85434	0.946225	-5.13022	2.89e-07	7e-05
ENSG00000114480.13	GBE1	2926.58	-2.37331	0.463295	-5.12268	3.01e-07	7.19e-05
ENSG00000130340.15	SNX9	2532.92	-1.70473	0.337602	-5.04953	4.43e-07	0.000104447
ENSG00000168754.15	FAM178B	33.0456	6.50328	1.29242	5.03185	4.86e-07	0.000113144
ENSG00000229544.9	NKX1-2	134.092	7.31775	1.45972	5.01312	5.36e-07	0.000123214
ENSG00000155066.16	PROM2	2956.65	7.10478	1.42023	5.00256	5.66e-07	0.000128596
ENSG00000164172.19	MOCS2	925.233	-1.3351	0.267307	-4.99462	5.9e-07	0.000132402
ENSG00000128342.5	LIF	2274.06	-3.05568	0.613477	-4.98093	6.33e-07	0.000140453
ENSG00000189120.5	SP6	348.461	4.1326	0.831359	4.9709	6.66e-07	0.0001462
ENSG00000137699.17	TRIM29	5175.01	8.13599	1.63787	4.96744	6.78e-07	0.00014712
ENSG00000176387.7	HSD11B2	127.652	5.48052	1.10604	4.95507	7.23e-07	0.000155013
ENSG00000273108.1	AL121929.2	17.945	7.5016	1.51498	4.95161	7.36e-07	0.000156021
ENSG00000083307.11	GRHL2	912.116	10.2884	2.07941	4.94773	7.51e-07	0.000157396
ENSG00000141527.18	CARD14	115.257	5.81555	1.17629	4.94398	7.65e-07	0.000158255
ENSG00000149418.11	ST14	3244.6	8.49799	1.71941	4.94238	7.72e-07	0.000158255
ENSG00000156284.5	CLDN8	290.654	11.4383	2.31758	4.93546	8e-07	0.00016221
ENSG00000188505.5	NCCRP1	623.265	9.5055	1.93417	4.91452	8.9e-07	0.000178628
ENSG00000064270.12	ATP2C2	572.982	10.3725	2.11223	4.91068	9.08e-07	0.00018024
ENSG00000178372.7	CALML5	1013.76	13.4595	2.74554	4.90232	9.47e-07	0.000184591
ENSG00000137648.17	TMPRSS4	886.395	11.7285	2.39264	4.90191	9.49e-07	0.000184591
ENSG00000175707.9	KDF1	273.603	11.5372	2.35464	4.89977	9.59e-07	0.000184709
ENSG00000233913.7	RPL10P9	223.896	3.8797	0.792377	4.89627	9.77e-07	0.000186126
ENSG00000160862.13	AZGP1	4522.52	11.5312	2.3584	4.88942	1.01e-06	0.000189269
ENSG00000167775.11	CD320	1661.62	-2.26029	0.462316	-4.88905	1.01e-06	0.000189269
ENSG00000261183.5	SPINT1-AS1	130.341	9.67694	1.98016	4.88696	1.02e-06	0.000189411
ENSG00000172818.10	OVOL1	193.543	9.90396	2.02958	4.87981	1.06e-06	0.000194495
ENSG00000103546.18	SLC6A2	123.768	10.5761	2.17981	4.85183	1.22e-06	0.000221912
ENSG00000108604.15	SMARCD2	1996.22	1.29309	0.266654	4.84933	1.24e-06	0.000222582
ENSG00000105523.3	FAM83E	202.495	8.00492	1.65213	4.8452	1.26e-06	0.000223012
ENSG00000196167.9	COLCA1	112.75	7.13291	1.47179	4.84641	1.26e-06	0.000223012
ENSG00000196218.12	RYR1	176.094	6.89178	1.42424	4.83893	1.31e-06	0.000228034
ENSG00000107518.18	ATRNL1	80.4014	-4.15227	0.859086	-4.83336	1.34e-06	0.00023236
ENSG00000274173.1	AL035661.1	133.813	9.1308	1.89424	4.82029	1.43e-06	0.000245853
ENSG00000144407.9	PTH2R	289.295	10.8399	2.25479	4.80748	1.53e-06	0.000259785
ENSG00000142273.12	CBLC	275.353	9.80627	2.04433	4.79682	1.61e-06	0.000271543
ENSG00000231826.5	LINC01819	39.7675	9.35178	1.95063	4.79424	1.63e-06	0.000272631
ENSG00000165548.11	TMEM63C	175.561	5.48068	1.14384	4.79149	1.66e-06	0.000273962
ENSG00000273338.1	AC103591.3	8.76835	-6.5291	1.36768	-4.77383	1.81e-06	0.000296529
ENSG00000183682.8	BMP8A	17.4653	3.20352	0.673123	4.75919	1.94e-06	0.000316119
ENSG00000129455.15	KLK8	144.593	10.3265	2.17214	4.75406	1.99e-06	0.000321481
ENSG00000141579.7	ZNF750	193.273	10.533	2.21716	4.75066	2.03e-06	0.000324168
ENSG00000078081.8	LAMP3	431.843	5.87469	1.23952	4.73948	2.14e-06	0.000336856
ENSG00000185101.13	ANO9	153.127	5.08969	1.07381	4.73984	2.14e-06	0.000336856
ENSG00000175147.12	TMEM51-AS1	136.793	6.85072	1.44887	4.72834	2.26e-06	0.000352944
ENSG00000137747.16	TMPRSS13	560.549	11.4128	2.41583	4.72418	2.31e-06	0.000357291
ENSG00000170561.13	IRX2	464.579	7.29454	1.54777	4.71294	2.44e-06	0.000374504
ENSG00000268104.3	SLC6A14	116.254	10.6176	2.26234	4.69321	2.69e-06	0.000409193
ENSG00000134873.10	CLDN10	145.606	9.29222	1.9863	4.67815	2.89e-06	0.000436899
ENSG00000140538.16	NTRK3	80.3193	-10.0454	2.16016	-4.65032	3.31e-06	0.000493125
ENSG00000016402.13	IL20RA	167.188	6.10118	1.31208	4.64999	3.32e-06	0.000493125
ENSG00000172197.10	MBOAT1	273.184	3.02201	0.650322	4.64694	3.37e-06	0.00049654
ENSG00000161921.15	CXCL16	1150.52	4.66818	1.00841	4.62923	3.67e-06	0.000536766
ENSG00000144136.11	SLC20A1	5405.13	-2.35096	0.508084	-4.62711	3.71e-06	0.00053811
ENSG00000128045.7	RASL11B	20.403	3.95807	0.856573	4.62082	3.82e-06	0.000542862
ENSG00000157765.13	SLC34A2	772.963	9.34363	2.02218	4.62056	3.83e-06	0.000542862
ENSG00000163624.6	CDS1	490.658	3.74995	0.811564	4.62065	3.83e-06	0.000542862
ENSG00000101276.16	SLC52A3	336.179	7.63497	1.65351	4.61743	3.89e-06	0.000546997
ENSG00000232346.1	Z74021.1	79.9157	-6.95831	1.50791	-4.61453	3.94e-06	0.000550583
ENSG00000127954.12	STEAP4	1421.88	11.3999	2.47496	4.6061	4.1e-06	0.000569154
ENSG00000173546.7	CSPG4	1992.26	-7.02973	1.53343	-4.58433	4.55e-06	0.00062719
ENSG00000130545.16	CRB3	204.695	7.98067	1.74207	4.58114	4.62e-06	0.000632208
ENSG00000070190.13	DAPP1	198.978	9.02607	1.97559	4.5688	4.91e-06	0.000665786
ENSG00000224081.9	SLC44A3-AS1	97.2164	3.67838	0.806035	4.56355	5.03e-06	0.000677785
ENSG00000277778.2	PGM5P2	18.4708	-4.91352	1.07828	-4.5568	5.19e-06	0.000694953
ENSG00000253313.5	C1orf210	187.234	9.45485	2.07886	4.5481	5.41e-06	0.00071919
ENSG00000111816.8	FRK	569.283	5.07293	1.1161	4.54524	5.49e-06	0.000723915
ENSG00000007062.11	PROM1	1178.97	10.1571	2.23543	4.54369	5.53e-06	0.000723915
ENSG00000171877.21	FRMD5	310.145	-3.19725	0.70394	-4.54193	5.57e-06	0.000723915
ENSG00000231187.2	AL356056.2	31.827	2.3156	0.509947	4.54087	5.6e-06	0.000723915
ENSG00000266714.9	MYO15B	136.611	4.40688	0.971185	4.53763	5.69e-06	0.000730118
ENSG00000261253.2	AC137932.2	11.4963	-6.4066	1.41508	-4.52737	5.97e-06	0.00076129
ENSG00000147676.14	MAL2	6388.55	6.39208	1.41345	4.52233	6.12e-06	0.00077444
ENSG00000205420.11	KRT6A	3120.39	12.6516	2.80278	4.51394	6.36e-06	0.000800345
ENSG00000088002.11	SULT2B1	183.393	7.1061	1.57512	4.51146	6.44e-06	0.00080441
ENSG00000214455.4	RCN1P2	53.4229	-2.91214	0.646519	-4.50434	6.66e-06	0.000826381
ENSG00000106366.8	SERPINE1	20723.3	-6.66389	1.48138	-4.49844	6.85e-06	0.000844094
ENSG00000244693.1	CTAGE8	31.3932	5.13973	1.14304	4.49655	6.91e-06	0.000846073
ENSG00000196542.8	SPTSSB	482.203	9.76136	2.17152	4.49518	6.95e-06	0.000846073
ENSG00000111344.11	RASAL1	156.132	9.16515	2.04033	4.492	7.06e-06	0.000853293
ENSG00000164841.5	TMEM74	25.0716	-4.21384	0.940344	-4.48117	7.42e-06	0.000892061
ENSG00000087269.16	NOP14	1377.3	-1.17468	0.262824	-4.46944	7.84e-06	0.000936423
ENSG00000121064.12	SCPEP1	2469.11	1.55649	0.349801	4.44964	8.6e-06	0.00102058
ENSG00000269896.2	AL513477.1	45.8034	2.78765	0.629074	4.43135	9.36e-06	0.00110419
ENSG00000213599.10	SLX1A-SULT1A3	336.452	1.3126	0.296763	4.42306	9.73e-06	0.00114029
ENSG00000241749.4	RPSAP52	69.0992	-6.41104	1.45062	-4.41951	9.89e-06	0.00115178
ENSG00000206190.11	ATP10A	117.664	-6.15944	1.3941	-4.41823	9.95e-06	0.00115178
ENSG00000165125.20	TRPV6	421.782	11.9979	2.71726	4.41546	1.01e-05	0.0011595
ENSG00000227066.1	Z98257.1	171.131	10.6799	2.4292	4.39647	1.1e-05	0.00125803
ENSG00000146904.9	EPHA1	292.424	9.09295	2.0707	4.39125	1.13e-05	0.00128086
ENSG00000102962.5	CCL22	88.2132	9.77209	2.22834	4.38536	1.16e-05	0.00130711
ENSG00000187595.16	ZNF385C	33.2249	5.16386	1.17819	4.38289	1.17e-05	0.00130711
ENSG00000167741.10	GGT6	229.564	11.0863	2.53016	4.38165	1.18e-05	0.00130711
ENSG00000183111.12	ARHGEF37	583.871	4.52176	1.03189	4.38203	1.18e-05	0.00130711
ENSG00000141542.11	RAB40B	310.92	1.71417	0.393105	4.36058	1.3e-05	0.00143115
ENSG00000145949.10	MYLK4	54.2114	3.46548	0.797183	4.34716	1.38e-05	0.00151272
ENSG00000183145.9	RIPPLY3	44.3343	5.00629	1.15336	4.3406	1.42e-05	0.00154954
ENSG00000142675.18	CNKSR1	308.896	5.84444	1.34763	4.33684	1.45e-05	0.00156722
ENSG00000128512.21	DOCK4	390.582	-2.6078	0.601679	-4.33421	1.46e-05	0.00157702
ENSG00000198435.4	NRARP	689.866	4.00585	0.926167	4.32519	1.52e-05	0.00163363
ENSG00000104140.7	RHOV	1162.27	5.69699	1.31761	4.32371	1.53e-05	0.00163531
ENSG00000130176.8	CNN1	194.239	-8.80057	2.03802	-4.3182	1.57e-05	0.00166728
ENSG00000136869.15	TLR4	295.016	-7.83589	1.81579	-4.31541	1.59e-05	0.00167771
ENSG00000172478.18	MAB21L4	110.996	9.72141	2.25327	4.31436	1.6e-05	0.00167771
ENSG00000237330.3	RNF223	140.526	9.00384	2.09551	4.29673	1.73e-05	0.00180671
ENSG00000088808.17	PPP1R13B	684.059	1.87145	0.436396	4.28842	1.8e-05	0.00186536
ENSG00000116852.14	KIF21B	609.908	4.36885	1.01969	4.28447	1.83e-05	0.0018884
ENSG00000134533.6	RERG	463.134	5.65525	1.32202	4.27775	1.89e-05	0.00193576
ENSG00000174791.11	RIN1	633.977	-2.22984	0.523019	-4.2634	2.01e-05	0.00205324
ENSG00000087128.10	TMPRSS11E	88.1508	7.13924	1.67698	4.25719	2.07e-05	0.00209971
ENSG00000124466.9	LYPD3	378.493	4.37087	1.02769	4.25309	2.11e-05	0.00212708
ENSG00000275234.1	AC010503.4	59.6432	6.84049	1.61076	4.24674	2.17e-05	0.0021755
ENSG00000149043.16	SYT8	70.831	7.21578	1.69956	4.24567	2.18e-05	0.0021755
ENSG00000116990.11	MYCL	128.326	3.76129	0.886306	4.24379	2.2e-05	0.00218231
ENSG00000188611.14	ASAH2	45.2509	-3.15617	0.743959	-4.2424	2.21e-05	0.00218428
ENSG00000113083.14	LOX	10642.5	-4.57059	1.07965	-4.23339	2.3e-05	0.00226192
ENSG00000164116.16	GUCY1A1	316.787	4.94023	1.16796	4.2298	2.34e-05	0.00228643
ENSG00000091831.23	ESR1	85.0111	6.8172	1.61235	4.22811	2.36e-05	0.00229177
ENSG00000149591.16	TAGLN	6481.2	-6.63084	1.57399	-4.21276	2.52e-05	0.0024396
ENSG00000119411.11	BSPRY	268.4	7.73156	1.8362	4.21064	2.55e-05	0.0024396
ENSG00000006016.11	CRLF1	347.192	5.45407	1.2954	4.21032	2.55e-05	0.0024396
ENSG00000138002.15	IFT172	653.305	1.47397	0.35016	4.20941	2.56e-05	0.0024396
ENSG00000249992.1	TMEM158	3301.37	-5.72938	1.36274	-4.2043	2.62e-05	0.00247242
ENSG00000006210.7	CX3CL1	866.307	7.3022	1.73752	4.20265	2.64e-05	0.00247242
ENSG00000175592.8	FOSL1	5166.46	-3.78747	0.901174	-4.20282	2.64e-05	0.00247242
ENSG00000204175.5	GPRIN2	95.1212	4.66125	1.10933	4.20187	2.65e-05	0.00247242
ENSG00000140832.9	MARVELD3	304.673	8.42833	2.00686	4.19976	2.67e-05	0.00248326
ENSG00000171243.8	SOSTDC1	259.232	11.4701	2.74005	4.18608	2.84e-05	0.00262468
ENSG00000184194.5	GPR173	83.1028	-7.44615	1.78002	-4.18318	2.87e-05	0.00264544
ENSG00000008323.15	PLEKHG6	259.527	7.50721	1.79694	4.17777	2.94e-05	0.00269606
ENSG00000132153.15	DHX30	1631.32	-1.00665	0.241046	-4.17618	2.96e-05	0.00270176
ENSG00000173894.11	CBX2	875.159	2.34112	0.560904	4.17383	3e-05	0.00271667
ENSG00000233539.5	AC011294.1	32.4769	6.10616	1.46425	4.17017	3.04e-05	0.0027291
ENSG00000197847.12	SLC22A20P	28.1566	3.97017	0.952007	4.17031	3.04e-05	0.0027291
ENSG00000169035.12	KLK7	131.432	10.3382	2.47947	4.16953	3.05e-05	0.0027291
ENSG00000101955.15	SRPX	635.119	-4.76199	1.14422	-4.16178	3.16e-05	0.0028101
ENSG00000182795.13	C1orf116	734.732	6.78145	1.63244	4.15417	3.26e-05	0.0028647
ENSG00000137269.15	LRRC1	656.26	2.0294	0.48846	4.15469	3.26e-05	0.0028647
ENSG00000127418.15	FGFRL1	1301.42	-2.51459	0.605291	-4.15435	3.26e-05	0.0028647
ENSG00000262074.6	SNORD3B-2	8.6451	-4.10187	0.988632	-4.14903	3.34e-05	0.00291621
ENSG00000066923.17	STAG3	66.6783	4.38283	1.05696	4.14663	3.37e-05	0.00293346
ENSG00000110375.3	UPK2	84.2204	6.99327	1.68733	4.14458	3.4e-05	0.00294619
ENSG00000277399.4	GPR179	6.46311	5.40552	1.30626	4.13816	3.5e-05	0.00301605
ENSG00000167232.14	ZNF91	625.711	2.27117	0.549216	4.1353	3.54e-05	0.00303997
ENSG00000261408.7	TEN1-CDK3	151.704	2.02436	0.489753	4.13343	3.57e-05	0.00305092
ENSG00000123342.16	MMP19	81.8427	-6.37551	1.54313	-4.13153	3.6e-05	0.00306236
ENSG00000152223.14	EPG5	1704.94	-2.2657	0.549425	-4.12376	3.73e-05	0.00315339
ENSG00000171204.12	TMEM126B	1102.24	-1.28618	0.311986	-4.12254	3.75e-05	0.00315594
ENSG00000227825.4	SLC9A7P1	20.6389	3.41211	0.829765	4.11214	3.92e-05	0.00328691
ENSG00000117595.12	IRF6	2455.07	7.15792	1.74125	4.11078	3.94e-05	0.00329174
ENSG00000108953.17	YWHAE	15227.9	-1.24904	0.304925	-4.09623	4.2e-05	0.00349014
ENSG00000129680.16	MAP7D3	1160.27	-1.57179	0.38389	-4.09439	4.23e-05	0.00350251
ENSG00000271079.1	CTAGE15	28.1212	6.8348	1.67026	4.09206	4.28e-05	0.00352246
ENSG00000183734.4	ASCL2	19.1913	6.39238	1.56308	4.08959	4.32e-05	0.0035296
ENSG00000111490.13	TBC1D30	93.8517	3.5685	0.872585	4.08957	4.32e-05	0.0035296
ENSG00000006555.11	TTC22	314.874	8.82842	2.1596	4.08798	4.35e-05	0.0035385
ENSG00000159166.13	LAD1	1530.47	7.72699	1.89233	4.08332	4.44e-05	0.00358194
ENSG00000151892.14	GFRA1	326.308	-9.40284	2.30339	-4.08217	4.46e-05	0.00358194
ENSG00000185860.13	CCDC190	124.486	-11.0715	2.712	-4.08239	4.46e-05	0.00358194
ENSG00000145113.22	MUC4	140.67	7.51649	1.84261	4.07926	4.52e-05	0.0036117
ENSG00000143375.15	CGN	697.158	4.30512	1.05628	4.07575	4.59e-05	0.00365107
ENSG00000133195.11	SLC39A11	576.499	1.92737	0.47347	4.07072	4.69e-05	0.00371518
ENSG00000010295.19	IFFO1	131.482	-6.35869	1.56243	-4.06974	4.71e-05	0.00371527
ENSG00000171368.12	TPPP	425.544	3.83879	0.944121	4.066	4.78e-05	0.00375966
ENSG00000198915.11	RASGEF1A	223.028	5.50769	1.35727	4.05791	4.95e-05	0.00386901
ENSG00000272720.1	AL022322.1	9.51744	5.18962	1.27912	4.05718	4.97e-05	0.00386901
ENSG00000068366.19	ACSL4	3014.56	-2.33514	0.575668	-4.0564	4.98e-05	0.00386901
ENSG00000231185.6	SPRY4-AS1	12.5092	-3.2052	0.790531	-4.05449	5.02e-05	0.00388484
ENSG00000184517.12	ZFP1	376.627	0.789012	0.194836	4.04961	5.13e-05	0.00395049
ENSG00000176920.12	FUT2	92.1708	10.0348	2.47899	4.04796	5.17e-05	0.00396226
ENSG00000130701.4	RBBP8NL	121.422	10.0213	2.47748	4.04496	5.23e-05	0.00397417
ENSG00000226380.9	AC016831.1	81.3296	-3.46752	0.857212	-4.04512	5.23e-05	0.00397417
ENSG00000147642.17	SYBU	337.728	4.2437	1.04927	4.04442	5.25e-05	0.00397417
ENSG00000168291.13	PDHB	1626.12	-1.43568	0.355086	-4.0432	5.27e-05	0.00397899
ENSG00000165816.13	VWA2	132.238	8.60926	2.13151	4.03904	5.37e-05	0.0040341
ENSG00000204618.8	RNF39	43.5149	7.12113	1.76619	4.03192	5.53e-05	0.00414181
ENSG00000196081.9	ZNF724	103.201	2.03857	0.50577	4.03063	5.56e-05	0.00414806
ENSG00000214960.10	ISPD	110.621	2.206	0.547693	4.0278	5.63e-05	0.00417097
ENSG00000064787.13	BCAS1	19.7375	6.44092	1.59924	4.02749	5.64e-05	0.00417097
ENSG00000179178.11	TMEM125	307.006	8.17095	2.03545	4.01432	5.96e-05	0.00439346
ENSG00000021826.15	CPS1	160.368	-5.86202	1.46265	-4.00782	6.13e-05	0.00449866
ENSG00000056558.11	TRAF1	291.569	-2.82554	0.705433	-4.00539	6.19e-05	0.0045274
ENSG00000163406.11	SLC15A2	148.151	5.08137	1.27216	3.99429	6.49e-05	0.0047266
ENSG00000204959.4	ARHGEF34P	271.835	4.81822	1.20704	3.99175	6.56e-05	0.00475916
ENSG00000099889.14	ARVCF	334.566	2.72903	0.683909	3.99034	6.6e-05	0.00476915
ENSG00000123178.15	SPRYD7	455.631	-1.36689	0.342783	-3.98763	6.67e-05	0.00478734
ENSG00000139289.13	PHLDA1	12118	-2.8068	0.703852	-3.98776	6.67e-05	0.00478734
ENSG00000086696.11	HSD17B2	35.9413	8.63572	2.16626	3.98646	6.71e-05	0.00479272
ENSG00000134198.10	TSPAN2	185.223	3.45767	0.868605	3.98072	6.87e-05	0.00487943
ENSG00000166349.9	RAG1	140.195	4.93629	1.24046	3.97939	6.91e-05	0.00487943
ENSG00000241945.8	PWP2	349.082	5.12341	1.28757	3.97913	6.92e-05	0.00487943
ENSG00000097021.19	ACOT7	2238.02	-1.52573	0.38348	-3.97863	6.93e-05	0.00487943
ENSG00000174125.8	TLR1	113.228	3.8868	0.98002	3.96604	7.31e-05	0.0051252
ENSG00000224152.1	AC009506.1	41.4807	1.64664	0.41555	3.96257	7.41e-05	0.00518106
ENSG00000116396.14	KCNC4	334.875	2.37269	0.599091	3.96049	7.48e-05	0.00520701
ENSG00000139055.7	ERP27	184.539	8.32556	2.10545	3.95428	7.68e-05	0.00530305
ENSG00000160221.18	GATD3A	659.238	5.09923	1.28958	3.95418	7.68e-05	0.00530305
ENSG00000163827.13	LRRC2	84.6783	-6.74308	1.70597	-3.95263	7.73e-05	0.00530305
ENSG00000126460.11	PRRG2	85.9824	3.96627	1.00365	3.95185	7.75e-05	0.00530305
ENSG00000185088.14	RPS27L	1174.49	-2.07227	0.524394	-3.95175	7.76e-05	0.00530305
ENSG00000215472.10	RPL17-C18orf32	241.803	-3.74518	0.951377	-3.93659	8.26e-05	0.00562909
ENSG00000214290.8	COLCA2	81.3663	4.97885	1.26567	3.93378	8.36e-05	0.00567483
ENSG00000159733.13	ZFYVE28	272.423	-3.80802	0.969135	-3.9293	8.52e-05	0.00573414
ENSG00000106560.11	GIMAP2	40.43	2.64148	0.672355	3.9287	8.54e-05	0.00573414
ENSG00000197372.9	ZNF675	406.125	2.04179	0.519692	3.92884	8.54e-05	0.00573414
ENSG00000214796.8	AC098934.1	74.4575	3.65317	0.930971	3.92404	8.71e-05	0.00582537
ENSG00000137460.8	FHDC1	185.518	2.7653	0.705862	3.91762	8.94e-05	0.0059617
ENSG00000144648.16	ACKR2	135.973	8.19101	2.09165	3.91606	9e-05	0.00597923
ENSG00000077420.16	APBB1IP	264.486	-7.32099	1.87335	-3.90797	9.31e-05	0.00614973
ENSG00000205436.7	EXOC3L4	21.3456	4.80537	1.22976	3.90757	9.32e-05	0.00614973
ENSG00000248538.7	AC022784.1	266.393	5.86413	1.50178	3.90479	9.43e-05	0.00619919
ENSG00000198959.12	TGM2	2709.36	-5.55818	1.42475	-3.90116	9.57e-05	0.00627126
ENSG00000167656.5	LY6D	284.592	10.4957	2.69343	3.89676	9.75e-05	0.00635674
ENSG00000126970.16	ZC4H2	203.902	-5.12591	1.31562	-3.8962	9.77e-05	0.00635674
ENSG00000129151.9	BBOX1	114.959	8.64377	2.21899	3.89536	9.81e-05	0.00635683
ENSG00000197826.11	CFAP299	8.12456	-6.76331	1.73878	-3.8897	0.00010037	0.0064757
ENSG00000142871.17	CCN1	16597.6	-4.0562	1.04294	-3.88921	0.000100571	0.0064757
ENSG00000269397.1	AC011503.2	38.7767	1.80597	0.464613	3.88704	0.000101474	0.00651161
ENSG00000143320.9	CRABP2	5409.19	5.73242	1.47749	3.87984	0.000104526	0.00668471
ENSG00000167291.16	TBC1D16	2822.56	1.98375	0.511514	3.87819	0.000105238	0.00670752
ENSG00000237945.7	LINC00649	77.4169	5.21575	1.34612	3.87464	0.00010678	0.00678289
ENSG00000137727.12	ARHGAP20	25.6659	-7.55544	1.95613	-3.86244	0.000112259	0.007107
ENSG00000164855.16	TMEM184A	712.685	4.93745	1.27974	3.85816	0.000114244	0.00720846
ENSG00000102181.21	CD99L2	1855.91	-2.09871	0.544313	-3.85571	0.000115396	0.00725688
ENSG00000178057.14	NDUFAF3	1054.58	-2.07315	0.539228	-3.84466	0.000120721	0.00756653
ENSG00000233834.6	AC005083.1	29.2949	5.96602	1.55269	3.84238	0.000121847	0.00761183
ENSG00000262943.7	ALOX12P2	49.9189	7.66994	1.99713	3.84049	0.00012279	0.00764539
ENSG00000189280.3	GJB5	202.567	7.37217	1.92257	3.83453	0.000125803	0.00780722
ENSG00000137745.12	MMP13	34.4443	4.57988	1.19528	3.83165	0.000127288	0.00787352
ENSG00000171236.10	LRG1	88.0155	4.7202	1.23325	3.82746	0.000129474	0.00798256
ENSG00000259370.2	AC103740.1	37.4778	6.44502	1.68633	3.82191	0.000132421	0.00813765
ENSG00000145147.20	SLIT2	947.177	-5.68972	1.48989	-3.81889	0.000134051	0.0081888
ENSG00000133422.13	MORC2	1623.12	0.798924	0.20921	3.81876	0.000134122	0.0081888
ENSG00000204580.13	DDR1	8615.73	2.40674	0.630465	3.8174	0.000134866	0.00820766
ENSG00000133477.17	FAM83F	364.317	8.59132	2.25219	3.81465	0.000136375	0.00827284
ENSG00000196502.11	SULT1A1	186.329	5.10003	1.33748	3.81317	0.000137193	0.00829578
ENSG00000164128.7	NPY1R	54.9307	4.08051	1.07065	3.81123	0.000138275	0.0083345
ENSG00000249709.8	ZNF564	242.802	0.878751	0.230743	3.80836	0.000139891	0.00840501
ENSG00000125850.11	OVOL2	91.3311	7.1599	1.88127	3.80588	0.000141302	0.00846286
ENSG00000206077.11	ZDHHC11B	290.417	6.14303	1.61562	3.80228	0.00014337	0.00855954
ENSG00000174370.9	C11orf45	140.564	2.327	0.612665	3.79815	0.000145778	0.00867584
ENSG00000182107.6	TMEM30B	411.531	6.79158	1.79006	3.79406	0.000148205	0.00877706
ENSG00000132932.17	ATP8A2	19.2363	-4.49956	1.18606	-3.79372	0.000148409	0.00877706
ENSG00000105707.13	HPN	5.13729	5.65693	1.49409	3.78622	0.000152959	0.00901789
ENSG00000103067.13	ESRP2	647.943	4.9966	1.32044	3.78405	0.000154296	0.00906836
ENSG00000145103.14	ILDR1	67.2616	7.54841	1.99616	3.78146	0.000155914	0.00910126
ENSG00000279878.1	AP003108.5	8.0212	6.0222	1.59261	3.78133	0.000155992	0.00910126
ENSG00000171295.12	ZNF440	459.922	1.59316	0.421378	3.78084	0.000156303	0.00910126
ENSG00000132446.7	FTHL17	46.1041	9.20976	2.43722	3.77879	0.000157592	0.00914807
ENSG00000205978.6	NYNRIN	578.814	3.88345	1.02851	3.77582	0.000159485	0.00921562
ENSG00000262580.5	AC087741.1	118.549	2.0765	0.550011	3.77538	0.000159762	0.00921562
ENSG00000185065.6	AC000068.1	16.5435	3.02586	0.801714	3.77424	0.000160499	0.00921562
ENSG00000121904.17	CSMD2	59.0574	-9.23163	2.44617	-3.77391	0.000160709	0.00921562
ENSG00000180739.14	S1PR5	280.482	3.34882	0.887665	3.77262	0.000161544	0.00923543
ENSG00000136155.17	SCEL	81.7171	6.83402	1.8141	3.76717	0.000165111	0.00941084
ENSG00000106034.18	CPED1	195.827	-6.5141	1.73099	-3.76323	0.000167735	0.00951306
ENSG00000163513.17	TGFBR2	3086.06	-2.50885	0.666723	-3.76296	0.000167913	0.00951306
ENSG00000260953.1	AC009093.4	12.6422	7.2521	1.9304	3.75678	0.000172116	0.00972118
ENSG00000183629.13	GOLGA8G	8.21453	-6.93562	1.84652	-3.75605	0.000172617	0.00972118
ENSG00000268869.5	ESPNP	9.15816	5.76741	1.53581	3.7553	0.000173135	0.00972134
ENSG00000107829.14	FBXW4	670.794	1.28717	0.34295	3.75322	0.000174579	0.00977334
ENSG00000160691.18	SHC1	6265.7	-1.57589	0.420067	-3.75151	0.000175774	0.00981112
ENSG00000148735.15	PLEKHS1	280.76	6.56418	1.75114	3.74852	0.000177879	0.00989932
ENSG00000255248.8	MIR100HG	1342.11	-6.92928	1.85164	-3.74224	0.000182387	0.0101203
ENSG00000143036.17	SLC44A3	265.063	3.06177	0.819219	3.73743	0.00018591	0.0102856
ENSG00000198218.11	QRICH1	1747.65	-0.877627	0.234887	-3.73638	0.00018669	0.0102985
ENSG00000021645.18	NRXN3	28.1402	-5.04558	1.35325	-3.7285	0.000192623	0.0105948
ENSG00000254413.8	CHKB-CPT1B	213.953	2.14308	0.574964	3.72732	0.000193523	0.0106134
ENSG00000247796.2	AC008966.1	100.516	-1.55109	0.416411	-3.72491	0.000195389	0.0106847
ENSG00000139631.18	CSAD	190.622	1.10776	0.297794	3.7199	0.000199302	0.0108671
ENSG00000169435.14	RASSF6	113.593	5.94848	1.60001	3.71777	0.000200986	0.0109274
ENSG00000233175.2	AC008105.1	18.6741	3.32497	0.895583	3.71264	0.000205112	0.0111197
ENSG00000272273.1	IER3-AS1	9.91247	-5.30661	1.43014	-3.71054	0.000206816	0.0111799
ENSG00000166535.20	A2ML1	188.204	10.8902	2.93728	3.7076	0.000209236	0.0112784
ENSG00000176076.7	KCNE5	11.1804	-4.16361	1.12415	-3.70379	0.000212405	0.0114166
ENSG00000186767.6	SPIN4	1242.8	2.44275	0.659834	3.70206	0.000213854	0.0114619
ENSG00000181392.16	SYNE4	58.4668	4.4729	1.21092	3.69381	0.00022092	0.011807
ENSG00000130598.16	TNNI2	18.1275	7.24032	1.96088	3.69239	0.000222158	0.0118396
ENSG00000171219.9	CDC42BPG	758.02	4.78028	1.29535	3.69035	0.000223944	0.0118837
ENSG00000273328.5	AC099329.2	139.875	6.93719	1.88058	3.68886	0.000225264	0.0118837
ENSG00000140557.12	ST8SIA2	36.499	-8.27947	2.24446	-3.68885	0.000225267	0.0118837
ENSG00000109193.12	SULT1E1	19.6262	7.74336	2.09928	3.68859	0.000225505	0.0118837
ENSG00000139998.15	RAB15	800.869	2.38823	0.649568	3.67665	0.000236318	0.0124188
ENSG00000105176.18	URI1	3367.91	1.71294	0.46615	3.67465	0.000238179	0.0124819
ENSG00000146070.16	PLA2G7	49.672	8.11063	2.21263	3.6656	0.000246755	0.0128935
ENSG00000177788.5	AL162595.1	11.1401	2.25151	0.614377	3.66471	0.000247619	0.0128935
ENSG00000168675.18	LDLRAD4	254.771	6.18421	1.68772	3.66423	0.000248083	0.0128935
ENSG00000267577.1	AC010327.3	35.3475	-5.82106	1.58964	-3.66187	0.000250381	0.0129772
ENSG00000145349.17	CAMK2D	1869.93	-1.23432	0.337324	-3.65916	0.000253048	0.0130795
ENSG00000171298.13	GAA	2516.26	2.1802	0.596233	3.65662	0.000255559	0.0131596
ENSG00000151150.22	ANK3	786.499	4.26026	1.16554	3.65518	0.000257003	0.0131596
ENSG00000212993.5	POU5F1B	5.40378	4.52782	1.23893	3.65461	0.000257573	0.0131596
ENSG00000132507.18	EIF5A	15565.1	-1.40686	0.38499	-3.65428	0.000257908	0.0131596
ENSG00000106537.8	TSPAN13	2139.75	3.63053	0.993549	3.6541	0.000258086	0.0131596
ENSG00000261150.2	EPPK1	703.462	5.22325	1.43103	3.65	0.000262245	0.0133211
ENSG00000065717.15	TLE2	717.378	3.35204	0.918503	3.64946	0.00026279	0.0133211
ENSG00000248405.10	PRR5-ARHGAP8	20.0038	6.84959	1.87752	3.64822	0.000264061	0.0133211
ENSG00000178750.3	STX19	47.769	7.85114	2.1521	3.64813	0.000264157	0.0133211
ENSG00000204778.4	CBWD4P	13.0127	-3.98575	1.09282	-3.6472	0.000265111	0.0133211
ENSG00000005844.17	ITGAL	5.64726	6.52737	1.78987	3.64683	0.000265491	0.0133211
ENSG00000243449.6	C4orf48	348.817	-2.87344	0.788604	-3.6437	0.000268746	0.0134487
ENSG00000100170.9	SLC5A1	131.155	10.5027	2.88564	3.63963	0.000273032	0.0135819
ENSG00000182985.17	CADM1	1183.43	-6.45967	1.77495	-3.63936	0.000273319	0.0135819
ENSG00000101230.6	ISM1	38.6317	-5.1133	1.40509	-3.63912	0.000273567	0.0135819
ENSG00000102349.18	KLF8	308.979	5.04287	1.38662	3.63681	0.000276034	0.0136684
ENSG00000196924.16	FLNA	90129.1	-1.80977	0.497901	-3.63481	0.000278188	0.013739
ENSG00000257219.5	LNCOG	28.0766	-6.49944	1.78896	-3.63308	0.000280058	0.0137733
ENSG00000270231.4	NBPF8	1696.69	-1.35423	0.372778	-3.63282	0.000280342	0.0137733
ENSG00000224769.1	MUC20P1	56.8826	4.73421	1.3035	3.63193	0.000281314	0.0137851
ENSG00000121380.12	BCL2L14	45.2076	6.38629	1.75914	3.63034	0.00028305	0.0138064
ENSG00000187017.16	ESPN	518.003	5.55997	1.53159	3.63019	0.000283212	0.0138064
ENSG00000227630.3	LINC01132	36.9754	6.77841	1.86831	3.62809	0.000285525	0.0138833
ENSG00000134072.11	CAMK1	455.987	-3.04852	0.840475	-3.62714	0.000286577	0.0138986
ENSG00000126088.14	UROD	1859.49	-1.3581	0.374653	-3.62496	0.000289003	0.0139803
ENSG00000175550.8	DRAP1	4289.1	-1.81167	0.50043	-3.62023	0.000294337	0.0142019
ENSG00000124839.13	RAB17	189.496	4.94828	1.36728	3.61908	0.000295655	0.0142291
ENSG00000212724.3	KRTAP2-3	77.9889	-9.27048	2.56304	-3.61698	0.000298057	0.0143083
ENSG00000149573.9	MPZL2	1266.79	8.86668	2.45332	3.61415	0.000301335	0.0144289
ENSG00000172399.5	MYOZ2	2.21026	-5.07957	1.40587	-3.61311	0.000302551	NA
ENSG00000120875.9	DUSP4	4465.72	-4.63516	1.28328	-3.61197	0.000303883	0.0145141
ENSG00000141448.9	GATA6	934.531	-2.48504	0.688479	-3.60946	0.000306837	0.0146182
ENSG00000213700.3	RPL17P50	8.61632	-5.27834	1.46266	-3.60874	0.000307691	0.0146219
ENSG00000141458.13	NPC1	3958.63	-1.85033	0.513157	-3.60578	0.000311211	0.0147097
ENSG00000164161.10	HHIP	451.792	-6.63935	1.84155	-3.6053	0.000311794	0.0147097
ENSG00000143554.14	SLC27A3	353.899	2.27031	0.629726	3.60523	0.000311877	0.0147097
ENSG00000261104.1	AC093904.4	49.8813	9.26573	2.57131	3.6035	0.000313961	0.0147288
ENSG00000166833.21	NAV2	2085.62	-1.52445	0.423069	-3.60332	0.000314174	0.0147288
ENSG00000112137.17	PHACTR1	38.7997	-7.51592	2.08637	-3.60239	0.000315302	0.0147288
ENSG00000114353.17	GNAI2	6240.81	-1.84658	0.512609	-3.60231	0.000315405	0.0147288
ENSG00000142449.13	FBN3	45.8266	5.72358	1.58929	3.60135	0.000316567	0.0147465
ENSG00000171766.16	GATM	187.082	5.3449	1.48697	3.5945	0.000325018	0.0150916
ENSG00000235750.10	KIAA0040	765.85	6.21134	1.72823	3.59405	0.000325574	0.0150916
ENSG00000243477.5	NAA80	207.239	-1.44638	0.402526	-3.59326	0.000326564	0.0151004
ENSG00000105141.6	CASP14	13197.3	8.86247	2.47004	3.58798	0.000333252	0.015371
ENSG00000136859.10	ANGPTL2	178.461	-8.18247	2.28105	-3.58714	0.00033432	0.015371
ENSG00000215695.1	RSC1A1	21.6239	-7.93469	2.21232	-3.58659	0.000335036	0.015371
ENSG00000138356.14	AOX1	617.454	-4.84283	1.35045	-3.58609	0.000335676	0.015371
ENSG00000105699.16	LSR	4278.88	4.10688	1.1466	3.58179	0.000341246	0.0155882
ENSG00000125637.15	PSD4	648.364	3.22733	0.902019	3.5779	0.000346369	0.015784
ENSG00000168283.14	BMI1	1742.33	-1.2501	0.349839	-3.57336	0.000352426	0.0160214
ENSG00000223829.5	AC004870.2	98.7157	6.18195	1.73082	3.57168	0.000354699	0.0160859
ENSG00000163993.7	S100P	493.299	6.38954	1.79065	3.56828	0.000359329	0.0162569
ENSG00000173557.15	C2orf70	21.0638	4.95586	1.38948	3.56669	0.000361513	0.0162858
ENSG00000152213.3	ARL11	29.7099	8.39096	2.35268	3.56656	0.000361696	0.0162858
ENSG00000006047.13	YBX2	566.308	6.21761	1.7441	3.56493	0.000363949	0.0163483
ENSG00000141753.7	IGFBP4	12145.2	-4.01685	1.12736	-3.56305	0.00036657	0.0164045
ENSG00000143369.15	ECM1	1231.77	-4.43977	1.24615	-3.56279	0.00036694	0.0164045
ENSG00000213465.8	ARL2	2075.57	-1.74408	0.489904	-3.56005	0.000370787	0.0165373
ENSG00000270547.5	LINC01235	188.582	11.0486	3.10433	3.5591	0.000372124	0.0165577
ENSG00000175602.3	CCDC85B	2100.99	-2.19435	0.616829	-3.55748	0.000374432	0.0166213
ENSG00000107796.13	ACTA2	2724.15	-5.30057	1.49083	-3.55544	0.00037734	0.016711
ENSG00000158683.8	PKD1L1	43.4572	5.54195	1.55997	3.5526	0.000381447	0.0168533
ENSG00000229644.6	NAMPTP1	601.656	-4.05662	1.14211	-3.55186	0.000382519	0.0168612
ENSG00000102837.7	OLFM4	22.3331	8.51562	2.39887	3.54985	0.000385454	0.0169315
ENSG00000198081.11	ZBTB14	395.476	1.08601	0.305959	3.54954	0.000385909	0.0169315
ENSG00000236751.1	LINC01186	16.9479	3.14843	0.887849	3.54612	0.000390941	0.0170669
ENSG00000180730.4	SHISA2	322.111	-5.63411	1.58886	-3.54601	0.000391114	0.0170669
ENSG00000162882.15	HAAO	53.857	5.95843	1.68064	3.54532	0.000392132	0.0170669
ENSG00000167183.3	PRR15L	180.986	10.9383	3.08554	3.545	0.000392612	0.0170669
ENSG00000131183.11	SLC34A1	2.31638	5.12727	1.44682	3.54382	0.000394378	NA
ENSG00000203499.11	IQANK1	411.31	5.63329	1.59072	3.54135	0.000398092	0.0172623
ENSG00000257599.2	OVCH1-AS1	71.3055	5.26033	1.48586	3.54027	0.000399724	0.0172623
ENSG00000133466.14	C1QTNF6	412.39	2.95258	0.834021	3.54018	0.000399853	0.0172623
ENSG00000136383.6	ALPK3	59.0566	3.27214	0.926281	3.53256	0.000411564	0.0176601
ENSG00000130234.10	ACE2	15.2859	7.39346	2.09325	3.53205	0.000412356	0.0176601
ENSG00000214783.9	POLR2J4	108.133	1.50888	0.427224	3.53182	0.00041271	0.0176601
ENSG00000244558.5	KCNK15-AS1	6.54411	5.57544	1.57866	3.53176	0.000412811	0.0176601
ENSG00000198542.14	ITGBL1	595.461	-4.87056	1.38038	-3.52843	0.000418034	0.0178431
ENSG00000272750.1	AL592148.3	19.8219	-1.85769	0.526748	-3.52672	0.000420747	0.0179183
ENSG00000262094.1	AC139099.1	9.7955	6.84623	1.94198	3.52539	0.000422856	0.0179676
ENSG00000197558.11	SSPO	69.7795	4.87983	1.38446	3.52473	0.000423921	0.0179724
ENSG00000147454.14	SLC25A37	4400.48	-1.59732	0.453507	-3.52215	0.000428062	0.0180915
ENSG00000180438.15	TPRXL	81.657	6.37936	1.8114	3.52179	0.000428649	0.0180915
ENSG00000141570.11	CBX8	470.997	1.61106	0.457652	3.52026	0.00043112	0.0181551
ENSG00000156219.16	ART3	82.4918	10.0814	2.86441	3.51956	0.000432268	0.018163
ENSG00000237886.1	NALT1	9.46269	3.01339	0.857354	3.51475	0.000440166	0.0184252
ENSG00000104671.8	DCTN6	828.432	-1.78021	0.506521	-3.51457	0.000440462	0.0184252
ENSG00000035115.21	SH3YL1	1084.57	2.46553	0.701727	3.51352	0.000442214	0.0184576
ENSG00000269680.1	AC008760.1	4.30517	5.74626	1.63589	3.51262	0.000443713	0.0184792
ENSG00000134317.18	GRHL1	836.347	4.55179	1.29607	3.512	0.000444756	0.0184819
ENSG00000236740.6	AL033384.1	16.2184	7.21401	2.0553	3.50995	0.000448188	0.0185836
ENSG00000173212.4	MAB21L3	39.7803	7.64385	2.17817	3.5093	0.000449291	0.0185884
ENSG00000104884.15	ERCC2	1321.46	-1.59665	0.455249	-3.50719	0.000452859	0.0186951
ENSG00000179021.10	C3orf38	426.046	-1.07961	0.308046	-3.50471	0.000457099	0.0188289
ENSG00000129646.14	QRICH2	127.826	3.71502	1.06076	3.50221	0.000461408	0.018965
ENSG00000095585.16	BLNK	81.2385	9.05205	2.58599	3.50042	0.000464524	0.0190515
ENSG00000205325.1	AC005863.1	45.9136	6.30182	1.80091	3.49925	0.000466568	0.0190939
ENSG00000227036.7	LINC00511	655.033	2.62355	0.750282	3.49676	0.000470948	0.0192314
ENSG00000167165.19	UGT1A6	679.552	10.1841	2.91688	3.49143	0.000480434	0.0195764
ENSG00000213214.4	ARHGEF35	405.6	5.41904	1.55454	3.48595	0.000490398	0.0199393
ENSG00000166145.14	SPINT1	2752.44	5.26083	1.50948	3.4852	0.000491766	0.019952
ENSG00000269968.1	AC006064.4	118.163	-2.6873	0.771688	-3.48237	0.000497004	0.0201212
ENSG00000172058.15	SERF1A	36.204	-2.60255	0.747689	-3.48079	0.000499943	0.0201968
ENSG00000269983.1	AC146944.4	52.8318	-1.58552	0.455677	-3.47948	0.000502383	0.0202354
ENSG00000147416.11	ATP6V1B2	2051.66	-1.59329	0.457955	-3.47913	0.000503043	0.0202354
ENSG00000225655.5	BX255923.1	12.3103	-6.39458	1.83973	-3.47582	0.000509297	0.0204434
ENSG00000234949.2	AC104667.2	11.8232	7.31508	2.10521	3.47475	0.000511335	0.0204816
ENSG00000156222.12	SLC28A1	77.2165	8.14062	2.34456	3.47214	0.000516333	0.020638
ENSG00000234546.3	LNCTAM34A	9.8695	5.30482	1.52823	3.47122	0.0005181	0.0206649
ENSG00000169550.14	MUC15	513.693	7.4068	2.13698	3.46602	0.000528229	0.0210244
ENSG00000186212.3	SOWAHB	61.2287	5.84369	1.68676	3.46445	0.00053131	0.0210646
ENSG00000135925.9	WNT10A	477.971	5.83467	1.68419	3.46437	0.000531472	0.0210646
ENSG00000141750.7	STAC2	610.921	8.17232	2.36226	3.45954	0.000541104	0.0214014
ENSG00000177098.8	SCN4B	52.7404	5.17485	1.49618	3.45871	0.000542775	0.0214226
ENSG00000144134.18	RABL2A	106.458	2.12865	0.615876	3.45629	0.000547669	0.0215323
ENSG00000114656.11	KIAA1257	5.30865	5.53673	1.60197	3.45621	0.000547837	0.0215323
ENSG00000118515.11	SGK1	1206.08	-2.11737	0.612752	-3.45551	0.000549257	0.0215432
ENSG00000102466.15	FGF14	5.7621	-6.51122	1.88491	-3.45439	0.000551533	0.0215876
ENSG00000133321.11	RARRES3	775.853	2.96384	0.858559	3.45211	0.000556211	0.0217256
ENSG00000094755.17	GABRP	92.6922	9.3703	2.71706	3.44868	0.000563324	0.0219537
ENSG00000285399.2	AC104162.2	15.1283	-2.3067	0.668961	-3.44818	0.000564377	0.0219537
ENSG00000183018.9	AC118754.1	819.488	5.3786	1.56015	3.44748	0.000565837	0.0219652
ENSG00000253626.3	EIF5AL1	38.9734	-2.49387	0.723655	-3.44622	0.000568485	0.0220227
ENSG00000178922.16	HYI	887.838	-1.8543	0.538531	-3.44325	0.000574768	0.0221782
ENSG00000278928.1	AC136621.1	33.8357	8.84854	2.56985	3.44321	0.00057485	0.0221782
ENSG00000107736.20	CDH23	44.0608	5.33684	1.5503	3.44245	0.000576469	0.0221952
ENSG00000183196.10	CHST6	292.04	4.77312	1.38722	3.44079	0.000580027	0.0222827
ENSG00000110777.12	POU2AF1	10.3651	7.18283	2.08808	3.43992	0.000581888	0.0222827
ENSG00000188001.10	TPRG1	33.9297	4.2386	1.23225	3.43974	0.000582283	0.0222827
ENSG00000113578.18	FGF1	99.3511	-3.87253	1.12653	-3.43758	0.00058694	0.0223732
ENSG00000164691.17	TAGAP	24.8314	7.11342	2.06933	3.43754	0.000587022	0.0223732
ENSG00000235072.2	AC012074.1	5.35031	6.31624	1.83892	3.43475	0.00059311	0.0225597
ENSG00000133962.7	CATSPERB	9.53389	6.60363	1.92366	3.43284	0.000597287	0.0226729
ENSG00000112812.16	PRSS16	377.545	4.8736	1.42038	3.43118	0.000600962	0.0227282
ENSG00000254973.1	AC105219.4	10.9981	5.21877	1.52102	3.43109	0.000601155	0.0227282
ENSG00000169403.12	PTAFR	119.85	3.45897	1.00853	3.4297	0.000604245	0.0227994
ENSG00000027869.11	SH2D2A	15.6051	3.22523	0.941297	3.42637	0.000611716	0.0230352
ENSG00000248487.9	ABHD14A	176.934	-1.59199	0.46477	-3.42532	0.000614067	0.0230777
ENSG00000176092.15	CRYBG2	590.418	5.09429	1.48762	3.42446	0.000616032	0.023093
ENSG00000164129.12	NPY5R	7.33714	6.98643	2.04039	3.42406	0.000616924	0.023093
ENSG00000070731.10	ST6GALNAC2	295.993	4.13989	1.21002	3.42135	0.000623102	0.0232781
ENSG00000176697.19	BDNF	470.251	-4.12413	1.20657	-3.41806	0.000630702	0.0235155
ENSG00000228315.12	GUSBP11	419.244	1.10752	0.324154	3.41665	0.000633963	0.0235453
ENSG00000227471.9	AKR1B15	74.8604	4.5892	1.34319	3.41664	0.000633998	0.0235453
ENSG00000188215.10	DCUN1D3	472.914	-1.35014	0.395322	-3.4153	0.000637127	0.0235716
ENSG00000168447.11	SCNN1B	95.827	8.78817	2.57358	3.41476	0.000638382	0.0235716
ENSG00000230102.7	LINC02028	5.51965	5.63392	1.64989	3.41473	0.000638455	0.0235716
ENSG00000196136.17	SERPINA3	3287.82	6.77629	1.98492	3.41388	0.000640437	0.0235986
ENSG00000130600.18	H19	3131.87	6.85853	2.00953	3.413	0.000642516	0.0236291
ENSG00000151388.11	ADAMTS12	1467.47	-5.16087	1.51269	-3.41171	0.000645571	0.0236952
ENSG00000101938.14	CHRDL1	924.09	-7.1563	2.09878	-3.40974	0.000650249	0.0238206
ENSG00000163634.12	THOC7	1055.97	-1.22354	0.358999	-3.4082	0.00065394	0.0239094
ENSG00000068078.18	FGFR3	675.225	3.83769	1.12626	3.40746	0.000655714	0.0239279
ENSG00000175985.10	PLEKHD1	22.8155	4.95617	1.45552	3.40508	0.000661459	0.0240909
ENSG00000172757.13	CFL1	25701.3	-1.27164	0.373831	-3.40163	0.000669844	0.0243282
ENSG00000182541.18	LIMK2	747.775	2.11304	0.621306	3.40096	0.000671492	0.0243282
ENSG00000092964.18	DPYSL2	4998.98	-2.63836	0.77587	-3.40051	0.000672595	0.0243282
ENSG00000115904.12	SOS1	2356.85	1.21188	0.356405	3.4003	0.000673132	0.0243282
ENSG00000182585.9	EPGN	36.0079	7.34906	2.16187	3.3994	0.00067534	0.0243613
ENSG00000272141.1	AL390719.2	63.1653	7.07197	2.08179	3.39706	0.000681133	0.0244862
ENSG00000249007.1	AL691482.3	32.7231	7.20643	2.12144	3.39696	0.000681398	0.0244862
ENSG00000117143.13	UAP1	6662.66	-2.23176	0.657809	-3.39272	0.000692018	0.0248206
ENSG00000260711.2	AL121839.2	23.9834	7.24623	2.13624	3.39206	0.000693704	0.0248271
ENSG00000118523.6	CCN2	12460.7	-4.75942	1.40329	-3.39161	0.000694833	0.0248271
ENSG00000230943.2	LINC02541	49.9513	3.67883	1.08502	3.39055	0.000697516	0.0248351
ENSG00000187231.14	SESTD1	1489.22	1.4358	0.423481	3.39049	0.00069769	0.0248351
ENSG00000163362.11	INAVA	1080.54	4.37297	1.29121	3.38672	0.000707336	0.0251311
ENSG00000142973.13	CYP4B1	41.4031	8.72366	2.57912	3.38242	0.00071851	0.0254801
ENSG00000258017.1	AC011603.2	27.7305	-2.07769	0.6145	-3.38111	0.000721927	0.0255058
ENSG00000116299.17	KIAA1324	92.2277	4.07396	1.20492	3.38111	0.00072194	0.0255058
ENSG00000216915.2	GPR89P	7.49993	4.44257	1.31426	3.38028	0.000724131	0.0255239
ENSG00000021300.14	PLEKHB1	59.5802	-3.23633	0.957525	-3.37989	0.000725158	0.0255239
ENSG00000167614.13	TTYH1	13.9368	5.53251	1.63726	3.37914	0.000727135	0.0255459
ENSG00000114115.9	RBP1	1193.21	5.00764	1.48222	3.37847	0.000728893	0.02556
ENSG00000135378.4	PRRG4	622.174	3.87594	1.14784	3.37674	0.00073351	0.0256742
ENSG00000146192.15	FGD2	15.4078	5.71112	1.69278	3.37382	0.000741337	0.0258473
ENSG00000100311.16	PDGFB	343.326	3.64749	1.08117	3.37366	0.000741749	0.0258473
ENSG00000049246.14	PER3	970.698	1.62415	0.481463	3.37336	0.000742564	0.0258473
ENSG00000143412.10	ANXA9	60.3257	4.10758	1.21919	3.3691	0.000754131	0.0262015
ENSG00000123570.4	RAB9B	26.5588	-3.93632	1.16921	-3.36666	0.000760842	0.0263861
ENSG00000136854.21	STXBP1	1317.61	-1.23803	0.367814	-3.36591	0.000762918	0.0264096
ENSG00000221845.4	C7orf65	6.78949	5.94404	1.76742	3.36312	0.000770657	0.0266286
ENSG00000156313.13	RPGR	188.864	-1.42319	0.423592	-3.35981	0.00077996	0.0269008
ENSG00000138131.4	LOXL4	581.859	-7.06164	2.10253	-3.35864	0.000783265	0.0269655
ENSG00000204642.14	HLA-F	715.044	2.85337	0.849988	3.35696	0.000788056	0.027081
ENSG00000180155.20	LYNX1	996.577	4.04825	1.20615	3.35635	0.00078978	0.0270909
ENSG00000272031.3	ANKRD34A	92.4546	-2.13249	0.636509	-3.3503	0.000807251	0.0276003
ENSG00000158125.10	XDH	310.949	3.74785	1.11872	3.35014	0.000807711	0.0276003
ENSG00000241361.8	SLC25A24P1	18.8665	7.00616	2.09158	3.34969	0.000809019	0.0276003
ENSG00000163053.11	SLC16A14	219.734	4.50468	1.34509	3.34898	0.000811108	0.0276216
ENSG00000026751.17	SLAMF7	93.6012	-7.4807	2.23473	-3.34747	0.000815532	0.0277222
ENSG00000188883.4	KLRG2	29.8506	4.50185	1.34631	3.34385	0.000826239	0.0280287
ENSG00000261437.1	AC108860.2	33.4595	8.60377	2.57348	3.34324	0.000828048	0.0280287
ENSG00000171861.11	MRM3	504.15	-1.68033	0.502712	-3.34254	0.000830161	0.0280287
ENSG00000237476.1	LINC01637	16.4123	2.43526	0.728591	3.34243	0.00083049	0.0280287
ENSG00000141682.11	PMAIP1	1349.05	-1.5634	0.467857	-3.34163	0.000832889	0.0280594
ENSG00000109814.12	UGDH	1812.88	-1.49149	0.447034	-3.33641	0.000848668	0.0285401
ENSG00000187024.14	PTRH1	252.383	-1.75513	0.526351	-3.33453	0.000854448	0.0285597
ENSG00000021574.12	SPAST	674.2	1.21631	0.364763	3.33451	0.000854494	0.0285597
ENSG00000011347.9	SYT7	957.867	4.06563	1.2193	3.3344	0.000854829	0.0285597
ENSG00000267500.1	ZNF887P	27.8575	1.72683	0.517907	3.33425	0.000855307	0.0285597
ENSG00000277363.5	SRCIN1	187.165	2.53	0.758992	3.33337	0.000858001	0.0285816
ENSG00000153292.16	ADGRF1	1532.94	6.96995	2.09118	3.33302	0.000859097	0.0285816
ENSG00000178252.18	WDR6	3206.49	-0.774271	0.232343	-3.33245	0.000860863	0.0285816
ENSG00000125965.9	GDF5	114.706	-6.94399	2.08406	-3.33196	0.000862377	0.0285816
ENSG00000132825.7	PPP1R3D	391.025	1.13012	0.339235	3.33137	0.000864204	0.0285816
ENSG00000108797.12	CNTNAP1	1133.38	-2.96689	0.890666	-3.33109	0.000865054	0.0285816
ENSG00000164713.9	BRI3	2794.99	-1.60589	0.482346	-3.32933	0.000870537	0.0287125
ENSG00000197165.11	SULT1A2	28.2602	6.01065	1.8062	3.32778	0.000875403	0.0287739
ENSG00000160050.14	CCDC28B	197.067	-1.52174	0.457286	-3.32777	0.000875448	0.0287739
ENSG00000159618.16	ADGRG5	31.4569	5.95116	1.78864	3.32719	0.000877253	0.0287831
ENSG00000134757.5	DSG3	485.963	10.9575	3.29449	3.32599	0.000881051	0.0288575
ENSG00000165794.10	SLC39A2	64.5222	7.0176	2.11201	3.32272	0.000891458	0.0291477
ENSG00000115718.17	PROC	28.362	5.01292	1.509	3.32202	0.000893685	0.02917
ENSG00000285904.1	AC006452.1	12.8136	-4.88223	1.4703	-3.32056	0.00089836	0.0292719
ENSG00000078725.13	BRINP1	7.78762	-7.03582	2.11934	-3.31982	0.000900745	0.0292926
ENSG00000237512.6	UNC5B-AS1	117.207	8.39076	2.52798	3.31915	0.000902913	0.0292926
ENSG00000127578.7	WFIKKN1	50.4866	2.74346	0.826611	3.31892	0.000903651	0.0292926
ENSG00000117971.12	CHRNB4	3.92805	5.56674	1.67799	3.31751	0.000908228	0.0293904
ENSG00000104267.10	CA2	177.893	6.02175	1.81603	3.31589	0.000913523	0.0295112
ENSG00000272054.1	AC007390.2	17.3346	2.10056	0.633889	3.31376	0.000920496	0.0296856
ENSG00000103811.16	CTSH	933.77	2.42687	0.732971	3.311	0.00092962	0.0299287
ENSG00000180914.10	OXTR	1166.19	-4.30248	1.30002	-3.30956	0.00093444	0.0300326
ENSG00000135913.11	USP37	835.93	1.45266	0.439142	3.30795	0.000939832	0.0301545
ENSG00000118407.15	FILIP1	89.9311	5.68836	1.71995	3.30729	0.000942033	0.0301739
ENSG00000182979.18	MTA1	2632.09	0.855668	0.25909	3.30259	0.000957957	0.0306319
ENSG00000212664.5	AC064799.1	15.221	-2.88635	0.874928	-3.29895	0.000970469	0.0309795
ENSG00000138134.12	STAMBPL1	492.266	-1.76967	0.536714	-3.29724	0.000976414	0.0310686
ENSG00000176998.4	HCG4	20.1906	7.29739	2.21321	3.2972	0.000976555	0.0310686
ENSG00000272755.1	AC245297.2	8.92409	-3.5198	1.0682	-3.29507	0.000983972	0.0312519
ENSG00000167657.14	DAPK3	1341.52	-1.41283	0.429233	-3.29153	0.000996441	0.0315947
ENSG00000104953.20	TLE6	65.7804	3.11081	0.945382	3.29053	0.000999991	0.0316541
ENSG00000184774.10	MGAT4EP	3.02697	4.6878	1.42512	3.2894	0.00100401	NA
ENSG00000110104.13	CCDC86	1280.93	-1.48643	0.451977	-3.28874	0.00100639	0.0318031
ENSG00000102890.15	ELMO3	377.713	4.0465	1.23094	3.28734	0.0010114	0.031908
ENSG00000115207.13	GTF3C2	1795.48	1.19707	0.36424	3.28648	0.0010145	0.0319228
ENSG00000279207.1	AC015813.6	196.587	1.38587	0.421776	3.2858	0.00101694	0.0319228
ENSG00000153006.16	SREK1IP1	686.746	-1.22221	0.372049	-3.28507	0.00101957	0.0319228
ENSG00000141497.14	ZMYND15	40.052	3.40172	1.03558	3.28483	0.00102042	0.0319228
ENSG00000277203.1	F8A1	764.592	-2.2184	0.675418	-3.28448	0.00102171	0.0319228
ENSG00000186832.9	KRT16	2825.07	6.14274	1.87047	3.28407	0.0010232	0.0319228
ENSG00000164669.13	INTS4P1	27.2469	3.00494	0.915046	3.28393	0.00102371	0.0319228
ENSG00000120265.17	PCMT1	2228.94	-0.895205	0.272669	-3.28311	0.00102667	0.0319622
ENSG00000169683.8	LRRC45	690.916	1.76574	0.538345	3.27995	0.00103826	0.0322698
ENSG00000165092.13	ALDH1A1	466.103	6.8391	2.08543	3.27947	0.00104003	0.0322716
ENSG00000114378.17	HYAL1	49.3316	-4.18202	1.2754	-3.27899	0.00104181	0.0322739
ENSG00000189431.7	RASSF10	46.7179	5.21084	1.59164	3.27389	0.00106079	0.0328081
ENSG00000284428.1	AC092329.4	69.6296	2.05594	0.628626	3.27053	0.00107346	0.0331455
ENSG00000186715.11	MST1L	42.8103	4.6762	1.43066	3.26855	0.00108099	0.0333236
ENSG00000109182.12	CWH43	16.6641	6.96139	2.13062	3.26731	0.00108576	0.0333903
ENSG00000253953.2	PCDHGB4	57.0257	3.95794	1.21164	3.26661	0.00108843	0.0333903
ENSG00000231160.9	KLF3-AS1	20.0983	2.0084	0.61483	3.2666	0.00108847	0.0333903
ENSG00000121966.6	CXCR4	261.517	-6.15055	1.88435	-3.26402	0.00109845	0.0336418
ENSG00000105605.7	CACNG7	60.8073	-7.35292	2.2542	-3.26188	0.00110676	0.0338413
ENSG00000011422.12	PLAUR	2453.23	-2.34292	0.718779	-3.25958	0.00111579	0.0339829
ENSG00000163823.4	CCR1	4.70986	-4.36066	1.33785	-3.25946	0.00111625	0.0339829
ENSG00000234678.2	ELF3-AS1	247.873	4.58905	1.40798	3.25932	0.00111679	0.0339829
ENSG00000159335.16	PTMS	7556.28	-2.20963	0.67872	-3.25558	0.0011316	0.034378
ENSG00000188613.7	NANOS1	274.88	3.22736	0.99148	3.25509	0.00113355	0.0343819
ENSG00000223715.2	LINC01208	7.11843	6.55199	2.01824	3.24639	0.00116879	0.0353543
ENSG00000143502.15	SUSD4	326.371	4.05902	1.25037	3.24625	0.00116936	0.0353543
ENSG00000257084.1	MIR200CHG	14.6176	7.25721	2.23827	3.24233	0.00118557	0.0357426
ENSG00000188277.9	C15orf62	70.4863	4.28858	1.32273	3.24223	0.00118599	0.0357426
ENSG00000167280.16	ENGASE	784.882	2.64636	0.816538	3.24095	0.00119131	0.0358226
ENSG00000080845.17	DLGAP4	3127.23	-1.28752	0.39735	-3.24027	0.00119418	0.0358226
ENSG00000169752.17	NRG4	37.3367	6.59616	2.03571	3.24023	0.00119434	0.0358226
ENSG00000105171.10	POP4	1456.61	1.66294	0.513327	3.23954	0.00119722	0.0358247
ENSG00000163930.10	BAP1	1864.27	-0.870153	0.268623	-3.23931	0.00119821	0.0358247
ENSG00000172817.4	CYP7B1	231.357	4.54841	1.40489	3.23755	0.00120559	0.0359885
ENSG00000132938.20	MTUS2	21.9288	6.17335	1.9081	3.23534	0.00121497	0.0362112
ENSG00000088386.17	SLC15A1	10.7382	3.6253	1.12111	3.23367	0.00122209	0.0363436
ENSG00000120837.8	NFYB	944.284	0.944144	0.291998	3.2334	0.00122327	0.0363436
ENSG00000273038.2	AL365203.2	63.7571	-2.62395	0.812453	-3.22966	0.00123937	0.0367376
ENSG00000037965.6	HOXC8	148.956	-3.17937	0.984503	-3.22942	0.00124043	0.0367376
ENSG00000164825.4	DEFB1	250.019	7.0554	2.18629	3.2271	0.0012505	0.0369779
ENSG00000165929.13	TC2N	1406.74	5.51287	1.70923	3.22536	0.00125814	0.0371456
ENSG00000182173.13	TSEN54	439.068	1.02721	0.318596	3.22416	0.00126343	0.0372435
ENSG00000135318.12	NT5E	7695.78	-3.35073	1.0399	-3.22216	0.00127226	0.0373948
ENSG00000095637.22	SORBS1	213.399	3.99783	1.24101	3.22143	0.00127555	0.0373948
ENSG00000102043.16	MTMR8	7.83287	-4.94921	1.53639	-3.22132	0.00127602	0.0373948
ENSG00000254300.1	LINC01111	5.42351	-4.32853	1.34376	-3.22121	0.00127649	0.0373948
ENSG00000059377.17	TBXAS1	54.453	-2.8732	0.892455	-3.21944	0.00128441	0.0375686
ENSG00000089472.16	HEPH	112.524	7.73251	2.40227	3.21883	0.00128715	0.0375904
ENSG00000078269.15	SYNJ2	2010.64	-1.71495	0.532869	-3.21834	0.00128934	0.0375962
ENSG00000095066.11	HOOK2	1145.78	1.71285	0.532737	3.21518	0.00130361	0.0379163
ENSG00000247287.2	AL359220.1	11.5273	7.18579	2.23507	3.21502	0.00130434	0.0379163
ENSG00000186260.16	MRTFB	1240.32	1.99108	0.619458	3.21423	0.00130793	0.0379623
ENSG00000145029.13	NICN1	206.486	-1.57458	0.490635	-3.20926	0.00133077	0.0385658
ENSG00000259673.5	IQCH-AS1	57.9223	1.82678	0.569391	3.2083	0.00133522	0.0386355
ENSG00000124507.11	PACSIN1	147.047	6.18875	1.92974	3.20704	0.0013411	0.038746
ENSG00000023330.15	ALAS1	1455.9	-1.27796	0.399369	-3.19994	0.00137458	0.039618
ENSG00000114767.7	RRP9	653.004	-1.68259	0.525851	-3.19975	0.00137548	0.039618
ENSG00000203875.11	SNHG5	3513.02	-2.47109	0.772513	-3.19876	0.00138019	0.039693
ENSG00000152939.16	MARVELD2	239.448	3.7139	1.1625	3.19474	0.00139955	0.0401885
ENSG00000204520.13	MICA	1083.27	-1.79923	0.563426	-3.19338	0.00140617	0.0403173
ENSG00000134352.20	IL6ST	8461.28	-1.6824	0.526949	-3.19272	0.00140939	0.0403323
ENSG00000101443.18	WFDC2	395.975	5.33241	1.67034	3.1924	0.00141097	0.0403323
ENSG00000028277.21	POU2F2	280.565	-4.6321	1.45177	-3.19066	0.0014195	0.0405149
ENSG00000170214.5	ADRA1B	77.9041	-2.36472	0.741965	-3.1871	0.00143708	0.0408445
ENSG00000166963.13	MAP1A	552.789	-4.78364	1.50097	-3.18704	0.00143739	0.0408445
ENSG00000125124.12	BBS2	954.661	1.32448	0.415589	3.187	0.00143754	0.0408445
ENSG00000167085.11	PHB	2887.71	-1.07978	0.33889	-3.18623	0.00144141	0.0408928
ENSG00000143126.8	CELSR2	1720.07	3.12742	0.982017	3.18469	0.00144909	0.041049
ENSG00000198715.13	GLMP	1217.47	-1.88637	0.592845	-3.18189	0.00146317	0.0413857
ENSG00000090273.14	NUDC	5093.25	-1.41326	0.444795	-3.17733	0.00148639	0.0419794
ENSG00000170667.14	RASA4B	457.582	2.45496	0.772993	3.17592	0.00149363	0.0420776
ENSG00000111674.9	ENO2	4360.35	-2.33668	0.735982	-3.17491	0.0014988	0.0420776
ENSG00000157703.15	SVOPL	14.3023	7.48148	2.35647	3.17487	0.00149903	0.0420776
ENSG00000141622.14	RNF165	180.401	4.0871	1.28735	3.17481	0.00149934	0.0420776
ENSG00000117472.10	TSPAN1	2243.76	4.61743	1.45454	3.17449	0.00150102	0.0420776
ENSG00000138073.14	PREB	1685.25	0.995144	0.313839	3.17088	0.00151979	0.0424508
ENSG00000244026.6	FAM86DP	218.943	-1.70028	0.536231	-3.17079	0.00152024	0.0424508
ENSG00000272902.2	TBC1D8-AS1	19.3564	2.13686	0.673953	3.17063	0.00152108	0.0424508
ENSG00000183444.10	OR7E38P	78.2513	-1.76833	0.558698	-3.16508	0.00155039	0.0431405
ENSG00000243509.6	TNFRSF6B	266.93	-4.47094	1.41277	-3.16465	0.00155268	0.0431405
ENSG00000273628.1	AL354798.1	10.0652	-7.62897	2.41076	-3.16455	0.00155321	0.0431405
ENSG00000272047.2	GTF2H5	604.655	-1.63737	0.517461	-3.16423	0.00155494	0.0431405
ENSG00000168143.9	FAM83B	430.985	3.51793	1.11226	3.16286	0.00156229	0.0432806
ENSG00000006468.14	ETV1	1012.29	-3.53522	1.11943	-3.15805	0.00158826	0.0439358
ENSG00000130768.15	SMPDL3B	251.128	4.55479	1.44265	3.15723	0.00159275	0.0439955
ENSG00000117395.12	EBNA1BP2	2836.55	-1.23006	0.389661	-3.15674	0.00159546	0.0440057
ENSG00000161328.11	LRRC56	38.8728	1.89389	0.600149	3.1557	0.00160111	0.0440756
ENSG00000138018.18	SELENOI	1681.51	1.29111	0.40918	3.15536	0.00160301	0.0440756
ENSG00000268204.1	AC008763.1	8.51403	4.06264	1.28768	3.155	0.001605	0.0440756
ENSG00000142227.11	EMP3	2774.88	-3.78033	1.1997	-3.15106	0.00162681	0.0446096
ENSG00000153294.11	ADGRF4	229.14	4.5317	1.43877	3.14971	0.00163434	0.044751
ENSG00000125378.16	BMP4	890.514	-4.41956	1.40363	-3.14867	0.00164016	0.0448453
ENSG00000205683.11	DPF3	118.586	-3.29972	1.04835	-3.14754	0.00164651	0.0449386
ENSG00000215915.9	ATAD3C	37.0889	4.45802	1.41657	3.14706	0.00164923	0.0449386
ENSG00000226287.8	TMEM191A	94.7156	2.3006	0.731094	3.14679	0.00165072	0.0449386
ENSG00000179010.14	MRFAP1	6487.55	-1.06414	0.338289	-3.14564	0.00165725	0.0450514
ENSG00000162949.16	CAPN13	39.8799	8.80702	2.80163	3.14354	0.0016692	0.0453111
ENSG00000183729.3	NPBWR1	15.8597	6.369	2.02648	3.14288	0.00167294	0.0453182
ENSG00000162777.17	DENND2D	427.934	5.47783	1.74306	3.14265	0.00167427	0.0453182
ENSG00000285839.1	AL445685.3	402.914	-1.95718	0.623329	-3.13989	0.00169013	0.0456819
ENSG00000260075.1	NSFP1	14.5915	6.95113	2.21525	3.13785	0.0017019	0.0459034
ENSG00000088543.15	C3orf18	176.585	-3.18151	1.014	-3.13759	0.00170346	0.0459034
ENSG00000157181.16	ODR4	698.031	0.568142	0.181121	3.13681	0.001708	0.0459034
ENSG00000183773.15	AIFM3	40.6609	3.0971	0.987344	3.13679	0.00170805	0.0459034
ENSG00000196696.12	AC009022.1	379.309	1.52083	0.48536	3.1334	0.00172791	0.0463709
ENSG00000065989.16	AC011529.1	580.257	-2.50113	0.798352	-3.13286	0.0017311	0.0463905
ENSG00000139144.9	PIK3C2G	16.4265	6.85834	2.19017	3.13142	0.00173963	0.0465529
ENSG00000152926.14	ZNF117	365.56	2.4628	0.786636	3.13079	0.00174334	0.0465582
ENSG00000163141.19	BNIPL	34.6543	2.9427	0.939991	3.13056	0.00174476	0.0465582
ENSG00000142606.16	MMEL1	16.4236	4.27536	1.36648	3.12874	0.00175555	0.0467799
ENSG00000237037.9	NDUFA6-DT	70.4473	1.95126	0.624306	3.12548	0.00177516	0.0472358
ENSG00000183723.12	CMTM4	1769.6	1.84893	0.591832	3.12409	0.00178358	0.0473929
ENSG00000174628.16	IQCK	158.37	1.00187	0.321044	3.12065	0.00180449	0.0478577
ENSG00000162390.17	ACOT11	177.854	4.47915	1.43545	3.12039	0.00180614	0.0478577
ENSG00000171121.16	KCNMB3	120.073	1.80289	0.577888	3.11979	0.00180979	0.0478625
ENSG00000281856.1	AC106017.2	3.73051	-4.60229	1.47532	-3.11953	0.0018114	0.0478625
ENSG00000179066.8	AC020907.1	22.0354	8.01846	2.57389	3.11531	0.00183751	0.0484505
ENSG00000165556.9	CDX2	36.4565	7.61745	2.44532	3.11511	0.00183879	0.0484505
ENSG00000054148.17	PHPT1	1351.25	-1.50226	0.483164	-3.1092	0.00187593	0.0493603
ENSG00000181126.13	HLA-V	339.754	6.72516	2.16383	3.10799	0.00188365	0.0494944
ENSG00000147459.18	DOCK5	2323.29	-2.15318	0.692895	-3.10751	0.00188668	0.0495049
ENSG00000233725.7	LINC00284	83.0166	9.64516	3.10728	3.10405	0.0019089	0.0500184
ENSG00000139970.17	RTN1	51.6463	-5.08504	1.63924	-3.10207	0.00192172	0.0502847
ENSG00000008283.16	CYB561	1913.11	1.33751	0.431254	3.10145	0.00192573	0.0503196
ENSG00000016864.18	GLT8D1	875.029	-1.2981	0.41873	-3.1001	0.00193458	0.0504454
ENSG00000137819.13	PAQR5	530.238	-2.12106	0.684264	-3.09977	0.00193672	0.0504454
ENSG00000105514.8	RAB3D	1099.48	1.4012	0.452074	3.09949	0.00193856	0.0504454
ENSG00000196220.16	SRGAP3	291.483	2.95179	0.953691	3.09512	0.00196734	0.0511237
ENSG00000122565.19	CBX3	8171.59	0.606001	0.19582	3.09468	0.00197027	0.0511294
ENSG00000163686.14	ABHD6	198.389	-1.34757	0.43564	-3.09332	0.00197933	0.0512939
ENSG00000273230.1	AC102953.2	154.568	2.1288	0.688533	3.09178	0.00198959	0.051358
ENSG00000225526.4	MKRN2OS	11.5878	6.98846	2.26038	3.09172	0.00198999	0.051358
ENSG00000167306.20	MYO5B	1369.32	5.43202	1.75709	3.09148	0.00199159	0.051358
ENSG00000138376.11	BARD1	651.738	1.21564	0.393245	3.09132	0.00199269	0.051358
ENSG00000119888.10	EPCAM	2986.6	5.46394	1.7691	3.08854	0.00201145	0.0517707
ENSG00000133816.15	MICAL2	11435.2	-3.80307	1.23171	-3.08764	0.00201755	0.051857
ENSG00000161905.12	ALOX15	26.5218	6.51452	2.11079	3.08629	0.00202669	0.0520211
ENSG00000158122.12	PRXL2C	410.554	-1.54412	0.500564	-3.08476	0.00203717	0.052219
ENSG00000173926.6	2023-03-03	232.958	-2.9151	0.945956	-3.08164	0.00205863	0.0526642
ENSG00000268606.5	MAGEA2	468.947	6.50335	2.1105	3.08143	0.00206012	0.0526642
ENSG00000124713.6	GNMT	14.0149	-3.82082	1.24029	-3.08059	0.00206592	0.0527093
ENSG00000173801.17	JUP	5670.66	2.88681	0.937257	3.08006	0.00206958	0.0527093
ENSG00000168078.10	PBK	1433.25	-1.82048	0.591071	-3.07996	0.00207026	0.0527093
ENSG00000159167.12	STC1	6621.33	-3.7103	1.2058	-3.07705	0.00209062	0.0531015
ENSG00000100092.22	SH3BP1	1420.14	1.73552	0.564038	3.07695	0.0020913	0.0531015
ENSG00000174137.12	FAM53A	47.0405	-1.88714	0.613943	-3.0738	0.00211348	0.0535927
ENSG00000184828.10	ZBTB7C	311.031	7.76245	2.52764	3.07102	0.00213327	0.0540217
ENSG00000270276.2	HIST2H4B	201.982	3.42869	1.11663	3.07058	0.00213644	0.0540297
ENSG00000141577.14	CEP131	677.25	1.18472	0.386086	3.06854	0.00215105	0.0543262
ENSG00000271270.6	TMCC1-AS1	84.6177	-2.35773	0.768535	-3.06783	0.00215621	0.0543839
ENSG00000204950.4	LRRC10B	25.7245	5.38943	1.75714	3.06716	0.00216105	0.054433
ENSG00000136045.12	PWP1	1526.38	-0.84043	0.274358	-3.06326	0.00218937	0.0550728
ENSG00000173846.13	PLK3	325.226	-1.40352	0.458487	-3.06121	0.00220448	0.055379
ENSG00000168297.15	PXK	763.969	-2.1139	0.690907	-3.05961	0.00221626	0.055601
ENSG00000127325.19	BEST3	8.15051	-3.49535	1.1432	-3.05752	0.00223179	0.0559162
ENSG00000143194.13	MAEL	41.8394	-8.44105	2.76116	-3.05707	0.00223514	0.055926
ENSG00000224511.1	LINC00365	4.54834	6.40267	2.09561	3.05527	0.00224856	0.056028
ENSG00000218416.4	AC110619.1	7.84421	4.09348	1.33992	3.05503	0.0022504	0.056028
ENSG00000280143.1	AP000892.3	146.137	-5.52497	1.80851	-3.05498	0.00225074	0.056028
ENSG00000227376.1	FTH1P16	4.50129	-4.60356	1.50693	-3.05493	0.0022511	0.056028
ENSG00000154065.17	ANKRD29	177.613	-3.16089	1.03493	-3.05422	0.00225645	0.0560872
ENSG00000135047.15	CTSL	11669.2	-3.39092	1.11039	-3.05381	0.00225952	0.0560897
ENSG00000164309.15	CMYA5	119.095	3.90356	1.27885	3.0524	0.00227017	0.0562618
ENSG00000227885.2	AL590652.1	12.3729	1.96966	0.645346	3.05211	0.00227242	0.0562618
ENSG00000112290.13	WASF1	615.158	-0.782704	0.256494	-3.05155	0.00227664	0.0562769
ENSG00000237749.4	AL034379.1	5.56991	-4.00439	1.31252	-3.05091	0.00228146	0.0562769
ENSG00000236283.4	AC019197.1	6.49746	2.75825	0.904093	3.05085	0.00228198	0.0562769
ENSG00000107554.17	DNMBP	1950.58	-2.94026	0.963974	-3.05014	0.00228733	0.0563352
ENSG00000111669.15	TPI1	23988	-1.64597	0.539892	-3.0487	0.00229831	0.0564269
ENSG00000107165.12	TYRP1	24.172	6.54779	2.14788	3.04849	0.00229998	0.0564269
ENSG00000273275.1	AC017083.2	3.35202	-4.26675	1.39963	-3.04848	0.00230002	0.0564269
ENSG00000133706.18	LARS	5086.9	-0.827965	0.271697	-3.04738	0.00230847	0.0565034
ENSG00000065361.15	ERBB3	1012.71	3.74419	1.22882	3.04698	0.00231154	0.0565034
ENSG00000175318.12	GRAMD2A	140.133	5.40402	1.77361	3.0469	0.00231213	0.0565034
ENSG00000248323.6	LUCAT1	399.973	-2.87699	0.944887	-3.0448	0.00232834	0.056826
ENSG00000196139.14	AKR1C3	1510.72	3.68618	1.21133	3.04308	0.00234172	0.0570787
ENSG00000081277.12	PKP1	1897.04	7.24383	2.38097	3.04239	0.0023471	0.057136
ENSG00000118322.14	ATP10B	9.44498	6.95239	2.28591	3.04141	0.00235475	0.0572482
ENSG00000116661.11	FBXO2	619.029	2.75453	0.906391	3.03901	0.00237357	0.0576315
ENSG00000235649.2	MXRA5Y	23.7274	7.14232	2.35127	3.03764	0.00238437	0.057699
ENSG00000005961.18	ITGA2B	56.4536	2.49537	0.82149	3.03761	0.00238461	0.057699
ENSG00000100592.15	DAAM1	1008.47	1.57009	0.516901	3.0375	0.00238552	0.057699
ENSG00000149968.12	MMP3	21.6382	-5.46432	1.7999	-3.0359	0.00239821	0.0579317
ENSG00000186777.11	ZNF732	14.96	6.85269	2.25923	3.0332	0.00241972	0.0583766
ENSG00000262160.1	AC020978.5	170.016	4.65453	1.53505	3.03217	0.00242806	0.0583877
ENSG00000173511.9	VEGFB	2020.4	-1.88545	0.621896	-3.03178	0.00243115	0.0583877
ENSG00000054179.12	ENTPD2	197.636	5.25176	1.73227	3.03172	0.00243162	0.0583877
ENSG00000177370.5	TIMM22	552.404	-1.45382	0.479555	-3.03161	0.00243256	0.0583877
ENSG00000221866.9	PLXNA4	159.883	-4.64705	1.53333	-3.03069	0.00243998	0.0584913
ENSG00000072958.8	AP1M1	2419.02	-1.54525	0.509939	-3.03027	0.00244339	0.0584986
ENSG00000198467.14	TPM2	8495.75	-3.41783	1.12891	-3.02756	0.00246535	0.0589497
ENSG00000121858.11	TNFSF10	1189.96	5.35894	1.77085	3.0262	0.0024765	0.0591413
ENSG00000175164.15	ABO	12.2607	6.42731	2.12543	3.02401	0.00249452	0.059476
ENSG00000280693.2	SH3PXD2A-AS1	20.981	5.86756	1.94051	3.02373	0.00249682	0.059476
ENSG00000175745.13	NR2F1	536.588	-3.27301	1.08282	-3.02266	0.00250563	0.0596107
ENSG00000165376.10	CLDN2	6.73561	-5.74258	1.90076	-3.0212	0.00251777	0.0597566
ENSG00000092068.20	SLC7A8	270.721	4.72486	1.56392	3.02116	0.0025181	0.0597566
ENSG00000272894.5	AC004982.2	33.2663	3.04621	1.00975	3.01678	0.00255473	0.0605163
ENSG00000177303.10	CASKIN2	724.04	1.435	0.475705	3.01657	0.00255653	0.0605163
ENSG00000158352.15	SHROOM4	19.6988	4.2285	1.40226	3.0155	0.00256557	0.060588
ENSG00000179820.16	MYADM	4585.9	-2.03101	0.673642	-3.01497	0.00257004	0.060588
ENSG00000161835.11	GRASP	23.0168	3.83613	1.27244	3.01478	0.00257167	0.060588
ENSG00000133107.14	TRPC4	88.7602	-5.13403	1.70315	-3.01443	0.00257465	0.060588
ENSG00000104765.16	BNIP3L	5951.02	-2.1953	0.728291	-3.01431	0.00257562	0.060588
ENSG00000282057.1	AC092807.3	71.0182	-4.47959	1.48716	-3.01217	0.00259386	0.0609412
ENSG00000163435.16	ELF3	7335.19	5.24631	1.74294	3.01004	0.00261212	0.0612937
ENSG00000132329.11	RAMP1	863.664	-4.22231	1.40294	-3.00961	0.00261584	0.0613048
ENSG00000167419.10	LPO	48.0472	8.34833	2.7755	3.00786	0.00263094	0.0615823
ENSG00000197320.5	AC060834.1	8.14356	6.25345	2.08017	3.00621	0.00264522	0.0618399
ENSG00000253982.1	AC100810.1	157.339	-1.98302	0.660651	-3.00161	0.00268556	0.0627052
ENSG00000155975.10	VPS37A	1158.63	-1.77106	0.590231	-3.00063	0.0026942	0.0628293
ENSG00000246898.1	LINC00920	61.0091	2.4049	0.80169	2.99978	0.00270173	0.062918
ENSG00000168237.18	GLYCTK	98.5922	-1.92177	0.640709	-2.99945	0.00270468	0.062918
ENSG00000179889.18	PDXDC1	4103.77	1.55268	0.518118	2.99676	0.00272863	0.0633203
ENSG00000274265.4	AC245297.3	48.0023	-2.7034	0.90211	-2.99676	0.00272869	0.0633203
ENSG00000163528.13	CHCHD4	554.067	-1.3003	0.434052	-2.99572	0.00273797	0.0633762
ENSG00000234456.7	MAGI2-AS3	386.125	-4.99371	1.667	-2.99563	0.00273877	0.0633762
ENSG00000185290.4	NUPR2	12.1521	7.24039	2.4172	2.99536	0.00274118	0.0633762
ENSG00000187957.8	DNER	574.775	-3.37452	1.12673	-2.99497	0.00274469	0.0633798
ENSG00000110400.11	NECTIN1	4096	2.9942	1.00136	2.99014	0.00278853	0.0643134
ENSG00000230699.2	AL645608.2	16.4246	3.01111	1.00814	2.98678	0.0028193	0.0649438
ENSG00000145545.12	SRD5A1	1898.56	1.96006	0.656395	2.9861	0.00282563	0.0650102
ENSG00000143578.16	CREB3L4	307.798	1.77218	0.593568	2.98564	0.00282986	0.0650281
ENSG00000160223.17	ICOSLG	822.891	3.90688	1.30905	2.98452	0.00284023	0.0651872
ENSG00000131737.5	KRT34	43.8308	-4.95063	1.65931	-2.98355	0.00284921	0.0653138
ENSG00000223573.7	TINCR	426.193	3.36325	1.12806	2.98145	0.00286885	0.0656651
ENSG00000280010.1	AP001350.2	9.70389	-2.09437	0.702615	-2.98082	0.00287478	0.0656651
ENSG00000113205.5	PCDHB3	119.513	5.39866	1.81115	2.9808	0.00287498	0.0656651
ENSG00000185332.8	TMEM105	22.699	4.17297	1.40026	2.98013	0.00288123	0.0657283
ENSG00000267681.1	AC135721.1	8.25042	2.27532	0.764223	2.9773	0.00290802	0.0662594
ENSG00000133401.16	PDZD2	475.434	2.90942	0.977441	2.97657	0.0029149	0.0663359
ENSG00000271601.4	LIX1L	1290.03	-2.02227	0.679625	-2.97556	0.0029245	0.0663926
ENSG00000105497.8	ZNF175	314.651	-2.89249	0.972177	-2.97527	0.00292729	0.0663926
ENSG00000088832.17	FKBP1A	8612.54	-1.25191	0.42078	-2.9752	0.00292795	0.0663926
ENSG00000271133.5	AC004130.1	43.2805	2.67606	0.900732	2.97099	0.00296846	0.0672305
ENSG00000197646.7	PDCD1LG2	149.894	-3.74473	1.26095	-2.96977	0.0029802	0.0674154
ENSG00000269421.1	AC011503.3	1.87259	4.75962	1.60294	2.9693	0.00298482	NA
ENSG00000132517.15	SLC52A1	59.0405	5.48411	1.84729	2.96873	0.00299035	0.0674965
ENSG00000166482.11	MFAP4	29.624	-6.23972	2.10186	-2.96867	0.00299094	0.0674965
ENSG00000179674.3	ARL14	8.52099	5.18405	1.74663	2.96803	0.00299714	0.0675557
ENSG00000158315.11	RHBDL2	375.49	3.29275	1.10967	2.96731	0.00300421	0.0676021
ENSG00000134398.15	ERN2	28.6795	8.53339	2.87602	2.96709	0.00300637	0.0676021
ENSG00000125148.7	MT2A	10514	-2.38174	0.802938	-2.96629	0.00301419	0.0676973
ENSG00000176383.9	B3GNT4	62.7015	2.04142	0.688446	2.96526	0.00302427	0.0677711
ENSG00000138074.15	SLC5A6	1434.88	1.71638	0.578837	2.96522	0.00302466	0.0677711
ENSG00000267422.1	AC016582.2	16.7799	4.13925	1.39714	2.96267	0.00304987	0.0682549
ENSG00000205488.9	CALML3-AS1	12.8374	4.71166	1.59099	2.96147	0.00306179	0.0684332
ENSG00000154319.16	FAM167A	374.7	-3.70351	1.25072	-2.96109	0.00306549	0.0684332
ENSG00000109501.13	WFS1	1495.61	-1.42342	0.480761	-2.96077	0.00306872	0.0684332
ENSG00000186340.15	THBS2	594.451	-6.34589	2.14401	-2.95983	0.00307813	0.0685619
ENSG00000184056.14	VPS33B	149.894	-1.2008	0.405812	-2.959	0.00308637	0.0686644
ENSG00000148335.14	NTMT1	990.835	-1.5488	0.523972	-2.95587	0.00311785	0.0692629
ENSG00000169169.14	CPT1C	265.287	-3.58402	1.21262	-2.9556	0.00312061	0.0692629
ENSG00000071127.17	WDR1	10892.7	-1.383	0.468006	-2.9551	0.00312571	0.0692771
ENSG00000139278.10	GLIPR1	2067.18	-3.74895	1.26899	-2.95429	0.00313387	0.0692771
ENSG00000164054.15	SHISA5	4279.49	-1.60082	0.541898	-2.95409	0.00313592	0.0692771
ENSG00000148734.7	NPFFR1	5.58784	6.24219	2.11307	2.95409	0.00313594	0.0692771
ENSG00000177694.16	NAALADL2	247.781	3.74802	1.26893	2.95369	0.00313998	0.0692851
ENSG00000143556.9	S100A7	26.2524	6.46984	2.19142	2.95235	0.00315366	0.0695057
ENSG00000106089.12	STX1A	601.95	-2.00368	0.679528	-2.94864	0.00319174	0.0702629
ENSG00000120889.13	TNFRSF10B	4021.21	-2.1831	0.740562	-2.9479	0.00319944	0.070272
ENSG00000177700.6	POLR2L	2189.26	-1.59338	0.540516	-2.94788	0.0031996	0.070272
ENSG00000136930.13	PSMB7	4355.06	-1.44132	0.489308	-2.94563	0.00322303	0.0707042
ENSG00000262823.1	AC127521.1	6.35727	5.4519	1.85201	2.94378	0.00324227	0.0710111
ENSG00000164111.15	ANXA5	14344.7	-1.72885	0.587388	-2.94328	0.00324756	0.0710111
ENSG00000160563.14	MED27	608.067	-0.829872	0.281962	-2.94321	0.00324831	0.0710111
ENSG00000260280.5	SLX1B-SULT1A4	105.495	1.30423	0.443526	2.9406	0.00327579	0.071529
ENSG00000258711.2	AL358334.2	19.3296	4.95211	1.68433	2.94012	0.0032809	0.0715578
ENSG00000105248.16	YJU2	330.101	-1.79459	0.610526	-2.93942	0.00328829	0.0716361
ENSG00000108813.11	DLX4	143.47	3.81671	1.29898	2.93823	0.00330087	0.0718235
ENSG00000164733.21	CTSB	34809.4	-2.62606	0.89387	-2.93785	0.00330492	0.0718235
ENSG00000158525.15	CPA5	14.7794	5.03714	1.71485	2.93737	0.00331006	0.0718235
ENSG00000285212.1	AL009178.3	5.30208	5.41295	1.84291	2.93718	0.00331212	0.0718235
ENSG00000112530.11	PACRG	4.22907	-5.53392	1.88458	-2.93642	0.0033202	0.071916
ENSG00000186994.11	KANK3	62.0666	4.08008	1.39112	2.93295	0.00335759	0.0726424
ENSG00000141519.15	CCDC40	130.519	2.17013	0.740022	2.93251	0.0033623	0.0726612
ENSG00000184486.9	POU3F2	22.1796	-4.03104	1.37649	-2.9285	0.00340605	0.0735224
ENSG00000119125.16	GDA	451.167	7.26782	2.48222	2.92796	0.00341199	0.0735664
ENSG00000267270.5	PARD6G-AS1	16.4866	-2.38419	0.814614	-2.92678	0.00342492	0.0736943
ENSG00000156453.13	PCDH1	1914.24	3.43997	1.17537	2.92671	0.00342573	0.0736943
ENSG00000269713.7	NBPF9	1812.94	-1.34549	0.459849	-2.92594	0.00343415	0.0737912
ENSG00000056736.10	IL17RB	95.6444	4.35882	1.49018	2.92503	0.00344429	0.0739248
ENSG00000134765.9	DSC1	4.45905	5.4312	1.85705	2.92463	0.00344865	0.0739342
ENSG00000167460.16	TPM4	28057.9	-1.65475	0.566102	-2.92306	0.00346607	0.0739943
ENSG00000049540.17	ELN	29.4349	5.46274	1.86888	2.923	0.00346678	0.0739943
ENSG00000166546.14	BEAN1	52.8077	3.09667	1.05951	2.92274	0.00346971	0.0739943
ENSG00000092931.11	MFSD11	480.089	1.40518	0.480789	2.92266	0.00347056	0.0739943
ENSG00000248243.1	LINC02014	3.41069	5.43188	1.85857	2.92261	0.00347106	0.0739943
ENSG00000155906.18	RMND1	411.234	-1.31373	0.449809	-2.92064	0.00349317	0.0743817
ENSG00000108469.15	RECQL5	686.326	1.16372	0.398504	2.92022	0.00349785	0.0743974
ENSG00000134590.13	RTL8C	2365.01	-1.80972	0.620573	-2.91622	0.00354306	0.0752624
ENSG00000182154.8	MRPL41	1168.43	-1.99506	0.684198	-2.91591	0.0035465	0.0752624
ENSG00000115758.13	ODC1	3762.58	-1.80197	0.618228	-2.91473	0.00355997	0.0754634
ENSG00000067560.11	RHOA	12096.5	-1.2822	0.439958	-2.91438	0.003564	0.0754641
ENSG00000104695.13	PPP2CB	2671.22	-1.59881	0.549099	-2.9117	0.00359463	0.0760271
ENSG00000248544.2	AC008676.1	7.81991	-6.84445	2.35312	-2.90867	0.00362973	0.0766836
ENSG00000101470.10	TNNC2	2.63538	3.84252	1.32138	2.90796	0.00363789	NA
ENSG00000100302.7	RASD2	187.774	2.971	1.02174	2.90778	0.00364001	0.0768148
ENSG00000215218.4	UBE2QL1	26.2965	-6.01418	2.06913	-2.90662	0.00365354	0.0770142
ENSG00000273723.1	AL139089.1	20.3274	-1.64573	0.566414	-2.90551	0.0036665	0.0772011
ENSG00000161638.11	ITGA5	13271.6	-3.25108	1.1191	-2.90508	0.00367156	0.0772214
ENSG00000229656.6	ITGB1-DT	33.2897	-3.09555	1.06583	-2.90434	0.00368024	0.0773179
ENSG00000150048.10	CLEC1A	11.9444	5.23222	1.80207	2.90345	0.00369079	0.0774532
ENSG00000158158.12	CNNM4	840.492	1.61254	0.555639	2.90214	0.00370627	0.0776916
ENSG00000087253.13	LPCAT2	868.469	1.54351	0.532182	2.90035	0.0037275	0.0779651
ENSG00000163832.16	ELP6	490.759	-1.26185	0.435068	-2.90034	0.00372758	0.0779651
ENSG00000126953.7	TIMM8A	320.707	-1.32996	0.458619	-2.89992	0.00373253	0.0779822
ENSG00000176714.9	CCDC121	61.6632	1.47799	0.509777	2.8993	0.00374	0.0780021
ENSG00000135999.12	EPC2	636.463	1.12995	0.389785	2.8989	0.00374473	0.0780021
ENSG00000259362.2	AC046168.1	22.5086	7.95324	2.74363	2.8988	0.00374589	0.0780021
ENSG00000109339.22	MAPK10	78.3702	3.00168	1.03571	2.89819	0.00375319	0.078068
ENSG00000248890.1	HHIP-AS1	61.9896	-3.84946	1.32845	-2.8977	0.00375908	0.0781044
ENSG00000154133.14	ROBO4	345.343	-5.42474	1.87239	-2.89723	0.00376479	0.078137
ENSG00000146233.8	CYP39A1	105.125	2.6539	0.91638	2.89607	0.00377868	0.078339
ENSG00000145220.14	LYAR	763.749	-1.46213	0.504939	-2.89566	0.00378361	0.0783551
ENSG00000105519.16	CAPS	244.793	1.93805	0.669414	2.89515	0.00378982	0.0783978
ENSG00000171148.13	TADA3	3015.39	-1.16284	0.401705	-2.89475	0.00379456	0.0784098
ENSG00000075275.16	CELSR1	1913.03	2.17224	0.750572	2.89411	0.00380238	0.0784855
ENSG00000129422.14	MTUS1	732.735	3.4051	1.17673	2.8937	0.00380727	0.0785006
ENSG00000186086.18	NBPF6	17.4742	7.95583	2.75039	2.89262	0.00382043	0.0786859
ENSG00000117115.13	PADI2	1163	5.36031	1.85429	2.89076	0.00384308	0.0790661
ENSG00000164294.14	GPX8	1889.04	-1.21457	0.420222	-2.89029	0.00384885	0.0790985
ENSG00000260528.4	FAM157C	110.653	3.47857	1.2039	2.88941	0.00385962	0.0792335
ENSG00000274718.1	AL136964.1	7.08357	-5.90106	2.04347	-2.88776	0.00388	0.0795654
ENSG00000078142.13	PIK3C3	843.742	-1.11159	0.385094	-2.88655	0.00389494	0.0797158
ENSG00000277586.2	NEFL	295.248	-8.46264	2.93188	-2.88642	0.00389647	0.0797158
ENSG00000107223.13	EDF1	4743.75	-1.19668	0.414631	-2.88614	0.00390001	0.0797158
ENSG00000092295.12	TGM1	91.9889	3.28125	1.13713	2.88556	0.0039072	0.0797762
ENSG00000172986.12	GXYLT2	257.167	-2.52734	0.876064	-2.88488	0.00391559	0.079812
ENSG00000244627.5	TPTEP2	72.1106	1.21642	0.421715	2.88446	0.00392083	0.079812
ENSG00000034510.6	TMSB10	47985.1	-1.7885	0.620059	-2.8844	0.00392164	0.079812
ENSG00000272949.1	AC093668.2	27.6497	6.62816	2.29866	2.88348	0.00393302	0.0799573
ENSG00000260328.1	AC104024.2	16.5825	3.81777	1.32479	2.88179	0.00395426	0.0802758
ENSG00000163536.12	SERPINI1	75.4273	-2.68282	0.931031	-2.88155	0.0039572	0.0802758
ENSG00000234912.12	SNHG20	224.601	1.48019	0.51376	2.88108	0.0039631	0.0803092
ENSG00000144635.9	DYNC1LI1	1433.38	-1.12893	0.392059	-2.87949	0.00398317	0.0806293
ENSG00000124479.10	NDP	60.6231	-7.04461	2.45305	-2.87177	0.00408179	0.0825131
ENSG00000233384.2	AC096537.1	9.45871	-4.12315	1.43589	-2.8715	0.00408526	0.0825131
ENSG00000099953.10	MMP11	158.056	-1.95335	0.68033	-2.87119	0.00408936	0.0825131
ENSG00000235706.7	DICER1-AS1	99.7266	1.6574	0.577467	2.87011	0.00410329	0.0827058
ENSG00000159871.15	LYPD5	122.799	4.47361	1.55896	2.86961	0.00410976	0.0827479
ENSG00000050327.15	ARHGEF5	784.66	4.32092	1.506	2.86915	0.00411579	0.082781
ENSG00000160408.14	ST6GALNAC6	1045.49	-1.41884	0.494604	-2.86864	0.00412242	0.0828259
ENSG00000178665.16	ZNF713	225.405	3.04731	1.06246	2.86817	0.00412851	0.0828602
ENSG00000104626.14	ERI1	1010.71	-1.48223	0.516858	-2.86776	0.0041339	0.0828769
ENSG00000131378.14	RFTN1	1365.4	-3.70396	1.29173	-2.86744	0.00413814	0.0828769
ENSG00000188229.6	TUBB4B	10731.4	-1.17173	0.408712	-2.86689	0.00414527	0.0829317
ENSG00000158055.15	GRHL3	134.408	4.94845	1.7265	2.86617	0.00415472	0.0830329
ENSG00000254682.1	AP002387.2	131.205	-2.74955	0.959558	-2.86543	0.00416441	0.0831383
ENSG00000033867.16	SLC4A7	2335.06	-1.9739	0.689128	-2.86434	0.00417875	0.0833364
ENSG00000250305.9	TRMT9B	26.5901	-8.57126	2.99382	-2.86299	0.00419667	0.0836054
ENSG00000162614.18	NEXN	590.959	-3.71758	1.29867	-2.8626	0.00420184	0.0836201
ENSG00000188818.12	ZDHHC11	143.662	2.55884	0.89433	2.86118	0.00422061	0.0839051
ENSG00000079999.14	KEAP1	2255.39	1.07022	0.374458	2.85804	0.00426262	0.0846511
ENSG00000166822.13	TMEM170A	723.185	1.46039	0.5114	2.85568	0.00429451	0.0851947
ENSG00000090097.21	PCBP4	1266.74	-1.76826	0.619283	-2.85533	0.00429915	0.0851973
ENSG00000243422.2	RPL23AP49	3.88747	-4.24638	1.48756	-2.85459	0.00430929	0.0853086
ENSG00000275897.1	AC021491.4	2.2705	3.82804	1.34113	2.85435	0.00431248	NA
ENSG00000271605.6	MILR1	98.715	-3.55229	1.24742	-2.84772	0.00440339	0.0870801
ENSG00000123545.6	NDUFAF4	430.317	-1.61673	0.568118	-2.84576	0.0044305	0.0874912
ENSG00000079385.22	CEACAM1	161.441	5.02348	1.76555	2.84529	0.00443716	0.0874912
ENSG00000231768.1	LINC01354	10.646	7.45573	2.62044	2.84522	0.00443809	0.0874912
ENSG00000196659.9	TTC30B	181.975	1.95975	0.689	2.84434	0.00445029	0.08764
ENSG00000159674.12	SPON2	2730.59	-4.68543	1.64823	-2.84271	0.00447317	0.0879988
ENSG00000255690.2	TRIL	215.329	6.3791	2.24524	2.84117	0.00449478	0.0882463
ENSG00000166987.15	MBD6	1308.78	0.705229	0.248219	2.84115	0.00449511	0.0882463
ENSG00000159403.17	C1R	5009.59	-3.33873	1.17548	-2.84031	0.00450701	0.0883879
ENSG00000162676.12	GFI1	94.7413	4.13514	1.45621	2.83966	0.00451617	0.0884756
ENSG00000168014.16	C2CD3	712.133	0.821164	0.289277	2.83868	0.00453003	0.0885993
ENSG00000214944.9	ARHGEF28	1610.89	-2.03445	0.716721	-2.83855	0.00453187	0.0885993
ENSG00000147457.14	CHMP7	1190.45	-1.3329	0.470107	-2.8353	0.00457825	0.0893674
ENSG00000259705.1	AC084757.3	9.01177	-4.0058	1.41291	-2.83513	0.00458064	0.0893674
ENSG00000184363.10	PKP3	1500.72	2.08993	0.737246	2.83478	0.0045858	0.0893757
ENSG00000137757.11	CASP5	3.41004	5.83179	2.05753	2.83437	0.00459168	0.0893981
ENSG00000105371.10	ICAM4	25.4736	-4.87857	1.72157	-2.8338	0.00459979	0.0894161
ENSG00000151461.20	UPF2	1371.64	0.798819	0.281905	2.83364	0.00460209	0.0894161
ENSG00000282221.1	AC119427.1	4.78976	5.94769	2.09925	2.83324	0.00460781	0.0894352
ENSG00000286133.1	AC093817.2	7.52045	6.35925	2.24509	2.83251	0.00461837	0.0894692
ENSG00000014257.16	ACPP	57.5192	4.63246	1.63548	2.83247	0.00461905	0.0894692
ENSG00000151665.12	PIGF	402.142	0.914713	0.323017	2.83178	0.00462896	0.0895237
ENSG00000198203.10	SULT1C2	99.0737	-9.6477	3.40714	-2.83162	0.00463135	0.0895237
ENSG00000174136.12	RGMB	2083.81	-1.79645	0.634535	-2.83113	0.00463844	0.0895403
ENSG00000005339.14	CREBBP	2619.84	1.19675	0.42275	2.83088	0.00464199	0.0895403
ENSG00000233221.6	AC133785.1	18.9261	3.87589	1.36934	2.83047	0.00464792	0.0895403
ENSG00000204128.6	C2orf72	178.155	4.6647	1.64816	2.83025	0.0046512	0.0895403
ENSG00000179097.5	HTR1F	9.59567	-5.53571	1.95636	-2.8296	0.00466061	0.089543
ENSG00000057019.16	DCBLD2	8769.64	-1.95679	0.691557	-2.82954	0.00466148	0.089543
ENSG00000196187.12	TMEM63A	1586.96	1.38576	0.489812	2.82917	0.00466694	0.089543
ENSG00000277639.2	AC007906.2	25.2773	3.14825	1.11288	2.82892	0.00467051	0.089543
ENSG00000196872.12	KIAA1211L	162.718	3.61824	1.27924	2.82842	0.00467779	0.089543
ENSG00000285280.1	AL390957.1	11.2789	3.88296	1.3729	2.82828	0.00467981	0.089543
ENSG00000264364.3	DYNLL2	2304.62	0.939525	0.332536	2.82533	0.00472313	0.0902803
ENSG00000250506.7	CDK3	131.049	1.49144	0.528066	2.82433	0.00473789	0.0904708
ENSG00000225431.1	LINC01671	8.52105	6.93687	2.45669	2.82367	0.00474776	0.0905032
ENSG00000260007.3	AC107871.1	101.33	1.61015	0.570254	2.82357	0.00474919	0.0905032
ENSG00000116731.22	PRDM2	1201.67	0.89889	0.318426	2.82291	0.00475897	0.090598
ENSG00000185345.21	PRKN	6.81718	-5.26401	1.86508	-2.82241	0.00476649	0.0906498
ENSG00000085552.17	IGSF9	388.343	3.96911	1.4066	2.82178	0.0047758	0.0907333
ENSG00000233493.3	TMEM238	216.007	3.13417	1.11093	2.82121	0.00478435	0.0907333
ENSG00000181264.8	TMEM136	247.504	-1.05045	0.372349	-2.82114	0.00478531	0.0907333
ENSG00000198225.5	FKBP1C	28.6858	-2.16486	0.767536	-2.82053	0.00479439	0.0907859
ENSG00000173041.12	ZNF680	224.732	1.21912	0.432265	2.82031	0.00479771	0.0907859
ENSG00000176095.12	IP6K1	1191.6	-0.786694	0.279028	-2.81941	0.00481124	0.0908699
ENSG00000219200.11	RNASEK	3711.09	-1.98294	0.703328	-2.81937	0.00481178	0.0908699
ENSG00000100060.17	MFNG	26.7608	2.61765	0.92903	2.81762	0.00483814	0.0912764
ENSG00000198576.4	ARC	69.6426	-3.56991	1.26718	-2.81721	0.00484425	0.0913002
ENSG00000130707.17	ASS1	6609.9	2.67544	0.950305	2.81535	0.00487238	0.091656
ENSG00000166828.3	SCNN1G	49.4295	6.21265	2.20678	2.81526	0.00487382	0.091656
ENSG00000272356.1	AL080317.3	10.8126	-2.04039	0.724829	-2.815	0.0048777	0.091656
ENSG00000102984.15	ZNF821	162.347	0.908828	0.322944	2.8142	0.00488989	0.0917936
ENSG00000117266.15	CDK18	331.655	2.83481	1.00771	2.81313	0.00490619	0.0920081
ENSG00000123560.14	PLP1	3.36948	-5.07483	1.80429	-2.81264	0.00491361	0.0920558
ENSG00000167925.16	GHDC	507.81	-1.59981	0.568891	-2.81215	0.00492113	0.0921053
ENSG00000111696.12	NT5DC3	410.688	-1.48839	0.529478	-2.81104	0.00493811	0.0923314
ENSG00000163697.17	APBB2	1534.26	-1.72198	0.613093	-2.80868	0.00497449	0.0929195
ENSG00000154342.6	WNT3A	175.067	6.70196	2.38672	2.80802	0.00498472	0.0930185
ENSG00000131037.15	EPS8L1	696.908	1.7757	0.632852	2.80586	0.00501821	0.093551
ENSG00000174788.10	PCP2	6.84559	2.77506	0.989355	2.80492	0.00503297	0.0937334
ENSG00000047936.10	ROS1	171.265	5.82658	2.07839	2.80341	0.00505654	0.0940795
ENSG00000196482.17	ESRRG	32.6352	4.57073	1.63083	2.8027	0.00506772	0.0941946
ENSG00000141968.8	VAV1	106.761	5.79356	2.0707	2.79787	0.00514406	0.0954888
ENSG00000143786.8	CNIH3	157.205	-3.02536	1.08139	-2.79766	0.00514747	0.0954888
ENSG00000100201.21	DDX17	12366.2	1.03859	0.371296	2.79721	0.00515459	0.095527
ENSG00000104055.15	TGM5	73.374	5.39828	1.93042	2.79643	0.00516703	0.0956636
ENSG00000168907.13	PLA2G4F	24.9587	6.65952	2.38205	2.79572	0.0051785	0.095782
ENSG00000272159.1	AC087623.3	3.76867	-3.31886	1.18833	-2.79288	0.00522415	0.0965218
ENSG00000163395.16	IGFN1	1181.57	-6.05784	2.16968	-2.79205	0.00523759	0.0965218
ENSG00000253552.7	HOXA-AS2	211.34	3.34926	1.1996	2.79198	0.00523871	0.0965218
ENSG00000220008.3	LINGO3	6.12025	5.05012	1.80881	2.79196	0.00523897	0.0965218
ENSG00000135503.13	ACVR1B	569.744	1.14681	0.410995	2.79033	0.00526539	0.0968411
ENSG00000167397.15	VKORC1	2386.83	-1.58008	0.566285	-2.79026	0.00526656	0.0968411
ENSG00000027075.15	PRKCH	325.949	2.21896	0.795662	2.78882	0.00529002	0.0971777
ENSG00000253540.5	FAM86HP	11.1936	2.24154	0.803897	2.78834	0.00529788	0.0972275
ENSG00000065308.5	TRAM2	5189.21	-2.3109	0.828895	-2.78793	0.0053046	0.0972561
ENSG00000140403.12	DNAJA4	283.243	3.68948	1.32389	2.78685	0.00532229	0.0974399
ENSG00000137752.24	CASP1	442.967	2.32804	0.835415	2.78669	0.00532495	0.0974399
ENSG00000136819.15	C9orf78	1270.95	-0.958979	0.344205	-2.78607	0.00533516	0.0974896
ENSG00000168273.8	SMIM4	230.579	-1.54286	0.553812	-2.7859	0.005338	0.0974896
ENSG00000167553.15	TUBA1C	12388	-0.801021	0.287624	-2.78496	0.00535341	0.0976764
ENSG00000168785.8	TSPAN5	1385.9	-2.51149	0.902381	-2.78318	0.00538284	0.0981185
ENSG00000172867.4	KRT2	1.95599	4.30881	1.54835	2.78284	0.00538853	NA
ENSG00000178445.9	GLDC	192.513	-4.32064	1.55402	-2.7803	0.00543088	0.0988986
ENSG00000175505.11	CLCF1	384.93	-1.71385	0.616527	-2.77985	0.00543833	0.0989107
ENSG00000166250.12	CLMP	2407.05	-3.98843	1.43488	-2.77963	0.00544203	0.0989107
ENSG00000285886.1	AC211476.6	9.2389	-1.68725	0.607315	-2.77822	0.00546581	0.0992276
ENSG00000260257.2	AL035071.1	92.9331	-2.15156	0.77451	-2.77797	0.00546999	0.0992276
ENSG00000134453.16	RBM17	2572.45	0.894351	0.322147	2.77622	0.00549947	0.0996667
ENSG00000261305.2	AC005586.2	5.37926	5.28003	1.90211	2.77588	0.00550529	0.0996764
ENSG00000272808.4	AC015712.6	312.128	2.26429	0.815854	2.77536	0.00551399	0.0997382
ENSG00000179403.12	VWA1	1102.17	2.22055	0.800219	2.77493	0.00552136	0.0997758
ENSG00000197653.15	DNAH10	133.406	4.4599	1.60837	2.77292	0.00555553	0.100297
ENSG00000205581.11	HMGN1	9399.19	0.580764	0.209506	2.77206	0.00557021	0.100466
ENSG00000232316.1	LINC02518	4.09439	4.11513	1.48546	2.77027	0.00560096	0.100924
ENSG00000136689.18	IL1RN	74.1665	4.49792	1.62399	2.76968	0.00561118	0.101012
ENSG00000269001.2	AC092070.2	164.279	1.87527	0.677771	2.76682	0.00566058	0.101804
ENSG00000064989.13	CALCRL	24.504	3.42854	1.23942	2.76625	0.00567042	0.101882
ENSG00000255737.2	AGAP2-AS1	354.462	-1.33054	0.481042	-2.76595	0.00567573	0.101882
ENSG00000114395.10	CYB561D2	280.273	-1.97719	0.715019	-2.76523	0.00568828	0.102011
ENSG00000073150.13	PANX2	389.165	2.52356	0.913122	2.76367	0.0057156	0.102403
ENSG00000100554.12	ATP6V1D	1803.36	-1.27661	0.462352	-2.76113	0.0057602	0.103051
ENSG00000142583.17	SLC2A5	59.515	-3.70253	1.34102	-2.76099	0.00576272	0.103051
ENSG00000134762.17	DSC3	1551.84	4.07859	1.47739	2.76068	0.00576817	0.103051
ENSG00000151835.16	SACS	1707	-3.27188	1.18551	-2.75989	0.00578216	0.103204
ENSG00000239775.1	AC017116.1	9.24394	5.33108	1.93219	2.75908	0.00579637	0.103359
ENSG00000074181.9	NOTCH3	12696.4	2.8649	1.03922	2.75679	0.00583716	0.103989
ENSG00000069764.9	PLA2G10	23.5961	6.00548	2.17922	2.75579	0.00585501	0.104208
ENSG00000119522.16	DENND1A	763.071	-0.952435	0.34566	-2.75541	0.00586181	0.104231
ENSG00000286094.1	AC026740.3	19.9707	4.03856	1.46611	2.75461	0.00587625	0.104389
ENSG00000186891.14	TNFRSF18	45.8369	5.86985	2.1338	2.75089	0.00594341	0.105483
ENSG00000133247.14	KMT5C	383.337	1.05321	0.383337	2.74749	0.00600535	0.106482
ENSG00000163637.13	PRICKLE2	611.419	-1.93213	0.703365	-2.74697	0.0060148	0.106544
ENSG00000140465.14	CYP1A1	68.5159	2.80103	1.01979	2.74668	0.00602012	0.106544
ENSG00000108375.12	RNF43	180.595	4.02081	1.46475	2.74506	0.00605004	0.106973
ENSG00000164695.5	CHMP4C	296.442	2.92085	1.06481	2.74308	0.00608657	0.107518
ENSG00000182117.5	NOP10	1929.4	-1.15124	0.419945	-2.7414	0.00611785	0.107969
ENSG00000142632.17	ARHGEF19	804.737	1.85052	0.675273	2.7404	0.00613649	0.108197
ENSG00000105289.15	TJP3	696.804	4.52617	1.65224	2.73941	0.00615503	0.108423
ENSG00000132467.4	UTP3	791.268	-0.675105	0.246613	-2.7375	0.00619075	0.10895
ENSG00000106686.16	SPATA6L	47.9599	4.09297	1.49573	2.73644	0.00621082	0.109202
ENSG00000164692.17	COL1A2	23967.4	-7.60376	2.78217	-2.73303	0.00627538	0.110138
ENSG00000115596.4	WNT6	477.125	6.01154	2.1996	2.73302	0.00627573	0.110138
ENSG00000047849.21	MAP4	9283.58	-1.27649	0.467378	-2.73116	0.00631113	0.110656
ENSG00000184451.5	CCR10	29.4646	-2.51207	0.92004	-2.7304	0.00632584	0.110709
ENSG00000280032.1	AP002800.1	13.3177	6.75782	2.4753	2.73011	0.00633141	0.110709
ENSG00000132915.11	PDE6A	18.3414	5.05953	1.85344	2.7298	0.00633725	0.110709
ENSG00000072163.19	LIMS2	374.094	-3.70997	1.35907	-2.72978	0.00633764	0.110709
ENSG00000133083.14	DCLK1	263.239	-2.64079	0.96776	-2.72877	0.00635716	0.110947
ENSG00000115392.11	FANCL	528.208	1.11709	0.409486	2.72804	0.00637109	0.111088
ENSG00000153071.15	DAB2	2369.66	-2.37395	0.870729	-2.72639	0.00640313	0.111543
ENSG00000213316.9	LTC4S	5.38629	4.43407	1.62742	2.7246	0.00643803	0.112048
ENSG00000223551.1	TMSB4XP4	20.086	-1.40528	0.515941	-2.72373	0.00645492	0.112238
ENSG00000250722.6	SELENOP	147.883	3.80956	1.3996	2.7219	0.00649078	0.112744
ENSG00000143028.9	SYPL2	38.0771	-3.34222	1.22802	-2.72164	0.00649596	0.112744
ENSG00000269609.5	RPARP-AS1	201.018	1.39145	0.511974	2.7178	0.00657166	0.113936
ENSG00000184916.9	JAG2	1251.66	3.47645	1.27926	2.71755	0.00657669	0.113936
ENSG00000251161.3	AC020661.1	8.25732	3.29195	1.21151	2.71723	0.0065831	0.113942
ENSG00000132199.20	ENOSF1	873.43	1.36362	0.502032	2.71621	0.00660338	0.114145
ENSG00000256612.7	CYP2B7P	17.5949	6.83376	2.51608	2.71603	0.00660693	0.114145
ENSG00000113657.13	DPYSL3	2923.57	-5.22616	1.9246	-2.71545	0.00661849	0.11424
ENSG00000114853.14	ZBTB47	470.448	-1.99787	0.735934	-2.71474	0.00663277	0.114382
ENSG00000215374.5	FAM66B	8.96552	-6.5539	2.41535	-2.71344	0.00665887	0.114727
ENSG00000130518.17	IQCN	54.5262	2.81671	1.03819	2.7131	0.00666578	0.114741
ENSG00000180376.16	CCDC66	279.926	-0.760219	0.28027	-2.71245	0.00667875	0.11486
ENSG00000170381.14	SEMA3E	118.243	3.46665	1.27851	2.71146	0.00669867	0.115098
ENSG00000166669.13	ATF7IP2	121.686	4.09378	1.51094	2.70942	0.00674018	0.115495
ENSG00000105173.14	CCNE1	809.662	2.30917	0.852308	2.70932	0.00674212	0.115495
ENSG00000261572.1	AC097639.1	14.6993	2.83713	1.04736	2.70884	0.00675189	0.115495
ENSG00000166226.13	CCT2	5108.39	-0.843831	0.311515	-2.7088	0.00675278	0.115495
ENSG00000177469.13	CAVIN1	10731.4	-1.81485	0.670014	-2.70867	0.00675537	0.115495
ENSG00000186160.5	CYP4Z1	46.6539	9.24291	3.41331	2.7079	0.00677104	0.115495
ENSG00000059588.10	TARBP1	1192.68	1.15311	0.425844	2.70783	0.00677254	0.115495
ENSG00000166024.13	R3HCC1L	491.333	0.724646	0.267624	2.70771	0.00677499	0.115495
ENSG00000262904.1	TMPOP2	6.05614	3.05905	1.12979	2.70761	0.00677689	0.115495
ENSG00000213853.10	EMP2	2337.17	1.97499	0.729583	2.70701	0.0067893	0.115602
ENSG00000168152.13	THAP9	125.485	0.954176	0.352549	2.7065	0.00679956	0.115672
ENSG00000105538.10	RASIP1	73.0427	3.07255	1.13538	2.70619	0.00680591	0.115676
ENSG00000120896.13	SORBS3	2522.45	-1.75756	0.64969	-2.70522	0.00682585	0.115807
ENSG00000151690.15	MFSD6	919.326	2.31797	0.856851	2.70522	0.0068259	0.115807
ENSG00000105404.11	RABAC1	1639.61	-1.55528	0.575158	-2.7041	0.00684904	0.116095
ENSG00000268531.3	AC060814.3	12.3496	5.33489	1.97368	2.70302	0.00687129	0.116368
ENSG00000197813.5	AC011450.1	13.963	2.51544	0.931149	2.70144	0.00690397	0.116816
ENSG00000160963.14	COL26A1	79.6972	5.29702	1.96239	2.69927	0.00694918	0.117413
ENSG00000149571.12	KIRREL3	46.1971	-6.45521	2.39157	-2.69915	0.00695166	0.117413
ENSG00000226887.8	ERVMER34-1	73.1503	3.88256	1.43943	2.69728	0.00699076	0.117967
ENSG00000137875.4	BCL2L10	12.692	3.49172	1.29527	2.69576	0.00702286	0.118403
ENSG00000149257.14	SERPINH1	11216.1	-2.03462	0.75484	-2.69543	0.00702984	0.118415
ENSG00000134779.15	TPGS2	2579.49	-1.29352	0.480134	-2.69408	0.00705822	0.118687
ENSG00000109534.17	GAR1	800.326	-0.949939	0.352631	-2.69386	0.00706298	0.118687
ENSG00000266338.6	NBPF15	1465.26	-1.45075	0.53856	-2.69375	0.00706539	0.118687
ENSG00000132326.12	PER2	349.522	1.3992	0.519478	2.69347	0.00707117	0.118687
ENSG00000144677.15	CTDSPL	1057.99	0.821702	0.305133	2.69293	0.00708279	0.118777
ENSG00000166704.11	ZNF606	390.057	1.76801	0.656768	2.69198	0.00710295	0.118819
ENSG00000125449.7	ARMC7	303.743	0.858314	0.318864	2.69179	0.00710699	0.118819
ENSG00000163110.15	PDLIM5	4447.27	-1.93805	0.720048	-2.69156	0.00711188	0.118819
ENSG00000105137.13	SYDE1	2557.87	-2.0447	0.759702	-2.69146	0.0071141	0.118819
ENSG00000123636.18	BAZ2B	664.209	1.43873	0.53458	2.69133	0.00711682	0.118819
ENSG00000164062.13	APEH	1979.18	-0.996781	0.370482	-2.6905	0.00713452	0.118986
ENSG00000244716.3	BX679664.3	90.7817	-1.71146	0.63618	-2.69021	0.00714075	0.118986
ENSG00000115514.12	TXNDC9	833.289	-0.625197	0.232418	-2.68998	0.00714572	0.118986
ENSG00000240280.7	TCAM1P	47.3867	4.48357	1.66756	2.68871	0.00717289	0.119333
ENSG00000121440.15	PDZRN3	198.69	-4.86	1.80879	-2.68688	0.00721238	0.119884
ENSG00000270069.1	MIR222HG	267.877	-2.09684	0.780639	-2.68606	0.00723004	0.120072
ENSG00000143195.13	ILDR2	86.7527	-5.38055	2.0034	-2.68571	0.00723767	0.120093
ENSG00000128886.12	ELL3	104.399	2.39925	0.893628	2.68484	0.00725651	0.120186
ENSG00000224652.1	LINC00885	13.1216	4.28112	1.59468	2.68463	0.00726092	0.120186
ENSG00000280120.1	AC073857.1	58.8218	-1.57538	0.586827	-2.68457	0.00726237	0.120186
ENSG00000197557.7	TTC30A	284.751	1.79613	0.669142	2.68422	0.00726991	0.120205
ENSG00000257681.1	AC025265.1	8.88138	-2.43218	0.906348	-2.68349	0.00728581	0.120363
ENSG00000248698.6	LINC01085	30.4602	-5.32609	1.98533	-2.68272	0.00730264	0.120535
ENSG00000160229.12	ZNF66	13.6545	3.94655	1.47141	2.68215	0.00731504	0.120543
ENSG00000120278.16	PLEKHG1	175.937	5.21536	1.9445	2.68211	0.0073159	0.120543
ENSG00000206337.10	HCP5	542.716	2.87501	1.07256	2.6805	0.00735114	0.121018
ENSG00000152684.11	PELO	1231.59	-1.36262	0.508528	-2.67954	0.00737244	0.121263
ENSG00000126785.13	RHOJ	91.0336	-7.30908	2.72892	-2.67837	0.00739804	0.12154
ENSG00000137265.15	IRF4	9.08214	5.97334	2.2304	2.67815	0.0074031	0.12154
ENSG00000240036.4	AC104563.1	5.7416	-4.26236	1.59182	-2.67766	0.00741379	0.12154
ENSG00000271474.1	AC106881.1	16.8065	5.17922	1.93427	2.67761	0.00741505	0.12154
ENSG00000154645.14	CHODL	99.9804	3.4935	1.30488	2.67727	0.00742258	0.121558
ENSG00000234869.1	AL021392.1	17.6173	3.88457	1.45212	2.6751	0.00747066	0.122239
ENSG00000108854.16	SMURF2	2685.35	-1.88408	0.704402	-2.67473	0.007479	0.12226
ENSG00000123496.8	IL13RA2	300.511	-5.65069	2.11283	-2.67446	0.00748491	0.12226
ENSG00000246777.1	AC044802.1	8.70338	3.23213	1.20893	2.67354	0.00750549	0.122467
ENSG00000198125.13	MB	686.531	4.48444	1.67748	2.67332	0.00751054	0.122467
ENSG00000100796.17	PPP4R3A	2357.57	0.825122	0.308825	2.67181	0.00754437	0.122912
ENSG00000172382.10	PRSS27	159.748	2.48451	0.930228	2.67086	0.0075657	0.123153
ENSG00000118985.16	ELL2	4079.04	-1.6107	0.603306	-2.66978	0.00759005	0.123443
ENSG00000182326.15	C1S	2908.51	-3.86925	1.45021	-2.66807	0.00762885	0.123967
ENSG00000241553.12	ARPC4	4263.53	-1.45081	0.543894	-2.66744	0.00764307	0.124091
ENSG00000166908.18	PIP4K2C	1203.85	1.1468	0.430009	2.66692	0.00765493	0.124114
ENSG00000167601.12	AXL	7691.05	-4.68442	1.75666	-2.66666	0.00766084	0.124114
ENSG00000164185.6	ZNF474	4.62362	-3.11639	1.16871	-2.66652	0.00766418	0.124114
ENSG00000035664.11	DAPK2	451.944	2.96418	1.1118	2.66612	0.00767332	0.124155
ENSG00000114383.10	TUSC2	507.374	-1.25148	0.469768	-2.66404	0.00772091	0.124721
ENSG00000204311.13	PJVK	47.6238	1.88952	0.709276	2.66401	0.00772154	0.124721
ENSG00000104892.17	KLC3	204.652	2.59537	0.974406	2.66354	0.00773224	0.124787
ENSG00000168350.8	DEGS2	31.7472	2.75532	1.03467	2.66299	0.00774487	0.12487
ENSG00000143365.18	RORC	237.649	6.2797	2.35836	2.66275	0.00775059	0.12487
ENSG00000144451.19	SPAG16	408.968	0.956973	0.359607	2.66116	0.00778718	0.125337
ENSG00000170412.17	GPRC5C	903.266	3.82363	1.43696	2.66092	0.00779285	0.125337
ENSG00000283000.1	LINC02635	8.01528	6.54414	2.45984	2.66039	0.00780503	0.125359
ENSG00000109445.11	ZNF330	961.972	-1.13172	0.425412	-2.66028	0.00780755	0.125359
ENSG00000160746.12	ANO10	1175.75	-1.70337	0.640424	-2.65976	0.00781966	0.125447
ENSG00000135049.15	AGTPBP1	854.084	-1.3544	0.509295	-2.65936	0.00782881	0.125469
ENSG00000165752.17	STK32C	493.369	-1.30499	0.490757	-2.65913	0.00783431	0.125469
ENSG00000137673.9	MMP7	281.615	5.78261	2.17488	2.65882	0.00784157	0.125478
ENSG00000225889.7	AC012368.1	18.8395	3.07531	1.15718	2.65759	0.00787005	0.125827
ENSG00000243896.4	OR2A7	21.1766	4.79158	1.80323	2.65722	0.00787883	0.125853
ENSG00000187566.5	NHLRC1	98.8401	2.01624	0.758853	2.65696	0.00788498	0.125853
ENSG00000179271.3	GADD45GIP1	2321.57	-0.938884	0.353603	-2.65519	0.00792626	0.126405
ENSG00000083937.9	CHMP2B	1418.41	-0.761413	0.286821	-2.65467	0.00793872	0.126446
ENSG00000237161.4	AC068446.1	39.9126	4.1548	1.56518	2.65452	0.00794222	0.126446
ENSG00000198791.12	CNOT7	2460.72	-1.28973	0.486032	-2.65358	0.00796422	0.126518
ENSG00000261335.1	AC005837.1	10.9803	3.6612	1.37978	2.65346	0.00796703	0.126518
ENSG00000230084.5	AC006059.1	5.23587	-3.41954	1.28893	-2.65301	0.00797774	0.126518
ENSG00000162444.12	RBP7	149.662	6.07038	2.28822	2.65288	0.00798079	0.126518
ENSG00000178537.10	SLC25A20	230.913	-1.14725	0.432539	-2.65237	0.00799288	0.126518
ENSG00000006747.15	SCIN	129.739	4.64073	1.74975	2.65222	0.00799653	0.126518
ENSG00000279662.1	AC131649.2	13.4761	5.14295	1.93916	2.65215	0.00799815	0.126518
ENSG00000152234.16	ATP5F1A	8987.53	-1.14969	0.433509	-2.65205	0.0080004	0.126518
ENSG00000122335.16	SERAC1	347.555	-0.868671	0.327633	-2.65136	0.0080169	0.126672
ENSG00000123977.10	DAW1	10.9301	-3.99	1.50531	-2.65062	0.00803437	0.126842
ENSG00000274750.2	HIST1H3E	86.8903	4.30504	1.62499	2.64928	0.00806644	0.127163
ENSG00000161533.12	ACOX1	1173.84	1.17178	0.442315	2.6492	0.00806816	0.127163
ENSG00000154124.4	OTULIN	1728.43	0.780401	0.294672	2.64837	0.00808815	0.127371
ENSG00000126062.4	TMEM115	913.121	-1.26708	0.478569	-2.64765	0.00810529	0.127535
ENSG00000157827.20	FMNL2	1948.47	-0.941571	0.355668	-2.64733	0.00811292	0.127549
ENSG00000254612.2	AP001000.1	49.3472	-2.1645	0.818231	-2.64534	0.00816096	0.128197
ENSG00000240401.8	AC012358.3	4.34346	2.26043	0.854608	2.64499	0.00816942	0.128223
ENSG00000284837.1	AC007846.1	10.8177	6.01416	2.27586	2.64258	0.00822764	0.12903
ENSG00000100399.16	CHADL	12.9579	3.03598	1.14903	2.64221	0.00823664	0.129063
ENSG00000235655.3	H3F3AP4	472.41	1.09646	0.415075	2.64159	0.00825174	0.129187
ENSG00000228532.4	AC005000.1	4.20046	3.75787	1.42272	2.64133	0.00825819	0.129187
ENSG00000131941.8	RHPN2	2192.79	2.27394	0.861109	2.64071	0.00827316	0.129314
ENSG00000237187.8	NR2F1-AS1	236.581	-2.54936	0.965772	-2.63971	0.00829769	0.12959
ENSG00000185215.9	TNFAIP2	7637.68	2.67672	1.01433	2.63891	0.00831723	0.129787
ENSG00000229980.4	TOB1-AS1	14.5365	1.63278	0.619078	2.63744	0.00835356	0.130247
ENSG00000154328.16	NEIL2	395.009	-1.94903	0.739077	-2.63711	0.00836148	0.130262
ENSG00000273437.1	AC108673.3	1.7681	-5.07954	1.92694	-2.63607	0.00838728	NA
ENSG00000101928.13	MOSPD1	1418.02	-2.25582	0.855833	-2.63582	0.00839346	0.130589
ENSG00000204666.3	AC010624.1	10.3966	5.09745	1.934	2.6357	0.00839629	0.130589
ENSG00000102996.5	MMP15	906.596	2.63914	1.00149	2.63523	0.0084081	0.130665
ENSG00000281131.1	SCHLAP1	11.6195	6.90851	2.6228	2.63402	0.00843804	0.130956
ENSG00000261239.6	ANKRD26P1	4.10601	-4.97293	1.88804	-2.63391	0.00844071	0.130956
ENSG00000267858.5	MZF1-AS1	59.7973	1.64834	0.62594	2.63338	0.00845399	0.131054
ENSG00000256894.1	AC022509.3	6.69047	2.71356	1.03061	2.63295	0.00846464	0.131112
ENSG00000080709.15	KCNN2	5.7763	-4.01604	1.52588	-2.63196	0.00848946	0.131388
ENSG00000272482.1	AC254633.1	12.3042	3.34359	1.27112	2.63042	0.00852794	0.131876
ENSG00000134755.16	DSC2	1375.35	3.49712	1.32976	2.62988	0.00854149	0.131977
ENSG00000173213.9	TUBB8P12	3.04181	4.2842	1.62932	2.62944	0.00855265	NA
ENSG00000244055.1	AC007566.1	5.85516	2.78102	1.05767	2.62938	0.008554	0.132062
ENSG00000168255.20	POLR2J3	628.276	1.37862	0.524389	2.629	0.00856368	0.132103
ENSG00000172845.15	SP3	2907.37	0.936747	0.356352	2.62871	0.0085709	0.132107
ENSG00000172270.19	BSG	16136.5	-1.23376	0.469713	-2.62663	0.00862339	0.132807
ENSG00000258967.1	HMGN1P3	3.17272	-4.49331	1.711	-2.62613	0.0086363	NA
ENSG00000188916.9	INSYN2	26.0075	-3.77786	1.43869	-2.62591	0.00864183	0.132955
ENSG00000165689.17	ENTR1	1317.63	-0.892286	0.339828	-2.6257	0.00864709	0.132955
ENSG00000131462.8	TUBG1	2188.6	-1.06847	0.406981	-2.62535	0.00865596	0.132983
ENSG00000129911.9	KLF16	1293.09	-0.969245	0.369399	-2.62384	0.00869436	0.133245
ENSG00000144847.12	IGSF11	13.1235	3.16089	1.20474	2.62371	0.00869769	0.133245
ENSG00000129654.8	FOXJ1	92.8306	6.74508	2.57084	2.62369	0.00869828	0.133245
ENSG00000198853.12	RUSC2	1593.65	-1.42607	0.543561	-2.62357	0.00870124	0.133245
ENSG00000058085.14	LAMC2	4374.77	3.12996	1.19357	2.62234	0.00873289	0.133561
ENSG00000071189.21	SNX13	1520.73	0.754859	0.287871	2.62221	0.00873604	0.133561
ENSG00000168004.9	HRASLS5	1.74123	4.92856	1.87969	2.62201	0.00874138	NA
ENSG00000150687.12	PRSS23	4753.62	-1.96832	0.750849	-2.62146	0.00875545	0.133697
ENSG00000152683.14	SLC30A6	912.577	0.959523	0.366046	2.62132	0.0087591	0.133697
ENSG00000100304.13	TTLL12	1914.9	0.817004	0.311893	2.6195	0.00880585	0.134302
ENSG00000146955.10	RAB19	4.83579	6.16635	2.35502	2.61838	0.00883472	0.134633
ENSG00000253746.1	AC091182.2	23.0032	-4.51327	1.7245	-2.61714	0.00886687	0.135014
ENSG00000134709.11	HOOK1	616.624	4.78309	1.8278	2.61686	0.00887434	0.135019
ENSG00000178031.17	ADAMTSL1	724.9	-5.90385	2.25658	-2.61629	0.00888915	0.135071
ENSG00000262714.1	AC007342.5	19.1717	8.10998	3.10013	2.61601	0.00889634	0.135071
ENSG00000103145.10	HCFC1R1	1545.73	-1.59848	0.611064	-2.6159	0.00889927	0.135071
ENSG00000134864.10	GGACT	107.334	-2.69702	1.03116	-2.61553	0.00890904	0.135111
ENSG00000176171.11	BNIP3	7977.3	-2.0729	0.792821	-2.61459	0.00893347	0.135373
ENSG00000100393.13	EP300	2547.94	1.01599	0.388628	2.6143	0.00894104	0.135379
ENSG00000100292.17	HMOX1	1516.71	-2.56423	0.981145	-2.6135	0.0089619	0.135586
ENSG00000258704.6	SRP54-AS1	13.0145	-1.71382	0.656126	-2.61202	0.00900082	0.136065
ENSG00000160948.14	VPS28	2600	-0.896383	0.34335	-2.6107	0.00903579	0.136485
ENSG00000286010.1	AC108925.1	13.5395	3.34453	1.28179	2.60927	0.00907351	0.136916
ENSG00000264772.6	AC016876.2	325.992	-1.73684	0.665693	-2.60907	0.00907887	0.136916
ENSG00000133116.8	KL	6.08308	4.3185	1.65537	2.60879	0.00908636	0.13692
ENSG00000244363.3	RPL7P23	5.60479	-2.45969	0.943119	-2.60804	0.00910622	0.137061
ENSG00000169718.17	DUS1L	1740.51	1.14775	0.440108	2.60789	0.0091103	0.137061
ENSG00000175806.15	MSRA	328.191	-2.50972	0.962686	-2.607	0.00913399	0.13719
ENSG00000232112.3	TMA7	2701.79	-1.30537	0.500814	-2.6065	0.00914718	0.13719
ENSG00000087250.8	MT3	15.7907	-6.05153	2.32182	-2.60637	0.0091507	0.13719
ENSG00000174514.13	MFSD4A	42.2443	3.30498	1.26819	2.60606	0.00915897	0.13719
ENSG00000256966.6	AL513165.2	7.45031	4.2105	1.61586	2.60573	0.00916784	0.13719
ENSG00000265681.7	RPL17	13390.7	-1.59289	0.611322	-2.60564	0.00917023	0.13719
ENSG00000151090.18	THRB	286.597	2.23395	0.857354	2.60563	0.0091706	0.13719
ENSG00000058729.11	RIOK2	714.404	-1.15738	0.444254	-2.60522	0.00918161	0.13719
ENSG00000102144.15	PGK1	31003.2	-1.02536	0.393596	-2.60512	0.00918433	0.13719
ENSG00000172590.18	MRPL52	943.711	-1.24755	0.479199	-2.60341	0.00923027	0.137768
ENSG00000197265.9	GTF2E2	1051.2	-1.68074	0.645811	-2.60252	0.00925422	0.138016
ENSG00000105835.12	NAMPT	15478.1	-1.86207	0.715783	-2.60145	0.00928306	0.138337
ENSG00000168952.15	STXBP6	36.8372	-5.24697	2.01731	-2.60097	0.00929606	0.138421
ENSG00000163815.6	CLEC3B	10.2222	-5.63641	2.1681	-2.5997	0.00933063	0.138736
ENSG00000187730.9	GABRD	19.4973	5.06737	1.94925	2.59965	0.00933189	0.138736
ENSG00000184305.15	CCSER1	41.0814	4.12473	1.58709	2.59892	0.0093517	0.138777
ENSG00000186265.10	BTLA	1.55803	-4.36869	1.68107	-2.59876	0.00935619	NA
ENSG00000136237.18	RAPGEF5	292.403	2.9473	1.13426	2.59844	0.00936492	0.138777
ENSG00000236279.7	CLEC2L	14.8237	7.86443	3.02664	2.5984	0.00936585	0.138777
ENSG00000284505.1	LYNX1-SLURP2	11.8708	4.20096	1.61678	2.59835	0.00936718	0.138777
ENSG00000206341.7	HLA-H	110.649	1.81804	0.699731	2.5982	0.00937145	0.138777
ENSG00000183011.13	NAA38	970.86	-1.52099	0.585468	-2.59791	0.00937925	0.138784
ENSG00000169019.11	COMMD8	510.4	-1.16162	0.447185	-2.59762	0.00938715	0.138792
ENSG00000120162.10	MOB3B	206.55	4.5711	1.75992	2.59734	0.00939496	0.138798
ENSG00000160111.13	CPAMD8	290.69	3.80085	1.46377	2.59662	0.00941465	0.138919
ENSG00000247596.9	TWF2	1948.58	-1.5913	0.612967	-2.59606	0.00942985	0.138919
ENSG00000084623.11	EIF3I	5475.72	-0.912458	0.351479	-2.59606	0.00943005	0.138919
ENSG00000064655.19	EYA2	329.493	4.69964	1.81036	2.59596	0.00943261	0.138919
ENSG00000148516.21	ZEB1	1069.81	-4.09117	1.57615	-2.59567	0.00944057	0.138928
ENSG00000166446.15	CDYL2	150.231	-5.05653	1.94829	-2.59536	0.00944909	0.138945
ENSG00000189433.6	GJB4	28.1135	7.88946	3.04095	2.59441	0.00947534	0.139116
ENSG00000077157.22	PPP1R12B	651.355	1.34232	0.517392	2.59441	0.00947546	0.139116
ENSG00000187527.10	ATP13A5	42.1453	9.6459	3.71865	2.59392	0.00948879	0.139203
ENSG00000112294.12	ALDH5A1	378.745	1.90592	0.73496	2.59323	0.00950786	0.139252
ENSG00000240230.6	COX19	695.424	0.913156	0.352154	2.59306	0.00951269	0.139252
ENSG00000272398.6	CD24	10976	3.2303	1.24578	2.593	0.00951426	0.139252
ENSG00000141252.20	VPS53	972.513	-1.14486	0.441604	-2.5925	0.0095282	0.139348
ENSG00000278385.1	AC121338.2	7.79122	2.91803	1.12661	2.5901	0.0095947	0.140212
ENSG00000143314.12	MRPL24	1106.33	-0.829347	0.320303	-2.58926	0.00961835	0.140449
ENSG00000077150.19	NFKB2	2499.83	-0.900153	0.347719	-2.58873	0.00963296	0.140553
ENSG00000242861.1	AL591895.1	15.0774	2.30861	0.892005	2.58812	0.00965023	0.140697
ENSG00000136933.16	RABEPK	476.199	-1.3088	0.505912	-2.58701	0.00968138	0.141042
ENSG00000114166.8	KAT2B	514.432	-1.5914	0.615428	-2.58585	0.00971401	0.141383
ENSG00000073350.13	LLGL2	1146.39	3.52383	1.36285	2.58564	0.00971979	0.141383
ENSG00000108509.21	CAMTA2	1594.61	-1.25456	0.485773	-2.58261	0.00980563	0.142522
ENSG00000156413.13	FUT6	8.76019	5.94561	2.30287	2.58183	0.00982782	0.142593
ENSG00000145781.9	COMMD10	394.701	-1.19385	0.462435	-2.58166	0.00983261	0.142593
ENSG00000167005.14	NUDT21	3808.4	1.001	0.387738	2.58164	0.0098332	0.142593
ENSG00000162620.16	LRRIQ3	46.0778	-1.03264	0.400055	-2.58125	0.00984445	0.142646
ENSG00000184313.20	MROH7	4.33307	3.9973	1.54886	2.58079	0.00985733	0.142722
ENSG00000228791.7	THRB-AS1	3.78565	3.27869	1.27057	2.58048	0.00986627	0.142722
ENSG00000137142.5	IGFBPL1	135.832	-2.38759	0.925344	-2.58022	0.00987369	0.142722
ENSG00000205089.7	CCNI2	11.4091	3.5393	1.37182	2.58	0.00987992	0.142722
ENSG00000155158.20	TTC39B	742.714	1.98825	0.770872	2.57923	0.00990212	0.142884
ENSG00000137575.12	SDCBP	7941.44	-1.63867	0.635369	-2.57908	0.00990629	0.142884
ENSG00000108828.16	VAT1	8382.8	-1.26963	0.492491	-2.57797	0.00993813	0.143206
ENSG00000157216.15	SSBP3	1382.6	1.91786	0.744116	2.57736	0.00995574	0.143206
ENSG00000229021.2	AL450992.1	5.48782	3.81731	1.48115	2.57726	0.00995866	0.143206
ENSG00000138795.10	LEF1	114.181	-4.87694	1.89231	-2.57725	0.00995902	0.143206
ENSG00000044446.11	PHKA2	756.987	1.32445	0.51401	2.57671	0.00997466	0.143322
ENSG00000249158.6	PCDHA11	30.5141	5.64578	2.19163	2.57607	0.00999317	0.143337
ENSG00000173457.11	PPP1R14B	6009.92	-0.991259	0.384839	-2.57578	0.0100014	0.143337
ENSG00000171916.16	LGALS9C	31.0349	5.32127	2.06609	2.57553	0.0100088	0.143337
ENSG00000042753.11	AP2S1	3422.71	-1.52365	0.591596	-2.57548	0.01001	0.143337
ENSG00000119929.13	CUTC	364.967	-1.1448	0.444521	-2.57536	0.0100137	0.143337
ENSG00000122707.12	RECK	306.142	-1.99903	0.776335	-2.57496	0.0100251	0.143392
ENSG00000125820.5	NKX2-2	10.1135	6.55883	2.54752	2.5746	0.0100357	0.143423
ENSG00000240429.1	LRRFIP1P1	81.4168	1.951	0.757963	2.574	0.010053	0.143423
ENSG00000185133.14	INPP5J	158.58	2.78088	1.08047	2.57377	0.0100596	0.143423
ENSG00000115590.14	IL1R2	14.7706	2.97464	1.15582	2.57361	0.0100644	0.143423
ENSG00000234498.3	RPL13AP20	28.8855	-3.04489	1.1832	-2.57343	0.0100697	0.143423
ENSG00000272936.1	AC096586.1	5.19189	-3.13833	1.21957	-2.57332	0.0100729	0.143423
ENSG00000166821.9	PEX11A	215.326	1.46318	0.569332	2.56999	0.0101702	0.1447
ENSG00000182853.12	VMO1	11.5368	3.19374	1.24344	2.56847	0.0102148	0.145224
ENSG00000262228.2	AC087392.3	5.02391	-2.785	1.08513	-2.56652	0.0102724	0.145785
ENSG00000170860.4	LSM3	1519.33	-1.53312	0.597372	-2.56644	0.0102748	0.145785
ENSG00000096006.11	CRISP3	8.03732	6.84883	2.66874	2.56631	0.0102786	0.145785
ENSG00000134480.15	CCNH	739.403	-1.27627	0.497358	-2.56609	0.0102852	0.145785
ENSG00000103642.12	LACTB	909.089	-1.44952	0.565121	-2.56497	0.0103184	0.146146
ENSG00000106483.12	SFRP4	13.3542	-5.42632	2.11636	-2.56398	0.0103479	0.146454
ENSG00000164976.9	MYORG	426.497	1.53592	0.599209	2.56325	0.0103698	0.14652
ENSG00000233836.7	AC139769.1	99.9531	2.90831	1.13469	2.56309	0.0103744	0.14652
ENSG00000126216.15	TUBGCP3	1259.94	1.18389	0.461908	2.56305	0.0103758	0.14652
ENSG00000204323.5	SMIM5	9.0954	5.83822	2.27959	2.56108	0.0104347	0.147241
ENSG00000242372.8	EIF6	3870.31	-1.16686	0.455658	-2.56082	0.0104425	0.147241
ENSG00000164124.10	TMEM144	184.635	1.48585	0.580413	2.55999	0.0104676	0.147485
ENSG00000131398.13	KCNC3	183.93	3.52005	1.37564	2.55885	0.0105019	0.147857
ENSG00000113558.18	SKP1	5419.82	-0.95025	0.37156	-2.55746	0.0105439	0.148338
ENSG00000115297.11	TLX2	18.1947	-3.57419	1.39778	-2.55705	0.0105563	0.148399
ENSG00000135821.18	GLUL	9611.98	2.60092	1.01725	2.5568	0.0105639	0.148399
ENSG00000279770.1	LINC00552	38.2827	5.29689	2.07248	2.55582	0.0105937	0.148705
ENSG00000229152.2	ANKRD10-IT1	114.674	1.52804	0.59803	2.55512	0.0106152	0.148786
ENSG00000101282.9	RSPO4	24.4281	6.56166	2.56805	2.55512	0.0106152	0.148786
ENSG00000134759.14	ELP2	1388.2	-0.995665	0.389848	-2.55398	0.0106499	0.149162
ENSG00000179364.13	PACS2	1552.38	0.891724	0.349321	2.55273	0.0106881	0.149586
ENSG00000035403.17	VCL	7759.66	-1.02691	0.402561	-2.55095	0.0107431	0.150172
ENSG00000182890.4	GLUD2	25.8152	-2.39957	0.940693	-2.55086	0.0107459	0.150172
ENSG00000168301.13	KCTD6	187.821	-1.08164	0.424108	-2.55038	0.0107605	0.150265
ENSG00000130940.15	CASZ1	761.972	2.68527	1.05327	2.54946	0.010789	0.150391
ENSG00000285933.1	AP003498.2	3.67454	5.68331	2.22927	2.5494	0.0107909	0.150391
ENSG00000279619.1	AC020907.5	6.75575	5.0425	1.97798	2.54932	0.0107934	0.150391
ENSG00000164258.12	NDUFS4	1183.34	-1.30097	0.510648	-2.54769	0.010844	0.150857
ENSG00000137434.11	C6orf52	42.5373	-4.09684	1.60817	-2.54752	0.0108492	0.150857
ENSG00000267277.1	AC024575.1	9.8579	1.84825	0.725526	2.54747	0.0108509	0.150857
ENSG00000273045.6	C2orf15	58.8286	3.5266	1.38474	2.54675	0.010873	0.151053
ENSG00000015171.19	ZMYND11	2486.77	1.17931	0.46335	2.54519	0.0109219	0.151529
ENSG00000157617.17	C2CD2	974.338	1.03712	0.407489	2.54514	0.0109233	0.151529
ENSG00000162913.9	OBSCN-AS1	62.7757	2.75494	1.08293	2.54398	0.0109598	0.151923
ENSG00000132109.10	TRIM21	394.617	-1.43419	0.563891	-2.54338	0.0109787	0.152074
ENSG00000269275.1	AC020922.3	1.94566	4.81176	1.89215	2.54301	0.0109903	NA
ENSG00000163719.19	MTMR14	999.592	-0.909627	0.357841	-2.54199	0.0110225	0.152568
ENSG00000143590.14	EFNA3	428.211	1.76616	0.694986	2.5413	0.0110442	0.152732
ENSG00000127084.19	FGD3	108.395	3.98674	1.5692	2.54062	0.0110656	0.152732
ENSG00000228817.4	BACH1-IT2	5.03836	-3.22905	1.271	-2.54055	0.0110678	0.152732
ENSG00000154493.18	C10orf90	16.7067	-3.98758	1.56964	-2.54044	0.0110713	0.152732
ENSG00000101974.14	ATP11C	1202.17	-0.963918	0.379446	-2.54033	0.0110748	0.152732
ENSG00000285467.1	AL136419.1	7.83955	-3.82729	1.50709	-2.53952	0.0111003	0.152972
ENSG00000205336.11	ADGRG1	3803.29	2.71325	1.06914	2.53778	0.0111558	0.153625
ENSG00000187186.14	AL162231.1	57.1253	-2.09459	0.825679	-2.53681	0.0111868	0.153939
ENSG00000134215.16	VAV3	605.665	3.7089	1.46253	2.53595	0.0112143	0.154144
ENSG00000138798.12	EGF	170.925	2.57674	1.01618	2.53572	0.0112215	0.154144
ENSG00000260996.1	BX255925.1	6.61016	5.59969	2.20845	2.53558	0.0112262	0.154144
ENSG00000184574.10	LPAR5	51.8946	3.39415	1.33908	2.53469	0.0112546	0.154391
ENSG00000179409.11	GEMIN4	887.93	-1.01847	0.401872	-2.5343	0.0112671	0.154391
ENSG00000072182.12	ASIC4	14.7412	4.53987	1.79155	2.53405	0.0112754	0.154391
ENSG00000173269.14	MMRN2	99.2155	2.97869	1.17549	2.534	0.0112769	0.154391
ENSG00000090316.16	MAEA	1620.31	-1.15213	0.454753	-2.53353	0.011292	0.154467
ENSG00000161551.14	ZNF577	161.732	1.27423	0.50299	2.53331	0.0112992	0.154467
ENSG00000104814.13	MAP4K1	26.4338	2.72827	1.07706	2.53306	0.011307	0.154467
ENSG00000051382.8	PIK3CB	1941.49	1.51613	0.598651	2.53258	0.0113226	0.154568
ENSG00000266053.2	NDUFV2-AS1	17.8371	1.58142	0.624646	2.53171	0.0113509	0.154842
ENSG00000226085.3	UQCRFS1P1	77.3166	1.50732	0.595457	2.53136	0.0113621	0.154873
ENSG00000115163.15	CENPA	1184.36	1.08106	0.427136	2.53094	0.0113757	0.154873
ENSG00000239218.2	RPS20P22	5.23997	-2.62724	1.03808	-2.53088	0.0113778	0.154873
ENSG00000139318.8	DUSP6	5176.8	-3.6115	1.42718	-2.53052	0.0113894	0.154919
ENSG00000158517.13	NCF1	4.89265	5.05019	1.99634	2.52973	0.011415	0.155156
ENSG00000159399.9	HK2	6935.28	-1.46861	0.580609	-2.52943	0.0114247	0.155176
ENSG00000267397.1	AC090229.1	3.31319	-2.94527	1.16459	-2.52903	0.011438	0.155244
ENSG00000204442.3	FAM155A	139.209	-4.14891	1.64069	-2.52877	0.0114464	0.155247
ENSG00000176909.12	MAMSTR	60.396	-2.24555	0.888271	-2.528	0.0114713	0.155473
ENSG00000163251.4	FZD5	366.156	1.69113	0.669904	2.52444	0.0115883	0.156945
ENSG00000138395.15	CDK15	62.261	-4.57507	1.81274	-2.52385	0.0116079	0.157097
ENSG00000132383.11	RPA1	2797.93	-0.737268	0.29224	-2.52282	0.0116418	0.157444
ENSG00000073737.16	DHRS9	71.9424	6.89666	2.73404	2.52252	0.0116517	0.157465
ENSG00000105357.16	MYH14	3718.06	6.14705	2.43963	2.51966	0.0117468	0.158565
ENSG00000121931.16	LRIF1	821.897	0.849008	0.336966	2.51957	0.0117499	0.158565
ENSG00000114473.14	IQCG	284.496	2.048	0.813018	2.51901	0.0117684	0.158701
ENSG00000231290.5	APCDD1L-DT	95.3907	-3.40718	1.35338	-2.51754	0.0118177	0.159252
ENSG00000129910.7	CDH15	35.6606	4.82935	1.91889	2.51675	0.0118444	0.15945
ENSG00000267228.7	AC012254.2	46.396	-3.48266	1.38387	-2.5166	0.0118493	0.15945
ENSG00000188848.16	BEND4	12.4871	-6.59017	2.61922	-2.51609	0.0118666	0.159542
ENSG00000114861.20	FOXP1	1075.97	-1.64534	0.65398	-2.51589	0.0118731	0.159542
ENSG00000253537.3	PCDHGA7	92.1224	3.39989	1.35168	2.51532	0.0118925	0.159621
ENSG00000156876.10	SASS6	484.377	0.852386	0.338891	2.51522	0.0118959	0.159621
ENSG00000125971.16	DYNLRB1	3099.29	-1.30843	0.520321	-2.51466	0.0119147	0.159698
ENSG00000127528.5	KLF2	258.53	-2.0788	0.826711	-2.51455	0.0119185	0.159698
ENSG00000139044.11	B4GALNT3	351.856	3.85169	1.5323	2.51366	0.0119484	0.159985
ENSG00000133328.4	HRASLS2	22.0492	3.15734	1.25644	2.51292	0.0119737	0.16021
ENSG00000283646.1	LINC02009	15.0789	-4.87681	1.94119	-2.51228	0.0119955	0.160218
ENSG00000143228.13	NUF2	1231.89	-0.943564	0.375589	-2.51222	0.0119973	0.160218
ENSG00000124743.6	KLHL31	39.3356	2.11864	0.843357	2.51215	0.0119998	0.160218
ENSG00000163938.17	GNL3	2266.94	-1.01108	0.402592	-2.51141	0.0120249	0.160317
ENSG00000196636.7	SDHAF3	293.337	-0.870373	0.346629	-2.51097	0.0120402	0.160317
ENSG00000108342.12	CSF3	99.3488	-5.85021	2.32988	-2.51095	0.0120408	0.160317
ENSG00000184524.6	CEND1	27.9386	-8.96266	3.56945	-2.51094	0.0120412	0.160317
ENSG00000163684.11	RPP14	580.317	-0.748101	0.297979	-2.51058	0.0120533	0.160365
ENSG00000286042.1	LCAL1	28.6804	6.02344	2.39997	2.50979	0.0120802	0.160609
ENSG00000134909.18	ARHGAP32	1555.13	1.75866	0.700894	2.50916	0.0121017	0.160783
ENSG00000182013.18	PNMA8A	244.541	-4.16099	1.65865	-2.50866	0.0121188	0.160897
ENSG00000135297.15	MTO1	784.138	-0.587066	0.234141	-2.50732	0.012165	0.161396
ENSG00000214688.6	C10orf105	12.7269	5.4009	2.15542	2.50573	0.01222	0.162012
ENSG00000197217.13	ENTPD4	1435.9	-1.44591	0.577171	-2.50517	0.0122392	0.162152
ENSG00000069812.11	HES2	632.944	4.26795	1.70412	2.50449	0.0122629	0.162352
ENSG00000124493.13	GRM4	8.74081	4.17263	1.66629	2.50414	0.0122748	0.162396
ENSG00000162398.11	LEXM	6.74874	4.80115	1.9177	2.50359	0.012294	0.162536
ENSG00000217416.4	ISCA1P1	9.91149	-5.29121	2.1142	-2.5027	0.0123248	0.162826
ENSG00000170091.11	NSG2	2.33728	-3.99497	1.59634	-2.50258	0.0123293	NA
ENSG00000139220.16	PPFIA2	7.31029	-4.09652	1.63699	-2.50247	0.0123332	0.162826
ENSG00000106526.10	ACTR3C	49.9924	4.4761	1.78891	2.50214	0.0123445	0.162861
ENSG00000257267.3	ZNF271P	572.277	-1.14827	0.459002	-2.50167	0.012361	0.162965
ENSG00000186577.14	SMIM29	847.429	-1.79423	0.717348	-2.50119	0.0123776	0.163069
ENSG00000259536.5	AC091045.1	18.2965	5.66723	2.26608	2.50089	0.012388	0.163093
ENSG00000167193.8	CRK	2316.77	-0.807555	0.32296	-2.50048	0.0124026	0.163172
ENSG00000130762.15	ARHGEF16	667.364	3.15241	1.26089	2.50015	0.0124141	0.163209
ENSG00000197191.5	CYSRT1	24.0515	2.07473	0.830203	2.49907	0.012452	0.163525
ENSG00000180233.11	ZNRF2	788.539	1.52479	0.610168	2.49897	0.0124555	0.163525
ENSG00000173267.14	SNCG	220.897	3.20744	1.2838	2.4984	0.0124756	0.163643
ENSG00000166743.9	ACSM1	6.99734	3.95228	1.58206	2.49819	0.012483	0.163643
ENSG00000183784.7	C9orf66	36.6143	6.38819	2.55754	2.49779	0.0124971	0.163643
ENSG00000102924.12	CBLN1	8.61237	5.55162	2.22267	2.49773	0.0124992	0.163643
ENSG00000013523.9	ANGEL1	438.004	1.22623	0.491011	2.49735	0.0125125	0.163704
ENSG00000279355.1	AGPAT4-IT1	12.8464	-2.327	0.931915	-2.49701	0.0125246	0.163748
ENSG00000170917.13	NUDT6	152.906	-1.62334	0.65027	-2.49641	0.0125457	0.163911
ENSG00000144824.20	PHLDB2	2493.65	-1.54474	0.618887	-2.496	0.0125603	0.163977
ENSG00000151224.13	MAT1A	5.03621	4.70533	1.88532	2.49578	0.0125681	0.163977
ENSG00000277224.2	HIST1H2BF	19.1141	3.42163	1.37153	2.49477	0.012604	0.164331
ENSG00000214063.11	TSPAN4	1656.55	-1.80739	0.724679	-2.49406	0.0126291	0.164544
ENSG00000065485.20	PDIA5	1204.45	-1.34576	0.53972	-2.49344	0.0126514	0.164721
ENSG00000226432.3	AC010342.1	11.2658	6.02336	2.41741	2.49166	0.0127148	0.165432
ENSG00000114648.12	KLHL18	511.336	-1.11208	0.446368	-2.49139	0.0127245	0.165445
ENSG00000260233.3	SSSCA1-AS1	41.5572	1.41818	0.569394	2.49069	0.0127496	0.165647
ENSG00000178462.12	TUBAL3	4.28808	3.85815	1.54941	2.49008	0.0127713	0.165647
ENSG00000110888.17	CAPRIN2	1218.13	-2.14028	0.859541	-2.49003	0.0127733	0.165647
ENSG00000242960.1	FTH1P23	3.63057	-3.80718	1.529	-2.48998	0.0127752	0.165647
ENSG00000102174.9	PHEX	105.949	1.8956	0.761373	2.48971	0.0127846	0.165656
ENSG00000140848.17	CPNE2	1201.29	1.1294	0.453703	2.48929	0.0127998	0.165738
ENSG00000087510.7	TFAP2C	1379.39	1.84909	0.743308	2.48765	0.0128589	0.166302
ENSG00000093183.14	SEC22C	1255.03	-0.814453	0.327405	-2.4876	0.0128609	0.166302
ENSG00000235459.5	RPS26P31	2.85519	-3.96679	1.59486	-2.48723	0.0128742	NA
ENSG00000277287.1	AL109976.1	23.1967	2.96832	1.19394	2.48615	0.0129133	0.166865
ENSG00000131242.18	RAB11FIP4	537.871	2.40879	0.969243	2.48522	0.012947	0.167185
ENSG00000206538.9	VGLL3	1011.4	-3.83965	1.54627	-2.48316	0.0130222	0.167882
ENSG00000162241.12	SLC25A45	93.1562	1.55667	0.626921	2.48305	0.0130264	0.167882
ENSG00000233892.1	PAIP1P1	4.15325	3.06201	1.23318	2.48301	0.0130276	0.167882
ENSG00000242242.5	NECTIN3-AS1	1.88741	-4.13259	1.6646	-2.48262	0.0130419	NA
ENSG00000270426.1	AC099343.2	4.62616	-2.5436	1.02467	-2.48237	0.0130513	0.168056
ENSG00000163331.11	DAPL1	7.16542	6.52024	2.62703	2.48199	0.0130652	0.168056
ENSG00000111729.14	CLEC4A	4.28901	-3.10508	1.25111	-2.48187	0.0130694	0.168056
ENSG00000175536.7	LIPT2	39.1484	1.80841	0.728781	2.48142	0.0130861	0.168056
ENSG00000088367.22	EPB41L1	2257.85	2.08425	0.839948	2.48141	0.0130865	0.168056
ENSG00000143322.20	ABL2	2689.86	-1.15961	0.46736	-2.48119	0.0130946	0.168056
ENSG00000151552.12	QDPR	506.446	-1.21336	0.489331	-2.47962	0.0131521	0.168679
ENSG00000173821.19	AC124319.1	4978.39	1.37994	0.556717	2.47871	0.0131857	0.168918
ENSG00000185630.18	PBX1	1046.53	1.86554	0.752648	2.47863	0.0131886	0.168918
ENSG00000280077.1	AL353763.2	115.994	-0.920402	0.371613	-2.47677	0.0132576	0.169594
ENSG00000131187.9	F12	221.94	1.52816	0.617006	2.47673	0.0132594	0.169594
ENSG00000225697.13	SLC26A6	944.981	-0.954602	0.3855	-2.47627	0.0132764	0.169697
ENSG00000114268.12	PFKFB4	1026.18	-1.13497	0.458644	-2.47461	0.0133381	0.17037
ENSG00000138835.22	RGS3	1376.91	-1.00042	0.404517	-2.47311	0.0133942	0.170971
ENSG00000259153.1	AC004816.1	43.2967	2.20845	0.893229	2.47243	0.0134198	0.171182
ENSG00000084693.16	AGBL5	1288.95	1.52228	0.61621	2.47039	0.0134965	0.172044
ENSG00000111897.7	SERINC1	5071.32	-0.867862	0.351359	-2.47002	0.0135107	0.172109
ENSG00000132849.20	PATJ	1506.7	2.38819	0.967265	2.46902	0.0135485	0.172474
ENSG00000133872.13	SARAF	3528.5	-1.3073	0.529611	-2.46841	0.0135714	0.172499
ENSG00000241935.9	HOGA1	20.1449	5.39583	2.18597	2.4684	0.013572	0.172499
ENSG00000137449.15	CPEB2	848.806	-1.86701	0.756413	-2.46824	0.0135779	0.172499
ENSG00000177030.16	DEAF1	555.791	-1.24736	0.505475	-2.4677	0.0135983	0.172641
ENSG00000165915.14	SLC39A13	1278.75	-1.01246	0.410423	-2.46688	0.0136296	0.172737
ENSG00000164949.8	GEM	1097.56	-2.8336	1.14867	-2.46686	0.0136304	0.172737
ENSG00000005238.19	FAM214B	997.382	-1.22405	0.496224	-2.46672	0.0136357	0.172737
ENSG00000149090.11	PAMR1	16.3642	4.25631	1.72562	2.46654	0.0136425	0.172737
ENSG00000274220.1	AC009163.6	19.2289	2.53657	1.02877	2.46564	0.013677	0.173058
ENSG00000050628.20	PTGER3	17.2533	-3.66518	1.48689	-2.46501	0.0137011	0.173247
ENSG00000146648.18	EGFR	23076.2	2.43552	0.988139	2.46476	0.0137106	0.173252
ENSG00000284526.1	AC015802.6	38.3317	3.19974	1.29836	2.46444	0.0137227	0.173288
ENSG00000100767.16	PAPLN	204.058	3.17637	1.28967	2.46294	0.0137804	0.1739
ENSG00000141560.15	FN3KRP	802.123	0.799997	0.324994	2.46157	0.0138329	0.174297
ENSG00000161677.11	JOSD2	396.951	-1.86638	0.758274	-2.46135	0.0138417	0.174297
ENSG00000137124.8	ALDH1B1	893.668	-1.46497	0.59543	-2.46037	0.0138795	0.174297
ENSG00000243978.8	RTL9	34.5319	-3.07884	1.25143	-2.46025	0.0138839	0.174297
ENSG00000107099.15	DOCK8	523.262	6.01927	2.44667	2.46019	0.0138864	0.174297
ENSG00000261236.8	BOP1	2524.27	-1.08293	0.440234	-2.4599	0.0138974	0.174297
ENSG00000188185.11	LINC00265	78.7783	1.76197	0.716275	2.4599	0.0138976	0.174297
ENSG00000023608.5	SNAPC1	884.019	-1.64739	0.669748	-2.45972	0.0139046	0.174297
ENSG00000258077.2	AC078923.1	23.0598	3.73933	1.52026	2.45967	0.0139066	0.174297
ENSG00000126001.16	CEP250	2067.55	-0.817181	0.332268	-2.4594	0.0139168	0.174297
ENSG00000137843.11	PAK6	149.473	2.63773	1.07252	2.45936	0.0139183	0.174297
ENSG00000260899.1	AC106886.2	24.3366	2.82589	1.14908	2.45925	0.0139227	0.174297
ENSG00000164182.11	NDUFAF2	536.702	-1.55229	0.631331	-2.45876	0.0139419	0.174421
ENSG00000134013.15	LOXL2	22331.7	-2.913	1.18589	-2.45638	0.0140344	0.175449
ENSG00000189127.8	ANKRD34B	23.4117	3.62084	1.47418	2.45617	0.0140427	0.175449
ENSG00000280069.1	AC127024.8	4.2623	-4.21812	1.71826	-2.45488	0.014093	0.175592
ENSG00000165272.16	AQP3	444.668	3.09753	1.26193	2.4546	0.014104	0.175592
ENSG00000125447.17	GGA3	1167.76	0.954286	0.388793	2.45448	0.0141087	0.175592
ENSG00000076826.9	CAMSAP3	569.686	3.68133	1.49984	2.45448	0.014109	0.175592
ENSG00000148331.12	ASB6	938.215	-0.969282	0.394916	-2.4544	0.0141119	0.175592
ENSG00000114107.9	CEP70	892.045	1.24588	0.507645	2.45424	0.0141181	0.175592
ENSG00000115602.16	IL1RL1	6.66474	-3.75311	1.52925	-2.45422	0.0141192	0.175592
ENSG00000081026.19	MAGI3	651.024	1.44269	0.587968	2.45369	0.0141398	0.175733
ENSG00000173465.7	SSSCA1	708.733	-1.41315	0.576347	-2.4519	0.0142103	0.176451
ENSG00000119471.15	HSDL2	1170.98	-1.02741	0.419054	-2.45175	0.0142164	0.176451
ENSG00000023902.14	PLEKHO1	618.978	-2.26453	0.923812	-2.45129	0.0142346	0.176491
ENSG00000138670.17	RASGEF1B	109.581	5.58403	2.27827	2.451	0.014246	0.176491
ENSG00000231752.6	EMBP1	32.5693	-1.90427	0.776948	-2.45096	0.0142476	0.176491
ENSG00000165410.14	CFL2	1777.46	-1.78709	0.729225	-2.45067	0.014259	0.176515
ENSG00000186529.16	CYP4F3	106.242	5.77032	2.35505	2.45019	0.0142781	0.176531
ENSG00000250765.6	AC138035.2	3.6563	4.42677	1.80675	2.45014	0.0142802	0.176531
ENSG00000159377.11	PSMB4	5393.3	-0.989012	0.403724	-2.44972	0.0142967	0.176531
ENSG00000267426.5	AC087289.4	11.702	3.24508	1.32477	2.44955	0.0143036	0.176531
ENSG00000231233.1	CFAP58-DT	6.345	2.66568	1.08827	2.44946	0.014307	0.176531
ENSG00000273186.1	AL359091.5	12.2037	-2.72829	1.11438	-2.44827	0.0143543	0.176999
ENSG00000160471.13	COX6B2	126.589	4.03008	1.64686	2.44713	0.0144	0.177446
ENSG00000149926.13	FAM57B	12.5195	-2.20492	0.901947	-2.44462	0.0145004	0.178566
ENSG00000118137.9	APOA1	4.88444	-3.55153	1.45339	-2.44361	0.014541	0.17895
ENSG00000231920.1	NEBL-AS1	2.87144	4.39236	1.79917	2.44132	0.0146336	NA
ENSG00000010318.21	PHF7	109.696	-0.772518	0.316439	-2.44128	0.0146351	0.179991
ENSG00000100360.15	IFT27	438.062	1.41428	0.579888	2.43888	0.0147327	0.181074
ENSG00000143256.5	PFDN2	2065.31	-0.905497	0.371323	-2.43857	0.0147455	0.181113
ENSG00000123933.17	MXD4	973.579	-1.08784	0.446223	-2.43789	0.0147734	0.181338
ENSG00000070159.14	PTPN3	861.067	1.46832	0.602442	2.43728	0.0147984	0.181526
ENSG00000184343.11	SRPK3	15.2289	3.2624	1.33876	2.43689	0.0148142	0.181601
ENSG00000153495.10	TEX29	3.47305	-4.33198	1.7779	-2.43657	0.0148271	0.181642
ENSG00000091129.20	NRCAM	46.9832	-3.33069	1.36733	-2.43591	0.0148544	0.181858
ENSG00000165730.16	STOX1	93.0561	2.4062	0.988075	2.43524	0.0148818	0.182075
ENSG00000127129.10	EDN2	395.379	5.04777	2.07325	2.43471	0.0149039	0.182159
ENSG00000136816.16	TOR1B	958.121	-1.06543	0.437618	-2.43461	0.0149079	0.182159
ENSG00000273841.5	TAF9	1368.54	-1.12196	0.460965	-2.43394	0.0149355	0.182208
ENSG00000141582.15	CBX4	1424.3	1.36939	0.562636	2.43388	0.014938	0.182208
ENSG00000232124.2	AP001057.1	21.659	3.30509	1.35799	2.43381	0.0149409	0.182208
ENSG00000089692.9	LAG3	10.7278	-2.80244	1.15168	-2.43335	0.0149598	0.182227
ENSG00000001084.12	GCLC	1776.15	2.07619	0.853239	2.4333	0.0149618	0.182227
ENSG00000109062.12	SLC9A3R1	2560.79	2.08599	0.857396	2.43294	0.014977	0.182255
ENSG00000160218.13	TRAPPC10	1297.05	1.27305	0.523291	2.43278	0.0149835	0.182255
ENSG00000134001.13	EIF2S1	3084.82	-0.701167	0.288324	-2.43187	0.0150209	0.182593
ENSG00000241635.7	UGT1A1	37.1101	5.70878	2.3478	2.43155	0.0150346	0.182641
ENSG00000136099.13	PCDH8	8.2242	5.63789	2.3194	2.43075	0.0150674	0.182886
ENSG00000077264.15	PAK3	10.9	-6.49247	2.67123	-2.43052	0.0150772	0.182886
ENSG00000268066.5	FMR1-AS1	1.28517	3.8572	1.587	2.4305	0.015078	NA
ENSG00000182040.9	USH1G	13.0623	4.76087	1.95892	2.43036	0.0150838	0.182886
ENSG00000184678.10	HIST2H2BE	450.336	2.5798	1.0617	2.42987	0.0151041	0.182898
ENSG00000277013.1	AC008556.1	14.1996	4.42894	1.8227	2.42987	0.0151042	0.182898
ENSG00000090382.6	LYZ	3.83391	-5.73969	2.36291	-2.42908	0.0151371	0.183061
ENSG00000183137.14	CEP57L1	422.02	-0.827844	0.340814	-2.42902	0.0151398	0.183061
ENSG00000134532.17	SOX5	14.6622	-3.44651	1.41899	-2.42885	0.0151467	0.183061
ENSG00000224470.8	ATXN1L	1763.31	1.21423	0.50004	2.42826	0.0151714	0.183242
ENSG00000181577.16	C6orf223	422.964	4.49822	1.85262	2.42803	0.0151811	0.183242
ENSG00000134452.19	FBH1	1924.78	0.752434	0.31009	2.4265	0.0152451	0.183782
ENSG00000244405.8	ETV5	1725.93	-2.25741	0.930316	-2.4265	0.0152453	0.183782
ENSG00000166170.9	BAG5	1480.3	0.738096	0.304412	2.42466	0.0153226	0.184595
ENSG00000235109.7	ZSCAN31	555.095	2.50934	1.03516	2.42411	0.0153458	0.184655
ENSG00000176871.8	WSB2	3059.53	-0.912047	0.376247	-2.42406	0.0153479	0.184655
ENSG00000100647.8	SUSD6	906.447	1.51699	0.625858	2.42385	0.0153569	0.184655
ENSG00000173221.14	GLRX	919.412	-1.78294	0.735952	-2.42263	0.0154085	0.185158
ENSG00000283196.2	AC006453.2	322.42	-2.31134	0.954173	-2.42235	0.0154206	0.185179
ENSG00000054654.16	SYNE2	2448.35	1.83052	0.755751	2.42213	0.0154299	0.185179
ENSG00000260704.1	LINC00543	2.86184	5.47794	2.2618	2.42194	0.015438	NA
ENSG00000161542.16	PRPSAP1	1148.9	0.796764	0.329123	2.42087	0.0154833	0.185609
ENSG00000154813.10	DPH3	953.485	-1.07833	0.445441	-2.42082	0.0154855	0.185609
ENSG00000144668.12	ITGA9	74.2556	6.13639	2.53566	2.42004	0.015519	0.185893
ENSG00000155265.11	GOLGA7B	96.8971	2.54716	1.05282	2.41936	0.0155478	0.18612
ENSG00000084734.9	GCKR	44.3243	-5.09055	2.10506	-2.41825	0.0155956	0.18655
ENSG00000213366.13	GSTM2	99.5815	-3.4786	1.43859	-2.41806	0.0156035	0.18655
ENSG00000215012.9	RTL10	892.893	0.963861	0.39869	2.41757	0.0156247	0.186685
ENSG00000125520.14	SLC2A4RG	3192.71	0.663482	0.274522	2.41686	0.0156549	0.186927
ENSG00000168439.16	STIP1	7083.58	-0.874702	0.361973	-2.41648	0.0156712	0.186935
ENSG00000133275.16	CSNK1G2	1820.15	-0.530653	0.219606	-2.41639	0.0156753	0.186935
ENSG00000048707.15	VPS13D	1721.18	0.996481	0.412522	2.41558	0.0157101	0.187194
ENSG00000261220.2	AC103706.1	26.7073	-1.46849	0.607994	-2.41531	0.0157219	0.187194
ENSG00000231728.3	TMSB15B-AS1	2.31259	-4.86445	2.01408	-2.41522	0.0157255	NA
ENSG00000223756.6	TSSC2	4.5963	-5.57084	2.30666	-2.41511	0.0157306	0.187194
ENSG00000197540.8	GZMM	3.49072	-5.07443	2.10125	-2.41495	0.0157372	0.187194
ENSG00000261186.2	LINC01238	4.13254	-3.62284	1.5004	-2.41457	0.0157537	0.187194
ENSG00000141179.13	PCTP	505.546	1.39071	0.575986	2.41449	0.0157572	0.187194
ENSG00000233397.2	AC008063.2	3.14918	-5.63144	2.3326	-2.41423	0.0157684	NA
ENSG00000133985.3	TTC9	955.4	3.16443	1.31095	2.41384	0.0157854	0.187194
ENSG00000155897.10	ADCY8	11.6962	-6.53197	2.70618	-2.41372	0.0157906	0.187194
ENSG00000163376.11	KBTBD8	70.9804	-2.70111	1.11909	-2.41368	0.0157925	0.187194
ENSG00000171503.11	ETFDH	503.409	-0.482414	0.199885	-2.41346	0.0158017	0.187194
ENSG00000166780.11	C16orf45	380.812	-3.02234	1.25234	-2.41336	0.0158062	0.187194
ENSG00000162641.19	AKNAD1	9.27211	-3.11732	1.29219	-2.41244	0.0158463	0.187483
ENSG00000135924.15	DNAJB2	1816.05	1.35108	0.560117	2.41214	0.0158591	0.187483
ENSG00000280852.2	AC025048.6	4.09978	-3.28228	1.36089	-2.41187	0.015871	0.187483
ENSG00000102879.15	CORO1A	116.652	1.0837	0.449326	2.41184	0.0158723	0.187483
ENSG00000122861.16	PLAU	3815.52	-1.74471	0.723451	-2.41165	0.0158803	0.187483
ENSG00000253438.3	PCAT1	12.5812	2.61292	1.08366	2.41119	0.0159005	0.187604
ENSG00000183044.12	ABAT	87.3609	2.20201	0.913645	2.41014	0.0159466	0.187946
ENSG00000160188.10	RSPH1	11.3526	3.06892	1.27338	2.41007	0.0159494	0.187946
ENSG00000263535.2	AK4P1	74.5771	2.70399	1.12209	2.40978	0.015962	0.187977
ENSG00000275720.1	AC243830.2	1.56108	4.06711	1.6878	2.40972	0.0159648	NA
ENSG00000226084.5	AC113935.1	21.7237	-2.14766	0.891478	-2.4091	0.0159919	0.188085
ENSG00000096070.19	BRPF3	1618.18	0.940143	0.390299	2.40878	0.0160061	0.188085
ENSG00000250697.1	AC010343.3	51.3748	-5.9775	2.48176	-2.40858	0.0160148	0.188085
ENSG00000225465.8	RFPL1S	15.3741	4.8338	2.00692	2.40856	0.0160155	0.188085
ENSG00000233514.1	AL356653.1	1.20358	-3.51541	1.4598	-2.40815	0.0160334	NA
ENSG00000132478.10	UNK	942.58	0.973086	0.404127	2.40787	0.0160459	0.188085
ENSG00000170043.11	TRAPPC1	2207.59	-1.34881	0.560211	-2.40768	0.0160543	0.188085
ENSG00000070729.13	CNGB1	7.12581	3.27432	1.36007	2.40747	0.0160635	0.188085
ENSG00000139910.20	NOVA1	122.908	-5.689	2.36313	-2.4074	0.0160665	0.188085
ENSG00000127249.15	ATP13A4	36.6614	4.53032	1.88217	2.40696	0.0160858	0.188085
ENSG00000008282.8	SYPL1	3683.9	0.61128	0.253971	2.40689	0.0160892	0.188085
ENSG00000253352.9	TUG1	5594.07	0.780867	0.324442	2.4068	0.016093	0.188085
ENSG00000183421.12	RIPK4	2645.83	2.00414	0.83272	2.40674	0.0160957	0.188085
ENSG00000182168.15	UNC5C	126.378	4.84733	2.01416	2.40662	0.0161008	0.188085
ENSG00000204136.10	GGTA1P	11.4399	4.64702	1.93139	2.40606	0.0161258	0.188261
ENSG00000126878.13	AIF1L	785.188	2.98923	1.24256	2.40571	0.016141	0.188322
ENSG00000104219.13	ZDHHC2	1055.04	-3.4275	1.42573	-2.40402	0.0162157	0.189012
ENSG00000233762.3	AC007969.1	13.7064	-2.13652	0.888863	-2.40366	0.016232	0.189012
ENSG00000229167.1	AC114488.1	4.33666	5.96426	2.48144	2.40355	0.0162368	0.189012
ENSG00000028116.17	VRK2	681.469	1.14744	0.477411	2.40347	0.0162403	0.189012
ENSG00000104763.19	ASAH1	2033.02	-1.40033	0.582711	-2.40312	0.0162558	0.189076
ENSG00000268621.5	IGFL2-AS1	190.801	4.47516	1.86347	2.40152	0.0163273	0.189791
ENSG00000136098.17	NEK3	235.324	-1.21305	0.505273	-2.40079	0.0163598	0.189852
ENSG00000129295.9	LRRC6	41.1634	-2.91301	1.21358	-2.40035	0.0163795	0.189852
ENSG00000204060.7	FOXO6	208.55	2.62663	1.09427	2.40035	0.0163795	0.189852
ENSG00000273893.1	AL133520.1	11.5854	-2.26373	0.943138	-2.40021	0.0163857	0.189852
ENSG00000274286.2	ADRA2B	13.1249	3.56719	1.48635	2.39997	0.0163963	0.189852
ENSG00000204338.8	CYP21A1P	4.15786	3.53706	1.47382	2.39992	0.0163986	0.189852
ENSG00000131773.14	KHDRBS3	449.365	-3.19435	1.33108	-2.39982	0.016403	0.189852
ENSG00000085831.15	TTC39A	303.014	3.35441	1.39793	2.39955	0.0164152	0.189877
ENSG00000285725.1	AC004967.2	45.1034	-1.68522	0.702722	-2.39813	0.016479	0.190498
ENSG00000134574.11	DDB2	870.175	1.1255	0.469544	2.397	0.0165299	0.19097
ENSG00000121297.7	TSHZ3	221.51	-5.17143	2.15848	-2.39587	0.0165809	0.191442
ENSG00000214706.10	IFRD2	1413.85	-1.14266	0.477107	-2.39497	0.0166216	0.191794
ENSG00000149300.10	C11orf52	110.089	4.61995	1.92972	2.3941	0.0166611	0.192132
ENSG00000176809.10	LRRC37A3	137.106	2.33281	0.974892	2.39289	0.0167162	0.19265
ENSG00000268107.6	AC003005.1	38.627	2.78122	1.16251	2.39243	0.0167372	0.192774
ENSG00000187554.13	TLR5	132.998	2.65107	1.10827	2.39208	0.016753	0.192838
ENSG00000258947.7	TUBB3	3906.25	-1.67311	0.699552	-2.39169	0.0167711	0.192878
ENSG00000284491.2	THSD8	195.747	-3.08192	1.28866	-2.39156	0.0167769	0.192878
ENSG00000143061.17	IGSF3	1696.62	2.2435	0.938359	2.39087	0.0168083	0.193121
ENSG00000005884.18	ITGA3	16632.6	-1.77953	0.744557	-2.39005	0.016846	0.193437
ENSG00000152270.9	PDE3B	30.3739	-4.8871	2.04815	-2.3861	0.0170281	0.195409
ENSG00000150477.15	KIAA1328	122.467	-1.04702	0.438874	-2.3857	0.0170464	0.19546
ENSG00000143867.7	OSR1	60.232	-2.86319	1.20022	-2.38556	0.0170532	0.19546
ENSG00000223949.6	ROR1-AS1	6.60935	5.64393	2.36661	2.38482	0.0170877	0.195735
ENSG00000204616.11	TRIM31	15.1404	6.30051	2.64249	2.38431	0.0171113	0.195887
ENSG00000070476.15	ZXDC	686.931	1.03998	0.436228	2.38402	0.0171247	0.195921
ENSG00000076864.19	RAP1GAP	410.01	2.23813	0.938985	2.38357	0.0171458	0.196044
ENSG00000112297.15	CRYBG1	1543.82	1.87643	0.787576	2.38254	0.0171936	0.196452
ENSG00000156802.13	ATAD2	4751.32	0.996159	0.418175	2.38216	0.0172114	0.196452
ENSG00000240972.2	MIF	11929.2	-1.55132	0.651231	-2.38213	0.0172127	0.196452
ENSG00000070413.20	DGCR2	1898.12	1.12857	0.473825	2.38182	0.0172273	0.1965
ENSG00000126016.15	AMOT	1363.08	4.14071	1.73939	2.38055	0.0172867	0.197058
ENSG00000108669.16	CYTH1	1941.31	1.53178	0.643622	2.37994	0.0173153	0.197162
ENSG00000144810.16	COL8A1	2347.3	-4.57692	1.92332	-2.3797	0.0173267	0.197162
ENSG00000120910.14	PPP3CC	544.782	-1.67042	0.70195	-2.37969	0.0173272	0.197162
ENSG00000282021.1	AC100810.3	2.23239	-3.38545	1.42332	-2.37856	0.0173802	NA
ENSG00000081237.20	PTPRC	5.96701	-3.40246	1.43057	-2.3784	0.0173879	0.197639
ENSG00000169567.11	HINT1	5013.79	-1.27465	0.535942	-2.37834	0.0173907	0.197639
ENSG00000125841.13	NRSN2	1397.56	-1.35407	0.569384	-2.37813	0.0174005	0.197639
ENSG00000129559.13	NEDD8	3421.35	-1.11793	0.470236	-2.37739	0.0174358	0.197816
ENSG00000272084.1	AL137127.1	15.3645	-1.71806	0.722676	-2.37736	0.0174371	0.197816
ENSG00000188910.8	GJB3	646.35	4.80679	2.02346	2.37553	0.0175236	0.198678
ENSG00000203799.13	CCDC162P	11.5891	4.79842	2.02018	2.37524	0.0175374	0.198715
ENSG00000164485.14	IL22RA2	39.6244	6.47742	2.72782	2.37458	0.017569	0.198878
ENSG00000182378.14	PLCXD1	199.486	1.56481	0.659113	2.37411	0.0175913	0.198878
ENSG00000182378.14	PAR	199.486	1.56481	0.659113	2.37411	0.0175913	0.198878
ENSG00000102393.10	GLA	1071.36	-2.10997	0.888804	-2.37395	0.017599	0.198878
ENSG00000278934.1	AC117489.1	12.7302	-4.29849	1.81078	-2.37383	0.0176045	0.198878
ENSG00000004534.15	RBM6	1499.62	-0.726737	0.30628	-2.37278	0.0176547	0.199236
ENSG00000088726.16	TMEM40	221.7	3.7812	1.59361	2.37273	0.0176573	0.199236
ENSG00000175390.14	EIF3F	3725.49	-1.29159	0.5447	-2.3712	0.0177305	0.199943
ENSG00000278615.4	C11orf98	990.433	-1.07684	0.454208	-2.3708	0.0177497	0.20004
ENSG00000020633.18	RUNX3	872.613	3.8645	1.63071	2.36982	0.0177967	0.20045
ENSG00000197753.10	LHFPL5	6.00382	4.47822	1.89007	2.36934	0.0178199	0.20059
ENSG00000271147.7	ARMCX5-GPRASP2	96.6026	0.975704	0.411962	2.36843	0.0178637	0.200844
ENSG00000119866.21	BCL11A	188.815	3.44112	1.45304	2.36821	0.0178742	0.200844
ENSG00000115756.13	HPCAL1	3088.08	-1.69041	0.713793	-2.36821	0.0178743	0.200844
ENSG00000088280.19	ASAP3	1205.16	1.27617	0.539225	2.36668	0.0179487	0.201559
ENSG00000184752.13	NDUFA12	1085.9	-1.08383	0.458028	-2.36629	0.0179676	0.201652
ENSG00000125450.11	NUP85	1430.02	0.891128	0.376657	2.36589	0.0179868	0.201707
ENSG00000085117.12	CD82	3338.77	1.66774	0.704954	2.36574	0.0179939	0.201707
ENSG00000244474.5	UGT1A4	4.78775	6.33289	2.6783	2.36452	0.0180536	0.202256
ENSG00000166035.11	LIPC	6.278	6.10445	2.58198	2.36425	0.0180665	0.20228
ENSG00000149294.16	NCAM1	543.744	-4.86118	2.05692	-2.36334	0.0181112	0.202617
ENSG00000259803.7	SLC22A31	39.0175	3.27954	1.38792	2.36292	0.0181314	0.202617
ENSG00000020426.11	MNAT1	832.679	-1.03679	0.438803	-2.36278	0.0181384	0.202617
ENSG00000231806.3	PCAT7	106.99	2.91055	1.23185	2.36276	0.0181396	0.202617
ENSG00000132434.9	LANCL2	1711.96	2.66408	1.12764	2.36251	0.0181515	0.202631
ENSG00000264456.1	AC138207.4	13.0066	1.68064	0.711463	2.36224	0.018165	0.202661
ENSG00000135334.9	AKIRIN2	1149.06	-0.874838	0.370405	-2.36184	0.0181843	0.202757
ENSG00000099250.18	NRP1	4348.1	-2.17307	0.920539	-2.36065	0.018243	0.203292
ENSG00000125743.10	SNRPD2	3730.13	-1.30119	0.551319	-2.36014	0.0182682	0.203453
ENSG00000225950.8	NTF4	21.1427	5.08654	2.1556	2.35969	0.0182902	0.203577
ENSG00000223701.3	RAET1E-AS1	1.53821	-4.79383	2.03163	-2.3596	0.0182949	NA
ENSG00000167394.13	ZNF668	387.053	-1.02399	0.434184	-2.35843	0.0183526	0.204152
ENSG00000151117.9	TMEM86A	57.3411	2.49201	1.05693	2.35778	0.0183844	0.204384
ENSG00000167770.11	OTUB1	2229.76	-0.934399	0.396361	-2.35745	0.0184011	0.204449
ENSG00000101336.14	HCK	22.3712	5.03456	2.13642	2.35654	0.0184459	0.204827
ENSG00000145945.6	FAM50B	354.643	2.76364	1.17374	2.35456	0.0185449	0.205804
ENSG00000256802.2	AC022613.1	28.101	-4.69751	1.99533	-2.35425	0.0185602	0.205819
ENSG00000138271.5	GPR87	279.799	5.79556	2.46191	2.35409	0.018568	0.205819
ENSG00000135144.7	DTX1	36.4079	3.85521	1.6381	2.35347	0.0185991	0.206001
ENSG00000280587.1	LINC01348	15.6533	3.13776	1.33333	2.35333	0.0186062	0.206001
ENSG00000164442.10	CITED2	3978.56	-1.71375	0.72833	-2.35299	0.0186232	0.20601
ENSG00000214357.8	NEURL1B	1540.69	1.60001	0.680058	2.35275	0.0186351	0.20601
ENSG00000182841.12	RRP7BP	270.432	0.698924	0.297093	2.35254	0.0186456	0.20601
ENSG00000040608.14	RTN4R	242.889	2.03735	0.866058	2.35244	0.0186507	0.20601
ENSG00000180815.14	MAP3K15	41.741	-3.52047	1.49685	-2.35192	0.0186768	0.206177
ENSG00000146151.13	HMGCLL1	23.7642	4.1479	1.764	2.35142	0.0187021	0.206247
ENSG00000269837.1	IPO5P1	126.224	1.89535	0.806099	2.35126	0.0187099	0.206247
ENSG00000185220.12	PGBD2	189.273	1.55223	0.660203	2.35114	0.0187159	0.206247
ENSG00000148848.14	ADAM12	1615.43	-3.29795	1.40296	-2.3507	0.018738	0.206268
ENSG00000042062.12	RIPOR3	11.7606	3.42625	1.45756	2.35067	0.0187397	0.206268
ENSG00000271200.1	AC099791.2	3.19436	-2.63385	1.12081	-2.34995	0.0187759	0.20645
ENSG00000100207.18	TCF20	2132.49	0.962382	0.409574	2.34972	0.0187878	0.20645
ENSG00000131979.19	GCH1	234.748	1.71705	0.730756	2.34969	0.0187891	0.20645
ENSG00000204310.13	AGPAT1	2680.6	-1.00139	0.426384	-2.34858	0.0188454	0.206756
ENSG00000160183.15	TMPRSS3	380.2	4.63374	1.97318	2.34836	0.0188563	0.206756
ENSG00000001036.13	FUCA2	2978.06	-1.34969	0.574757	-2.34828	0.0188601	0.206756
ENSG00000115760.14	BIRC6	2669.05	0.976491	0.415834	2.34827	0.0188607	0.206756
ENSG00000148346.12	LCN2	1646.4	5.13057	2.18565	2.34738	0.0189058	0.207129
ENSG00000267474.1	AC008569.2	1.38698	-3.91057	1.66635	-2.34678	0.0189363	NA
ENSG00000120675.6	DNAJC15	952.573	-1.16874	0.498065	-2.34657	0.0189471	0.207462
ENSG00000225806.8	AL121917.1	13.4912	1.57345	0.670765	2.34576	0.0189886	0.207684
ENSG00000162399.8	BSND	3.68277	6.19686	2.64175	2.34574	0.0189895	0.207684
ENSG00000162981.14	FAM84A	328.727	2.67474	1.14049	2.34525	0.0190145	0.207756
ENSG00000203760.8	CENPW	566.513	-1.70125	0.725439	-2.34513	0.0190207	0.207756
ENSG00000099338.23	CATSPERG	18.9751	2.05991	0.878441	2.34496	0.0190291	0.207756
ENSG00000259845.1	HERC2P10	13.8212	2.66001	1.13481	2.34401	0.0190776	0.208165
ENSG00000115884.11	SDC1	4529.73	1.01127	0.431514	2.34354	0.0191015	0.20827
ENSG00000283900.1	TPTEP2-CSNK1E	21.4997	2.15795	0.920865	2.34339	0.0191092	0.20827
ENSG00000162244.11	RPL29	12525.6	-1.61787	0.690621	-2.34262	0.0191487	0.208509
ENSG00000112796.10	ENPP5	118.063	2.98659	1.27494	2.34253	0.0191533	0.208509
ENSG00000110422.12	HIPK3	2789.11	1.78538	0.762486	2.34152	0.0192054	0.208955
ENSG00000007933.13	FMO3	20.2265	3.5018	1.49569	2.34126	0.0192188	0.208955
ENSG00000159958.6	TNFRSF13C	20.7601	1.3039	0.556992	2.34097	0.0192336	0.208955
ENSG00000125107.18	CNOT1	6492.07	1.12009	0.478492	2.34088	0.0192386	0.208955
ENSG00000244541.5	LINC01213	6.13935	5.91332	2.52649	2.34053	0.0192566	0.209031
ENSG00000234996.4	AC098934.2	19.019	3.11587	1.33165	2.33986	0.0192912	0.209171
ENSG00000239405.1	TMED10P2	9.72762	4.58084	1.95787	2.33971	0.0192986	0.209171
ENSG00000159784.17	FAM131B	100.523	3.74442	1.60043	2.33963	0.0193028	0.209171
ENSG00000178015.5	GPR150	1.77742	4.3082	1.8414	2.33963	0.0193029	NA
ENSG00000197548.12	ATG7	1147.5	-1.46218	0.625092	-2.33914	0.0193281	0.209325
ENSG00000187555.15	USP7	3606.59	0.77157	0.329917	2.33868	0.0193521	0.209397
ENSG00000248964.6	AC131254.1	6.80113	-3.19412	1.36584	-2.33858	0.019357	0.209397
ENSG00000106789.13	CORO2A	705.373	1.88554	0.806661	2.33746	0.0194152	0.209899
ENSG00000169976.6	SF3B5	1659.07	-1.51349	0.64755	-2.33726	0.0194256	0.209899
ENSG00000255038.1	AP006287.2	1.42773	3.73076	1.5963	2.33713	0.0194322	NA
ENSG00000229267.2	AC016708.1	12.7686	2.36146	1.01056	2.33677	0.0194512	0.210055
ENSG00000170606.15	HSPA4	4534.31	-0.807968	0.345806	-2.33648	0.0194663	0.210097
ENSG00000247809.7	NR2F2-AS1	32.1515	-2.03774	0.872655	-2.33511	0.0195378	0.210749
ENSG00000106125.14	MINDY4	224.172	1.68404	0.721466	2.33419	0.0195858	0.211147
ENSG00000141736.13	ERBB2	1837.93	0.970572	0.41597	2.33328	0.0196336	0.21154
ENSG00000257093.7	KIAA1147	1754.27	1.5656	0.671137	2.33275	0.0196611	0.211716
ENSG00000088298.13	EDEM2	792.771	-0.8562	0.367192	-2.33175	0.0197137	0.211878
ENSG00000198944.5	SOWAHA	9.45254	3.47735	1.49136	2.33166	0.0197185	0.211878
ENSG00000176978.14	DPP7	1745.91	-0.89528	0.383982	-2.33157	0.0197234	0.211878
ENSG00000171385.9	KCND3	6.58649	-5.44132	2.33393	-2.3314	0.0197322	0.211878
ENSG00000260337.3	AC091544.4	29.3446	6.78263	2.90925	2.3314	0.0197323	0.211878
ENSG00000196408.11	NOXO1	17.6941	2.85586	1.22538	2.33059	0.019775	0.212173
ENSG00000131473.17	ACLY	6573.19	-0.757469	0.325031	-2.33045	0.0197823	0.212173
ENSG00000154678.17	PDE1C	1585.51	-3.47767	1.49269	-2.3298	0.0198165	0.21242
ENSG00000102554.14	KLF5	3318.24	2.44015	1.04774	2.32896	0.0198611	0.212693
ENSG00000104691.15	UBXN8	204.641	-1.57927	0.67812	-2.3289	0.0198646	0.212693
ENSG00000136830.12	FAM129B	13062.6	-1.38297	0.594004	-2.32822	0.0199007	0.21288
ENSG00000176593.7	AC008969.1	216.359	1.24852	0.536274	2.32814	0.0199046	0.21288
ENSG00000179388.9	EGR3	30.7707	-2.9166	1.2533	-2.32713	0.0199583	0.21333
ENSG00000143850.15	PLEKHA6	854.279	2.93692	1.26214	2.32692	0.0199693	0.21333
ENSG00000261487.1	AC135048.1	37.7386	-1.79706	0.77254	-2.32618	0.0200092	0.213614
ENSG00000117461.15	PIK3R3	2962.58	2.79971	1.20366	2.326	0.0200187	0.213614
ENSG00000178386.13	AC092072.1	116.381	1.39982	0.601868	2.32579	0.0200298	0.213614
ENSG00000130309.11	COLGALT1	6704.96	-1.00163	0.430999	-2.32396	0.0201274	0.214533
ENSG00000148660.20	CAMK2G	1491.02	0.859016	0.369697	2.32357	0.0201485	0.214566
ENSG00000173818.17	ENDOV	492.878	1.88741	0.812417	2.32321	0.020168	0.214566
ENSG00000139865.16	TTC6	7.92503	3.63283	1.56373	2.32318	0.0201695	0.214566
ENSG00000104856.14	RELB	878.984	-1.02803	0.442532	-2.32306	0.020176	0.214566
ENSG00000197879.16	MYO1C	7354.72	-0.937985	0.403901	-2.32231	0.0202162	0.214872
ENSG00000242252.2	BGLAP	10.7177	-3.0248	1.30282	-2.32174	0.0202471	0.215079
ENSG00000223508.5	RPL23AP53	21.7345	-1.37156	0.590813	-2.32148	0.0202609	0.215106
ENSG00000113356.12	POLR3G	231.909	-1.31241	0.565466	-2.32094	0.0202901	0.215295
ENSG00000109536.12	FRG1	645.353	-1.11756	0.481623	-2.32041	0.020319	0.215437
ENSG00000144659.12	SLC25A38	605.722	-0.863971	0.372358	-2.32027	0.0203264	0.215437
ENSG00000164088.18	PPM1M	383.925	-1.77687	0.766405	-2.31845	0.020425	0.216283
ENSG00000223813.2	AC007255.1	17.6164	3.81701	1.64642	2.31837	0.0204291	0.216283
ENSG00000170296.10	GABARAP	4775.01	-0.973713	0.420071	-2.31797	0.0204508	0.216391
ENSG00000142233.11	NTN5	8.83404	2.02246	0.872806	2.31719	0.0204934	0.216657
ENSG00000266680.1	AL135905.1	13.7978	2.85337	1.23145	2.31709	0.0204989	0.216657
ENSG00000275052.5	PPP4R3B	3020.92	0.903089	0.3898	2.3168	0.0205146	0.216702
ENSG00000130052.13	STARD8	277.861	-2.85304	1.23169	-2.31636	0.0205387	0.216834
ENSG00000162728.5	KCNJ9	3.76052	4.76534	2.05748	2.31611	0.0205525	0.216859
ENSG00000145335.15	SNCA	136.006	5.25484	2.26909	2.31583	0.0205673	0.216894
ENSG00000171346.16	KRT15	1821.16	3.18346	1.37481	2.31557	0.020582	0.216915
ENSG00000189319.14	FAM53B	787.548	0.936438	0.404499	2.31506	0.0206097	0.216915
ENSG00000089335.21	ZNF302	1064.06	1.74852	0.75529	2.31503	0.0206113	0.216915
ENSG00000230438.6	SERPINB9P1	21.562	4.09883	1.77068	2.31483	0.0206224	0.216915
ENSG00000127903.14	ZNF835	23.1891	8.30714	3.58879	2.31475	0.0206268	0.216915
ENSG00000171206.14	TRIM8	3448.03	-1.11013	0.47971	-2.31418	0.020658	0.217122
ENSG00000172819.17	RARG	1223.97	1.18788	0.513569	2.31299	0.0207233	0.217687
ENSG00000226849.1	AL109811.1	7.63607	2.96843	1.28375	2.31231	0.0207607	0.217958
ENSG00000185022.12	MAFF	2252.13	-1.84828	0.799412	-2.31205	0.020775	0.217987
ENSG00000257913.2	DDN-AS1	26.3713	-2.12879	0.920933	-2.31155	0.0208023	0.218153
ENSG00000163468.15	CCT3	8610.64	-0.904575	0.391475	-2.31068	0.0208504	0.218535
ENSG00000071073.13	MGAT4A	679.65	3.16406	1.36956	2.31028	0.0208729	0.21865
ENSG00000101639.18	CEP192	1221.07	1.09035	0.472024	2.30993	0.0208918	0.218718
ENSG00000186951.16	PPARA	945.009	1.20589	0.522088	2.30974	0.0209026	0.218718
ENSG00000146833.15	TRIM4	995.567	1.01145	0.437992	2.30929	0.0209278	0.21886
ENSG00000179967.11	PPP1R14BP3	30.7342	-1.08382	0.469416	-2.30888	0.0209503	0.218896
ENSG00000111832.13	RWDD1	1103.33	-1.14313	0.495119	-2.3088	0.0209544	0.218896
ENSG00000285106.1	AC016831.7	127.697	-2.47673	1.07342	-2.30732	0.0210372	0.219575
ENSG00000178149.17	DALRD3	462.348	-1.173	0.508407	-2.30722	0.0210427	0.219575
ENSG00000103091.15	WDR59	870.07	0.895532	0.388263	2.30651	0.0210821	0.219865
ENSG00000164616.16	FBXL21P	55.0592	6.25528	2.71341	2.30532	0.0211488	0.220438
ENSG00000254536.1	AL360181.3	9.96144	-5.32949	2.31273	-2.30442	0.0211992	0.220787
ENSG00000007314.12	SCN4A	14.1118	7.39772	3.21039	2.3043	0.0212057	0.220787
ENSG00000108518.7	PFN1	29146	-0.998431	0.433374	-2.30385	0.0212309	0.220927
ENSG00000166747.12	AP1G1	2590.47	1.02089	0.443279	2.30304	0.0212766	0.221281
ENSG00000156127.6	BATF	148.114	5.53224	2.40237	2.30283	0.0212885	0.221283
ENSG00000084774.14	CAD	3287.9	1.11924	0.486344	2.30133	0.0213732	0.222041
ENSG00000254093.9	PINX1	279.45	-1.7106	0.743448	-2.3009	0.0213974	0.22217
ENSG00000254966.1	AC103974.1	3.65223	4.05395	1.76228	2.3004	0.0214256	0.222341
ENSG00000107984.10	DKK1	2591.4	-3.16814	1.3774	-2.30009	0.0214433	0.222345
ENSG00000011114.15	BTBD7	1106.16	0.968416	0.421055	2.29998	0.0214496	0.222345
ENSG00000253217.1	AP001574.1	2.55619	4.28839	1.86469	2.29978	0.0214604	NA
ENSG00000280303.2	ERICD	16.2216	-1.94837	0.847274	-2.29958	0.0214721	0.222366
ENSG00000276107.1	AC037198.1	16.1164	-4.04127	1.75744	-2.29952	0.0214752	0.222366
ENSG00000260630.6	SNAI3-AS1	48.3626	-1.84374	0.801982	-2.29898	0.0215059	0.222562
ENSG00000113946.3	CLDN16	17.981	3.38075	1.47078	2.29861	0.0215271	0.222659
ENSG00000186510.12	CLCNKA	12.9284	3.1126	1.35441	2.29813	0.0215546	0.222821
ENSG00000174130.12	TLR6	321.269	1.94426	0.846302	2.29735	0.0215985	0.2231
ENSG00000187118.13	CMC1	423.544	-0.931171	0.405344	-2.29724	0.0216052	0.2231
ENSG00000096696.14	DSP	11808.9	2.3092	1.00532	2.29697	0.0216206	0.223137
ENSG00000146729.10	NIPSNAP2	2862.43	1.2339	0.537455	2.29583	0.0216858	0.223688
ENSG00000237238.3	BMS1P10	10.3777	-4.38232	1.90926	-2.29529	0.0217163	0.22388
ENSG00000197956.10	S100A6	22747.4	-1.74458	0.760241	-2.29477	0.0217462	0.223953
ENSG00000104368.17	PLAT	5577.47	-3.75408	1.63606	-2.29458	0.0217571	0.223953
ENSG00000147117.7	ZNF157	4.05777	4.06426	1.77127	2.29455	0.021759	0.223953
ENSG00000106367.15	AP1S1	2103.66	-0.901824	0.393114	-2.29405	0.0217874	0.224014
ENSG00000135002.12	RFK	621.535	-1.06268	0.463249	-2.29396	0.0217925	0.224014
ENSG00000163131.11	CTSS	733.94	2.80984	1.22503	2.29369	0.0218082	0.224014
ENSG00000267216.1	AC020915.1	49.2149	1.8296	0.797691	2.29362	0.0218125	0.224014
ENSG00000124733.4	MEA1	2581	-1.34247	0.58552	-2.29279	0.02186	0.224381
ENSG00000003989.17	SLC7A2	493.917	-3.56737	1.55629	-2.29223	0.0218922	0.224588
ENSG00000060140.9	STYK1	155.424	2.7752	1.21085	2.29195	0.0219085	0.224634
ENSG00000272693.4	AC073107.1	2.45055	3.88477	1.69504	2.29184	0.0219148	NA
ENSG00000248677.1	LINC02102	5.44629	4.23603	1.84876	2.29128	0.0219472	0.224862
ENSG00000254887.1	AC010247.1	15.4499	-5.52203	2.41015	-2.29115	0.0219546	0.224862
ENSG00000258232.2	AC125611.3	4.93515	-2.56911	1.12148	-2.29082	0.021974	0.224938
ENSG00000125618.17	PAX8	208.492	-3.36413	1.46881	-2.29037	0.0219996	0.225078
ENSG00000169242.12	EFNA1	1222.18	2.34049	1.02212	2.28983	0.022031	0.225156
ENSG00000106772.18	PRUNE2	414.477	-4.21076	1.83904	-2.28965	0.0220418	0.225156
ENSG00000231527.6	FAM27C	122.115	-2.46927	1.07846	-2.28963	0.022043	0.225156
ENSG00000172006.11	ZNF554	72.2157	1.24627	0.544392	2.28928	0.0220629	0.225238
ENSG00000183943.5	PRKX	713.653	1.69897	0.742391	2.28852	0.0221074	0.225475
ENSG00000182261.4	NLRP10	10.6777	-2.89489	1.26499	-2.28847	0.0221101	0.225475
ENSG00000119403.15	PHF19	2109.27	-1.38095	0.603576	-2.28794	0.0221409	0.225667
ENSG00000242221.9	PSG2	2.22417	-4.40334	1.92473	-2.28777	0.022151	NA
ENSG00000041880.14	PARP3	531.022	-1.44732	0.632845	-2.28701	0.0221955	0.226058
ENSG00000164741.15	DLC1	2278.22	-6.0218	2.6332	-2.28687	0.0222032	0.226058
ENSG00000187994.14	RINL	116.43	2.11188	0.92376	2.28618	0.0222438	0.226349
ENSG00000160191.18	PDE9A	329.581	3.47574	1.52063	2.28573	0.0222702	0.226496
ENSG00000125531.7	FNDC11	52.4698	2.8731	1.2574	2.28495	0.0223157	0.226836
ENSG00000108021.20	TASOR2	2542.22	1.12266	0.491583	2.28377	0.022385	0.226928
ENSG00000159239.13	AC005041.1	2.13754	3.76695	1.6495	2.28369	0.0223895	NA
ENSG00000114315.4	HES1	2224.57	1.91737	0.839651	2.28353	0.0223994	0.226928
ENSG00000173198.6	CYSLTR1	9.00071	5.78644	2.53409	2.28344	0.0224045	0.226928
ENSG00000157593.19	SLC35B2	1989.88	-0.908167	0.397725	-2.28341	0.0224065	0.226928
ENSG00000057935.13	MTA3	1403.19	0.801018	0.350828	2.28322	0.0224174	0.226928
ENSG00000158417.11	EIF5B	4338.54	-0.806104	0.353057	-2.28321	0.0224178	0.226928
ENSG00000213967.10	ZNF726	186.119	1.50406	0.658784	2.28308	0.0224254	0.226928
ENSG00000164530.15	PI16	3.56839	-5.08654	2.228	-2.283	0.0224301	0.226928
ENSG00000027697.14	IFNGR1	1958.35	0.780033	0.341677	2.28296	0.0224329	0.226928
ENSG00000172175.14	MALT1	1709.32	-1.29703	0.568302	-2.28229	0.0224723	0.22695
ENSG00000221963.6	APOL6	3669.67	1.33229	0.583803	2.28209	0.022484	0.22695
ENSG00000155093.19	PTPRN2	13.8528	-5.26375	2.30672	-2.28192	0.0224942	0.22695
ENSG00000254337.1	AC083967.1	13.1816	-5.39944	2.36649	-2.28163	0.0225113	0.22695
ENSG00000077463.15	SIRT6	444.646	-1.06923	0.46863	-2.28161	0.0225123	0.22695
ENSG00000112651.12	MRPL2	1243.9	-1.2072	0.529105	-2.28159	0.0225136	0.22695
ENSG00000119402.17	FBXW2	1765.11	-0.625775	0.274306	-2.28131	0.0225303	0.22695
ENSG00000184232.9	OAF	887.837	-1.0067	0.441296	-2.28124	0.0225343	0.22695
ENSG00000258659.6	TRIM34	156.66	-1.82527	0.800218	-2.28096	0.0225508	0.22695
ENSG00000214860.5	EVPLL	10.4348	5.08529	2.22953	2.28088	0.0225555	0.22695
ENSG00000211456.11	SACM1L	992.137	-0.686302	0.300994	-2.28012	0.0226007	0.227166
ENSG00000203778.8	FAM229B	158.353	-1.86373	0.817384	-2.28011	0.022601	0.227166
ENSG00000177479.19	ARIH2	1879.2	-0.819599	0.359666	-2.27878	0.0226803	0.227767
ENSG00000109667.12	SLC2A9	32.1571	3.92207	1.72132	2.27852	0.0226954	0.227767
ENSG00000005001.10	PRSS22	370.85	5.76845	2.53178	2.27841	0.0227019	0.227767
ENSG00000008988.9	RPS20	18646.6	-1.35257	0.593679	-2.27829	0.0227091	0.227767
ENSG00000133067.17	LGR6	91.2923	3.12383	1.37126	2.27807	0.0227222	0.227778
ENSG00000164091.12	WDR82	2370.12	-0.634402	0.278546	-2.27755	0.0227537	0.227972
ENSG00000132963.8	POMP	2273.43	-1.27186	0.558567	-2.277	0.0227863	0.228178
ENSG00000173113.6	TRMT112	2478.46	-0.953159	0.418708	-2.27643	0.0228202	0.228383
ENSG00000104714.14	ERICH1	499.98	-1.25084	0.549559	-2.27607	0.0228417	0.228383
ENSG00000145779.8	TNFAIP8	828.041	-1.77619	0.780385	-2.27605	0.0228431	0.228383
ENSG00000100739.11	BDKRB1	481.777	-4.61588	2.02873	-2.27525	0.022891	0.22874
ENSG00000272070.1	AC005618.1	25.227	2.74966	1.20884	2.27463	0.0229283	0.228758
ENSG00000144791.10	LIMD1	1482.37	-0.742376	0.32638	-2.27458	0.0229314	0.228758
ENSG00000160781.17	PAQR6	156.409	1.79495	0.789165	2.2745	0.0229362	0.228758
ENSG00000256223.6	ZNF10	169.404	0.992321	0.436342	2.27418	0.0229552	0.228758
ENSG00000251023.1	AC114980.1	7.34304	-2.96331	1.30328	-2.27373	0.0229821	0.228758
ENSG00000257800.1	FNBP1P1	44.3409	1.86049	0.81827	2.27369	0.0229849	0.228758
ENSG00000143816.8	WNT9A	230.591	1.65491	0.727865	2.27365	0.0229873	0.228758
ENSG00000078246.17	TULP3	1178.93	-1.01631	0.44704	-2.27343	0.0230005	0.228758
ENSG00000102897.10	LYRM1	417.272	-1.19642	0.526267	-2.2734	0.0230019	0.228758
ENSG00000177606.6	JUN	6853.84	-1.32801	0.584335	-2.27268	0.0230454	0.22907
ENSG00000263020.6	AL662899.2	103.745	-1.81749	0.799899	-2.27215	0.0230776	0.229269
ENSG00000146021.15	KLHL3	45.5827	2.20593	0.97099	2.27184	0.0230962	0.229333
ENSG00000183963.18	SMTN	2351.7	-1.19223	0.52497	-2.27105	0.0231439	0.229686
ENSG00000154359.13	LONRF1	372.309	-1.44812	0.637862	-2.27027	0.0231914	0.229955
ENSG00000232063.1	AL691447.2	6.63346	2.24599	0.989348	2.27017	0.0231972	0.229955
ENSG00000151303.11	AL136982.1	6.33509	3.9187	1.7263	2.27	0.0232076	0.229955
ENSG00000261812.6	TUBB8P7	2.595	4.00086	1.76296	2.26939	0.0232444	NA
ENSG00000270168.2	AC004233.2	11.8963	4.22537	1.86202	2.26925	0.0232533	0.230287
ENSG00000111641.11	NOP2	1425.46	-1.26235	0.556338	-2.26903	0.0232662	0.230294
ENSG00000197933.13	ZNF823	197.813	1.10103	0.485445	2.26808	0.0233243	0.230692
ENSG00000189320.9	FAM180A	52.7986	-4.30821	1.89959	-2.26797	0.0233309	0.230692
ENSG00000198182.13	ZNF607	304.683	1.72202	0.759377	2.26768	0.0233487	0.230748
ENSG00000197498.13	RPF2	1166.78	-1.00233	0.442291	-2.26622	0.0234377	0.231505
ENSG00000228340.5	MIR646HG	6.77148	-6.70806	2.96086	-2.26558	0.0234774	0.231691
ENSG00000159899.14	NPR2	254.837	-2.75082	1.21421	-2.26552	0.023481	0.231691
ENSG00000244280.1	ECEL1P2	2.3173	4.09024	1.80607	2.26472	0.0235299	NA
ENSG00000168495.13	POLR3D	1476.26	-1.61237	0.711973	-2.26464	0.0235345	0.232097
ENSG00000205667.2	ARSH	6.09827	5.65737	2.49838	2.26442	0.0235485	0.232114
ENSG00000262484.1	CCER2	8.13469	3.8859	1.71633	2.26408	0.0235692	0.232168
ENSG00000164393.8	ADGRF2	3.77035	5.06773	2.23847	2.26393	0.0235786	0.232168
ENSG00000100968.14	NFATC4	581.321	-2.80688	1.24013	-2.26338	0.0236124	0.23238
ENSG00000259315.1	ACTG1P17	2.07509	-3.00536	1.32858	-2.2621	0.0236915	NA
ENSG00000214553.10	LRRC37A11P	2.03829	4.63235	2.04815	2.26173	0.0237143	NA
ENSG00000254122.2	PCDHGB7	61.3902	-2.806	1.24118	-2.26075	0.0237745	0.233853
ENSG00000178343.5	SHISA3	44.3214	-3.72688	1.64895	-2.26016	0.0238114	0.234094
ENSG00000165487.14	MICU2	929.916	-1.06612	0.47175	-2.25992	0.0238265	0.234109
ENSG00000257556.1	LINC02298	17.5582	2.25952	0.999907	2.25973	0.0238378	0.234109
ENSG00000238105.7	GOLGA2P5	242.611	1.73774	0.769109	2.25942	0.0238573	0.234179
ENSG00000273027.1	AL844908.2	4.39339	2.87552	1.27281	2.25919	0.0238715	0.234196
ENSG00000260552.1	AC023043.1	69.3075	1.94315	0.860373	2.25849	0.023915	0.234501
ENSG00000198205.6	ZXDA	166.829	2.40384	1.06464	2.2579	0.023952	0.234526
ENSG00000169129.15	AFAP1L2	515.671	2.86216	1.26772	2.25772	0.0239633	0.234526
ENSG00000162927.14	PUS10	191.957	1.1252	0.498466	2.25732	0.0239879	0.234526
ENSG00000163633.12	C4orf36	19.4682	2.63434	1.16704	2.25727	0.023991	0.234526
ENSG00000171517.6	LPAR3	291.115	2.26694	1.0043	2.25722	0.0239941	0.234526
ENSG00000099814.16	CEP170B	2389.49	1.20239	0.532687	2.25721	0.0239948	0.234526
ENSG00000200087.1	SNORA73B	19.6375	-1.35643	0.600975	-2.25706	0.0240045	0.234526
ENSG00000133056.13	PIK3C2B	533.46	1.75758	0.778881	2.25655	0.0240363	0.23463
ENSG00000160951.4	PTGER1	12.7012	-3.61792	1.60334	-2.25649	0.02404	0.23463
ENSG00000247151.7	CSTF3-DT	4.05278	-3.56404	1.57982	-2.25598	0.0240718	0.234818
ENSG00000122873.12	CISD1	729.893	-1.08947	0.483218	-2.25462	0.0241574	0.235532
ENSG00000184292.6	TACSTD2	9604.1	5.66547	2.51326	2.25423	0.0241816	0.235646
ENSG00000185825.16	BCAP31	7394.08	-1.00201	0.444638	-2.25353	0.0242257	0.235929
ENSG00000082074.17	FYB1	903.068	4.86016	2.15704	2.25316	0.0242494	0.235929
ENSG00000126803.9	HSPA2	912.25	2.32619	1.03245	2.25308	0.0242539	0.235929
ENSG00000226791.6	LINC02611	11.1165	7.02744	3.11965	2.25263	0.0242823	0.235929
ENSG00000135333.14	EPHA7	52.2767	-4.60465	2.04436	-2.25237	0.0242988	0.235929
ENSG00000225171.2	DUTP6	3.58992	-3.20434	1.42272	-2.25227	0.0243055	0.235929
ENSG00000259780.3	AC009065.1	10.6059	3.15249	1.39973	2.25222	0.0243087	0.235929
ENSG00000250565.7	ATP6V1E2	162.021	1.15152	0.51129	2.25218	0.0243107	0.235929
ENSG00000116717.13	GADD45A	3016.98	-1.85416	0.823496	-2.25157	0.0243497	0.236
ENSG00000104808.8	DHDH	51.7505	2.99588	1.33058	2.25156	0.0243504	0.236
ENSG00000146147.15	MLIP	6.54226	2.82283	1.25377	2.25147	0.0243556	0.236
ENSG00000213047.13	DENND1B	763.269	1.41289	0.627647	2.25109	0.0243797	0.236079
ENSG00000204767.4	INSYN2B	233.772	-3.53941	1.57242	-2.25093	0.0243902	0.236079
ENSG00000101596.15	SMCHD1	2508.06	1.07026	0.475532	2.25065	0.0244077	0.236079
ENSG00000078114.18	NEBL	637.854	3.80329	1.68993	2.25056	0.0244137	0.236079
ENSG00000188707.6	ZBED6CL	124.023	3.8636	1.71743	2.24964	0.0244718	0.236519
ENSG00000286081.1	AC016682.1	9.48836	3.77734	1.67941	2.2492	0.0244996	0.236577
ENSG00000225177.5	AL590617.2	148.922	-2.09728	0.932476	-2.24915	0.0245029	0.236577
ENSG00000140839.11	CLEC18B	5.99552	2.83798	1.26245	2.24799	0.024577	0.237171
ENSG00000267309.1	AC092295.2	44.9319	2.27275	1.01116	2.24767	0.0245971	0.237244
ENSG00000170516.17	COX7B2	69.5265	5.97807	2.66055	2.24693	0.0246442	0.237576
ENSG00000196456.12	ZNF775	168.568	-1.06403	0.473641	-2.24649	0.0246724	0.237727
ENSG00000173915.16	ATP5MD	2152.67	-1.33913	0.59617	-2.24623	0.0246895	0.237731
ENSG00000101577.9	LPIN2	1418.68	-1.60628	0.715191	-2.24595	0.0247072	0.237731
ENSG00000230149.2	AL021707.3	4.93967	3.59819	1.60215	2.24585	0.0247133	0.237731
ENSG00000237222.3	LINC01968	1.14378	4.09117	1.82166	2.24584	0.0247139	NA
ENSG00000117597.18	UTP25	1083.16	-0.390394	0.173841	-2.2457	0.0247232	0.237731
[truncated: 23,126 more rows]
