# Supplementary material for: Chromatin Accessibility Landscape of Human Triple-negative Breast Cancer Cell Lines Reveals Variation by Patient Donor Ancestry
Source: Cancer Res Commun. 2023 Oct 5;3(10):2014–29. doi: 10.1158/2767-9764.CRC-23-0236 (PMC10552704; doi:10.1158/2767-9764.CRC-23-0236)
Supplement: Supplementary Table 7 — displaying data output from digital footprinting analysis performed on ATAC-seq data from TNBC cell lines cultured under hypoxia. [file crc-23-0236-s09.xlsx]

## Sheet: EA_vs_AA_merged
output_prefix	name		motif_id	cluster	total_tfbs	Hypo_only_EA_mean_score	Hypo_only_EA_bound	Hypo_only_AA_mean_score	Hypo_only_AA_bound	Hypo_only_EA_Hypo_only_AA_change	Hypo_only_EA_Hypo_only_AA_pvalue	Norm_only_EA_mean_score	Norm_only_EA_bound	Norm_only_AA_mean_score	Norm_only_AA_bound	Norm_only_EA_Norm_only_AA_change	Norm_only_EA_Norm_only_AA_pvalue
AHR_HUMAN.H11MO.0.B_AHR_HUMAN.H11MO.0.B	AHR	HUMAN.H11MO.0.B	AHR_HUMAN.H11MO.0.B	C_AHR_HUMAN.H11MO.0.B	976	1.23647	197	1.50372	236	-0.13295	9.81427e-64	1.30416	216	1.59897	263	-0.16247	9.269e-71
AIRE_HUMAN.H11MO.0.C_AIRE_HUMAN.H11MO.0.C	AIRE	HUMAN.H11MO.0.C	AIRE_HUMAN.H11MO.0.C	C_AIRE_HUMAN.H11MO.0.C	3890	0.88553	576	0.73927	394	0.12865	2.92749e-94	0.88403	581	0.70978	409	0.13808	2.87807e-97
ALX1_HUMAN.H11MO.0.B_ALX1_HUMAN.H11MO.0.B	ALX1	HUMAN.H11MO.0.B	ALX1_HUMAN.H11MO.0.B	C_ALX1_HUMAN.H11MO.0.B	3539	0.79652	424	0.62244	305	0.18064	4.71501e-108	0.77147	426	0.59365	311	0.17278	1.59224e-106
ANDR_HUMAN.H11MO.0.A_ANDR_HUMAN.H11MO.0.A	ANDR	HUMAN.H11MO.0.A	ANDR_HUMAN.H11MO.0.A	C_ANDR_HUMAN.H11MO.0.A	12377	0.79647	1530	0.69519	1208	0.12229	1.76594e-116	0.80074	1599	0.68215	1281	0.12015	2.96204e-112
ZEB1_HUMAN.H11MO.0.A_ZEB1_HUMAN.H11MO.0.A	ZEB1	HUMAN.H11MO.0.A	ZEB1_HUMAN.H11MO.0.A	C_ZEB1_HUMAN.H11MO.0.A	10475	0.66758	954	1.73173	2982	-0.57416	1.28057e-171	0.68619	1032	1.7863	3254	-0.60367	2.17155e-178
SNAI2_HUMAN.H11MO.0.A_SNAI2_HUMAN.H11MO.0.A	SNAI2	HUMAN.H11MO.0.A	SNAI2_HUMAN.H11MO.0.A	C_SNAI2_HUMAN.H11MO.0.A	9545	0.65459	847	1.50257	2410	-0.50573	3.08063e-173	0.68015	951	1.60081	2716	-0.54337	2.49468e-176
SNAI1_HUMAN.H11MO.0.C_SNAI1_HUMAN.H11MO.0.C	SNAI1	HUMAN.H11MO.0.C	SNAI1_HUMAN.H11MO.0.C	C_SNAI2_HUMAN.H11MO.0.A	9430	0.7021	946	1.57357	2462	-0.50505	1.47815e-166	0.73239	1039	1.66629	2794	-0.54089	3.27065e-169
ARI5B_HUMAN.H11MO.0.C_ARI5B_HUMAN.H11MO.0.C	ARI5B	HUMAN.H11MO.0.C	ARI5B_HUMAN.H11MO.0.C	C_ARI5B_HUMAN.H11MO.0.C	3221	0.929	482	0.82268	401	0.10923	1.64202e-85	0.93241	504	0.79687	399	0.11304	1.79841e-77
P63_HUMAN.H11MO.0.A_P63_HUMAN.H11MO.0.A	P63	HUMAN.H11MO.0.A	P63_HUMAN.H11MO.0.A	C_P73_HUMAN.H11MO.0.A	6610	0.85172	839	1.64023	1965	-0.49475	1.08994e-163	0.87334	903	1.62112	2001	-0.48129	1.26804e-158
GRHL2_HUMAN.H11MO.0.A_GRHL2_HUMAN.H11MO.0.A	GRHL2	HUMAN.H11MO.0.A	GRHL2_HUMAN.H11MO.0.A	C_GRHL2_HUMAN.H11MO.0.A	4879	0.75535	559	1.68256	1434	-0.48337	5.89646e-153	0.7631	593	1.71051	1549	-0.48843	2.64527e-149
ATF1_HUMAN.H11MO.0.B_ATF1_HUMAN.H11MO.0.B	ATF1	HUMAN.H11MO.0.B	ATF1_HUMAN.H11MO.0.B	C_ATF1_HUMAN.H11MO.0.B	1445	1.50991	363	1.68656	414	-0.10993	2.25514e-68	1.51437	392	1.73798	461	-0.13443	1.94611e-74
ATF2_HUMAN.H11MO.0.B_ATF2_HUMAN.H11MO.0.B	ATF2	HUMAN.H11MO.0.B	ATF2_HUMAN.H11MO.0.B	C_ATF2_HUMAN.H11MO.0.B	5941	1.33242	1367	1.20772	1176	0.07002	1.0683e-72	1.28556	1365	1.20794	1270	0.04404	1.01317e-57
ATF3_HUMAN.H11MO.0.A_ATF3_HUMAN.H11MO.0.A	ATF3	HUMAN.H11MO.0.A	ATF3_HUMAN.H11MO.0.A	C_ATF3_HUMAN.H11MO.0.A	2099	1.33446	464	1.55808	541	-0.10839	1.65796e-77	1.34082	493	1.5581	583	-0.1111	9.59916e-75
ATF4_HUMAN.H11MO.0.A_ATF4_HUMAN.H11MO.0.A	ATF4	HUMAN.H11MO.0.A	ATF4_HUMAN.H11MO.0.A	C_CEBPG_HUMAN.H11MO.0.B	5109	1.1535	1003	1.01063	845	0.09604	1.30403e-88	1.10954	1006	1.01886	933	0.0549	3.93192e-60
ATF6A_HUMAN.H11MO.0.B_ATF6A_HUMAN.H11MO.0.B	ATF6A	HUMAN.H11MO.0.B	ATF6A_HUMAN.H11MO.0.B	C_ATF6A_HUMAN.H11MO.0.B	2877	1.18909	553	1.46209	703	-0.15435	5.80644e-89	1.20461	591	1.50685	758	-0.17623	4.49572e-100
ATOH1_HUMAN.H11MO.0.B_ATOH1_HUMAN.H11MO.0.B	ATOH1	HUMAN.H11MO.0.B	ATOH1_HUMAN.H11MO.0.B	C_ATOH1_HUMAN.H11MO.0.B	10827	1.08679	1916	1.18825	2135	-0.08638	1.03761e-96	1.10013	2028	1.24093	2349	-0.1145	1.94404e-115
BACH1_HUMAN.H11MO.0.A_BACH1_HUMAN.H11MO.0.A	BACH1	HUMAN.H11MO.0.A	BACH1_HUMAN.H11MO.0.A	C_BACH2_HUMAN.H11MO.0.A	12712	1.62466	3586	1.52558	3271	0.0141	5.92087e-27	1.63985	3777	1.45322	3281	0.04905	6.67668e-82
BACH2_HUMAN.H11MO.0.A_BACH2_HUMAN.H11MO.0.A	BACH2	HUMAN.H11MO.0.A	BACH2_HUMAN.H11MO.0.A	C_BACH2_HUMAN.H11MO.0.A	13404	1.86408	4465	1.54882	3492	0.13574	4.93674e-118	1.86473	4606	1.39248	3257	0.2065	9.82865e-137
KLF12_HUMAN.H11MO.0.C_KLF12_HUMAN.H11MO.0.C	KLF12	HUMAN.H11MO.0.C	KLF12_HUMAN.H11MO.0.C	C_SP3_HUMAN.H11MO.0.B	19414	1.19763	3704	2.12607	6837	-0.44832	1.56002e-173	1.21003	3953	2.24237	7607	-0.4999	1.65864e-179
BATF3_HUMAN.H11MO.0.B_BATF3_HUMAN.H11MO.0.B	BATF3	HUMAN.H11MO.0.B	BATF3_HUMAN.H11MO.0.B	C_BATF3_HUMAN.H11MO.0.B	7722	1.1182	1546	0.85509	997	0.18653	1.15411e-124	1.10449	1551	0.80155	981	0.20333	1.38826e-122
BC11A_HUMAN.H11MO.0.A_BC11A_HUMAN.H11MO.0.A	BC11A	HUMAN.H11MO.0.A	BC11A_HUMAN.H11MO.0.A	C_BC11A_HUMAN.H11MO.0.A	23430	0.9413	3595	0.91476	3334	0.02923	7.46259e-64	0.93629	3731	0.9037	3523	0.02707	1.09404e-68
BCL6_HUMAN.H11MO.0.A_BCL6_HUMAN.H11MO.0.A	BCL6	HUMAN.H11MO.0.A	BCL6_HUMAN.H11MO.0.A	C_BCL6_HUMAN.H11MO.0.A	9021	1.0123	1497	1.00011	1397	0.0231	3.07002e-38	1.01578	1609	1.00744	1535	0.00979	1.39933e-14
BHA15_HUMAN.H11MO.0.B_BHA15_HUMAN.H11MO.0.B	BHA15	HUMAN.H11MO.0.B	BHA15_HUMAN.H11MO.0.B	C_ASCL1_HUMAN.H11MO.0.A	13807	1.08549	2409	1.32884	3054	-0.1711	7.45371e-128	1.10748	2582	1.40496	3474	-0.20678	2.18905e-138
BHE40_HUMAN.H11MO.0.A_BHE40_HUMAN.H11MO.0.A	BHE40	HUMAN.H11MO.0.A	BHE40_HUMAN.H11MO.0.A	C_BHE40_HUMAN.H11MO.0.A	2743	0.98071	458	1.2981	565	-0.18739	1.05531e-103	1.02663	518	1.37319	669	-0.20672	4.42046e-103
BMAL1_HUMAN.H11MO.0.A_BMAL1_HUMAN.H11MO.0.A	BMAL1	HUMAN.H11MO.0.A	BMAL1_HUMAN.H11MO.0.A	C_BMAL1_HUMAN.H11MO.0.A	4016	1.0084	650	1.29602	887	-0.1977	1.46836e-110	1.04251	726	1.34793	994	-0.19915	7.85253e-111
BRAC_HUMAN.H11MO.0.A_BRAC_HUMAN.H11MO.0.A	BRAC	HUMAN.H11MO.0.A	BRAC_HUMAN.H11MO.0.A	C_BRAC_HUMAN.H11MO.0.A	6456	1.03833	1105	1.06871	1090	-0.02378	8.88907e-35	1.03679	1157	1.06964	1162	-0.02997	1.06699e-44
CDX1_HUMAN.H11MO.0.C_CDX1_HUMAN.H11MO.0.C	CDX1	HUMAN.H11MO.0.C	CDX1_HUMAN.H11MO.0.C	C_CDX1_HUMAN.H11MO.0.C	4193	0.87155	585	0.72593	446	0.14042	1.08185e-98	0.84774	595	0.70506	438	0.13301	3.84821e-92
CDX2_HUMAN.H11MO.0.A_CDX2_HUMAN.H11MO.0.A	CDX2	HUMAN.H11MO.0.A	CDX2_HUMAN.H11MO.0.A	C_CDX2_HUMAN.H11MO.0.A	5144	0.86336	714	0.82168	658	0.05847	7.45719e-64	0.85778	743	0.80186	665	0.06119	3.10797e-67
CEBPA_HUMAN.H11MO.0.A_CEBPA_HUMAN.H11MO.0.A	CEBPA	HUMAN.H11MO.0.A	CEBPA_HUMAN.H11MO.0.A	C_CEBPD_HUMAN.H11MO.0.C	5318	0.97041	859	1.12845	1026	-0.0778	1.85538e-76	0.92937	866	1.12073	1086	-0.11527	1.62443e-92
CEBPB_HUMAN.H11MO.0.A_CEBPB_HUMAN.H11MO.0.A	CEBPB	HUMAN.H11MO.0.A	CEBPB_HUMAN.H11MO.0.A	C_CEBPD_HUMAN.H11MO.0.C	4403	0.99078	720	1.13609	854	-0.09129	1.00434e-81	0.94491	725	1.13945	917	-0.1372	5.88341e-98
CEBPD_HUMAN.H11MO.0.C_CEBPD_HUMAN.H11MO.0.C	CEBPD	HUMAN.H11MO.0.C	CEBPD_HUMAN.H11MO.0.C	C_CEBPD_HUMAN.H11MO.0.C	4638	1.01401	757	1.21958	977	-0.1283	2.96805e-97	0.97668	781	1.22821	1037	-0.16575	7.66608e-103
CEBPE_HUMAN.H11MO.0.A_CEBPE_HUMAN.H11MO.0.A	CEBPE	HUMAN.H11MO.0.A	CEBPE_HUMAN.H11MO.0.A	C_CEBPE_HUMAN.H11MO.0.A	2763	0.92957	440	0.91652	401	0.04717	1.23769e-43	0.90557	433	0.89306	409	0.02761	2.36427e-30
CEBPG_HUMAN.H11MO.0.B_CEBPG_HUMAN.H11MO.0.B	CEBPG	HUMAN.H11MO.0.B	CEBPG_HUMAN.H11MO.0.B	C_CEBPG_HUMAN.H11MO.0.B	5756	1.08945	1037	1.02832	969	0.04501	1.28045e-59	1.04925	1053	1.04224	1075	0.00787	1.06204e-08
CLOCK_HUMAN.H11MO.0.C_CLOCK_HUMAN.H11MO.0.C	CLOCK	HUMAN.H11MO.0.C	CLOCK_HUMAN.H11MO.0.C	C_CLOCK_HUMAN.H11MO.0.C	6188	0.95056	934	1.3181	1346	-0.20811	1.22428e-121	0.98009	1033	1.36677	1482	-0.21993	4.9472e-124
COE1_HUMAN.H11MO.0.A_COE1_HUMAN.H11MO.0.A	COE1	HUMAN.H11MO.0.A	COE1_HUMAN.H11MO.0.A	C_COE1_HUMAN.H11MO.0.A	11975	1.01214	1935	1.26322	2432	-0.163	1.18787e-126	1.03381	2068	1.32882	2801	-0.19707	1.62024e-139
COT1_HUMAN.H11MO.0.C_COT1_HUMAN.H11MO.0.C	COT1	HUMAN.H11MO.0.C	COT1_HUMAN.H11MO.0.C	C_RXRA_HUMAN.H11MO.0.A	17856	0.97445	2746	1.28147	3634	-0.19079	1.22416e-137	1.0031	2950	1.35914	4239	-0.22677	1.17428e-143
COT2_HUMAN.H11MO.0.A_COT2_HUMAN.H11MO.0.A	COT2	HUMAN.H11MO.0.A	COT2_HUMAN.H11MO.0.A	C_COT2_HUMAN.H11MO.0.A	9385	0.93361	1373	0.99777	1429	-0.0476	1.47461e-65	0.96244	1483	1.02783	1626	-0.05834	1.60959e-78
CREB1_HUMAN.H11MO.0.A_CREB1_HUMAN.H11MO.0.A	CREB1	HUMAN.H11MO.0.A	CREB1_HUMAN.H11MO.0.A	C_ATF1_HUMAN.H11MO.0.B	1930	1.47736	494	1.50836	492	0.00271	0.835152	1.4538	513	1.512	535	-0.0128	6.82737e-11
CREM_HUMAN.H11MO.0.C_CREM_HUMAN.H11MO.0.C	CREM	HUMAN.H11MO.0.C	CREM_HUMAN.H11MO.0.C	C_CREM_HUMAN.H11MO.0.C	3460	1.3471	808	1.2979	713	0.03743	9.08843e-37	1.32869	808	1.29897	756	0.02344	6.97043e-26
CRX_HUMAN.H11MO.0.B_CRX_HUMAN.H11MO.0.B	CRX	HUMAN.H11MO.0.B	CRX_HUMAN.H11MO.0.B	C_CRX_HUMAN.H11MO.0.B	3962	1.02903	666	0.93106	571	0.07122	4.87119e-64	1.01755	713	0.91628	616	0.06616	8.9541e-64
MEF2A_HUMAN.H11MO.0.A_MEF2A_HUMAN.H11MO.0.A	MEF2A	HUMAN.H11MO.0.A	MEF2A_HUMAN.H11MO.0.A	C_MEF2B_HUMAN.H11MO.0.A	9009	0.84517	1262	0.57907	676	0.26155	4.14567e-141	0.83267	1275	0.56609	713	0.24547	1.84255e-135
P73_HUMAN.H11MO.0.A_P73_HUMAN.H11MO.0.A	P73	HUMAN.H11MO.0.A	P73_HUMAN.H11MO.0.A	C_P73_HUMAN.H11MO.0.A	7643	0.8294	940	1.54739	2076	-0.4391	3.18176e-158	0.8461	1001	1.52524	2126	-0.4271	3.88281e-155
CUX1_HUMAN.H11MO.0.C_CUX1_HUMAN.H11MO.0.C	CUX1	HUMAN.H11MO.0.C	CUX1_HUMAN.H11MO.0.C	C_CUX1_HUMAN.H11MO.0.C	964	0.84845	126	0.81676	114	0.01331	1.00122e-06	0.84972	132	0.82508	122	-0.00954	0.153313
DBP_HUMAN.H11MO.0.B_DBP_HUMAN.H11MO.0.B	DBP	HUMAN.H11MO.0.B	DBP_HUMAN.H11MO.0.B	C_DBP_HUMAN.H11MO.0.B	4172	0.9547	671	1.06643	746	-0.047	2.12382e-50	0.93347	684	1.04484	778	-0.05959	2.96195e-55
DLX3_HUMAN.H11MO.0.C_DLX3_HUMAN.H11MO.0.C	DLX3	HUMAN.H11MO.0.C	DLX3_HUMAN.H11MO.0.C	C_DLX3_HUMAN.H11MO.0.C	2633	0.78128	312	0.73647	288	0.06174	7.11807e-53	0.75672	314	0.74095	319	0.03918	5.24329e-36
DUX4_HUMAN.H11MO.0.A_DUX4_HUMAN.H11MO.0.A	DUX4	HUMAN.H11MO.0.A	DUX4_HUMAN.H11MO.0.A	C_DUX4_HUMAN.H11MO.0.A	3818	0.96905	626	0.72458	402	0.20897	2.07807e-110	0.93898	633	0.66096	371	0.2299	3.25702e-118
MEF2B_HUMAN.H11MO.0.A_MEF2B_HUMAN.H11MO.0.A	MEF2B	HUMAN.H11MO.0.A	MEF2B_HUMAN.H11MO.0.A	C_MEF2B_HUMAN.H11MO.0.A	8924	0.83993	1246	0.57001	644	0.25731	6.9764e-134	0.82685	1254	0.5553	689	0.24633	2.71996e-138
KLF9_HUMAN.H11MO.0.C_KLF9_HUMAN.H11MO.0.C	KLF9	HUMAN.H11MO.0.C	KLF9_HUMAN.H11MO.0.C	C_SP3_HUMAN.H11MO.0.B	16299	1.20353	3129	2.06153	5540	-0.41459	1.42985e-171	1.22084	3332	2.17294	6156	-0.46438	2.57287e-175
E2F3_HUMAN.H11MO.0.A_E2F3_HUMAN.H11MO.0.A	E2F3	HUMAN.H11MO.0.A	E2F3_HUMAN.H11MO.0.A	C_E2F6_HUMAN.H11MO.0.A	12497	1.11545	2230	1.3887	2838	-0.14711	2.5852e-125	1.13666	2370	1.46203	3178	-0.18554	4.22831e-126
KLF4_HUMAN.H11MO.0.A_KLF4_HUMAN.H11MO.0.A	KLF4	HUMAN.H11MO.0.A	KLF4_HUMAN.H11MO.0.A	C_SP3_HUMAN.H11MO.0.B	17206	1.13079	3056	1.96321	5583	-0.40995	2.07628e-174	1.12825	3208	2.03286	6106	-0.45136	5.2184e-179
MXI1_HUMAN.H11MO.0.A_MXI1_HUMAN.H11MO.0.A	MXI1	HUMAN.H11MO.0.A	MXI1_HUMAN.H11MO.0.A	C_MXI1_HUMAN.H11MO.0.A	6066	0.9653	929	1.7199	1745	-0.40685	2.87442e-152	0.99908	1035	1.85694	2023	-0.4551	4.31795e-157
P53_HUMAN.H11MO.0.A_P53_HUMAN.H11MO.0.A	P53	HUMAN.H11MO.0.A	P53_HUMAN.H11MO.0.A	C_P73_HUMAN.H11MO.0.A	6591	0.86689	854	1.51369	1753	-0.40474	5.36202e-151	0.88105	902	1.4734	1765	-0.38114	2.86435e-150
KLF1_HUMAN.H11MO.0.A_KLF1_HUMAN.H11MO.0.A	KLF1	HUMAN.H11MO.0.A	KLF1_HUMAN.H11MO.0.A	C_SP3_HUMAN.H11MO.0.B	23800	1.11342	4177	1.90624	7525	-0.40316	2.36154e-184	1.12437	4440	2.00907	8425	-0.45387	1.82521e-186
E2F4_HUMAN.H11MO.0.A_E2F4_HUMAN.H11MO.0.A	E2F4	HUMAN.H11MO.0.A	E2F4_HUMAN.H11MO.0.A	C_E2F7_HUMAN.H11MO.0.B	9108	1.44165	2198	2.39901	3525	-0.40175	3.11828e-160	1.46803	2367	2.53974	3923	-0.45971	4.1282e-164
KLF3_HUMAN.H11MO.0.B_KLF3_HUMAN.H11MO.0.B	KLF3	HUMAN.H11MO.0.B	KLF3_HUMAN.H11MO.0.B	C_SP3_HUMAN.H11MO.0.B	26896	1.15298	4953	1.94422	8669	-0.39594	8.51668e-181	1.1725	5312	2.06577	9812	-0.44948	5.61937e-191
EHF_HUMAN.H11MO.0.B_EHF_HUMAN.H11MO.0.B	EHF	HUMAN.H11MO.0.B	EHF_HUMAN.H11MO.0.B	C_ELF5_HUMAN.H11MO.0.A	10830	0.96463	1646	1.31427	2495	-0.22309	3.12781e-135	0.96201	1713	1.26208	2491	-0.20439	1.01492e-133
SP1_HUMAN.H11MO.0.A_SP1_HUMAN.H11MO.0.A	SP1	HUMAN.H11MO.0.A	SP1_HUMAN.H11MO.0.A	C_SP3_HUMAN.H11MO.0.B	27580	1.17633	5200	1.9633	8895	-0.39046	1.73947e-182	1.20761	5629	2.11728	10224	-0.45436	2.6061e-186
ELF2_HUMAN.H11MO.0.C_ELF2_HUMAN.H11MO.0.C	ELF2	HUMAN.H11MO.0.C	ELF2_HUMAN.H11MO.0.C	C_FLI1_HUMAN.H11MO.0.A	7902	1.16348	1485	1.48997	2040	-0.21817	3.60628e-127	1.1544	1535	1.4853	2120	-0.22269	4.90486e-136
ELF3_HUMAN.H11MO.0.A_ELF3_HUMAN.H11MO.0.A	ELF3	HUMAN.H11MO.0.A	ELF3_HUMAN.H11MO.0.A	C_ELF5_HUMAN.H11MO.0.A	14315	0.93388	2132	1.19209	2930	-0.16776	6.39141e-127	0.92932	2193	1.14591	2911	-0.15167	2.00948e-125
ELF5_HUMAN.H11MO.0.A_ELF5_HUMAN.H11MO.0.A	ELF5	HUMAN.H11MO.0.A	ELF5_HUMAN.H11MO.0.A	C_ELF5_HUMAN.H11MO.0.A	14859	0.98567	2340	1.28814	3271	-0.19586	1.07618e-138	0.98488	2444	1.27346	3401	-0.19321	8.22076e-132
ELK1_HUMAN.H11MO.0.B_ELK1_HUMAN.H11MO.0.B	ELK1	HUMAN.H11MO.0.B	ELK1_HUMAN.H11MO.0.B	C_FLI1_HUMAN.H11MO.0.A	4427	1.29342	958	1.4757	1136	-0.12753	1.72889e-93	1.27243	974	1.45075	1155	-0.13273	9.51204e-95
ELK4_HUMAN.H11MO.0.A_ELK4_HUMAN.H11MO.0.A	ELK4	HUMAN.H11MO.0.A	ELK4_HUMAN.H11MO.0.A	C_FLI1_HUMAN.H11MO.0.A	3350	1.40835	791	1.60687	912	-0.13222	1.4848e-88	1.39323	810	1.62896	973	-0.15342	3.63722e-98
EPAS1_HUMAN.H11MO.0.B_EPAS1_HUMAN.H11MO.0.B	EPAS1	HUMAN.H11MO.0.B	EPAS1_HUMAN.H11MO.0.B	C_ARNT_HUMAN.H11MO.0.B	1024	1.25637	209	1.52367	258	-0.18035	1.98656e-78	1.23633	225	1.44372	256	-0.15073	3.83445e-73
ERG_HUMAN.H11MO.0.A_ERG_HUMAN.H11MO.0.A	ERG	HUMAN.H11MO.0.A	ERG_HUMAN.H11MO.0.A	C_FLI1_HUMAN.H11MO.0.A	18914	1.09354	3390	1.24157	3982	-0.11052	1.19927e-116	1.08911	3560	1.24529	4146	-0.12135	4.21473e-122
ERR1_HUMAN.H11MO.0.A_ERR1_HUMAN.H11MO.0.A	ERR1	HUMAN.H11MO.0.A	ERR1_HUMAN.H11MO.0.A	C_ERR1_HUMAN.H11MO.0.A	6817	0.92732	1013	1.01274	1070	-0.05942	1.29496e-69	0.94445	1070	1.04876	1247	-0.07764	3.35372e-81
ERR2_HUMAN.H11MO.0.A_ERR2_HUMAN.H11MO.0.A	ERR2	HUMAN.H11MO.0.A	ERR2_HUMAN.H11MO.0.A	C_ERR1_HUMAN.H11MO.0.A	5830	0.93461	880	1.01347	925	-0.04434	6.17502e-59	0.95554	949	1.03936	1069	-0.05602	4.96298e-67
ERR3_HUMAN.H11MO.0.B_ERR3_HUMAN.H11MO.0.B	ERR3	HUMAN.H11MO.0.B	ERR3_HUMAN.H11MO.0.B	C_ERR3_HUMAN.H11MO.0.B	3771	0.8915	522	0.81975	447	0.06159	7.90813e-62	0.90386	568	0.8146	484	0.06348	5.20187e-63
ESR1_HUMAN.H11MO.0.A_ESR1_HUMAN.H11MO.0.A	ESR1	HUMAN.H11MO.0.A	ESR1_HUMAN.H11MO.0.A	C_ESR2_HUMAN.H11MO.0.A	7561	1.04732	1295	1.22957	1524	-0.14079	1.25658e-110	1.06851	1383	1.28097	1716	-0.15728	6.44154e-115
ESR2_HUMAN.H11MO.0.A_ESR2_HUMAN.H11MO.0.A	ESR2	HUMAN.H11MO.0.A	ESR2_HUMAN.H11MO.0.A	C_ESR2_HUMAN.H11MO.0.A	7785	1.05453	1345	1.38435	1762	-0.20693	3.77066e-126	1.07929	1450	1.46238	2022	-0.23598	1.42001e-137
ETS1_HUMAN.H11MO.0.A_ETS1_HUMAN.H11MO.0.A	ETS1	HUMAN.H11MO.0.A	ETS1_HUMAN.H11MO.0.A	C_FLI1_HUMAN.H11MO.0.A	12421	1.18683	2448	1.28258	2720	-0.08999	1.27663e-101	1.17577	2503	1.27908	2806	-0.10015	1.06576e-99
ETS2_HUMAN.H11MO.0.B_ETS2_HUMAN.H11MO.0.B	ETS2	HUMAN.H11MO.0.B	ETS2_HUMAN.H11MO.0.B	C_ETS2_HUMAN.H11MO.0.B	22348	0.95847	3485	1.02378	3624	-0.04126	1.03542e-91	0.96246	3662	1.03142	3895	-0.05226	1.08442e-88
ETV1_HUMAN.H11MO.0.A_ETV1_HUMAN.H11MO.0.A	ETV1	HUMAN.H11MO.0.A	ETV1_HUMAN.H11MO.0.A	C_FLI1_HUMAN.H11MO.0.A	6355	1.28202	1347	1.49982	1644	-0.16096	5.32838e-108	1.27067	1385	1.52374	1754	-0.18397	1.70199e-117
ETV2_HUMAN.H11MO.0.B_ETV2_HUMAN.H11MO.0.B	ETV2	HUMAN.H11MO.0.B	ETV2_HUMAN.H11MO.0.B	C_FLI1_HUMAN.H11MO.0.A	16029	1.09014	2878	1.23344	3337	-0.10976	1.16306e-117	1.08571	3002	1.23465	3527	-0.11936	2.81804e-121
ETV4_HUMAN.H11MO.0.B_ETV4_HUMAN.H11MO.0.B	ETV4	HUMAN.H11MO.0.B	ETV4_HUMAN.H11MO.0.B	C_FLI1_HUMAN.H11MO.0.A	18772	1.09103	3381	1.19332	3772	-0.08785	4.67133e-106	1.08812	3541	1.18947	3955	-0.09514	1.95262e-111
ETV5_HUMAN.H11MO.0.C_ETV5_HUMAN.H11MO.0.C	ETV5	HUMAN.H11MO.0.C	ETV5_HUMAN.H11MO.0.C	C_FLI1_HUMAN.H11MO.0.A	24842	1.02367	4148	1.16723	4820	-0.09887	8.23521e-121	1.02649	4329	1.1728	5094	-0.10955	1.50774e-120
EVI1_HUMAN.H11MO.0.B_EVI1_HUMAN.H11MO.0.B	EVI1	HUMAN.H11MO.0.B	EVI1_HUMAN.H11MO.0.B	C_EVI1_HUMAN.H11MO.0.B	5019	0.79014	616	0.61701	413	0.17535	1.26912e-113	0.77971	646	0.58185	395	0.18445	5.24798e-112
FEV_HUMAN.H11MO.0.B_FEV_HUMAN.H11MO.0.B	FEV	HUMAN.H11MO.0.B	FEV_HUMAN.H11MO.0.B	C_FEV_HUMAN.H11MO.0.B	7421	1.24123	1538	1.57372	1973	-0.19978	1.5059e-120	1.25127	1639	1.62669	2152	-0.22308	1.81525e-129
FEZF1_HUMAN.H11MO.0.C_FEZF1_HUMAN.H11MO.0.C	FEZF1	HUMAN.H11MO.0.C	FEZF1_HUMAN.H11MO.0.C	C_FEZF1_HUMAN.H11MO.0.C	10845	0.94005	1652	0.84901	1379	0.07706	5.75281e-90	0.94587	1751	0.84177	1469	0.07412	4.42098e-84
FLI1_HUMAN.H11MO.0.A_FLI1_HUMAN.H11MO.0.A	FLI1	HUMAN.H11MO.0.A	FLI1_HUMAN.H11MO.0.A	C_FLI1_HUMAN.H11MO.0.A	28790	1.01669	4725	1.23761	5869	-0.13732	6.93521e-133	1.02852	5019	1.27455	6476	-0.15913	3.64273e-139
AP2C_HUMAN.H11MO.0.A_AP2C_HUMAN.H11MO.0.A	AP2C	HUMAN.H11MO.0.A	AP2C_HUMAN.H11MO.0.A	C_AP2C_HUMAN.H11MO.0.A	16678	0.93521	2382	1.51959	4347	-0.38111	1.0132e-173	0.95667	2564	1.64634	5195	-0.44544	2.98154e-175
SP3_HUMAN.H11MO.0.B_SP3_HUMAN.H11MO.0.B	SP3	HUMAN.H11MO.0.B	SP3_HUMAN.H11MO.0.B	C_SP3_HUMAN.H11MO.0.B	30662	1.15086	5632	1.8879	9539	-0.3744	4.9142e-181	1.17959	6093	2.02676	10920	-0.43414	1.22948e-188
SP2_HUMAN.H11MO.0.A_SP2_HUMAN.H11MO.0.A	SP2	HUMAN.H11MO.0.A	SP2_HUMAN.H11MO.0.A	C_SP3_HUMAN.H11MO.0.B	30077	1.1891	5795	1.92369	9534	-0.3714	1.2812e-179	1.22099	6273	2.08631	11081	-0.44017	2.69098e-190
AP2A_HUMAN.H11MO.0.A_AP2A_HUMAN.H11MO.0.A	AP2A	HUMAN.H11MO.0.A	AP2A_HUMAN.H11MO.0.A	C_AP2C_HUMAN.H11MO.0.A	15840	0.91598	2198	1.46334	3998	-0.36339	2.34423e-165	0.93483	2355	1.56952	4691	-0.41797	8.65804e-174
FOXA1_HUMAN.H11MO.0.A_FOXA1_HUMAN.H11MO.0.A	FOXA1	HUMAN.H11MO.0.A	FOXA1_HUMAN.H11MO.0.A	C_FOXA1_HUMAN.H11MO.0.A	9661	0.9861	1627	0.8998	1345	0.07988	2.89555e-89	1.02873	1790	0.88965	1435	0.09273	1.486e-95
FOXA2_HUMAN.H11MO.0.A_FOXA2_HUMAN.H11MO.0.A	FOXA2	HUMAN.H11MO.0.A	FOXA2_HUMAN.H11MO.0.A	C_FOXA1_HUMAN.H11MO.0.A	8635	1.04834	1553	0.9823	1336	0.05984	1.24187e-79	1.09729	1718	0.9761	1429	0.07277	1.6641e-88
FOXA3_HUMAN.H11MO.0.B_FOXA3_HUMAN.H11MO.0.B	FOXA3	HUMAN.H11MO.0.B	FOXA3_HUMAN.H11MO.0.B	C_FOXA1_HUMAN.H11MO.0.A	7875	0.98365	1338	0.93497	1137	0.05792	1.43412e-69	1.01738	1452	0.91953	1195	0.07308	5.79658e-82
FOXC1_HUMAN.H11MO.0.C_FOXC1_HUMAN.H11MO.0.C	FOXC1	HUMAN.H11MO.0.C	FOXC1_HUMAN.H11MO.0.C	C_FOXC1_HUMAN.H11MO.0.C	7621	0.96612	1243	0.84995	997	0.11155	3.37824e-112	0.98172	1337	0.82439	1031	0.12382	3.32476e-98
FOXH1_HUMAN.H11MO.0.A_FOXH1_HUMAN.H11MO.0.A	FOXH1	HUMAN.H11MO.0.A	FOXH1_HUMAN.H11MO.0.A	C_FOXH1_HUMAN.H11MO.0.A	5502	1.15239	1058	1.00201	865	0.08462	3.73669e-81	1.16356	1130	0.98289	899	0.09471	4.11286e-83
FOXI1_HUMAN.H11MO.0.B_FOXI1_HUMAN.H11MO.0.B	FOXI1	HUMAN.H11MO.0.B	FOXI1_HUMAN.H11MO.0.B	C_NFYC_HUMAN.H11MO.0.A	5342	0.97946	825	1.29358	1085	-0.16427	1.62403e-109	1.00874	895	1.23314	1064	-0.11468	1.15684e-86
FOXJ2_HUMAN.H11MO.0.C_FOXJ2_HUMAN.H11MO.0.C	FOXJ2	HUMAN.H11MO.0.C	FOXJ2_HUMAN.H11MO.0.C	C_FOXJ2_HUMAN.H11MO.0.C	10838	0.80115	1375	0.70401	1051	0.11028	2.8292e-107	0.82553	1541	0.68797	1124	0.1185	6.19336e-107
FOXJ3_HUMAN.H11MO.0.A_FOXJ3_HUMAN.H11MO.0.A	FOXJ3	HUMAN.H11MO.0.A	FOXJ3_HUMAN.H11MO.0.A	C_FOXJ3_HUMAN.H11MO.0.A	14644	0.71693	1595	0.58977	1128	0.14692	2.44969e-124	0.71564	1681	0.57757	1191	0.13922	1.30364e-126
FOXK1_HUMAN.H11MO.0.A_FOXK1_HUMAN.H11MO.0.A	FOXK1	HUMAN.H11MO.0.A	FOXK1_HUMAN.H11MO.0.A	C_FOXK1_HUMAN.H11MO.0.A	10827	0.92594	1672	0.8414	1367	0.07236	1.18074e-90	0.93927	1772	0.83071	1480	0.07248	1.093e-91
FOXM1_HUMAN.H11MO.0.A_FOXM1_HUMAN.H11MO.0.A	FOXM1	HUMAN.H11MO.0.A	FOXM1_HUMAN.H11MO.0.A	C_FOXA1_HUMAN.H11MO.0.A	10615	0.993	1794	0.91656	1454	0.06499	3.24103e-82	1.03259	1965	0.91616	1591	0.07341	3.06739e-94
FOXO1_HUMAN.H11MO.0.A_FOXO1_HUMAN.H11MO.0.A	FOXO1	HUMAN.H11MO.0.A	FOXO1_HUMAN.H11MO.0.A	C_FOXO1_HUMAN.H11MO.0.A	10221	0.9503	1571	0.98036	1611	-0.0178	1.69728e-30	0.967	1665	0.98557	1724	-0.02162	3.55993e-39
FOXO3_HUMAN.H11MO.0.B_FOXO3_HUMAN.H11MO.0.B	FOXO3	HUMAN.H11MO.0.B	FOXO3_HUMAN.H11MO.0.B	C_FOXO3_HUMAN.H11MO.0.B	7613	0.95355	1183	1.01889	1245	-0.04164	2.60797e-59	0.97327	1281	1.01307	1352	-0.04159	9.18594e-68
FOXO4_HUMAN.H11MO.0.C_FOXO4_HUMAN.H11MO.0.C	FOXO4	HUMAN.H11MO.0.C	FOXO4_HUMAN.H11MO.0.C	C_FOXO4_HUMAN.H11MO.0.C	8411	0.82317	1112	0.79721	1006	0.05004	2.05657e-72	0.83219	1172	0.78009	1042	0.0576	1.67033e-74
FOXP1_HUMAN.H11MO.0.A_FOXP1_HUMAN.H11MO.0.A	FOXP1	HUMAN.H11MO.0.A	FOXP1_HUMAN.H11MO.0.A	C_FOXP1_HUMAN.H11MO.0.A	8734	0.91985	1329	0.92632	1248	0.01329	4.60029e-21	0.92716	1402	0.91122	1308	0.01576	3.95609e-29
FOXP2_HUMAN.H11MO.0.C_FOXP2_HUMAN.H11MO.0.C	FOXP2	HUMAN.H11MO.0.C	FOXP2_HUMAN.H11MO.0.C	C_FOXO3_HUMAN.H11MO.0.B	5525	0.98906	883	1.04562	926	-0.03387	2.57376e-39	1.01956	975	1.03215	989	-0.02525	1.79655e-32
FOXQ1_HUMAN.H11MO.0.C_FOXQ1_HUMAN.H11MO.0.C	FOXQ1	HUMAN.H11MO.0.C	FOXQ1_HUMAN.H11MO.0.C	C_FOXQ1_HUMAN.H11MO.0.C	6736	0.87242	954	0.72519	694	0.14891	8.74016e-108	0.86845	1013	0.68969	720	0.15595	8.87257e-110
GABPA_HUMAN.H11MO.0.A_GABPA_HUMAN.H11MO.0.A	GABPA	HUMAN.H11MO.0.A	GABPA_HUMAN.H11MO.0.A	C_ELF5_HUMAN.H11MO.0.A	5722	1.26536	1196	1.57357	1526	-0.19067	2.42389e-123	1.25847	1218	1.57935	1622	-0.19933	1.04036e-117
GATA1_HUMAN.H11MO.0.A_GATA1_HUMAN.H11MO.0.A	GATA1	HUMAN.H11MO.0.A	GATA1_HUMAN.H11MO.0.A	C_GATA2_HUMAN.H11MO.0.A	3959	0.94195	608	0.80193	481	0.11603	1.80508e-85	0.96738	655	0.76807	489	0.14206	1.80488e-95
GATA2_HUMAN.H11MO.0.A_GATA2_HUMAN.H11MO.0.A	GATA2	HUMAN.H11MO.0.A	GATA2_HUMAN.H11MO.0.A	C_GATA2_HUMAN.H11MO.0.A	4476	0.92658	652	0.827	558	0.08951	1.72105e-78	0.95311	723	0.79135	564	0.11892	2.46224e-90
GATA3_HUMAN.H11MO.0.A_GATA3_HUMAN.H11MO.0.A	GATA3	HUMAN.H11MO.0.A	GATA3_HUMAN.H11MO.0.A	C_GATA3_HUMAN.H11MO.0.A	8442	0.83317	1107	0.62811	711	0.19279	4.22937e-123	0.84635	1221	0.5957	723	0.21586	6.86418e-128
GATA4_HUMAN.H11MO.0.A_GATA4_HUMAN.H11MO.0.A	GATA4	HUMAN.H11MO.0.A	GATA4_HUMAN.H11MO.0.A	C_GATA3_HUMAN.H11MO.0.A	4121	0.8918	573	0.70676	416	0.15728	1.52869e-102	0.92537	639	0.65818	406	0.21116	6.22207e-118
GATA6_HUMAN.H11MO.0.A_GATA6_HUMAN.H11MO.0.A	GATA6	HUMAN.H11MO.0.A	GATA6_HUMAN.H11MO.0.A	C_GATA3_HUMAN.H11MO.0.A	4473	0.88771	625	0.68728	429	0.17917	1.63291e-108	0.91604	698	0.63295	408	0.23024	2.85216e-119
GCR_HUMAN.H11MO.0.A_GCR_HUMAN.H11MO.0.A	GCR	HUMAN.H11MO.0.A	GCR_HUMAN.H11MO.0.A	C_PRGR_HUMAN.H11MO.0.A	6229	1.0329	1032	1.04811	1036	-0.00725	2.62979e-07	1.04785	1097	1.06738	1119	-0.01889	2.61202e-28
GFI1_HUMAN.H11MO.0.C_GFI1_HUMAN.H11MO.0.C	GFI1	HUMAN.H11MO.0.C	GFI1_HUMAN.H11MO.0.C	C_GFI1B_HUMAN.H11MO.0.A	6096	1.07563	1093	0.91113	842	0.11059	1.72232e-91	1.07624	1140	0.87482	872	0.12317	5.37407e-96
GFI1B_HUMAN.H11MO.0.A_GFI1B_HUMAN.H11MO.0.A	GFI1B	HUMAN.H11MO.0.A	GFI1B_HUMAN.H11MO.0.A	C_GFI1B_HUMAN.H11MO.0.A	6688	1.04029	1160	0.93862	955	0.07671	6.91815e-79	1.04956	1230	0.91183	999	0.09135	6.21614e-85
GLI3_HUMAN.H11MO.0.B_GLI3_HUMAN.H11MO.0.B	GLI3	HUMAN.H11MO.0.B	GLI3_HUMAN.H11MO.0.B	C_GLI3_HUMAN.H11MO.0.B	6644	0.99679	1053	1.15584	1220	-0.11267	3.26185e-102	0.99991	1108	1.1681	1329	-0.12845	8.62207e-105
THAP1_HUMAN.H11MO.0.C_THAP1_HUMAN.H11MO.0.C	THAP1	HUMAN.H11MO.0.C	THAP1_HUMAN.H11MO.0.C	C_THAP1_HUMAN.H11MO.0.C	14585	1.28396	3137	2.04375	4987	-0.36204	9.27772e-165	1.31516	3362	2.20856	5743	-0.43071	9.15545e-172
E2F2_HUMAN.H11MO.0.B_E2F2_HUMAN.H11MO.0.B	E2F2	HUMAN.H11MO.0.B	E2F2_HUMAN.H11MO.0.B	C_E2F2_HUMAN.H11MO.0.B	1727	1.35316	421	2.18057	634	-0.35793	2.39118e-120	1.3796	441	2.32596	707	-0.41636	9.66223e-131
HIC1_HUMAN.H11MO.0.C_HIC1_HUMAN.H11MO.0.C	HIC1	HUMAN.H11MO.0.C	HIC1_HUMAN.H11MO.0.C	C_HIC1_HUMAN.H11MO.0.C	4909	0.88944	669	1.21594	997	-0.20971	6.89073e-116	0.91948	736	1.27353	1138	-0.22776	1.06703e-123
HIF1A_HUMAN.H11MO.0.C_HIF1A_HUMAN.H11MO.0.C	HIF1A	HUMAN.H11MO.0.C	HIF1A_HUMAN.H11MO.0.C	C_HIF1A_HUMAN.H11MO.0.C	1057	1.3517	228	1.65692	290	-0.20088	1.40032e-81	1.33998	246	1.6088	295	-0.17928	6.7109e-81
HINFP_HUMAN.H11MO.0.C_HINFP_HUMAN.H11MO.0.C	HINFP	HUMAN.H11MO.0.C	HINFP_HUMAN.H11MO.0.C	C_HINFP_HUMAN.H11MO.0.C	777	1.23666	156	1.45505	179	-0.11355	1.55912e-56	1.25698	166	1.5029	200	-0.14425	1.00066e-64
HLF_HUMAN.H11MO.0.C_HLF_HUMAN.H11MO.0.C	HLF	HUMAN.H11MO.0.C	HLF_HUMAN.H11MO.0.C	C_DBP_HUMAN.H11MO.0.B	2271	0.98604	396	1.17525	455	-0.07641	7.69395e-60	0.97406	407	1.16086	482	-0.08805	5.84147e-62
HNF1A_HUMAN.H11MO.0.C_HNF1A_HUMAN.H11MO.0.C	HNF1A	HUMAN.H11MO.0.C	HNF1A_HUMAN.H11MO.0.C	C_HNF1B_HUMAN.H11MO.0.A	5463	0.8765	786	0.69095	534	0.18711	1.1183e-118	0.8579	796	0.64914	520	0.19296	2.8848e-118
HNF1B_HUMAN.H11MO.0.A_HNF1B_HUMAN.H11MO.0.A	HNF1B	HUMAN.H11MO.0.A	HNF1B_HUMAN.H11MO.0.A	C_HNF1B_HUMAN.H11MO.0.A	5208	0.98475	889	0.75823	576	0.20279	4.44799e-115	0.95884	886	0.70121	559	0.21499	3.29976e-121
HNF4A_HUMAN.H11MO.0.A_HNF4A_HUMAN.H11MO.0.A	HNF4A	HUMAN.H11MO.0.A	HNF4A_HUMAN.H11MO.0.A	C_HNF4G_HUMAN.H11MO.0.B	6829	0.94245	1052	0.99562	1099	-0.04478	7.08026e-65	0.96992	1134	1.02352	1237	-0.05079	1.60828e-66
HNF4G_HUMAN.H11MO.0.B_HNF4G_HUMAN.H11MO.0.B	HNF4G	HUMAN.H11MO.0.B	HNF4G_HUMAN.H11MO.0.B	C_HNF4G_HUMAN.H11MO.0.B	7495	0.93792	1162	1.04803	1270	-0.08097	1.03131e-83	0.96701	1253	1.07817	1428	-0.08575	4.05602e-86
HNF6_HUMAN.H11MO.0.B_HNF6_HUMAN.H11MO.0.B	HNF6	HUMAN.H11MO.0.B	HNF6_HUMAN.H11MO.0.B	C_HNF6_HUMAN.H11MO.0.B	1901	0.78125	232	0.59696	150	0.1979	3.45275e-96	0.76209	234	0.55117	148	0.20275	9.03087e-94
HSF1_HUMAN.H11MO.0.A_HSF1_HUMAN.H11MO.0.A	HSF1	HUMAN.H11MO.0.A	HSF1_HUMAN.H11MO.0.A	C_HSF1_HUMAN.H11MO.0.A	6463	1.00534	1071	0.92413	928	0.043	1.52604e-54	1.00801	1124	0.96044	1066	0.00949	4.45865e-07
HSF2_HUMAN.H11MO.0.A_HSF2_HUMAN.H11MO.0.A	HSF2	HUMAN.H11MO.0.A	HSF2_HUMAN.H11MO.0.A	C_HSF1_HUMAN.H11MO.0.A	4239	0.94276	660	0.87789	557	0.06537	5.25218e-66	0.941	683	0.89708	630	0.03911	1.82559e-46
KLF5_HUMAN.H11MO.0.A_KLF5_HUMAN.H11MO.0.A	KLF5	HUMAN.H11MO.0.A	KLF5_HUMAN.H11MO.0.A	C_SP3_HUMAN.H11MO.0.B	26744	1.05807	4432	1.72316	7651	-0.35507	4.40269e-171	1.0696	4713	1.80489	8558	-0.39801	4.53877e-184
HXA1_HUMAN.H11MO.0.C_HXA1_HUMAN.H11MO.0.C	HXA1	HUMAN.H11MO.0.C	HXA1_HUMAN.H11MO.0.C	C_HXA1_HUMAN.H11MO.0.C	3962	1.0309	648	0.84498	501	0.13133	3.59185e-94	1.00718	667	0.82709	525	0.12008	1.97924e-90
HXA10_HUMAN.H11MO.0.C_HXA10_HUMAN.H11MO.0.C	HXA10	HUMAN.H11MO.0.C	HXA10_HUMAN.H11MO.0.C	C_HXA10_HUMAN.H11MO.0.C	4400	0.89077	652	0.73917	465	0.14013	6.5432e-104	0.86165	655	0.69889	444	0.13935	1.13163e-103
HXA13_HUMAN.H11MO.0.C_HXA13_HUMAN.H11MO.0.C	HXA13	HUMAN.H11MO.0.C	HXA13_HUMAN.H11MO.0.C	C_HXA13_HUMAN.H11MO.0.C	4009	0.80595	511	0.75482	448	0.06876	6.68003e-64	0.7915	517	0.73644	458	0.06952	1.18009e-65
HXA9_HUMAN.H11MO.0.B_HXA9_HUMAN.H11MO.0.B	HXA9	HUMAN.H11MO.0.B	HXA9_HUMAN.H11MO.0.B	C_HXA9_HUMAN.H11MO.0.B	5117	1.0121	866	0.8017	636	0.15571	4.63992e-107	0.97632	854	0.74031	589	0.172	4.47313e-114
HXB13_HUMAN.H11MO.0.A_HXB13_HUMAN.H11MO.0.A	HXB13	HUMAN.H11MO.0.A	HXB13_HUMAN.H11MO.0.A	C_HXB13_HUMAN.H11MO.0.A	5678	0.81696	731	0.74212	597	0.09111	2.66802e-85	0.80253	751	0.71556	609	0.09394	2.96815e-84
HXB4_HUMAN.H11MO.0.B_HXB4_HUMAN.H11MO.0.B	HXB4	HUMAN.H11MO.0.B	HXB4_HUMAN.H11MO.0.B	C_HXB4_HUMAN.H11MO.0.B	2984	1.08153	545	0.90225	407	0.126	1.10874e-85	1.05857	561	0.86681	422	0.12698	7.10016e-83
HXB7_HUMAN.H11MO.0.C_HXB7_HUMAN.H11MO.0.C	HXB7	HUMAN.H11MO.0.C	HXB7_HUMAN.H11MO.0.C	C_HXB7_HUMAN.H11MO.0.C	3893	0.85443	543	0.68425	377	0.15214	5.97596e-102	0.81905	523	0.64604	374	0.15352	1.20063e-102
HXB8_HUMAN.H11MO.0.C_HXB8_HUMAN.H11MO.0.C	HXB8	HUMAN.H11MO.0.C	HXB8_HUMAN.H11MO.0.C	C_HXB7_HUMAN.H11MO.0.C	3389	0.82328	445	0.64648	294	0.1761	2.72539e-103	0.79064	433	0.60637	286	0.17255	2.35103e-100
HXC9_HUMAN.H11MO.0.C_HXC9_HUMAN.H11MO.0.C	HXC9	HUMAN.H11MO.0.C	HXC9_HUMAN.H11MO.0.C	C_HXC9_HUMAN.H11MO.0.C	5410	0.87619	756	0.80308	684	0.0718	8.90605e-75	0.8479	779	0.78451	680	0.06658	2.57088e-77
IKZF1_HUMAN.H11MO.0.C_IKZF1_HUMAN.H11MO.0.C	IKZF1	HUMAN.H11MO.0.C	IKZF1_HUMAN.H11MO.0.C	C_IKZF1_HUMAN.H11MO.0.C	15820	0.94952	2366	1.1412	2863	-0.11051	1.23396e-112	0.9631	2516	1.18665	3196	-0.1349	3.49318e-123
ZBT14_HUMAN.H11MO.0.C_ZBT14_HUMAN.H11MO.0.C	ZBT14	HUMAN.H11MO.0.C	ZBT14_HUMAN.H11MO.0.C	C_ZBT14_HUMAN.H11MO.0.C	1672	1.70144	510	2.66262	746	-0.3548	1.46061e-117	1.72306	548	2.87673	853	-0.43782	2.555e-123
IRF1_HUMAN.H11MO.0.A_IRF1_HUMAN.H11MO.0.A	IRF1	HUMAN.H11MO.0.A	IRF1_HUMAN.H11MO.0.A	C_IRF3_HUMAN.H11MO.0.B	18887	0.7899	2293	0.68295	1830	0.12562	3.52302e-129	0.7852	2386	0.66956	1915	0.12074	2.54913e-126
IRF2_HUMAN.H11MO.0.A_IRF2_HUMAN.H11MO.0.A	IRF2	HUMAN.H11MO.0.A	IRF2_HUMAN.H11MO.0.A	C_IRF3_HUMAN.H11MO.0.B	15563	0.78947	1890	0.71557	1598	0.0949	1.10997e-104	0.78958	1984	0.70509	1677	0.09229	1.06575e-107
IRF3_HUMAN.H11MO.0.B_IRF3_HUMAN.H11MO.0.B	IRF3	HUMAN.H11MO.0.B	IRF3_HUMAN.H11MO.0.B	C_IRF3_HUMAN.H11MO.0.B	26149	0.86204	3583	0.80577	3123	0.066	1.10845e-110	0.86427	3750	0.80195	3354	0.05844	1.41142e-95
IRF4_HUMAN.H11MO.0.A_IRF4_HUMAN.H11MO.0.A	IRF4	HUMAN.H11MO.0.A	IRF4_HUMAN.H11MO.0.A	C_IRF8_HUMAN.H11MO.0.B	14587	0.92553	2204	0.92134	2117	0.01428	4.20325e-34	0.92421	2318	0.90391	2232	0.01835	1.30997e-39
IRF7_HUMAN.H11MO.0.C_IRF7_HUMAN.H11MO.0.C	IRF7	HUMAN.H11MO.0.C	IRF7_HUMAN.H11MO.0.C	C_IRF7_HUMAN.H11MO.0.C	8930	0.84178	1183	0.72891	954	0.13027	6.61222e-109	0.84144	1272	0.71558	1003	0.12783	3.01703e-109
IRF8_HUMAN.H11MO.0.B_IRF8_HUMAN.H11MO.0.B	IRF8	HUMAN.H11MO.0.B	IRF8_HUMAN.H11MO.0.B	C_IRF8_HUMAN.H11MO.0.B	15960	0.88642	2260	0.85031	2120	0.04551	1.41043e-74	0.88297	2355	0.83131	2218	0.04736	3.93011e-80
IRF9_HUMAN.H11MO.0.C_IRF9_HUMAN.H11MO.0.C	IRF9	HUMAN.H11MO.0.C	IRF9_HUMAN.H11MO.0.C	C_IRF9_HUMAN.H11MO.0.C	6335	0.81835	817	0.75261	712	0.09651	7.80441e-86	0.81111	853	0.73561	730	0.09705	3.20896e-93
ISL1_HUMAN.H11MO.0.A_ISL1_HUMAN.H11MO.0.A	ISL1	HUMAN.H11MO.0.A	ISL1_HUMAN.H11MO.0.A	C_ISL1_HUMAN.H11MO.0.A	3642	1.01227	616	0.96621	537	0.03262	5.32044e-37	0.99451	623	0.96466	577	0.01758	6.5752e-17
NRF1_HUMAN.H11MO.0.A_NRF1_HUMAN.H11MO.0.A	NRF1	HUMAN.H11MO.0.A	NRF1_HUMAN.H11MO.0.A	C_NRF1_HUMAN.H11MO.0.A	2984	1.50473	760	2.34495	1121	-0.34748	5.98271e-130	1.5342	803	2.48721	1237	-0.39391	8.96245e-139
NFYC_HUMAN.H11MO.0.A_NFYC_HUMAN.H11MO.0.A	NFYC	HUMAN.H11MO.0.A	NFYC_HUMAN.H11MO.0.A	C_NFYC_HUMAN.H11MO.0.A	4581	1.06267	727	1.54036	1105	-0.26217	3.6252e-128	1.09994	787	1.48514	1105	-0.21256	3.11569e-119
ASCL1_HUMAN.H11MO.0.A_ASCL1_HUMAN.H11MO.0.A	ASCL1	HUMAN.H11MO.0.A	ASCL1_HUMAN.H11MO.0.A	C_ASCL1_HUMAN.H11MO.0.A	14688	0.89953	2035	1.43526	3464	-0.32525	1.66501e-162	0.92474	2203	1.52668	3993	-0.36238	3.45e-166
CTCFL_HUMAN.H11MO.0.A_CTCFL_HUMAN.H11MO.0.A	CTCFL	HUMAN.H11MO.0.A	CTCFL_HUMAN.H11MO.0.A	C_CTCFL_HUMAN.H11MO.0.A	11909	1.36331	2790	1.95168	4112	-0.32253	2.11131e-158	1.39364	2963	2.08075	4588	-0.37143	2.1037e-164
AP2B_HUMAN.H11MO.0.B_AP2B_HUMAN.H11MO.0.B	AP2B	HUMAN.H11MO.0.B	AP2B_HUMAN.H11MO.0.B	C_AP2B_HUMAN.H11MO.0.B	11032	1.12658	1988	1.67542	3104	-0.31974	3.57235e-153	1.15363	2124	1.82577	3638	-0.38886	4.5211e-160
MECP2_HUMAN.H11MO.0.C_MECP2_HUMAN.H11MO.0.C	MECP2	HUMAN.H11MO.0.C	MECP2_HUMAN.H11MO.0.C	C_MECP2_HUMAN.H11MO.0.C	5372	1.16756	1078	1.76121	1623	-0.31564	1.3094e-139	1.20651	1167	1.91337	1916	-0.37651	2.90199e-147
NFYB_HUMAN.H11MO.0.A_NFYB_HUMAN.H11MO.0.A	NFYB	HUMAN.H11MO.0.A	NFYB_HUMAN.H11MO.0.A	C_NFYC_HUMAN.H11MO.0.A	4406	1.04163	700	1.54998	1078	-0.26407	2.53764e-126	1.08027	750	1.49339	1081	-0.21531	1.7534e-117
MBD2_HUMAN.H11MO.0.B_MBD2_HUMAN.H11MO.0.B	MBD2	HUMAN.H11MO.0.B	MBD2_HUMAN.H11MO.0.B	C_MBD2_HUMAN.H11MO.0.B	3420	1.48191	864	2.1676	1278	-0.31293	1.42138e-125	1.50816	932	2.35471	1458	-0.38876	4.00526e-140
KLF6_HUMAN.H11MO.0.A_KLF6_HUMAN.H11MO.0.A	KLF6	HUMAN.H11MO.0.A	KLF6_HUMAN.H11MO.0.A	C_SP3_HUMAN.H11MO.0.B	33242	1.09032	5768	1.6822	9130	-0.31066	4.8868e-181	1.11489	6195	1.79138	10420	-0.36004	8.18081e-179
USF2_HUMAN.H11MO.0.A_USF2_HUMAN.H11MO.0.A	USF2	HUMAN.H11MO.0.A	USF2_HUMAN.H11MO.0.A	C_USF2_HUMAN.H11MO.0.A	4537	1.07227	776	1.61364	1232	-0.30948	1.97187e-130	1.11393	840	1.67534	1373	-0.31232	6.35155e-131
SP4_HUMAN.H11MO.0.A_SP4_HUMAN.H11MO.0.A	SP4	HUMAN.H11MO.0.A	SP4_HUMAN.H11MO.0.A	C_SP4_HUMAN.H11MO.0.A	30801	1.11464	5500	1.70565	8599	-0.30588	2.88935e-173	1.14158	5913	1.81855	9828	-0.35316	1.54026e-177
TFE2_HUMAN.H11MO.0.A_TFE2_HUMAN.H11MO.0.A	TFE2	HUMAN.H11MO.0.A	TFE2_HUMAN.H11MO.0.A	C_ASCL1_HUMAN.H11MO.0.A	13044	0.93971	1887	1.42127	3074	-0.30271	7.40601e-161	0.966	2066	1.51081	3536	-0.33949	3.33697e-157
ZFX_HUMAN.H11MO.0.A_ZFX_HUMAN.H11MO.0.A	ZFX	HUMAN.H11MO.0.A	ZFX_HUMAN.H11MO.0.A	C_ZFX_HUMAN.H11MO.0.A	10645	1.0833	1804	1.6217	2897	-0.30043	5.53349e-151	1.11845	1934	1.72981	3264	-0.34725	1.42854e-157
ZN449_HUMAN.H11MO.0.C_ZN449_HUMAN.H11MO.0.C	ZN449	HUMAN.H11MO.0.C	ZN449_HUMAN.H11MO.0.C	C_ZN449_HUMAN.H11MO.0.C	12576	1.06762	2124	1.60595	3358	-0.29854	1.75719e-149	1.08851	2279	1.67956	3733	-0.32568	2.83343e-158
LEF1_HUMAN.H11MO.0.A_LEF1_HUMAN.H11MO.0.A	LEF1	HUMAN.H11MO.0.A	LEF1_HUMAN.H11MO.0.A	C_LEF1_HUMAN.H11MO.0.A	12864	0.904	1906	0.84599	1631	0.06458	3.90609e-91	0.90508	2033	0.83552	1721	0.06347	1.64563e-81
LHX2_HUMAN.H11MO.0.A_LHX2_HUMAN.H11MO.0.A	LHX2	HUMAN.H11MO.0.A	LHX2_HUMAN.H11MO.0.A	C_LHX2_HUMAN.H11MO.0.A	3570	0.81742	452	0.79427	415	0.0533	1.36875e-52	0.80278	470	0.77941	434	0.04282	7.76807e-44
LHX3_HUMAN.H11MO.0.C_LHX3_HUMAN.H11MO.0.C	LHX3	HUMAN.H11MO.0.C	LHX3_HUMAN.H11MO.0.C	C_LHX3_HUMAN.H11MO.0.C	4173	0.6492	398	0.5725	304	0.13078	1.37673e-92	0.63252	406	0.56146	308	0.11672	2.83361e-92
LYL1_HUMAN.H11MO.0.A_LYL1_HUMAN.H11MO.0.A	LYL1	HUMAN.H11MO.0.A	LYL1_HUMAN.H11MO.0.A	C_LYL1_HUMAN.H11MO.0.A	16685	1.03978	2820	1.21931	3344	-0.13138	1.57238e-124	1.05862	2980	1.27643	3755	-0.16329	2.89546e-132
MAF_HUMAN.H11MO.0.A_MAF_HUMAN.H11MO.0.A	MAF	HUMAN.H11MO.0.A	MAF_HUMAN.H11MO.0.A	C_MAFK_HUMAN.H11MO.0.A	9999	1.30488	2225	1.12724	1809	0.08541	1.03845e-85	1.29994	2293	1.07088	1843	0.10269	1.57241e-93
MAFB_HUMAN.H11MO.0.B_MAFB_HUMAN.H11MO.0.B	MAFB	HUMAN.H11MO.0.B	MAFB_HUMAN.H11MO.0.B	C_MAFB_HUMAN.H11MO.0.B	9823	1.52154	2633	1.28485	2072	0.09638	2.42899e-99	1.51442	2698	1.21506	2088	0.11899	7.21771e-108
MAFF_HUMAN.H11MO.0.B_MAFF_HUMAN.H11MO.0.B	MAFF	HUMAN.H11MO.0.B	MAFF_HUMAN.H11MO.0.B	C_MAFF_HUMAN.H11MO.0.B	10147	1.43619	2572	1.22419	2084	0.10475	3.77163e-101	1.42725	2659	1.14732	2030	0.13218	3.33527e-111
MAFG_HUMAN.H11MO.0.A_MAFG_HUMAN.H11MO.0.A	MAFG	HUMAN.H11MO.0.A	MAFG_HUMAN.H11MO.0.A	C_MAFK_HUMAN.H11MO.0.A	8071	1.58707	2300	1.31102	1776	0.13526	3.10395e-110	1.58291	2356	1.2157	1748	0.17266	5.52223e-121
MAFK_HUMAN.H11MO.0.A_MAFK_HUMAN.H11MO.0.A	MAFK	HUMAN.H11MO.0.A	MAFK_HUMAN.H11MO.0.A	C_MAFK_HUMAN.H11MO.0.A	9027	1.64108	2692	1.28521	1944	0.17556	2.97461e-126	1.63069	2751	1.17235	1851	0.22403	1.46289e-129
CTCF_HUMAN.H11MO.0.A_CTCF_HUMAN.H11MO.0.A	CTCF	HUMAN.H11MO.0.A	CTCF_HUMAN.H11MO.0.A	C_CTCFL_HUMAN.H11MO.0.A	11481	1.34153	2657	1.86376	3752	-0.28993	3.02702e-147	1.37457	2861	1.96842	4169	-0.32108	1.20744e-151
E2F1_HUMAN.H11MO.0.A_E2F1_HUMAN.H11MO.0.A	E2F1	HUMAN.H11MO.0.A	E2F1_HUMAN.H11MO.0.A	C_E2F7_HUMAN.H11MO.0.B	9081	1.30291	1931	1.93161	2893	-0.28976	3.80226e-147	1.33428	2082	2.06582	3238	-0.34619	1.41481e-151
RFX1_HUMAN.H11MO.0.B_RFX1_HUMAN.H11MO.0.B	RFX1	HUMAN.H11MO.0.B	RFX1_HUMAN.H11MO.0.B	C_RFX1_HUMAN.H11MO.0.B	8175	1.17247	1575	1.70446	2325	-0.28653	2.39466e-139	1.2211	1705	1.82042	2681	-0.32018	3.77087e-145
HTF4_HUMAN.H11MO.0.A_HTF4_HUMAN.H11MO.0.A	HTF4	HUMAN.H11MO.0.A	HTF4_HUMAN.H11MO.0.A	C_HTF4_HUMAN.H11MO.0.A	16053	0.96109	2361	1.39883	3671	-0.27559	2.11402e-157	0.98316	2551	1.46879	4155	-0.30607	2.45633e-161
ITF2_HUMAN.H11MO.0.C_ITF2_HUMAN.H11MO.0.C	ITF2	HUMAN.H11MO.0.C	ITF2_HUMAN.H11MO.0.C	C_ASCL1_HUMAN.H11MO.0.A	16122	0.98425	2448	1.41215	3783	-0.27269	1.35412e-152	1.00788	2643	1.49018	4277	-0.30569	1.56798e-157
PATZ1_HUMAN.H11MO.0.C_PATZ1_HUMAN.H11MO.0.C	PATZ1	HUMAN.H11MO.0.C	PATZ1_HUMAN.H11MO.0.C	C_MAZ_HUMAN.H11MO.0.A	35779	1.08587	6256	1.57974	9265	-0.26553	6.43837e-171	1.11492	6770	1.68991	10633	-0.31499	1.4197e-175
TFDP1_HUMAN.H11MO.0.C_TFDP1_HUMAN.H11MO.0.C	TFDP1	HUMAN.H11MO.0.C	TFDP1_HUMAN.H11MO.0.C	C_E2F7_HUMAN.H11MO.0.B	12299	1.25111	2507	1.83091	3649	-0.26528	5.08009e-147	1.28124	2686	1.93717	4080	-0.30874	4.90331e-153
MEF2D_HUMAN.H11MO.0.A_MEF2D_HUMAN.H11MO.0.A	MEF2D	HUMAN.H11MO.0.A	MEF2D_HUMAN.H11MO.0.A	C_MEF2B_HUMAN.H11MO.0.A	7477	0.87798	1111	0.61001	606	0.24849	9.269e-138	0.86634	1141	0.59761	636	0.23174	3.28373e-127
MEIS1_HUMAN.H11MO.0.A_MEIS1_HUMAN.H11MO.0.A	MEIS1	HUMAN.H11MO.0.A	MEIS1_HUMAN.H11MO.0.A	C_HXA9_HUMAN.H11MO.0.B	4280	1.07194	739	0.82744	561	0.15516	1.22799e-104	1.02245	717	0.76896	535	0.16155	2.26472e-106
MEIS2_HUMAN.H11MO.0.B_MEIS2_HUMAN.H11MO.0.B	MEIS2	HUMAN.H11MO.0.B	MEIS2_HUMAN.H11MO.0.B	C_MEIS2_HUMAN.H11MO.0.B	5727	0.93889	878	1.06711	960	-0.05012	1.68172e-59	0.93649	895	1.07872	1057	-0.06506	6.57586e-70
MITF_HUMAN.H11MO.0.A_MITF_HUMAN.H11MO.0.A	MITF	HUMAN.H11MO.0.A	MITF_HUMAN.H11MO.0.A	C_USF2_HUMAN.H11MO.0.A	4210	1.02186	700	1.30579	923	-0.17393	2.68061e-107	1.04655	766	1.31468	990	-0.15756	1.78804e-100
MTF1_HUMAN.H11MO.0.C_MTF1_HUMAN.H11MO.0.C	MTF1	HUMAN.H11MO.0.C	MTF1_HUMAN.H11MO.0.C	C_MTF1_HUMAN.H11MO.0.C	3294	1.11849	604	1.43213	792	-0.18842	4.7705e-104	1.14018	650	1.50826	881	-0.2161	1.87023e-114
SALL4_HUMAN.H11MO.0.B_SALL4_HUMAN.H11MO.0.B	SALL4	HUMAN.H11MO.0.B	SALL4_HUMAN.H11MO.0.B	C_SALL4_HUMAN.H11MO.0.B	25354	0.98642	3852	1.43643	5905	-0.26492	1.54371e-161	1.00592	4171	1.52164	6760	-0.30849	5.29671e-165
MYB_HUMAN.H11MO.0.A_MYB_HUMAN.H11MO.0.A	MYB	HUMAN.H11MO.0.A	MYB_HUMAN.H11MO.0.A	C_MYB_HUMAN.H11MO.0.A	5250	1.05402	912	1.12509	945	-0.06037	1.22225e-69	1.06239	940	1.15958	1064	-0.08208	7.96064e-77
MYC_HUMAN.H11MO.0.A_MYC_HUMAN.H11MO.0.A	MYC	HUMAN.H11MO.0.A	MYC_HUMAN.H11MO.0.A	C_MYCN_HUMAN.H11MO.0.A	4231	1.00922	709	1.21825	850	-0.13697	1.55515e-96	1.0229	745	1.274	976	-0.15827	2.4109e-99
NFIC_HUMAN.H11MO.0.A_NFIC_HUMAN.H11MO.0.A	NFIC	HUMAN.H11MO.0.A	NFIC_HUMAN.H11MO.0.A	C_NFIC_HUMAN.H11MO.0.A	17748	1.00528	2866	1.40008	4197	-0.26291	4.28689e-158	1.02365	3051	1.50446	4955	-0.31063	4.78552e-164
MYF6_HUMAN.H11MO.0.C_MYF6_HUMAN.H11MO.0.C	MYF6	HUMAN.H11MO.0.C	MYF6_HUMAN.H11MO.0.C	C_ASCL1_HUMAN.H11MO.0.A	6901	1.17467	1316	1.30238	1460	-0.11526	8.89176e-98	1.19939	1412	1.37027	1656	-0.14218	1.0144e-107
NR1H4_HUMAN.H11MO.0.B_NR1H4_HUMAN.H11MO.0.B	NR1H4	HUMAN.H11MO.0.B	NR1H4_HUMAN.H11MO.0.B	C_NR1H4_HUMAN.H11MO.0.B	9883	1.08831	1737	1.56489	2538	-0.26255	6.01251e-141	1.10909	1861	1.67894	2926	-0.31334	1.37459e-149
EGR1_HUMAN.H11MO.0.A_EGR1_HUMAN.H11MO.0.A	EGR1	HUMAN.H11MO.0.A	EGR1_HUMAN.H11MO.0.A	C_EGR2_HUMAN.H11MO.0.A	21505	1.12521	3887	1.62436	5751	-0.26141	2.88683e-161	1.15237	4184	1.73239	6560	-0.30842	5.28757e-165
MZF1_HUMAN.H11MO.0.B_MZF1_HUMAN.H11MO.0.B	MZF1	HUMAN.H11MO.0.B	MZF1_HUMAN.H11MO.0.B	C_MZF1_HUMAN.H11MO.0.B	11390	1.01482	1885	1.07652	1937	-0.03768	5.45035e-65	1.02427	1999	1.10718	2155	-0.06254	6.75327e-84
NANOG_HUMAN.H11MO.0.A_NANOG_HUMAN.H11MO.0.A	NANOG	HUMAN.H11MO.0.A	NANOG_HUMAN.H11MO.0.A	C_NANOG_HUMAN.H11MO.0.A	8070	0.93845	1246	0.74496	865	0.17475	5.41516e-119	0.92709	1282	0.70992	874	0.18249	1.67422e-124
NDF1_HUMAN.H11MO.0.A_NDF1_HUMAN.H11MO.0.A	NDF1	HUMAN.H11MO.0.A	NDF1_HUMAN.H11MO.0.A	C_ATOH1_HUMAN.H11MO.0.B	10163	1.05524	1737	1.15684	1961	-0.08956	3.08426e-96	1.06336	1840	1.20774	2187	-0.1159	3.99624e-109
NDF2_HUMAN.H11MO.0.B_NDF2_HUMAN.H11MO.0.B	NDF2	HUMAN.H11MO.0.B	NDF2_HUMAN.H11MO.0.B	C_ATOH1_HUMAN.H11MO.0.B	11055	1.07793	1932	1.15712	2098	-0.07901	9.58242e-91	1.08982	2052	1.20714	2380	-0.10653	3.52217e-98
WT1_HUMAN.H11MO.0.C_WT1_HUMAN.H11MO.0.C	WT1	HUMAN.H11MO.0.C	WT1_HUMAN.H11MO.0.C	C_MAZ_HUMAN.H11MO.0.A	34086	1.09848	6057	1.60419	8895	-0.26049	5.7078e-162	1.12632	6536	1.70841	10252	-0.30704	1.63425e-172
MAX_HUMAN.H11MO.0.A_MAX_HUMAN.H11MO.0.A	MAX	HUMAN.H11MO.0.A	MAX_HUMAN.H11MO.0.A	C_MAX_HUMAN.H11MO.0.A	4550	0.95815	699	1.37231	1050	-0.26035	4.01663e-123	0.9877	766	1.4744	1205	-0.29066	4.69495e-134
NFAC1_HUMAN.H11MO.0.B_NFAC1_HUMAN.H11MO.0.B	NFAC1	HUMAN.H11MO.0.B	NFAC1_HUMAN.H11MO.0.B	C_NFAC1_HUMAN.H11MO.0.B	18768	0.90932	2783	0.78343	2137	0.11122	1.3895e-121	0.90261	2886	0.771	2286	0.10148	2.02013e-115
NFAC2_HUMAN.H11MO.0.B_NFAC2_HUMAN.H11MO.0.B	NFAC2	HUMAN.H11MO.0.B	NFAC2_HUMAN.H11MO.0.B	C_NFAC2_HUMAN.H11MO.0.B	10115	0.94749	1559	0.72399	1043	0.19611	3.10638e-128	0.93704	1621	0.72235	1156	0.17687	6.07747e-127
NFAC3_HUMAN.H11MO.0.B_NFAC3_HUMAN.H11MO.0.B	NFAC3	HUMAN.H11MO.0.B	NFAC3_HUMAN.H11MO.0.B	C_NFAC2_HUMAN.H11MO.0.B	8055	0.96577	1288	0.82225	962	0.13234	5.80671e-106	0.9604	1339	0.8285	1080	0.11211	1.49682e-105
NFAC4_HUMAN.H11MO.0.C_NFAC4_HUMAN.H11MO.0.C	NFAC4	HUMAN.H11MO.0.C	NFAC4_HUMAN.H11MO.0.C	C_NFAC4_HUMAN.H11MO.0.C	8302	0.93726	1273	0.70128	808	0.21167	1.5316e-129	0.92828	1320	0.69745	849	0.19392	9.59553e-123
NFE2_HUMAN.H11MO.0.A_NFE2_HUMAN.H11MO.0.A	NFE2	HUMAN.H11MO.0.A	NFE2_HUMAN.H11MO.0.A	C_BACH2_HUMAN.H11MO.0.A	12436	1.86939	4180	1.56842	3325	0.12144	4.10795e-116	1.87315	4339	1.42081	3128	0.19023	3.65084e-128
KLF15_HUMAN.H11MO.0.A_KLF15_HUMAN.H11MO.0.A	KLF15	HUMAN.H11MO.0.A	KLF15_HUMAN.H11MO.0.A	C_MAZ_HUMAN.H11MO.0.A	36449	1.06439	6169	1.55185	9180	-0.26017	4.22094e-170	1.08787	6651	1.64718	10426	-0.30527	1.09696e-174
MYOD1_HUMAN.H11MO.0.A_MYOD1_HUMAN.H11MO.0.A	MYOD1	HUMAN.H11MO.0.A	MYOD1_HUMAN.H11MO.0.A	C_ASCL1_HUMAN.H11MO.0.A	12959	0.98612	1956	1.40318	3049	-0.25897	5.76609e-148	1.00586	2134	1.4813	3457	-0.29339	1.32444e-150
NFKB1_HUMAN.H11MO.1.B_NFKB1_HUMAN.H11MO.1.B	NFKB1	HUMAN.H11MO.1.B	NFKB1_HUMAN.H11MO.1.B	C_NFKB1_HUMAN.H11MO.1.B	7979	1.1522	1496	1.2199	1596	-0.06587	1.44954e-82	1.20385	1646	1.25161	1765	-0.05622	5.91512e-73
NFKB2_HUMAN.H11MO.0.B_NFKB2_HUMAN.H11MO.0.B	NFKB2	HUMAN.H11MO.0.B	NFKB2_HUMAN.H11MO.0.B	C_NFKB1_HUMAN.H11MO.1.B	8743	1.11559	1568	1.21453	1728	-0.07848	4.17339e-87	1.16881	1746	1.25041	1918	-0.07045	1.11052e-77
NFYA_HUMAN.H11MO.0.A_NFYA_HUMAN.H11MO.0.A	NFYA	HUMAN.H11MO.0.A	NFYA_HUMAN.H11MO.0.A	C_NFYC_HUMAN.H11MO.0.A	4507	1.03378	694	1.44838	1021	-0.23432	2.27265e-123	1.06432	753	1.38649	1006	-0.18669	8.00335e-111
ARNT_HUMAN.H11MO.0.B_ARNT_HUMAN.H11MO.0.B	ARNT	HUMAN.H11MO.0.B	ARNT_HUMAN.H11MO.0.B	C_ARNT_HUMAN.H11MO.0.B	1159	1.2022	217	1.59608	310	-0.25782	1.99691e-95	1.20703	240	1.58152	323	-0.25542	6.42318e-97
KAISO_HUMAN.H11MO.0.A_KAISO_HUMAN.H11MO.0.A	KAISO	HUMAN.H11MO.0.A	KAISO_HUMAN.H11MO.0.A	C_KAISO_HUMAN.H11MO.0.A	1143	1.44981	278	2.03284	388	-0.25708	1.55068e-92	1.46565	302	2.18676	434	-0.31341	1.48242e-100
NKX21_HUMAN.H11MO.0.A_NKX21_HUMAN.H11MO.0.A	NKX21	HUMAN.H11MO.0.A	NKX21_HUMAN.H11MO.0.A	C_NKX21_HUMAN.H11MO.0.A	7999	0.98012	1271	1.02735	1244	-0.03428	5.97074e-53	0.99285	1336	1.05387	1407	-0.05268	1.76808e-69
NKX25_HUMAN.H11MO.0.B_NKX25_HUMAN.H11MO.0.B	NKX25	HUMAN.H11MO.0.B	NKX25_HUMAN.H11MO.0.B	C_NKX25_HUMAN.H11MO.0.B	13474	1.00597	2197	1.26615	2723	-0.15848	3.38155e-126	1.02145	2312	1.31518	3088	-0.18933	2.35978e-134
NKX28_HUMAN.H11MO.0.C_NKX28_HUMAN.H11MO.0.C	NKX28	HUMAN.H11MO.0.C	NKX28_HUMAN.H11MO.0.C	C_NKX28_HUMAN.H11MO.0.C	4019	0.99456	663	0.91229	548	0.07522	3.16256e-70	1.00213	708	0.90817	590	0.06948	8.96925e-67
NKX31_HUMAN.H11MO.0.C_NKX31_HUMAN.H11MO.0.C	NKX31	HUMAN.H11MO.0.C	NKX31_HUMAN.H11MO.0.C	C_NKX31_HUMAN.H11MO.0.C	5326	0.94769	838	0.80466	651	0.11147	4.97498e-93	0.94295	901	0.78129	676	0.11881	2.44048e-95
NKX32_HUMAN.H11MO.0.C_NKX32_HUMAN.H11MO.0.C	NKX32	HUMAN.H11MO.0.C	NKX32_HUMAN.H11MO.0.C	C_NKX32_HUMAN.H11MO.0.C	3684	0.97839	603	0.75263	395	0.1748	9.70956e-101	0.96329	642	0.72257	388	0.18158	1.07205e-103
E2F7_HUMAN.H11MO.0.B_E2F7_HUMAN.H11MO.0.B	E2F7	HUMAN.H11MO.0.B	E2F7_HUMAN.H11MO.0.B	C_E2F7_HUMAN.H11MO.0.B	17252	1.15384	3219	1.68113	4684	-0.2554	5.4849e-154	1.18176	3452	1.78801	5284	-0.30438	3.66115e-159
NOBOX_HUMAN.H11MO.0.C_NOBOX_HUMAN.H11MO.0.C	NOBOX	HUMAN.H11MO.0.C	NOBOX_HUMAN.H11MO.0.C	C_NOBOX_HUMAN.H11MO.0.C	2600	0.7601	277	0.7785	305	0.03335	5.33497e-31	0.73939	283	0.76354	317	0.0189	6.8617e-20
NR1D1_HUMAN.H11MO.0.B_NR1D1_HUMAN.H11MO.0.B	NR1D1	HUMAN.H11MO.0.B	NR1D1_HUMAN.H11MO.0.B	C_NR1D1_HUMAN.H11MO.0.B	14393	1.05607	2462	1.11827	2580	-0.05952	1.38855e-84	1.07181	2592	1.13528	2807	-0.06992	1.79402e-96
NR1H3_HUMAN.H11MO.0.B_NR1H3_HUMAN.H11MO.0.B	NR1H3	HUMAN.H11MO.0.B	NR1H3_HUMAN.H11MO.0.B	C_NR1H3_HUMAN.H11MO.0.B	7865	0.954	1205	1.16593	1477	-0.1302	4.31804e-107	0.97954	1293	1.19469	1622	-0.13955	5.1277e-108
ZN281_HUMAN.H11MO.0.A_ZN281_HUMAN.H11MO.0.A	ZN281	HUMAN.H11MO.0.A	ZN281_HUMAN.H11MO.0.A	C_ZBT17_HUMAN.H11MO.0.A	29555	1.04881	4920	1.5154	7256	-0.25252	3.54949e-163	1.07608	5366	1.6159	8320	-0.29612	2.02741e-170
NR1I2_HUMAN.H11MO.0.C_NR1I2_HUMAN.H11MO.0.C	NR1I2	HUMAN.H11MO.0.C	NR1I2_HUMAN.H11MO.0.C	C_NR1I2_HUMAN.H11MO.0.C	6187	0.96602	974	1.02157	941	-0.01404	1.23711e-18	0.97534	1007	1.02119	994	-0.01682	2.04922e-21
NR1I3_HUMAN.H11MO.0.C_NR1I3_HUMAN.H11MO.0.C	NR1I3	HUMAN.H11MO.0.C	NR1I3_HUMAN.H11MO.0.C	C_NR1I3_HUMAN.H11MO.0.C	6139	1.03752	1052	1.06057	1023	-0.01604	2.37391e-27	1.04966	1114	1.06377	1082	-0.01789	3.75032e-28
NR2C1_HUMAN.H11MO.0.C_NR2C1_HUMAN.H11MO.0.C	NR2C1	HUMAN.H11MO.0.C	NR2C1_HUMAN.H11MO.0.C	C_NR2C1_HUMAN.H11MO.0.C	5913	0.95606	886	1.01589	941	-0.0444	1.40708e-52	0.98215	975	1.0271	1052	-0.04524	2.95625e-57
NR2C2_HUMAN.H11MO.0.B_NR2C2_HUMAN.H11MO.0.B	NR2C2	HUMAN.H11MO.0.B	NR2C2_HUMAN.H11MO.0.B	C_NR2C2_HUMAN.H11MO.0.B	4853	0.94683	750	1.22669	979	-0.17486	5.47778e-110	0.97261	816	1.30419	1116	-0.20219	3.10615e-117
NR2E3_HUMAN.H11MO.0.C_NR2E3_HUMAN.H11MO.0.C	NR2E3	HUMAN.H11MO.0.C	NR2E3_HUMAN.H11MO.0.C	C_NR2E3_HUMAN.H11MO.0.C	8563	0.87566	1245	0.70386	869	0.14834	5.48164e-115	0.86927	1291	0.68107	895	0.1501	1.17838e-114
NR4A1_HUMAN.H11MO.0.A_NR4A1_HUMAN.H11MO.0.A	NR4A1	HUMAN.H11MO.0.A	NR4A1_HUMAN.H11MO.0.A	C_NR4A1_HUMAN.H11MO.0.A	7954	0.94293	1210	0.8514	1013	0.06532	4.83543e-79	0.96125	1283	0.84567	1138	0.06435	6.93191e-76
NR4A2_HUMAN.H11MO.0.C_NR4A2_HUMAN.H11MO.0.C	NR4A2	HUMAN.H11MO.0.C	NR4A2_HUMAN.H11MO.0.C	C_NR4A2_HUMAN.H11MO.0.C	6398	0.95454	982	0.94571	936	0.00887	5.49588e-11	0.98602	1060	0.95326	1059	0.00817	3.83984e-08
NR5A2_HUMAN.H11MO.0.B_NR5A2_HUMAN.H11MO.0.B	NR5A2	HUMAN.H11MO.0.B	NR5A2_HUMAN.H11MO.0.B	C_STF1_HUMAN.H11MO.0.B	7574	0.97065	1220	1.0566	1266	-0.0651	2.09926e-78	0.98806	1275	1.1041	1484	-0.09279	1.02567e-96
NR6A1_HUMAN.H11MO.0.B_NR6A1_HUMAN.H11MO.0.B	NR6A1	HUMAN.H11MO.0.B	NR6A1_HUMAN.H11MO.0.B	C_NR6A1_HUMAN.H11MO.0.B	5346	0.85557	692	0.83067	648	0.03292	3.737e-42	0.86308	735	0.83224	729	0.02767	5.90257e-35
ELF1_HUMAN.H11MO.0.A_ELF1_HUMAN.H11MO.0.A	ELF1	HUMAN.H11MO.0.A	ELF1_HUMAN.H11MO.0.A	C_ELF5_HUMAN.H11MO.0.A	7783	1.09969	1374	1.49328	2023	-0.25223	4.15106e-135	1.09334	1417	1.47949	2108	-0.25268	1.25677e-135
OLIG2_HUMAN.H11MO.0.B_OLIG2_HUMAN.H11MO.0.B	OLIG2	HUMAN.H11MO.0.B	OLIG2_HUMAN.H11MO.0.B	C_OLIG2_HUMAN.H11MO.0.B	13636	1.02999	2238	1.10851	2470	-0.06566	2.77696e-91	1.03909	2434	1.14789	2764	-0.09184	2.53539e-97
OSR2_HUMAN.H11MO.0.C_OSR2_HUMAN.H11MO.0.C	OSR2	HUMAN.H11MO.0.C	OSR2_HUMAN.H11MO.0.C	C_OSR2_HUMAN.H11MO.0.C	14200	1.04423	2397	1.30384	3023	-0.15504	6.10525e-125	1.07102	2586	1.37374	3429	-0.18651	2.28181e-136
OTX2_HUMAN.H11MO.0.A_OTX2_HUMAN.H11MO.0.A	OTX2	HUMAN.H11MO.0.A	OTX2_HUMAN.H11MO.0.A	C_CRX_HUMAN.H11MO.0.B	3928	1.01187	642	0.8997	539	0.08708	8.33432e-71	1.0059	691	0.88965	571	0.0779	4.53775e-72
OVOL1_HUMAN.H11MO.0.C_OVOL1_HUMAN.H11MO.0.C	OVOL1	HUMAN.H11MO.0.C	OVOL1_HUMAN.H11MO.0.C	C_OVOL1_HUMAN.H11MO.0.C	2681	0.96586	436	0.91348	377	0.05019	8.10585e-46	0.96745	453	0.89008	388	0.04337	9.39441e-41
OZF_HUMAN.H11MO.0.C_OZF_HUMAN.H11MO.0.C	OZF	HUMAN.H11MO.0.C	OZF_HUMAN.H11MO.0.C	C_OZF_HUMAN.H11MO.0.C	5866	0.97056	976	0.74404	619	0.20888	3.23376e-121	0.95496	984	0.70921	620	0.2124	8.26594e-126
HEN1_HUMAN.H11MO.0.C_HEN1_HUMAN.H11MO.0.C	HEN1	HUMAN.H11MO.0.C	HEN1_HUMAN.H11MO.0.C	C_HEN1_HUMAN.H11MO.0.C	11525	1.12209	2110	1.55862	2951	-0.24764	1.9151e-141	1.14502	2266	1.64981	3357	-0.28746	5.18353e-149
NFIA_HUMAN.H11MO.0.C_NFIA_HUMAN.H11MO.0.C	NFIA	HUMAN.H11MO.0.C	NFIA_HUMAN.H11MO.0.C	C_NFIC_HUMAN.H11MO.0.A	10470	0.97148	1664	1.33405	2386	-0.24564	7.25431e-138	0.98867	1767	1.41224	2780	-0.28552	2.38592e-146
MYCN_HUMAN.H11MO.0.A_MYCN_HUMAN.H11MO.0.A	MYCN	HUMAN.H11MO.0.A	MYCN_HUMAN.H11MO.0.A	C_MYCN_HUMAN.H11MO.0.A	3638	1.08956	641	1.47259	901	-0.2359	7.31666e-123	1.10359	684	1.56462	1027	-0.26283	5.89738e-116
KLF8_HUMAN.H11MO.0.C_KLF8_HUMAN.H11MO.0.C	KLF8	HUMAN.H11MO.0.C	KLF8_HUMAN.H11MO.0.C	C_KLF8_HUMAN.H11MO.0.C	6396	1.09489	1112	1.49155	1605	-0.2354	5.75178e-132	1.10236	1178	1.55109	1785	-0.2626	1.65175e-129
PAX5_HUMAN.H11MO.0.A_PAX5_HUMAN.H11MO.0.A	PAX5	HUMAN.H11MO.0.A	PAX5_HUMAN.H11MO.0.A	C_PAX5_HUMAN.H11MO.0.A	10173	0.95104	1527	1.35092	2200	-0.18946	7.27366e-125	0.96718	1649	1.42268	2510	-0.22298	2.06108e-134
PAX6_HUMAN.H11MO.0.C_PAX6_HUMAN.H11MO.0.C	PAX6	HUMAN.H11MO.0.C	PAX6_HUMAN.H11MO.0.C	C_PAX6_HUMAN.H11MO.0.C	4546	1.12861	880	0.98756	717	0.07125	7.53295e-72	1.11449	891	0.9486	743	0.08033	7.85011e-78
PBX1_HUMAN.H11MO.0.A_PBX1_HUMAN.H11MO.0.A	PBX1	HUMAN.H11MO.0.A	PBX1_HUMAN.H11MO.0.A	C_PBX3_HUMAN.H11MO.0.A	6014	0.98518	983	1.27225	1209	-0.15183	1.77815e-110	0.99542	1027	1.31987	1358	-0.17581	7.21755e-115
PBX2_HUMAN.H11MO.0.C_PBX2_HUMAN.H11MO.0.C	PBX2	HUMAN.H11MO.0.C	PBX2_HUMAN.H11MO.0.C	C_PBX2_HUMAN.H11MO.0.C	4436	0.89971	639	0.7645	508	0.12989	3.99234e-92	0.88811	669	0.73189	492	0.13616	5.69733e-99
EGR2_HUMAN.H11MO.0.A_EGR2_HUMAN.H11MO.0.A	EGR2	HUMAN.H11MO.0.A	EGR2_HUMAN.H11MO.0.A	C_EGR2_HUMAN.H11MO.0.A	29793	1.04963	4925	1.47035	7174	-0.23421	2.43186e-162	1.07332	5323	1.55847	8157	-0.27696	3.6498e-163
PDX1_HUMAN.H11MO.0.A_PDX1_HUMAN.H11MO.0.A	PDX1	HUMAN.H11MO.0.A	PDX1_HUMAN.H11MO.0.A	C_PDX1_HUMAN.H11MO.0.A	4009	1.19421	845	0.8794	534	0.18775	4.63145e-105	1.14242	829	0.80593	514	0.20378	4.65815e-113
PEBB_HUMAN.H11MO.0.C_PEBB_HUMAN.H11MO.0.C	PEBB	HUMAN.H11MO.0.C	PEBB_HUMAN.H11MO.0.C	C_RUNX2_HUMAN.H11MO.0.A	8208	1.15918	1574	1.19577	1612	-0.04634	1.18007e-61	1.19283	1717	1.19886	1713	-0.03571	3.24099e-51
PBX3_HUMAN.H11MO.0.A_PBX3_HUMAN.H11MO.0.A	PBX3	HUMAN.H11MO.0.A	PBX3_HUMAN.H11MO.0.A	C_PBX3_HUMAN.H11MO.0.A	6694	1.04541	1135	1.50037	1581	-0.23243	6.40458e-128	1.06789	1206	1.56752	1780	-0.26054	8.62905e-133
PKNX1_HUMAN.H11MO.0.B_PKNX1_HUMAN.H11MO.0.B	PKNX1	HUMAN.H11MO.0.B	PKNX1_HUMAN.H11MO.0.B	C_PBX3_HUMAN.H11MO.0.A	6206	1.03124	1044	1.36558	1320	-0.18058	1.99794e-117	1.04843	1115	1.41981	1473	-0.20574	2.00824e-117
PO2F1_HUMAN.H11MO.0.C_PO2F1_HUMAN.H11MO.0.C	PO2F1	HUMAN.H11MO.0.C	PO2F1_HUMAN.H11MO.0.C	C_PO2F1_HUMAN.H11MO.0.C	6654	0.9832	1093	0.74446	715	0.20258	1.0107e-124	0.97385	1112	0.72452	740	0.19759	2.94962e-121
PO2F2_HUMAN.H11MO.0.A_PO2F2_HUMAN.H11MO.0.A	PO2F2	HUMAN.H11MO.0.A	PO2F2_HUMAN.H11MO.0.A	C_PO2F2_HUMAN.H11MO.0.A	5600	0.98045	904	0.86526	718	0.10512	1.42846e-93	0.98553	960	0.83439	739	0.11164	1.02353e-91
PO3F1_HUMAN.H11MO.0.C_PO3F1_HUMAN.H11MO.0.C	PO3F1	HUMAN.H11MO.0.C	PO3F1_HUMAN.H11MO.0.C	C_PO3F1_HUMAN.H11MO.0.C	4741	0.99417	766	0.71669	483	0.20666	1.48751e-121	0.97768	815	0.68572	481	0.20471	7.18354e-120
PO3F2_HUMAN.H11MO.0.A_PO3F2_HUMAN.H11MO.0.A	PO3F2	HUMAN.H11MO.0.A	PO3F2_HUMAN.H11MO.0.A	C_PO3F2_HUMAN.H11MO.0.A	7441	1.09125	1386	0.80895	907	0.20881	1.08581e-122	1.0767	1424	0.7744	907	0.21217	1.3558e-129
PO5F1_HUMAN.H11MO.0.A_PO5F1_HUMAN.H11MO.0.A	PO5F1	HUMAN.H11MO.0.A	PO5F1_HUMAN.H11MO.0.A	C_NANOG_HUMAN.H11MO.0.A	6963	0.94185	1080	0.75656	765	0.16514	5.01442e-118	0.93513	1137	0.72478	791	0.17257	2.49338e-112
PPARA_HUMAN.H11MO.0.B_PPARA_HUMAN.H11MO.0.B	PPARA	HUMAN.H11MO.0.B	PPARA_HUMAN.H11MO.0.B	C_PPARG_HUMAN.H11MO.0.A	9808	0.94882	1493	1.0707	1637	-0.0717	2.55245e-83	0.97241	1630	1.08156	1773	-0.06814	3.88931e-85
PPARG_HUMAN.H11MO.0.A_PPARG_HUMAN.H11MO.0.A	PPARG	HUMAN.H11MO.0.A	PPARG_HUMAN.H11MO.0.A	C_PPARG_HUMAN.H11MO.0.A	12418	0.96187	1891	1.12517	2203	-0.10146	2.88617e-105	0.986	2053	1.15833	2451	-0.11041	3.2679e-111
PRD14_HUMAN.H11MO.0.A_PRD14_HUMAN.H11MO.0.A	PRD14	HUMAN.H11MO.0.A	PRD14_HUMAN.H11MO.0.A	C_PRD14_HUMAN.H11MO.0.A	3115	0.92011	425	0.96031	463	-0.01646	1.74474e-13	0.92146	462	0.95842	516	-0.02318	4.80014e-25
PRDM1_HUMAN.H11MO.0.A_PRDM1_HUMAN.H11MO.0.A	PRDM1	HUMAN.H11MO.0.A	PRDM1_HUMAN.H11MO.0.A	C_PRDM1_HUMAN.H11MO.0.A	14890	0.90626	2144	0.87701	2001	0.0387	3.7014e-68	0.91244	2237	0.87394	2139	0.03352	1.00517e-64
PRDM6_HUMAN.H11MO.0.C_PRDM6_HUMAN.H11MO.0.C	PRDM6	HUMAN.H11MO.0.C	PRDM6_HUMAN.H11MO.0.C	C_PRDM6_HUMAN.H11MO.0.C	21819	0.82064	2877	0.67512	2024	0.14863	8.02866e-134	0.81661	2978	0.66066	2158	0.14328	1.40592e-131
PRGR_HUMAN.H11MO.0.A_PRGR_HUMAN.H11MO.0.A	PRGR	HUMAN.H11MO.0.A	PRGR_HUMAN.H11MO.0.A	C_PRGR_HUMAN.H11MO.0.A	6516	0.98907	1029	0.9597	962	0.04198	6.48162e-56	0.99363	1104	0.96688	1030	0.03405	3.27354e-43
PRRX2_HUMAN.H11MO.0.C_PRRX2_HUMAN.H11MO.0.C	PRRX2	HUMAN.H11MO.0.C	PRRX2_HUMAN.H11MO.0.C	C_PRRX2_HUMAN.H11MO.0.C	2231	0.68701	237	0.6458	207	0.07311	1.79605e-61	0.67665	240	0.64354	211	0.06129	9.40051e-55
PTF1A_HUMAN.H11MO.0.B_PTF1A_HUMAN.H11MO.0.B	PTF1A	HUMAN.H11MO.0.B	PTF1A_HUMAN.H11MO.0.B	C_PTF1A_HUMAN.H11MO.0.B	16762	1.04393	2823	1.33874	3727	-0.18932	1.6298e-141	1.06617	3031	1.42062	4265	-0.22578	2.78004e-143
RARA_HUMAN.H11MO.0.A_RARA_HUMAN.H11MO.0.A	RARA	HUMAN.H11MO.0.A	RARA_HUMAN.H11MO.0.A	C_RARA_HUMAN.H11MO.0.A	12616	0.94416	1877	1.0734	2114	-0.08741	9.32294e-98	0.96594	2027	1.11868	2383	-0.11402	2.40008e-109
RARG_HUMAN.H11MO.0.B_RARG_HUMAN.H11MO.0.B	RARG	HUMAN.H11MO.0.B	RARG_HUMAN.H11MO.0.B	C_RARG_HUMAN.H11MO.0.B	8860	1.09854	1618	1.25327	1803	-0.11984	1.46366e-109	1.11303	1730	1.2976	2029	-0.13848	3.01443e-119
REL_HUMAN.H11MO.0.B_REL_HUMAN.H11MO.0.B	REL	HUMAN.H11MO.0.B	REL_HUMAN.H11MO.0.B	C_REL_HUMAN.H11MO.0.B	9807	1.14843	1882	1.06037	1656	0.03459	5.5534e-57	1.17736	2013	1.06562	1826	0.04009	2.37897e-61
RELB_HUMAN.H11MO.0.C_RELB_HUMAN.H11MO.0.C	RELB	HUMAN.H11MO.0.C	RELB_HUMAN.H11MO.0.C	C_RELB_HUMAN.H11MO.0.C	6773	1.14201	1274	1.15947	1297	-0.01956	1.52655e-29	1.18832	1406	1.20104	1457	-0.02531	3.7486e-37
REST_HUMAN.H11MO.0.A_REST_HUMAN.H11MO.0.A	REST	HUMAN.H11MO.0.A	REST_HUMAN.H11MO.0.A	C_REST_HUMAN.H11MO.0.A	8697	1.09416	1485	1.30017	1862	-0.15421	5.91578e-115	1.12142	1613	1.37853	2164	-0.18808	4.06786e-121
ZSC31_HUMAN.H11MO.0.C_ZSC31_HUMAN.H11MO.0.C	ZSC31	HUMAN.H11MO.0.C	ZSC31_HUMAN.H11MO.0.C	C_ZSC31_HUMAN.H11MO.0.C	12666	1.04738	2095	1.42542	2958	-0.23159	2.08951e-146	1.07424	2301	1.51819	3435	-0.26954	1.84593e-150
RFX2_HUMAN.H11MO.0.A_RFX2_HUMAN.H11MO.0.A	RFX2	HUMAN.H11MO.0.A	RFX2_HUMAN.H11MO.0.A	C_RFX1_HUMAN.H11MO.0.B	4976	1.10617	909	1.24524	1003	-0.09484	3.21644e-83	1.15483	983	1.27342	1116	-0.08926	1.05268e-87
RFX3_HUMAN.H11MO.0.B_RFX3_HUMAN.H11MO.0.B	RFX3	HUMAN.H11MO.0.B	RFX3_HUMAN.H11MO.0.B	C_RFX3_HUMAN.H11MO.0.B	4305	1.09618	806	1.11541	740	0.01013	8.37122e-08	1.12757	851	1.0886	784	0.03465	2.01528e-42
RFX5_HUMAN.H11MO.0.A_RFX5_HUMAN.H11MO.0.A	RFX5	HUMAN.H11MO.0.A	RFX5_HUMAN.H11MO.0.A	C_RFX5_HUMAN.H11MO.0.A	7729	1.08059	1366	1.4045	1822	-0.18765	7.28951e-123	1.11428	1460	1.45941	2052	-0.20639	1.51576e-132
RORA_HUMAN.H11MO.0.C_RORA_HUMAN.H11MO.0.C	RORA	HUMAN.H11MO.0.C	RORA_HUMAN.H11MO.0.C	C_RORA_HUMAN.H11MO.0.C	10639	0.96514	1574	1.12189	1891	-0.11095	8.86676e-105	0.98787	1723	1.16243	2156	-0.13299	2.71264e-121
RORG_HUMAN.H11MO.0.C_RORG_HUMAN.H11MO.0.C	RORG	HUMAN.H11MO.0.C	RORG_HUMAN.H11MO.0.C	C_RORG_HUMAN.H11MO.0.C	8625	1.56349	2399	1.27827	1835	0.13945	1.27639e-112	1.56125	2484	1.15148	1706	0.19107	3.40196e-129
RUNX1_HUMAN.H11MO.0.A_RUNX1_HUMAN.H11MO.0.A	RUNX1	HUMAN.H11MO.0.A	RUNX1_HUMAN.H11MO.0.A	C_RUNX2_HUMAN.H11MO.0.A	9210	1.20898	1917	1.11389	1674	0.03191	8.41627e-52	1.23503	2077	1.09257	1749	0.05293	6.00563e-75
RUNX2_HUMAN.H11MO.0.A_RUNX2_HUMAN.H11MO.0.A	RUNX2	HUMAN.H11MO.0.A	RUNX2_HUMAN.H11MO.0.A	C_RUNX2_HUMAN.H11MO.0.A	12510	1.08017	2241	1.11158	2250	-0.03505	4.24452e-59	1.10797	2427	1.11521	2407	-0.02892	8.61146e-57
RUNX3_HUMAN.H11MO.0.A_RUNX3_HUMAN.H11MO.0.A	RUNX3	HUMAN.H11MO.0.A	RUNX3_HUMAN.H11MO.0.A	C_RUNX2_HUMAN.H11MO.0.A	7714	1.2231	1636	1.10849	1390	0.04639	1.03893e-64	1.25543	1767	1.08778	1454	0.07088	3.29228e-84
RXRA_HUMAN.H11MO.0.A_RXRA_HUMAN.H11MO.0.A	RXRA	HUMAN.H11MO.0.A	RXRA_HUMAN.H11MO.0.A	C_RXRA_HUMAN.H11MO.0.A	21411	1.00202	3449	1.24212	4239	-0.14244	4.96756e-130	1.02922	3707	1.30441	4794	-0.17222	1.1843e-141
RXRB_HUMAN.H11MO.0.C_RXRB_HUMAN.H11MO.0.C	RXRB	HUMAN.H11MO.0.C	RXRB_HUMAN.H11MO.0.C	C_RXRB_HUMAN.H11MO.0.C	7449	0.99738	1181	1.08879	1287	-0.0636	3.72402e-74	0.99971	1276	1.11111	1407	-0.07547	9.57321e-82
RXRG_HUMAN.H11MO.0.B_RXRG_HUMAN.H11MO.0.B	RXRG	HUMAN.H11MO.0.B	RXRG_HUMAN.H11MO.0.B	C_RXRG_HUMAN.H11MO.0.B	5047	0.93926	783	0.94701	760	-0.00083	0.446244	0.96119	834	0.94916	808	0.00686	0.000118773
ZIC1_HUMAN.H11MO.0.B_ZIC1_HUMAN.H11MO.0.B	ZIC1	HUMAN.H11MO.0.B	ZIC1_HUMAN.H11MO.0.B	C_ZIC1_HUMAN.H11MO.0.B	13666	0.94999	2015	1.32291	2883	-0.22983	1.67401e-146	0.96936	2176	1.40771	3327	-0.27505	2.80278e-148
SIX1_HUMAN.H11MO.0.A_SIX1_HUMAN.H11MO.0.A	SIX1	HUMAN.H11MO.0.A	SIX1_HUMAN.H11MO.0.A	C_SIX2_HUMAN.H11MO.0.A	5264	0.99203	863	1.06289	882	-0.00836	3.67263e-11	1.00155	918	1.05726	942	0.00094	0.237867
SIX2_HUMAN.H11MO.0.A_SIX2_HUMAN.H11MO.0.A	SIX2	HUMAN.H11MO.0.A	SIX2_HUMAN.H11MO.0.A	C_SIX2_HUMAN.H11MO.0.A	6093	1.00658	1041	1.03164	975	0.01164	3.10483e-16	1.01467	1100	1.01673	1046	0.02114	2.79334e-32
SMAD2_HUMAN.H11MO.0.A_SMAD2_HUMAN.H11MO.0.A	SMAD2	HUMAN.H11MO.0.A	SMAD2_HUMAN.H11MO.0.A	C_SMAD2_HUMAN.H11MO.0.A	12681	1.01097	2031	1.20036	2470	-0.14339	1.5705e-125	1.02209	2140	1.24576	2801	-0.16317	4.55533e-131
SMAD3_HUMAN.H11MO.0.B_SMAD3_HUMAN.H11MO.0.B	SMAD3	HUMAN.H11MO.0.B	SMAD3_HUMAN.H11MO.0.B	C_SMAD3_HUMAN.H11MO.0.B	23770	1.01302	3820	1.3159	5224	-0.20485	7.74071e-151	1.03104	4050	1.38343	5928	-0.23682	2.98788e-155
SMAD4_HUMAN.H11MO.0.B_SMAD4_HUMAN.H11MO.0.B	SMAD4	HUMAN.H11MO.0.B	SMAD4_HUMAN.H11MO.0.B	C_SMAD2_HUMAN.H11MO.0.A	9859	1.00911	1622	1.23609	1991	-0.15802	9.85817e-130	1.01713	1705	1.27409	2238	-0.17537	7.38637e-129
SMCA1_HUMAN.H11MO.0.C_SMCA1_HUMAN.H11MO.0.C	SMCA1	HUMAN.H11MO.0.C	SMCA1_HUMAN.H11MO.0.C	C_SMCA1_HUMAN.H11MO.0.C	11070	0.9139	1646	0.84342	1382	0.07001	6.50992e-89	0.907	1673	0.82615	1478	0.06705	1.4294e-86
SMCA5_HUMAN.H11MO.0.C_SMCA5_HUMAN.H11MO.0.C	SMCA5	HUMAN.H11MO.0.C	SMCA5_HUMAN.H11MO.0.C	C_SMCA5_HUMAN.H11MO.0.C	7285	1.00133	1203	0.87683	1002	0.07616	2.39587e-82	1.00034	1289	0.88926	1093	0.05131	3.98409e-67
ZN331_HUMAN.H11MO.0.C_ZN331_HUMAN.H11MO.0.C	ZN331	HUMAN.H11MO.0.C	ZN331_HUMAN.H11MO.0.C	C_ZN331_HUMAN.H11MO.0.C	12620	1.15237	2299	1.53486	3201	-0.22717	7.19296e-143	1.16811	2434	1.60867	3601	-0.26063	8.84631e-146
ZN329_HUMAN.H11MO.0.C_ZN329_HUMAN.H11MO.0.C	ZN329	HUMAN.H11MO.0.C	ZN329_HUMAN.H11MO.0.C	C_ZN329_HUMAN.H11MO.0.C	7796	1.08067	1293	1.44611	1857	-0.22437	1.04193e-128	1.09115	1372	1.50346	2062	-0.25674	3.98352e-134
SOX10_HUMAN.H11MO.0.B_SOX10_HUMAN.H11MO.0.B	SOX10	HUMAN.H11MO.0.B	SOX10_HUMAN.H11MO.0.B	C_SOX10_HUMAN.H11MO.0.B	6895	0.98547	1105	0.89783	979	0.06935	4.23195e-75	0.98625	1157	0.87397	1007	0.07495	1.85638e-76
SOX17_HUMAN.H11MO.0.C_SOX17_HUMAN.H11MO.0.C	SOX17	HUMAN.H11MO.0.C	SOX17_HUMAN.H11MO.0.C	C_SOX17_HUMAN.H11MO.0.C	5749	0.9041	836	0.87671	761	0.04079	1.0109e-53	0.89814	867	0.85242	780	0.04356	2.27691e-55
SOX2_HUMAN.H11MO.0.A_SOX2_HUMAN.H11MO.0.A	SOX2	HUMAN.H11MO.0.A	SOX2_HUMAN.H11MO.0.A	C_SOX2_HUMAN.H11MO.0.A	12952	0.87561	1825	0.88331	1742	0.00739	1.7784e-16	0.87767	1906	0.87342	1853	0.00947	8.45664e-24
SOX3_HUMAN.H11MO.0.B_SOX3_HUMAN.H11MO.0.B	SOX3	HUMAN.H11MO.0.B	SOX3_HUMAN.H11MO.0.B	C_SOX2_HUMAN.H11MO.0.A	8643	0.92633	1303	0.98802	1342	-0.03249	4.44987e-54	0.92427	1368	0.9738	1413	-0.02828	6.65255e-43
SOX4_HUMAN.H11MO.0.B_SOX4_HUMAN.H11MO.0.B	SOX4	HUMAN.H11MO.0.B	SOX4_HUMAN.H11MO.0.B	C_SOX2_HUMAN.H11MO.0.A	12800	0.87405	1786	0.89243	1724	-0.00338	0.000318643	0.87976	1893	0.88652	1846	-0.00314	0.00755503
SOX5_HUMAN.H11MO.0.C_SOX5_HUMAN.H11MO.0.C	SOX5	HUMAN.H11MO.0.C	SOX5_HUMAN.H11MO.0.C	C_SRY_HUMAN.H11MO.0.B	4455	0.91406	656	0.78549	550	0.0983	1.92296e-86	0.89105	654	0.73701	524	0.10798	1.53314e-90
SOX9_HUMAN.H11MO.0.B_SOX9_HUMAN.H11MO.0.B	SOX9	HUMAN.H11MO.0.B	SOX9_HUMAN.H11MO.0.B	C_SOX9_HUMAN.H11MO.0.B	7393	0.98187	1193	0.99393	1156	0.00582	1.68811e-09	0.98995	1262	0.9818	1225	0.00793	2.20838e-11
ZN320_HUMAN.H11MO.0.C_ZN320_HUMAN.H11MO.0.C	ZN320	HUMAN.H11MO.0.C	ZN320_HUMAN.H11MO.0.C	C_ZN320_HUMAN.H11MO.0.C	15257	0.97382	2353	1.317	3297	-0.22246	9.10941e-145	1.00484	2526	1.41852	3849	-0.27004	1.46516e-153
MYOG_HUMAN.H11MO.0.B_MYOG_HUMAN.H11MO.0.B	MYOG	HUMAN.H11MO.0.B	MYOG_HUMAN.H11MO.0.B	C_ASCL1_HUMAN.H11MO.0.A	12464	1.02535	2029	1.37257	2797	-0.22161	3.44095e-145	1.04744	2177	1.45162	3209	-0.2549	3.46628e-145
E2F5_HUMAN.H11MO.0.B_E2F5_HUMAN.H11MO.0.B	E2F5	HUMAN.H11MO.0.B	E2F5_HUMAN.H11MO.0.B	C_E2F5_HUMAN.H11MO.0.B	970	1.01519	165	1.44984	241	-0.21964	2.54215e-83	1.05289	189	1.54521	290	-0.26677	2.02271e-98
INSM1_HUMAN.H11MO.0.C_INSM1_HUMAN.H11MO.0.C	INSM1	HUMAN.H11MO.0.C	INSM1_HUMAN.H11MO.0.C	C_INSM1_HUMAN.H11MO.0.C	8798	0.9909	1354	1.359	1914	-0.21931	3.53082e-128	1.02168	1446	1.44917	2193	-0.25661	1.42691e-138
SPI1_HUMAN.H11MO.0.A_SPI1_HUMAN.H11MO.0.A	SPI1	HUMAN.H11MO.0.A	SPI1_HUMAN.H11MO.0.A	C_BC11A_HUMAN.H11MO.0.A	16413	0.98082	2612	1.03022	2767	-0.03968	9.38288e-76	0.97818	2733	1.01021	2843	-0.03612	1.70993e-67
SPIB_HUMAN.H11MO.0.A_SPIB_HUMAN.H11MO.0.A	SPIB	HUMAN.H11MO.0.A	SPIB_HUMAN.H11MO.0.A	C_BC11A_HUMAN.H11MO.0.A	15363	1.01712	2575	1.02169	2534	-0.01379	5.36957e-34	1.0095	2671	1.00296	2608	-0.01257	2.0104e-29
SRBP1_HUMAN.H11MO.0.A_SRBP1_HUMAN.H11MO.0.A	SRBP1	HUMAN.H11MO.0.A	SRBP1_HUMAN.H11MO.0.A	C_SRBP1_HUMAN.H11MO.0.A	7743	1.01821	1270	1.26676	1642	-0.15622	2.04851e-116	1.03227	1340	1.28224	1757	-0.16126	2.61148e-114
SRBP2_HUMAN.H11MO.0.B_SRBP2_HUMAN.H11MO.0.B	SRBP2	HUMAN.H11MO.0.B	SRBP2_HUMAN.H11MO.0.B	C_SRBP2_HUMAN.H11MO.0.B	14463	1.05849	2450	1.39566	3310	-0.20669	2.79906e-138	1.07316	2579	1.46723	3743	-0.24592	5.15475e-147
SRF_HUMAN.H11MO.0.A_SRF_HUMAN.H11MO.0.A	SRF	HUMAN.H11MO.0.A	SRF_HUMAN.H11MO.0.A	C_SRF_HUMAN.H11MO.0.A	4647	1.0447	827	0.83719	586	0.15022	1.35983e-107	1.041	835	0.82175	605	0.14277	1.31493e-100
SRY_HUMAN.H11MO.0.B_SRY_HUMAN.H11MO.0.B	SRY	HUMAN.H11MO.0.B	SRY_HUMAN.H11MO.0.B	C_SRY_HUMAN.H11MO.0.B	10643	0.75789	1268	0.66294	1033	0.10457	7.29358e-107	0.761	1326	0.63954	1030	0.11189	1.49216e-107
STA5A_HUMAN.H11MO.0.A_STA5A_HUMAN.H11MO.0.A	STA5A	HUMAN.H11MO.0.A	STA5A_HUMAN.H11MO.0.A	C_STA5A_HUMAN.H11MO.0.A	8837	0.98712	1479	0.95716	1309	0.03962	3.42295e-63	0.98998	1570	0.95009	1391	0.03383	1.03345e-56
STA5B_HUMAN.H11MO.0.A_STA5B_HUMAN.H11MO.0.A	STA5B	HUMAN.H11MO.0.A	STA5B_HUMAN.H11MO.0.A	C_STA5A_HUMAN.H11MO.0.A	8276	0.99319	1387	0.83396	1058	0.12059	7.4174e-104	0.98836	1453	0.80873	1087	0.12349	4.52283e-106
STAT1_HUMAN.H11MO.0.A_STAT1_HUMAN.H11MO.0.A	STAT1	HUMAN.H11MO.0.A	STAT1_HUMAN.H11MO.0.A	C_STAT1_HUMAN.H11MO.0.A	7525	1.02436	1281	1.06453	1269	-0.00885	9.80689e-08	1.03682	1357	1.0709	1364	-0.01551	4.30879e-20
STAT2_HUMAN.H11MO.0.A_STAT2_HUMAN.H11MO.0.A	STAT2	HUMAN.H11MO.0.A	STAT2_HUMAN.H11MO.0.A	C_IRF3_HUMAN.H11MO.0.B	19082	0.79665	2372	0.69016	1834	0.12334	1.58276e-119	0.79212	2476	0.67714	1931	0.11781	6.81719e-120
STAT3_HUMAN.H11MO.0.A_STAT3_HUMAN.H11MO.0.A	STAT3	HUMAN.H11MO.0.A	STAT3_HUMAN.H11MO.0.A	C_STAT3_HUMAN.H11MO.0.A	7803	1.03889	1361	1.04281	1292	0.02485	4.80419e-42	1.0489	1455	1.05268	1404	0.01524	1.1842e-18
STAT4_HUMAN.H11MO.0.A_STAT4_HUMAN.H11MO.0.A	STAT4	HUMAN.H11MO.0.A	STAT4_HUMAN.H11MO.0.A	C_STAT4_HUMAN.H11MO.0.A	8462	0.97986	1392	0.97755	1317	0.01696	4.36433e-31	0.98431	1464	0.97567	1385	0.014	2.59119e-23
STAT6_HUMAN.H11MO.0.B_STAT6_HUMAN.H11MO.0.B	STAT6	HUMAN.H11MO.0.B	STAT6_HUMAN.H11MO.0.B	C_STAT6_HUMAN.H11MO.0.B	8653	1.09276	1560	0.94225	1264	0.08364	6.7558e-88	1.08844	1615	0.94549	1372	0.07036	6.22786e-86
STF1_HUMAN.H11MO.0.B_STF1_HUMAN.H11MO.0.B	STF1	HUMAN.H11MO.0.B	STF1_HUMAN.H11MO.0.B	C_STF1_HUMAN.H11MO.0.B	10197	0.93138	1499	1.10912	1824	-0.13082	3.84085e-113	0.95645	1596	1.17438	2165	-0.16278	8.77951e-123
SUH_HUMAN.H11MO.0.A_SUH_HUMAN.H11MO.0.A	SUH	HUMAN.H11MO.0.A	SUH_HUMAN.H11MO.0.A	C_SUH_HUMAN.H11MO.0.A	12080	1.0142	1992	1.31761	2618	-0.16787	1.22898e-129	1.04331	2159	1.37451	2918	-0.1925	2.55679e-129
TAF1_HUMAN.H11MO.0.A_TAF1_HUMAN.H11MO.0.A	TAF1	HUMAN.H11MO.0.A	TAF1_HUMAN.H11MO.0.A	C_TAF1_HUMAN.H11MO.0.A	15671	1.08877	2830	1.47197	3757	-0.18965	1.11235e-138	1.10837	2990	1.55594	4281	-0.23028	2.93513e-147
TAL1_HUMAN.H11MO.0.A_TAL1_HUMAN.H11MO.0.A	TAL1	HUMAN.H11MO.0.A	TAL1_HUMAN.H11MO.0.A	C_GATA2_HUMAN.H11MO.0.A	3528	0.96202	534	0.88397	477	0.04747	4.68622e-51	0.99087	585	0.86468	504	0.06643	1.92115e-64
TBP_HUMAN.H11MO.0.A_TBP_HUMAN.H11MO.0.A	TBP	HUMAN.H11MO.0.A	TBP_HUMAN.H11MO.0.A	C_TBP_HUMAN.H11MO.0.A	4081	0.86227	556	0.70888	401	0.15757	4.15811e-103	0.85754	581	0.69626	431	0.15365	1.63008e-99
TBX21_HUMAN.H11MO.0.A_TBX21_HUMAN.H11MO.0.A	TBX21	HUMAN.H11MO.0.A	TBX21_HUMAN.H11MO.0.A	C_TBX21_HUMAN.H11MO.0.A	13462	0.9999	2139	1.3334	2937	-0.20514	3.56609e-142	1.02083	2278	1.37571	3285	-0.22786	5.57691e-143
TBX3_HUMAN.H11MO.0.C_TBX3_HUMAN.H11MO.0.C	TBX3	HUMAN.H11MO.0.C	TBX3_HUMAN.H11MO.0.C	C_TBX3_HUMAN.H11MO.0.C	12518	0.86895	1626	1.19075	2410	-0.20929	6.54276e-141	0.88996	1754	1.24487	2729	-0.23347	4.41181e-142
TCF7_HUMAN.H11MO.0.A_TCF7_HUMAN.H11MO.0.A	TCF7	HUMAN.H11MO.0.A	TCF7_HUMAN.H11MO.0.A	C_TCF7_HUMAN.H11MO.0.A	8033	0.92075	1235	0.83996	1038	0.08063	7.63426e-91	0.93139	1307	0.81933	1076	0.08755	1.65855e-86
TEAD1_HUMAN.H11MO.0.A_TEAD1_HUMAN.H11MO.0.A	TEAD1	HUMAN.H11MO.0.A	TEAD1_HUMAN.H11MO.0.A	C_TEAD4_HUMAN.H11MO.0.A	9963	1.35844	2397	1.09563	1774	0.14244	1.21312e-121	1.37372	2506	1.12919	2017	0.11644	2.87607e-108
TEAD4_HUMAN.H11MO.0.A_TEAD4_HUMAN.H11MO.0.A	TEAD4	HUMAN.H11MO.0.A	TEAD4_HUMAN.H11MO.0.A	C_TEAD4_HUMAN.H11MO.0.A	10092	1.35892	2461	1.05025	1681	0.17786	5.1792e-127	1.37364	2570	1.08009	1915	0.15321	5.1925e-114
TF65_HUMAN.H11MO.0.A_TF65_HUMAN.H11MO.0.A	TF65	HUMAN.H11MO.0.A	TF65_HUMAN.H11MO.0.A	C_NFKB1_HUMAN.H11MO.1.B	7709	1.2089	1553	1.15054	1447	0.01484	1.33022e-20	1.26742	1715	1.17616	1596	0.02908	2.93848e-47
TF7L1_HUMAN.H11MO.0.B_TF7L1_HUMAN.H11MO.0.B	TF7L1	HUMAN.H11MO.0.B	TF7L1_HUMAN.H11MO.0.B	C_TCF7_HUMAN.H11MO.0.A	6690	0.90947	1012	0.81804	793	0.10149	9.31969e-97	0.91859	1081	0.79013	826	0.11444	3.74819e-99
TF7L2_HUMAN.H11MO.0.A_TF7L2_HUMAN.H11MO.0.A	TF7L2	HUMAN.H11MO.0.A	TF7L2_HUMAN.H11MO.0.A	C_TCF7_HUMAN.H11MO.0.A	6148	0.92424	943	0.90849	852	0.03203	2.83741e-41	0.94479	1025	0.88852	909	0.04278	4.15586e-54
TFAP4_HUMAN.H11MO.0.A_TFAP4_HUMAN.H11MO.0.A	TFAP4	HUMAN.H11MO.0.A	TFAP4_HUMAN.H11MO.0.A	C_HTF4_HUMAN.H11MO.0.A	9707	1.21075	1929	1.21267	1901	-0.04793	1.37462e-73	1.22225	2022	1.23684	2103	-0.06314	1.33021e-82
MAZ_HUMAN.H11MO.0.A_MAZ_HUMAN.H11MO.0.A	MAZ	HUMAN.H11MO.0.A	MAZ_HUMAN.H11MO.0.A	C_MAZ_HUMAN.H11MO.0.A	41019	1.02736	6665	1.42132	9430	-0.21776	1.45302e-166	1.05067	7234	1.50516	10733	-0.25864	1.19033e-173
ZN563_HUMAN.H11MO.0.C_ZN563_HUMAN.H11MO.0.C	ZN563	HUMAN.H11MO.0.C	ZN563_HUMAN.H11MO.0.C	C_ZN563_HUMAN.H11MO.0.C	12265	1.10094	2212	1.44705	2987	-0.21449	1.76411e-145	1.12589	2348	1.54526	3396	-0.25688	2.05785e-149
TFE3_HUMAN.H11MO.0.B_TFE3_HUMAN.H11MO.0.B	TFE3	HUMAN.H11MO.0.B	TFE3_HUMAN.H11MO.0.B	C_USF2_HUMAN.H11MO.0.A	3488	1.07393	618	1.32556	805	-0.14647	6.11874e-93	1.10664	671	1.32781	840	-0.12185	4.93704e-88
TFEB_HUMAN.H11MO.0.C_TFEB_HUMAN.H11MO.0.C	TFEB	HUMAN.H11MO.0.C	TFEB_HUMAN.H11MO.0.C	C_TFEB_HUMAN.H11MO.0.C	1303	1.14703	267	1.36164	287	-0.10708	1.27487e-60	1.19481	290	1.37832	309	-0.10497	9.97753e-61
TGIF1_HUMAN.H11MO.0.A_TGIF1_HUMAN.H11MO.0.A	TGIF1	HUMAN.H11MO.0.A	TGIF1_HUMAN.H11MO.0.A	C_TGIF1_HUMAN.H11MO.0.A	3823	1.08157	652	1.22177	746	-0.087	1.25467e-74	1.08247	690	1.26003	810	-0.11125	1.0046e-84
THA_HUMAN.H11MO.0.C_THA_HUMAN.H11MO.0.C	THA	HUMAN.H11MO.0.C	THA_HUMAN.H11MO.0.C	C_THA_HUMAN.H11MO.0.C	8768	0.88777	1222	1.1835	1675	-0.1815	2.60844e-129	0.90766	1289	1.22239	1887	-0.19603	5.68845e-126
THA11_HUMAN.H11MO.0.B_THA11_HUMAN.H11MO.0.B	THA11	HUMAN.H11MO.0.B	THA11_HUMAN.H11MO.0.B	C_ZNF76_HUMAN.H11MO.0.C	7403	1.05162	1203	1.19255	1418	-0.10291	3.99892e-94	1.0733	1288	1.23863	1609	-0.12548	6.09704e-111
E2F6_HUMAN.H11MO.0.A_E2F6_HUMAN.H11MO.0.A	E2F6	HUMAN.H11MO.0.A	E2F6_HUMAN.H11MO.0.A	C_E2F6_HUMAN.H11MO.0.A	16259	1.13269	2967	1.50976	3981	-0.20366	1.23303e-140	1.15972	3167	1.60517	4556	-0.25069	2.41208e-148
THB_HUMAN.H11MO.0.C_THB_HUMAN.H11MO.0.C	THB	HUMAN.H11MO.0.C	THB_HUMAN.H11MO.0.C	C_THB_HUMAN.H11MO.0.C	8618	0.95034	1251	1.25394	1798	-0.1981	1.3064e-129	0.96337	1350	1.29947	1987	-0.21727	7.9142e-132
TWST1_HUMAN.H11MO.0.A_TWST1_HUMAN.H11MO.0.A	TWST1	HUMAN.H11MO.0.A	TWST1_HUMAN.H11MO.0.A	C_TWST1_HUMAN.H11MO.0.A	6478	1.00078	1066	0.83012	802	0.14083	3.09173e-106	0.99064	1114	0.80608	831	0.13818	6.73133e-107
TYY1_HUMAN.H11MO.0.A_TYY1_HUMAN.H11MO.0.A	TYY1	HUMAN.H11MO.0.A	TYY1_HUMAN.H11MO.0.A	C_TYY1_HUMAN.H11MO.0.A	3826	1.01289	638	1.00012	623	0.0194	2.73759e-20	1.00523	648	0.98134	619	0.02689	9.60952e-27
USF1_HUMAN.H11MO.0.A_USF1_HUMAN.H11MO.0.A	USF1	HUMAN.H11MO.0.A	USF1_HUMAN.H11MO.0.A	C_USF2_HUMAN.H11MO.0.A	3971	1.06624	683	1.42613	963	-0.22308	8.25217e-117	1.09709	743	1.44761	1032	-0.21092	3.90309e-115
NF2L2_HUMAN.H11MO.0.A_NF2L2_HUMAN.H11MO.0.A	NF2L2	HUMAN.H11MO.0.A	NF2L2_HUMAN.H11MO.0.A	C_BACH2_HUMAN.H11MO.0.A	12732	1.87909	4343	1.47058	3155	0.19256	2.9426e-136	1.87241	4465	1.3033	2895	0.26722	9.9602e-147
VDR_HUMAN.H11MO.0.A_VDR_HUMAN.H11MO.0.A	VDR	HUMAN.H11MO.0.A	VDR_HUMAN.H11MO.0.A	C_VDR_HUMAN.H11MO.0.A	7451	1.01022	1177	1.20247	1411	-0.13596	4.02957e-106	1.0289	1273	1.24257	1598	-0.16023	2.98755e-119
VEZF1_HUMAN.H11MO.0.C_VEZF1_HUMAN.H11MO.0.C	VEZF1	HUMAN.H11MO.0.C	VEZF1_HUMAN.H11MO.0.C	C_MAZ_HUMAN.H11MO.0.A	38252	1.02928	6248	1.37885	8491	-0.19224	5.94981e-162	1.04986	6684	1.45745	9685	-0.23124	1.87689e-167
NF2L1_HUMAN.H11MO.0.C_NF2L1_HUMAN.H11MO.0.C	NF2L1	HUMAN.H11MO.0.C	NF2L1_HUMAN.H11MO.0.C	C_NF2L1_HUMAN.H11MO.0.C	4656	1.64637	1393	1.251	973	0.21879	4.19709e-122	1.62376	1419	1.10888	873	0.28502	1.92732e-128
Z324A_HUMAN.H11MO.0.C_Z324A_HUMAN.H11MO.0.C	Z324A	HUMAN.H11MO.0.C	Z324A_HUMAN.H11MO.0.C	C_Z324A_HUMAN.H11MO.0.C	14367	0.99237	2284	1.29216	2991	-0.17347	1.79456e-132	1.00711	2446	1.35728	3398	-0.20807	2.16992e-139
Z354A_HUMAN.H11MO.0.C_Z354A_HUMAN.H11MO.0.C	Z354A	HUMAN.H11MO.0.C	Z354A_HUMAN.H11MO.0.C	C_Z354A_HUMAN.H11MO.0.C	12128	0.79939	1515	0.56672	837	0.23645	1.79396e-142	0.78554	1559	0.53913	846	0.237	7.43038e-145
JUND_HUMAN.H11MO.0.A_JUND_HUMAN.H11MO.0.A	JUND	HUMAN.H11MO.0.A	JUND_HUMAN.H11MO.0.A	C_FOSL2_HUMAN.H11MO.0.A	19630	2.18858	7962	1.66783	5637	0.24171	7.80112e-150	2.18797	8217	1.43509	4878	0.35596	4.02348e-169
ZBT17_HUMAN.H11MO.0.A_ZBT17_HUMAN.H11MO.0.A	ZBT17	HUMAN.H11MO.0.A	ZBT17_HUMAN.H11MO.0.A	C_ZBT17_HUMAN.H11MO.0.A	36924	1.02983	6107	1.39205	8312	-0.19756	1.7591e-160	1.05226	6557	1.47128	9426	-0.2351	2.87214e-164
ZBT18_HUMAN.H11MO.0.C_ZBT18_HUMAN.H11MO.0.C	ZBT18	HUMAN.H11MO.0.C	ZBT18_HUMAN.H11MO.0.C	C_ZBT18_HUMAN.H11MO.0.C	9407	1.11218	1748	1.16328	1783	-0.06591	1.06852e-84	1.1179	1800	1.19578	2007	-0.08754	1.6215e-94
ZBT48_HUMAN.H11MO.0.C_ZBT48_HUMAN.H11MO.0.C	ZBT48	HUMAN.H11MO.0.C	ZBT48_HUMAN.H11MO.0.C	C_ZBT48_HUMAN.H11MO.0.C	6720	1.04667	1109	1.28147	1379	-0.1352	9.6728e-106	1.06717	1201	1.3481	1583	-0.17118	1.47344e-112
ZBT7A_HUMAN.H11MO.0.A_ZBT7A_HUMAN.H11MO.0.A	ZBT7A	HUMAN.H11MO.0.A	ZBT7A_HUMAN.H11MO.0.A	C_ZBT7A_HUMAN.H11MO.0.A	5278	0.91195	755	1.15624	971	-0.15179	1.43113e-112	0.93689	818	1.2621	1172	-0.21625	1.99812e-124
ZBTB6_HUMAN.H11MO.0.C_ZBTB6_HUMAN.H11MO.0.C	ZBTB6	HUMAN.H11MO.0.C	ZBTB6_HUMAN.H11MO.0.C	C_ZBTB6_HUMAN.H11MO.0.C	10471	1.01121	1685	1.31042	2244	-0.19415	5.26977e-134	1.02819	1808	1.38396	2587	-0.228	1.49121e-137
JUNB_HUMAN.H11MO.0.A_JUNB_HUMAN.H11MO.0.A	JUNB	HUMAN.H11MO.0.A	JUNB_HUMAN.H11MO.0.A	C_FOSL2_HUMAN.H11MO.0.A	19616	2.17462	7858	1.659	5628	0.24199	1.54555e-153	2.17444	8113	1.43491	4902	0.35097	8.08563e-166
ZFP28_HUMAN.H11MO.0.C_ZFP28_HUMAN.H11MO.0.C	ZFP28	HUMAN.H11MO.0.C	ZFP28_HUMAN.H11MO.0.C	C_ZFP28_HUMAN.H11MO.0.C	19278	0.85168	2610	0.69614	1856	0.13861	9.54372e-131	0.84252	2684	0.67567	1902	0.1374	1.21505e-123
ZFP42_HUMAN.H11MO.0.A_ZFP42_HUMAN.H11MO.0.A	ZFP42	HUMAN.H11MO.0.A	ZFP42_HUMAN.H11MO.0.A	C_ZFP42_HUMAN.H11MO.0.A	5164	1.00029	832	0.95518	775	0.04814	1.25587e-54	0.99519	863	0.9339	782	0.04994	4.68346e-59
ZFP82_HUMAN.H11MO.0.C_ZFP82_HUMAN.H11MO.0.C	ZFP82	HUMAN.H11MO.0.C	ZFP82_HUMAN.H11MO.0.C	C_ZFP82_HUMAN.H11MO.0.C	17026	0.89055	2417	0.72973	1798	0.14826	3.98695e-131	0.88183	2497	0.70865	1831	0.14783	1.87735e-127
JUN_HUMAN.H11MO.0.A_JUN_HUMAN.H11MO.0.A	JUN	HUMAN.H11MO.0.A	JUN_HUMAN.H11MO.0.A	C_FOSL2_HUMAN.H11MO.0.A	19718	2.191	8074	1.66404	5632	0.2533	2.45556e-154	2.19096	8343	1.42522	4845	0.37366	3.61558e-171
PIT1_HUMAN.H11MO.0.C_PIT1_HUMAN.H11MO.0.C	PIT1	HUMAN.H11MO.0.C	PIT1_HUMAN.H11MO.0.C	C_PIT1_HUMAN.H11MO.0.C	6184	0.88306	915	0.62153	499	0.25559	1.35869e-131	0.86425	921	0.58336	503	0.26424	8.26917e-134
ZIC3_HUMAN.H11MO.0.B_ZIC3_HUMAN.H11MO.0.B	ZIC3	HUMAN.H11MO.0.B	ZIC3_HUMAN.H11MO.0.B	C_ZIC3_HUMAN.H11MO.0.B	15082	1.17098	2907	1.41138	3519	-0.16451	4.13658e-133	1.19692	3106	1.47607	3930	-0.1917	1.95754e-141
ZIM3_HUMAN.H11MO.0.C_ZIM3_HUMAN.H11MO.0.C	ZIM3	HUMAN.H11MO.0.C	ZIM3_HUMAN.H11MO.0.C	C_ZIM3_HUMAN.H11MO.0.C	11081	0.90721	1653	0.81356	1341	0.08982	1.26505e-103	0.91334	1739	0.80802	1413	0.09004	1.53744e-99
ZKSC1_HUMAN.H11MO.0.B_ZKSC1_HUMAN.H11MO.0.B	ZKSC1	HUMAN.H11MO.0.B	ZKSC1_HUMAN.H11MO.0.B	C_ZKSC1_HUMAN.H11MO.0.B	6118	1.10485	1120	1.08411	1052	-0.02137	1.90181e-29	1.12445	1196	1.11029	1169	-0.03517	2.94481e-51
ZN121_HUMAN.H11MO.0.C_ZN121_HUMAN.H11MO.0.C	ZN121	HUMAN.H11MO.0.C	ZN121_HUMAN.H11MO.0.C	C_ZN121_HUMAN.H11MO.0.C	10689	0.89865	1471	1.08459	1862	-0.11177	4.25434e-109	0.9197	1606	1.14012	2116	-0.14134	2.73087e-114
ZN134_HUMAN.H11MO.0.C_ZN134_HUMAN.H11MO.0.C	ZN134	HUMAN.H11MO.0.C	ZN134_HUMAN.H11MO.0.C	C_ZN134_HUMAN.H11MO.0.C	6348	1.08146	1102	1.32098	1389	-0.15211	9.54585e-111	1.0977	1191	1.34971	1495	-0.16186	5.71799e-110
ZN136_HUMAN.H11MO.0.C_ZN136_HUMAN.H11MO.0.C	ZN136	HUMAN.H11MO.0.C	ZN136_HUMAN.H11MO.0.C	C_ZN136_HUMAN.H11MO.0.C	5256	0.98613	866	0.8182	636	0.1314	1.39625e-102	0.98356	898	0.80205	688	0.13561	4.87744e-102
ZN140_HUMAN.H11MO.0.C_ZN140_HUMAN.H11MO.0.C	ZN140	HUMAN.H11MO.0.C	ZN140_HUMAN.H11MO.0.C	C_ZN140_HUMAN.H11MO.0.C	6279	1.03915	1086	1.01765	988	0.03346	2.60473e-46	1.03348	1124	1.0206	1059	0.01856	8.59595e-28
ZN143_HUMAN.H11MO.0.A_ZN143_HUMAN.H11MO.0.A	ZN143	HUMAN.H11MO.0.A	ZN143_HUMAN.H11MO.0.A	C_ZNF76_HUMAN.H11MO.0.C	8408	0.99807	1294	1.17669	1579	-0.1113	4.0722e-100	1.01331	1385	1.22043	1775	-0.13642	1.7703e-108
ZN214_HUMAN.H11MO.0.C_ZN214_HUMAN.H11MO.0.C	ZN214	HUMAN.H11MO.0.C	ZN214_HUMAN.H11MO.0.C	C_ZN214_HUMAN.H11MO.0.C	6222	1.04425	1102	0.8593	801	0.13408	3.0659e-103	1.02888	1128	0.82875	818	0.13838	1.1915e-107
ZN250_HUMAN.H11MO.0.C_ZN250_HUMAN.H11MO.0.C	ZN250	HUMAN.H11MO.0.C	ZN250_HUMAN.H11MO.0.C	C_ZN250_HUMAN.H11MO.0.C	4695	1.03812	826	0.85792	594	0.13192	1.68999e-101	1.02012	832	0.8262	593	0.14038	1.33568e-106
ZN257_HUMAN.H11MO.0.C_ZN257_HUMAN.H11MO.0.C	ZN257	HUMAN.H11MO.0.C	ZN257_HUMAN.H11MO.0.C	C_ZN257_HUMAN.H11MO.0.C	8861	0.98699	1435	1.10906	1570	-0.06927	2.09063e-89	0.99479	1518	1.12727	1735	-0.08558	5.62421e-92
ZN260_HUMAN.H11MO.0.C_ZN260_HUMAN.H11MO.0.C	ZN260	HUMAN.H11MO.0.C	ZN260_HUMAN.H11MO.0.C	C_ZN260_HUMAN.H11MO.0.C	5454	0.98435	904	0.7136	533	0.22784	8.2524e-128	0.96843	931	0.68968	552	0.22081	1.41368e-123
ZN263_HUMAN.H11MO.0.A_ZN263_HUMAN.H11MO.0.A	ZN263	HUMAN.H11MO.0.A	ZN263_HUMAN.H11MO.0.A	C_MAZ_HUMAN.H11MO.0.A	31540	1.04667	5252	1.41873	7208	-0.20631	3.99869e-155	1.06603	5677	1.49799	8220	-0.24498	5.2705e-163
ZN264_HUMAN.H11MO.0.C_ZN264_HUMAN.H11MO.0.C	ZN264	HUMAN.H11MO.0.C	ZN264_HUMAN.H11MO.0.C	C_ZN264_HUMAN.H11MO.0.C	4775	1.04271	849	0.92161	632	0.07784	4.23408e-76	1.03602	874	0.91296	689	0.06771	2.03761e-70
ZN274_HUMAN.H11MO.0.A_ZN274_HUMAN.H11MO.0.A	ZN274	HUMAN.H11MO.0.A	ZN274_HUMAN.H11MO.0.A	C_ZN274_HUMAN.H11MO.0.A	7637	1.01479	1288	0.88745	1055	0.08172	8.53284e-91	1.00998	1345	0.88665	1120	0.07113	2.46356e-79
FOSB_HUMAN.H11MO.0.A_FOSB_HUMAN.H11MO.0.A	FOSB	HUMAN.H11MO.0.A	FOSB_HUMAN.H11MO.0.A	C_FOSL2_HUMAN.H11MO.0.A	20322	2.19044	8278	1.63981	5718	0.2609	1.96593e-157	2.18321	8515	1.39753	4910	0.37933	5.41948e-175
ZN317_HUMAN.H11MO.0.C_ZN317_HUMAN.H11MO.0.C	ZN317	HUMAN.H11MO.0.C	ZN317_HUMAN.H11MO.0.C	C_ZN317_HUMAN.H11MO.0.C	5829	1.13071	1120	0.89575	790	0.15363	4.73031e-109	1.11343	1177	0.86154	801	0.15175	2.44091e-107
FOS_HUMAN.H11MO.0.A_FOS_HUMAN.H11MO.0.A	FOS	HUMAN.H11MO.0.A	FOS_HUMAN.H11MO.0.A	C_FOSL2_HUMAN.H11MO.0.A	19842	2.22041	8202	1.66212	5651	0.26522	9.54829e-162	2.21466	8459	1.4151	4842	0.38657	1.45494e-176
ZN322_HUMAN.H11MO.0.B_ZN322_HUMAN.H11MO.0.B	ZN322	HUMAN.H11MO.0.B	ZN322_HUMAN.H11MO.0.B	C_ZN322_HUMAN.H11MO.0.B	12202	1.1055	2158	1.43797	2902	-0.20627	7.84105e-136	1.13136	2304	1.51786	3273	-0.23966	9.2767e-147
FOSL1_HUMAN.H11MO.0.A_FOSL1_HUMAN.H11MO.0.A	FOSL1	HUMAN.H11MO.0.A	FOSL1_HUMAN.H11MO.0.A	C_FOSL2_HUMAN.H11MO.0.A	20660	2.22669	8545	1.67004	5955	0.26573	4.77059e-157	2.22305	8812	1.42415	5099	0.3878	5.14923e-179
MEF2C_HUMAN.H11MO.0.A_MEF2C_HUMAN.H11MO.0.A	MEF2C	HUMAN.H11MO.0.A	MEF2C_HUMAN.H11MO.0.A	C_MEF2B_HUMAN.H11MO.0.A	8800	0.86273	1274	0.58571	663	0.27196	7.86802e-141	0.84692	1285	0.57158	693	0.25545	1.72385e-137
ZN335_HUMAN.H11MO.0.A_ZN335_HUMAN.H11MO.0.A	ZN335	HUMAN.H11MO.0.A	ZN335_HUMAN.H11MO.0.A	C_ZN335_HUMAN.H11MO.0.A	12660	1.07443	2210	1.40523	2991	-0.21062	1.03203e-136	1.09921	2368	1.48903	3414	-0.24729	5.12543e-141
ZN341_HUMAN.H11MO.0.C_ZN341_HUMAN.H11MO.0.C	ZN341	HUMAN.H11MO.0.C	ZN341_HUMAN.H11MO.0.C	C_ZN341_HUMAN.H11MO.0.C	35539	1.05414	6016	1.41471	8196	-0.20107	2.58021e-158	1.07785	6520	1.49716	9313	-0.23949	4.3598e-166
ZN350_HUMAN.H11MO.0.C_ZN350_HUMAN.H11MO.0.C	ZN350	HUMAN.H11MO.0.C	ZN350_HUMAN.H11MO.0.C	C_ZN350_HUMAN.H11MO.0.C	9775	0.89275	1432	0.78682	1124	0.10973	1.03533e-105	0.88931	1495	0.77189	1192	0.10755	7.30715e-106
ZN382_HUMAN.H11MO.0.C_ZN382_HUMAN.H11MO.0.C	ZN382	HUMAN.H11MO.0.C	ZN382_HUMAN.H11MO.0.C	C_ZN382_HUMAN.H11MO.0.C	4437	1.04676	764	1.05463	754	0.00115	0.137856	1.04732	798	1.04307	772	0.00146	0.0903747
ZN384_HUMAN.H11MO.0.C_ZN384_HUMAN.H11MO.0.C	ZN384	HUMAN.H11MO.0.C	ZN384_HUMAN.H11MO.0.C	C_ZN384_HUMAN.H11MO.0.C	5758	0.93103	884	0.7907	657	0.13183	3.31513e-102	0.93527	936	0.78315	699	0.12536	8.28259e-102
ZN394_HUMAN.H11MO.0.C_ZN394_HUMAN.H11MO.0.C	ZN394	HUMAN.H11MO.0.C	ZN394_HUMAN.H11MO.0.C	C_ZN394_HUMAN.H11MO.0.C	16071	0.90126	2344	0.70895	1559	0.17409	2.52552e-135	0.89134	2417	0.69054	1623	0.167	2.66694e-135
ZN418_HUMAN.H11MO.0.C_ZN418_HUMAN.H11MO.0.C	ZN418	HUMAN.H11MO.0.C	ZN418_HUMAN.H11MO.0.C	C_ZN418_HUMAN.H11MO.0.C	10802	0.98285	1760	0.96923	1632	0.01267	3.37265e-20	0.9931	1844	0.96724	1724	0.00647	1.14082e-10
ZN436_HUMAN.H11MO.0.C_ZN436_HUMAN.H11MO.0.C	ZN436	HUMAN.H11MO.0.C	ZN436_HUMAN.H11MO.0.C	C_ZN436_HUMAN.H11MO.0.C	13630	1.04694	2257	1.36938	3076	-0.19158	4.34865e-131	1.0659	2414	1.43155	3449	-0.2191	6.18574e-141
FOSL2_HUMAN.H11MO.0.A_FOSL2_HUMAN.H11MO.0.A	FOSL2	HUMAN.H11MO.0.A	FOSL2_HUMAN.H11MO.0.A	C_FOSL2_HUMAN.H11MO.0.A	20988	2.21389	8690	1.64614	5930	0.27461	2.83186e-158	2.20907	8951	1.40047	5067	0.39728	5.2621e-178
ZN467_HUMAN.H11MO.0.C_ZN467_HUMAN.H11MO.0.C	ZN467	HUMAN.H11MO.0.C	ZN467_HUMAN.H11MO.0.C	C_MAZ_HUMAN.H11MO.0.A	38274	1.02405	6273	1.36604	8450	-0.19106	3.05685e-159	1.04508	6759	1.44264	9580	-0.22882	2.53267e-164
ZN490_HUMAN.H11MO.0.C_ZN490_HUMAN.H11MO.0.C	ZN490	HUMAN.H11MO.0.C	ZN490_HUMAN.H11MO.0.C	C_ZN490_HUMAN.H11MO.0.C	6729	1.01035	1110	0.93519	969	0.0563	1.76315e-68	1.01107	1167	0.9234	1010	0.05343	8.58609e-68
ZN502_HUMAN.H11MO.0.C_ZN502_HUMAN.H11MO.0.C	ZN502	HUMAN.H11MO.0.C	ZN502_HUMAN.H11MO.0.C	C_ZN502_HUMAN.H11MO.0.C	5230	1.07818	933	0.81958	629	0.18488	1.88557e-113	1.0602	958	0.80143	649	0.17113	3.47691e-113
ZN528_HUMAN.H11MO.0.C_ZN528_HUMAN.H11MO.0.C	ZN528	HUMAN.H11MO.0.C	ZN528_HUMAN.H11MO.0.C	C_ZN528_HUMAN.H11MO.0.C	9367	1.05904	1692	1.11861	1685	-0.04422	4.62771e-66	1.07545	1782	1.13846	1897	-0.05913	1.86571e-81
ZN547_HUMAN.H11MO.0.C_ZN547_HUMAN.H11MO.0.C	ZN547	HUMAN.H11MO.0.C	ZN547_HUMAN.H11MO.0.C	C_ZN547_HUMAN.H11MO.0.C	5676	1.18248	1101	1.23486	1151	-0.05669	1.79244e-65	1.18646	1157	1.2557	1263	-0.07307	1.93094e-76
ZN549_HUMAN.H11MO.0.C_ZN549_HUMAN.H11MO.0.C	ZN549	HUMAN.H11MO.0.C	ZN549_HUMAN.H11MO.0.C	C_ZN549_HUMAN.H11MO.0.C	7086	1.14474	1305	1.20866	1417	-0.06016	7.96456e-71	1.15561	1406	1.21185	1514	-0.06409	5.47723e-73
ZN554_HUMAN.H11MO.0.C_ZN554_HUMAN.H11MO.0.C	ZN554	HUMAN.H11MO.0.C	ZN554_HUMAN.H11MO.0.C	C_ZN554_HUMAN.H11MO.0.C	11525	1.23196	2312	1.47505	2780	-0.14345	5.82219e-121	1.24733	2472	1.50081	3032	-0.15626	2.05901e-123
BATF_HUMAN.H11MO.0.A_BATF_HUMAN.H11MO.0.A	BATF	HUMAN.H11MO.0.A	BATF_HUMAN.H11MO.0.A	C_BATF_HUMAN.H11MO.0.A	8964	1.57555	2570	1.08092	1593	0.28969	4.92837e-144	1.55912	2638	0.94457	1402	0.35593	2.94457e-150
ZN582_HUMAN.H11MO.0.C_ZN582_HUMAN.H11MO.0.C	ZN582	HUMAN.H11MO.0.C	ZN582_HUMAN.H11MO.0.C	C_ZN582_HUMAN.H11MO.0.C	5529	1.11113	1000	0.97787	869	0.0932	1.63412e-84	1.11226	1051	0.97712	907	0.08114	6.16784e-79
ZN586_HUMAN.H11MO.0.C_ZN586_HUMAN.H11MO.0.C	ZN586	HUMAN.H11MO.0.C	ZN586_HUMAN.H11MO.0.C	C_ZN586_HUMAN.H11MO.0.C	11892	0.98525	1899	1.00593	1862	-0.00145	0.7302	0.98962	2023	1.0148	1979	-0.01571	8.8627e-26
ZN667_HUMAN.H11MO.0.C_ZN667_HUMAN.H11MO.0.C	ZN667	HUMAN.H11MO.0.C	ZN667_HUMAN.H11MO.0.C	C_ZN667_HUMAN.H11MO.0.C	8866	1.05796	1496	1.26596	1810	-0.13949	4.80859e-119	1.0827	1606	1.32165	2063	-0.16448	5.64302e-120
ZN680_HUMAN.H11MO.0.C_ZN680_HUMAN.H11MO.0.C	ZN680	HUMAN.H11MO.0.C	ZN680_HUMAN.H11MO.0.C	C_ZN680_HUMAN.H11MO.0.C	8544	0.96882	1297	0.99021	1347	-0.0012	0.0351952	0.96964	1377	0.97717	1413	0.00169	0.965577
ZN708_HUMAN.H11MO.0.C_ZN708_HUMAN.H11MO.0.C	ZN708	HUMAN.H11MO.0.C	ZN708_HUMAN.H11MO.0.C	C_ZN708_HUMAN.H11MO.0.C	7796	1.04879	1321	1.26751	1627	-0.14409	4.81202e-109	1.06738	1412	1.30873	1784	-0.16351	6.59815e-118
ZN768_HUMAN.H11MO.0.C_ZN768_HUMAN.H11MO.0.C	ZN768	HUMAN.H11MO.0.C	ZN768_HUMAN.H11MO.0.C	C_ZN768_HUMAN.H11MO.0.C	16056	1.03193	2666	1.19415	3072	-0.10051	3.05055e-111	1.04322	2853	1.22732	3432	-0.12406	2.08634e-121
ZN770_HUMAN.H11MO.0.C_ZN770_HUMAN.H11MO.0.C	ZN770	HUMAN.H11MO.0.C	ZN770_HUMAN.H11MO.0.C	C_ZN770_HUMAN.H11MO.0.C	33537	1.03658	5522	1.3887	7498	-0.19989	1.34073e-151	1.05951	5929	1.4775	8606	-0.24259	4.89332e-167
ZN816_HUMAN.H11MO.0.C_ZN816_HUMAN.H11MO.0.C	ZN816	HUMAN.H11MO.0.C	ZN816_HUMAN.H11MO.0.C	C_ZN816_HUMAN.H11MO.0.C	12638	0.96714	1923	1.18034	2432	-0.13236	5.19428e-120	0.98556	2064	1.24008	2742	-0.16558	4.73659e-129
ZNF18_HUMAN.H11MO.0.C_ZNF18_HUMAN.H11MO.0.C	ZNF18	HUMAN.H11MO.0.C	ZNF18_HUMAN.H11MO.0.C	C_ZNF18_HUMAN.H11MO.0.C	6929	1.00268	1103	1.13766	1258	-0.10684	2.89821e-94	1.01293	1165	1.15237	1364	-0.11493	3.77976e-99
ZNF41_HUMAN.H11MO.0.C_ZNF41_HUMAN.H11MO.0.C	ZNF41	HUMAN.H11MO.0.C	ZNF41_HUMAN.H11MO.0.C	C_ZNF41_HUMAN.H11MO.0.C	11149	1.00081	1834	1.01122	1742	-0.00026	0.843111	1.00176	1962	1.00063	1830	-0.00068	0.694662
ZNF76_HUMAN.H11MO.0.C_ZNF76_HUMAN.H11MO.0.C	ZNF76	HUMAN.H11MO.0.C	ZNF76_HUMAN.H11MO.0.C	C_ZNF76_HUMAN.H11MO.0.C	12580	0.98955	1926	1.27012	2564	-0.17243	3.47397e-128	1.01066	2064	1.33681	2957	-0.20421	5.92151e-134
ZNF8_HUMAN.H11MO.0.C_ZNF8_HUMAN.H11MO.0.C	ZNF8	HUMAN.H11MO.0.C	ZNF8_HUMAN.H11MO.0.C	C_ZNF8_HUMAN.H11MO.0.C	3507	1.03363	605	0.8794	468	0.12414	9.02417e-86	1.01683	611	0.84589	475	0.12733	5.04684e-90
ZNF85_HUMAN.H11MO.0.C_ZNF85_HUMAN.H11MO.0.C	ZNF85	HUMAN.H11MO.0.C	ZNF85_HUMAN.H11MO.0.C	C_ZNF85_HUMAN.H11MO.0.C	7282	1.01566	1253	0.78546	838	0.17707	5.08896e-120	0.99951	1287	0.76865	870	0.16468	3.62823e-114
ZSC22_HUMAN.H11MO.0.C_ZSC22_HUMAN.H11MO.0.C	ZSC22	HUMAN.H11MO.0.C	ZSC22_HUMAN.H11MO.0.C	C_ZSC22_HUMAN.H11MO.0.C	22177	1.05967	3737	1.44067	5128	-0.2109	3.89546e-150	1.0817	3994	1.51907	5873	-0.24878	7.19819e-155
NKX61_HUMAN.H11MO.0.B_NKX61_HUMAN.H11MO.0.B	NKX61	HUMAN.H11MO.0.B	NKX61_HUMAN.H11MO.0.B	C_NKX61_HUMAN.H11MO.0.B	6732	0.91459	1023	0.58641	505	0.29785	3.50038e-142	0.88091	1032	0.53917	474	0.30067	7.25912e-136
										up in AA
										up in EA

## Sheet: Sheet1
Up in AA under Hypoxia	Up in AA at baseline
ELF1	ZEB1_HUMAN.H11MO.0.A
ZN281	SNAI2_HUMAN.H11MO.0.A
E2F7	SNAI1_HUMAN.H11MO.0.C
KAISO	KLF12_HUMAN.H11MO.0.C
ARNT	GRHL2_HUMAN.H11MO.0.A
MYOD1	P63_HUMAN.H11MO.0.A
KLF15	KLF9_HUMAN.H11MO.0.C
MAX	E2F4_HUMAN.H11MO.0.A
WT1	MXI1_HUMAN.H11MO.0.A
EGR1	SP1_HUMAN.H11MO.0.A
NFYC	KLF1_HUMAN.H11MO.0.A
NR1H4	KLF4_HUMAN.H11MO.0.A
NFIC	KLF3_HUMAN.H11MO.0.B
NFYB	AP2C_HUMAN.H11MO.0.A
SALL4	SP2_HUMAN.H11MO.0.A
TFDP1	ZBT14_HUMAN.H11MO.0.C
PATZ1.C	SP3_HUMAN.H11MO.0.B
ITF2	THAP1_HUMAN.H11MO.0.C
HTF4	P73_HUMAN.H11MO.0.A
RFX1	AP2A_HUMAN.H11MO.0.A
E2F1	E2F2_HUMAN.H11MO.0.B
CTCF	KLF5_HUMAN.H11MO.0.A
ZN449	NRF1_HUMAN.H11MO.0.A
ZFX	AP2B_HUMAN.H11MO.0.B
TFE2	MBD2_HUMAN.H11MO.0.B
SP4	P53_HUMAN.H11MO.0.A
USF2	MECP2_HUMAN.H11MO.0.C
KLF6	CTCFL_HUMAN.H11MO.0.A
MBD2	ASCL1_HUMAN.H11MO.0.A
MECP2	KLF6_HUMAN.H11MO.0.A
AP2B	SP4_HUMAN.H11MO.0.A
CTCFL	ZFX_HUMAN.H11MO.0.A
ASCL1	E2F1_HUMAN.H11MO.0.A
NRF1	TFE2_HUMAN.H11MO.0.A
ZBT14	ZN449_HUMAN.H11MO.0.C
KLF5	CTCF_HUMAN.H11MO.0.A
E2F2	RFX1_HUMAN.H11MO.0.B
THAP1	PATZ1_HUMAN.H11MO.0.C
AP2A	KAISO_HUMAN.H11MO.0.A
SP2	NR1H4_HUMAN.H11MO.0.B
SP3	USF2_HUMAN.H11MO.0.A
AP2C	NFIC_HUMAN.H11MO.0.A
SP1	TFDP1_HUMAN.H11MO.0.C
KLF3	SALL4_HUMAN.H11MO.0.B
E2F4	EGR1_HUMAN.H11MO.0.A
KLF1	WT1_HUMAN.H11MO.0.C
P53	HTF4_HUMAN.H11MO.0.A
MXI1	ITF2_HUMAN.H11MO.0.C
KLF4	KLF15_HUMAN.H11MO.0.A
KLF9	E2F7_HUMAN.H11MO.0.B
P73	ZN281_HUMAN.H11MO.0.A
KLF12	MYOD1_HUMAN.H11MO.0.A
GRHL2	MAX_HUMAN.H11MO.0.A
P63	HEN1_HUMAN.H11MO.0.C
SNAI1	NFIA_HUMAN.H11MO.0.C
SNAI2	EGR2_HUMAN.H11MO.0.A
ZEB1	ZIC1_HUMAN.H11MO.0.B
	ZN320_HUMAN.H11MO.0.C
	ZSC31_HUMAN.H11MO.0.C
	E2F5_HUMAN.H11MO.0.B
	MYCN_HUMAN.H11MO.0.A
	KLF8_HUMAN.H11MO.0.C
	ZN331_HUMAN.H11MO.0.C
	PBX3_HUMAN.H11MO.0.A
	MAZ_HUMAN.H11MO.0.A
	ZN563_HUMAN.H11MO.0.C
	ZN329_HUMAN.H11MO.0.C
	INSM1_HUMAN.H11MO.0.C
	ARNT_HUMAN.H11MO.0.B
	MYOG_HUMAN.H11MO.0.B
	ELF1_HUMAN.H11MO.0.A
	E2F6_HUMAN.H11MO.0.A
