# Supplementary material for: Chromatin Accessibility Landscape of Human Triple-negative Breast Cancer Cell Lines Reveals Variation by Patient Donor Ancestry
Source: Cancer Res Commun. 2023 Oct 5;3(10):2014–29. doi: 10.1158/2767-9764.CRC-23-0236 (PMC10552704; doi:10.1158/2767-9764.CRC-23-0236)
Supplement: Supplementary Table 8 — displaying data output from differential ATAC signal analysis performed on ATAC-seq data from TNBC cell lines cultured under hypoxia. [file crc-23-0236-s10.xlsx]

## Sheet: allresults
peakID	seqnames	start	end	width	strand	score	signalValue	normalized_pvalue	qvalue	summitDist	annotation	geneChr	geneStart	geneEnd	geneLength	geneStrand	geneId	transcriptId	distanceToTSS	ENSEMBL	SYMBOL	GENENAME	shortAnno	Norm_vs_Hypo_all_log2FoldChange	Norm_vs_Hypo_all_FDR	Norm_vs_Hypo_EA_only_log2FoldChange	Norm_vs_Hypo_EA_only_FDR	Norm_vs_Hypo_AA_only_log2FoldChange	Norm_vs_Hypo_AA_only_FDR	EA_vs_AA_Norm_only_log2FoldChange	EA_vs_AA_Norm_only_FDR	EA_vs_AA_Hypo_only_log2FoldChange	EA_vs_AA_Hypo_only_FDR
MDAMB231_Hypo_MDAMB231_Hypo_1_peak_40154	chr8	42292551	42293051	501	*	6	4574.87	18.6998	5.09499	250	Intron (ENST00000520810.6/3551, intron 4 of 21)	8	42272083	42332037	59955	1	3551	ENST00000522147.4	20468	ENSG00000104365	IKBKB	inhibitor of nuclear factor kappa B kinase subunit beta	Intron	-0.98714	0.999999	-0.431835	1	-0.0698947	0.999993	5.56899	7.04495e-11	5.90159	2.93977e-11
BT549_Hypo_BT549_Hypo_2_peak_26525	chr8	38770369	38770869	501	*	2	7160.58	25.0997	3.37993	250	Intron (ENST00000519416.5/6867, intron 1 of 12)	8	38757299	38840618	83320	1	6867	ENST00000522752.5	13070	ENSG00000147526	TACC1	transforming acidic coiled-coil containing protein 1	Intron	0.00392266	0.999999	0.0506245	1	-0.117453	0.999993	5.86775	2.87909e-07	5.68957	2.74104e-06
BT549_Norm_BT549_Norm_1_peak_35787	chr10	120460705	120461205	501	*	6	1234.77	20.7144	2.70745	250	Intron (ENST00000398250.5/196051, intron 1 of 6)	10	120457222	120589487	132266	1	196051	ENST00000427079.5	3483	ENSG00000203805	PLPP4	phospholipid phosphatase 4	Intron	-0.288621	0.999999	-0.276411	1	-0.668644	0.999993	5.89135	6.94266e-10	5.45339	6.06077e-11
BT549_Hypo_BT549_Hypo_2_peak_37098	chr11	121829077	121829577	501	*	7	2551.78	25.2592	3.37993	250	Intron (ENST00000652518.1/ENST00000652518.1, intron 1 of 6)	11	121626201	121629693	3493	1	6653	ENST00000527649.1	202876	ENSG00000137642	SORL1	sortilin related receptor 1	Intron	-0.480942	0.999999	-0.25853	1	-0.495595	0.999993	5.60954	5.70421e-11	5.35608	2.34496e-12
BT549_Hypo_BT549_Hypo_1_peak_26959	chr8	38894140	38894640	501	*	8	968.293	22.515	2.61005	250	Distal Intergenic	8	38901235	38971779	70545	1	59339	ENST00000521746.5	-6595	ENSG00000169499	PLEKHA2	pleckstrin homology domain containing A2	Distal	-0.17105	0.999999	-0.176308	1	0.487237	0.999993	4.67062	2.22524e-09	5.30697	9.02374e-12
BT549_Hypo_BT549_Hypo_2_peak_12506	chr3	185656378	185656878	501	*	8	1907.49	25.0191	3.37993	250	Intron (ENST00000382199.6/10644, intron 12 of 15)	3	185646880	185649523	2644	2	10644	ENST00000464166.1	-6855	ENSG00000073792	IGF2BP2	insulin like growth factor 2 mRNA binding protein 2	Intron	-0.0706252	0.999999	-0.0438693	1	-0.743482	0.999993	5.88368	3.42363e-25	5.1565	4.96784e-19
MDAMB231_Hypo_MDAMB231_Hypo_1_peak_18141	chr3	129305564	129306064	501	*	4	2365.02	18.6007	5.09499	250	3' UTR	3	129315392	129318311	2920	1	339942	ENST00000511998.1	-9328	NA	H1-10-AS1	H1-10 antisense RNA 1	3'	-0.355681	0.999999	-0.32492	1	-0.0580582	0.999993	4.87318	5.0509e-07	5.08924	1.59709e-07
MDAMB231_Hypo_MDAMB231_Hypo_1_peak_72480	chr18	25298751	25299251	501	*	6	3269.88	18.5002	5.09499	250	Intron (ENST00000361524.8/25925, intron 3 of 7)	18	25227388	25302034	74647	2	25925	ENST00000581869.1	2783	ENSG00000198795	ZNF521	zinc finger protein 521	Intron	-0.266901	0.999999	-0.27468	1	0.168501	0.999993	4.63926	6.29166e-09	5.05647	1.38455e-08
HS578T_Norm_HS578T_Norm_1_peak_35039	chr5	172858886	172859386	501	*	3	3797.69	17.0549	4.81349	250	Intron (ENST00000393784.8/57222, intron 1 of 9)	5	172834411	172920571	86161	1	57222	ENST00000523291.5	24475	ENSG00000113719	ERGIC1	endoplasmic reticulum-golgi intermediate compartment 1	Intron	-0.146218	0.999999	0.13437	1	-0.212162	0.999993	5.42957	1.79037e-09	5.05213	2.94819e-09
MDAMB231_Hypo_MDAMB231_Hypo_1_peak_45865	chr9	130857703	130858203	501	*	7	3503.28	18.5002	5.09499	250	Intron (ENST00000372348.7/25, intron 3 of 10)	9	130835254	130887675	52422	1	25	ENST00000318560.6	22449	ENSG00000097007	ABL1	ABL proto-oncogene 1, non-receptor tyrosine kinase	Intron	0.429193	0.999999	-0.0706718	1	-0.130426	0.999993	5.03973	6.04763e-08	4.93534	3.869e-08
MDAMB231_Hypo_MDAMB231_Hypo_1_peak_8755	chr2	15360008	15360508	501	*	6	3140.9	18.7976	5.09499	250	Intron (ENST00000442506.5/51594, intron 8 of 27)	2	15393639	15417581	23943	2	51594	ENST00000429842.1	57073	ENSG00000151779	NBAS	NBAS subunit of NRZ tethering complex	Intron	-0.788828	0.999999	-0.163582	1	-0.775185	0.999993	5.59954	3.58969e-12	4.92411	1.70424e-10
MDAMB231_Hypo_MDAMB231_Hypo_1_peak_43560	chr9	43135268	43135768	501	*	5	3307.03	18.4749	5.09499	250	Intron (ENST00000666774.1/102724904, intron 3 of 3)	9	43128968	43131569	2602	1	102724904	ENST00000656631.1	6300	ENSG00000286506	LOC102724904	methylenetetrahydrofolate dehydrogenase (NADP+ dependent) 1 like pseudogene	Intron	-0.671259	0.999999	-0.671373	1	-0.516411	0.999993	4.75756	1.37209e-08	4.89334	9.1804e-09
MDAMB231_Hypo_MDAMB231_Hypo_1_peak_77057	chr20	23152295	23152795	501	*	6	2688.64	18.6998	5.09499	250	Distal Intergenic	20	23125074	23132635	7562	2	200261	ENST00000652955.1	-19660	ENSG00000233746	LINC00656	long intergenic non-protein coding RNA 656	Distal	0.0442579	0.999999	-0.473336	1	-0.502269	0.999993	4.96282	1.62782e-10	4.88996	1.41248e-09
MDAMB231_Norm_MDAMB231_Norm_2_peak_50707	chr11	126992077	126992577	501	*	4	2345.96	14.9476	3.28709	250	Exon (ENST00000531585.1/ENST00000531585.1, exon 1 of 2)	11	126988458	126988542	85	2	100422918	ENST00000579623.1	-3535	ENSG00000266215	MIR3167	microRNA 3167	Exon	-0.169491	0.999999	-0.159701	1	0.0985662	0.999993	4.65775	3.04909e-07	4.88684	1.82301e-09
MDAMB231_Hypo_MDAMB231_Hypo_1_peak_54366	chr11	125078986	125079486	501	*	4	5733.56	19.0835	5.09499	250	Exon (ENST00000403796.6/219855, exon 5 of 18)	11	125083139	125086397	3259	1	219855	ENST00000525837.5	-3653	ENSG00000134955	SLC37A2	solute carrier family 37 member 2	Exon	0.0638629	0.999999	0.185529	1	-0.0187512	0.999993	5.11247	6.18828e-08	4.88147	3.67696e-07
BT549_Hypo_BT549_Hypo_1_peak_44965	chr15	101124768	101125268	501	*	8	1054.39	21.466	2.44979	250	Distal Intergenic	15	101064416	101070103	5688	1	79705	ENST00000532145.1	60352	ENSG00000154237	LRRK1	leucine rich repeat kinase 1	Distal	-0.196051	0.999999	-0.180335	1	-0.310411	0.999993	5.03728	1.0901e-13	4.87536	1.02071e-16
BT549_Hypo_BT549_Hypo_1_peak_26234	chr8	13194069	13194569	501	*	7	1910.43	22.515	2.61005	250	Intron (ENST00000662638.1/ENST00000662638.1, intron 1 of 1)	8	13085189	13133474	48286	2	10395	ENST00000358919.6	-60595	ENSG00000164741	DLC1	DLC1 Rho GTPase activating protein	Intron	0.020038	0.999999	0.0262786	1	0.0248365	0.999993	4.87736	5.08408e-10	4.8618	2.12953e-12
MDAMB231_Hypo_MDAMB231_Hypo_1_peak_24715	chr4	189722175	189722675	501	*	7	5310.92	18.8339	5.09499	250	Distal Intergenic	4	189659605	189661486	1882	1	101928971	ENST00000513681.1	62570	ENSG00000250739	LINC01262	long intergenic non-protein coding RNA 1262	Distal	-0.192309	0.999999	-0.225506	1	-1.04088	0.999993	3.97816	9.26327e-05	4.83991	1.79289e-07
MDAMB231_Hypo_MDAMB231_Hypo_1_peak_15954	chr3	41274741	41275241	501	*	6	2076.57	18.7489	5.09499	250	Intron (ENST00000489118.1/54986, intron 1 of 3)	3	41246599	41278151	31553	2	54986	ENST00000489118.1	2910	ENSG00000168038	ULK4	unc-51 like kinase 4	Intron	0.262473	0.999999	-0.375014	1	-0.717738	0.999993	5.17577	2.61484e-08	4.81252	1.22329e-08
MDAMB231_Hypo_MDAMB231_Hypo_1_peak_51038	chr11	12200781	12201281	501	*	5	4187.71	18.5506	5.09499	250	Intron (ENST00000532179.5/9645, intron 2 of 2)	11	12195945	12208146	12202	1	9645	ENST00000527195.1	4836	ENSG00000133816	MICAL2	microtubule associated monooxygenase, calponin and LIM domain containing 2	Intron	0.838606	0.999999	0.228003	1	-0.337974	0.999993	5.35587	2.93459e-07	4.76999	1.26166e-05
MDAMB231_Hypo_MDAMB231_Hypo_1_peak_21333	chr4	47213913	47214413	501	*	6	2308.04	18.5002	5.09499	250	Intron (ENST00000295454.8/2560, intron 4 of 8)	4	47031633	47403385	371753	1	2560	ENST00000510909.1	182280	ENSG00000163288	GABRB1	gamma-aminobutyric acid type A receptor subunit beta1	Intron	-0.142407	0.999999	-0.12269	1	-0.564997	0.999993	5.19599	1.41024e-12	4.73602	4.99554e-12
MDAMB231_Hypo_MDAMB231_Hypo_1_peak_16534	chr3	52098915	52099415	501	*	4	2573.66	18.9419	5.09499	250	Intron (ENST00000296484.7/25886, intron 9 of 10)	3	52048919	52056571	7653	2	1849	ENST00000495880.2	-42344	ENSG00000164086	DUSP7	dual specificity phosphatase 7	Intron	-0.480261	0.999999	0.068707	1	-1.43623	0.999993	6.24112	3.63941e-09	4.70218	6.81677e-06
BT549_Hypo_BT549_Hypo_1_peak_11002	chr3	65402472	65402972	501	*	8	778.696	21.9147	2.52234	250	Promoter (<=1kb)	3	65379344	65401704	22361	2	9223	ENST00000468159.1	-768	ENSG00000151276	MAGI1	membrane associated guanylate kinase, WW and PDZ domain containing 1	Promoter	-0.444442	0.999999	-0.452994	1	-0.197174	0.999993	4.43846	6.89437e-09	4.68425	3.01942e-12
MDAMB231_Hypo_MDAMB231_Hypo_1_peak_39594	chr8	23796996	23797496	501	*	4	2442.67	18.5002	5.09499	250	Distal Intergenic	8	23843914	23854311	10398	2	6781	ENST00000524323.1	56815	ENSG00000159167	STC1	stanniocalcin 1	Distal	-0.588962	0.999999	-0.598363	1	-0.301715	0.999993	4.40243	2.8672e-12	4.67049	8.78559e-10
HS578T_Norm_HS578T_Norm_1_peak_82844	chr18	58362248	58362748	501	*	6	2675.92	17.0078	4.81349	250	Intron (ENST00000400345.8/23327, intron 19 of 30)	18	58359871	58366231	6361	1	23327	ENST00000585970.1	2377	ENSG00000049759	NEDD4L	NEDD4 like E3 ubiquitin protein ligase	Intron	-0.128588	0.999999	-0.109093	1	-0.264958	0.999993	4.82984	1.02153e-09	4.64499	2.16322e-09
HS578T_Norm_HS578T_Norm_2_peak_83277	chr19	31127277	31127777	501	*	4	4790.52	17.485	4.58543	250	Exon (ENST00000638312.1/ENST00000638312.1, exon 3 of 6)	19	31167457	31169615	2159	1	107985312	ENST00000660210.1	-39680	ENSG00000267777	LINC01791	long intergenic non-protein coding RNA 1791	Exon	-0.133573	0.999999	-0.166647	1	-0.502629	0.999993	5.00703	5.13954e-08	4.62954	7.87996e-07
MDAMB231_Hypo_MDAMB231_Hypo_1_peak_32179	chr6	52539565	52540065	501	*	6	1943.93	18.6504	5.09499	250	Intron (ENST00000182527.4/9697, intron 1 of 10)	6	52576787	52584001	7215	1	401264	ENST00000606558.6	-36722	ENSG00000225791	TRAM2-AS1	TRAM2 antisense RNA 1 (head to head)	Intron	-0.597148	0.999999	-0.42428	1	-0.122768	0.999993	4.37294	7.98767e-06	4.62297	1.01172e-07
MDAMB231_Hypo_MDAMB231_Hypo_2_peak_17244	chr3	131903852	131904352	501	*	6	2120.55	18.0286	4.14955	250	Intron (ENST00000429747.5/131034, intron 2 of 15)	3	131696542	131925581	229040	2	131034	ENST00000505881.5	21229	ENSG00000196353	CPNE4	copine 4	Intron	-0.127003	0.999999	-0.110365	1	-0.108937	0.999993	4.63668	5.31459e-09	4.61521	1.48812e-08
BT549_Hypo_BT549_Hypo_1_peak_39739	chr12	96177036	96177536	501	*	6	964.119	22.515	2.61005	250	Distal Intergenic	12	96194375	96269824	75450	1	2004	ENST00000228741.8	-16839	ENSG00000111145	ELK3	ETS transcription factor ELK3	Distal	-1.17781	0.999999	-1.24192	1	-0.23884	0.999993	3.65311	0.000106969	4.61195	6.78849e-06
BT549_Hypo_BT549_Hypo_1_peak_26236	chr8	13366754	13367254	501	*	8	1560.22	22.515	2.61005	250	Intron (ENST00000276297.9/10395, intron 4 of 17)	8	13100606	13276873	176268	2	10395	ENST00000503161.6	-89881	ENSG00000164741	DLC1	DLC1 Rho GTPase activating protein	Intron	-0.0415113	0.999999	-0.0198656	1	0.48534	0.999993	4.93583	7.86104e-11	4.59606	6.08342e-08
MDAMB231_Hypo_MDAMB231_Hypo_1_peak_8394	chr1	248820966	248821466	501	*	6	3037.1	18.6998	5.09499	250	Exon (ENST00000475978.1/80851, exon 2 of 9)	1	248816030	248816846	817	2	80851	ENST00000494837.1	-4120	ENSG00000175137	SH3BP5L	SH3 binding domain protein 5 like	Exon	-0.505715	0.999999	-0.485159	1	-0.980204	0.999993	5.12656	2.50786e-11	4.58945	3.37818e-10
MDAMB231_Hypo_MDAMB231_Hypo_1_peak_54672	chr11	132064842	132065342	501	*	5	2346.43	18.5002	5.09499	250	Intron (ENST00000374791.7/50863, intron 2 of 7)	11	132141011	132314703	173693	1	50863	ENST00000467255.5	-75669	ENSG00000182667	NTM	neurotrimin	Intron	-1.0216	0.999999	-0.0234565	1	0.290021	0.999993	4.28478	5.22594e-05	4.5862	5.5259e-05
HS578T_Norm_HS578T_Norm_1_peak_77955	chr17	2067931	2068431	501	*	2	7623.41	17.0549	4.81349	250	Promoter (1-2kb)	17	2061452	2066089	4638	2	23293	ENST00000573153.5	-1842	ENSG00000070366	SMG6	SMG6 nonsense mediated mRNA decay factor	Promoter	0.433458	0.999999	0.0681417	1	0.604874	0.999993	4.06617	3.54629e-06	4.57585	6.57065e-07
MDAMB231_Hypo_MDAMB231_Hypo_1_peak_7300	chr1	218209280	218209780	501	*	4	2774.83	18.6998	5.09499	250	Distal Intergenic	1	218285293	218337983	52691	1	51018	ENST00000366932.4	-75513	ENSG00000067533	RRP15	ribosomal RNA processing 15 homolog	Distal	0.988215	0.999999	-0.204205	1	0.286387	0.999993	4.09261	1.63961e-06	4.56849	7.25792e-08
BT549_Hypo_BT549_Hypo_1_peak_26059	chr8	6594103	6594603	501	*	8	1103.67	20.0034	2.21042	250	Intron (ENST00000344683.10/79648, intron 12 of 13)	8	6621452	6643370	21919	1	79648	ENST00000521175.1	-26849	ENSG00000147316	MCPH1	microcephalin 1	Intron	0.0719006	0.999999	0.0921699	1	-0.233109	0.999993	4.91727	8.90733e-13	4.56471	4.25283e-14
BT549_Hypo_BT549_Hypo_2_peak_15531	chr5	33788649	33789149	501	*	10	2680.76	25.0997	3.37993	250	Intron (ENST00000504830.6/81792, intron 2 of 23)	5	33576963	33840312	263350	2	81792	ENST00000504582.5	51163	ENSG00000151388	ADAMTS12	ADAM metallopeptidase with thrombospondin type 1 motif 12	Intron	-0.120634	0.999999	-0.0986848	1	-0.467225	0.999993	4.9365	9.46001e-20	4.53335	3.35405e-13
MDAMB231_Norm_MDAMB231_Norm_2_peak_45270	chr10	78335973	78336473	501	*	3	5303.39	17.5897	4.01374	250	Intron (ENST00000634930.1/ENST00000634930.1, intron 1 of 3)	10	78267442	78330595	63154	1	414243	ENST00000459633.1	68531	ENSG00000230417	LINC00595	long intergenic non-protein coding RNA 595	Intron	-0.0808628	0.999999	-0.0276099	1	-0.0211224	0.999993	4.56384	3.35791e-07	4.52567	2.27113e-07
BT549_Hypo_BT549_Hypo_1_peak_7035	chr2	65300849	65301349	501	*	6	1643.36	20.2097	2.24449	250	Distal Intergenic	2	65313703	65334773	21071	2	200734	ENST00000421087.5	33424	ENSG00000198369	SPRED2	sprouty related EVH1 domain containing 2	Distal	0.435343	0.999999	0.453495	1	0.312183	0.999993	4.69523	2.0831e-11	4.52212	8.40665e-14
MDAMB231_Hypo_MDAMB231_Hypo_1_peak_44859	chr9	109912119	109912619	501	*	4	2900.83	18.6007	5.09499	250	Intron (ENST00000374531.6/445815, intron 4 of 6)	9	109867271	109923849	56579	1	445815	ENST00000465091.1	44848	ENSG00000157654	PALM2AKAP2	PALM2 and AKAP2 fusion	Intron	-0.104535	0.999999	-0.623485	1	-0.282226	0.999993	4.20145	2.11774e-07	4.51359	8.35024e-07
MDAMB231_Hypo_MDAMB231_Hypo_1_peak_3232	chr1	71086159	71086659	501	*	5	2604.47	18.5506	5.09499	250	Intron (ENST00000455406.6/100852410, intron 1 of 3)	1	71081394	71407658	326265	1	100852410	ENST00000630350.2	4765	NA	ZRANB2-AS2	ZRANB2 antisense RNA 2 (head to head)	Intron	-2.11583	0.999999	-0.513009	1	-0.750944	0.999993	4.77147	3.01187e-07	4.50925	2.07124e-06
MDAMB231_Hypo_MDAMB231_Hypo_1_peak_31644	chr6	39887488	39887988	501	*	5	3672.33	18.5506	5.09499	250	Promoter (<=1kb)	6	39887405	39891361	3957	1	23500	ENST00000496787.1	83	ENSG00000146122	DAAM2	dishevelled associated activator of morphogenesis 2	Promoter	1.82574	0.999999	0.10946	1	-0.661914	0.999993	5.31457	1.80784e-06	4.50923	9.73069e-05
MDAMB231_Hypo_MDAMB231_Hypo_1_peak_73884	chr19	4717746	4718246	501	*	8	3481.87	18.8941	5.09499	250	Promoter (<=1kb)	19	4714204	4717888	3685	2	91039	ENST00000599248.1	0	ENSG00000142002	DPP9	dipeptidyl peptidase 9	Promoter	0.114365	0.999999	0.00603352	1	-0.144912	0.999993	4.68378	1.69819e-06	4.4918	7.52044e-07
HS578T_Norm_HS578T_Norm_1_peak_46767	chr8	23327070	23327570	501	*	7	2963.26	17.5098	4.81349	250	Intron (ENST00000389131.8/4017, intron 6 of 13)	8	23319927	23328768	8842	2	4017	ENST00000522446.5	1198	ENSG00000134013	LOXL2	lysyl oxidase like 2	Intron	-1.10241	0.999999	-0.475304	1	0.134013	0.999993	3.90929	6.10246e-06	4.49021	1.11012e-07
HS578T_Norm_HS578T_Norm_2_peak_17861	chr3	31004111	31004611	501	*	4	3082.33	17.0866	4.58543	250	Distal Intergenic	3	30726200	30894765	168566	2	339896	ENST00000282538.9	-109346	ENSG00000144644	GADL1	glutamate decarboxylase like 1	Distal	0.346286	0.999999	-0.117739	1	-0.273749	0.999993	4.63915	2.65822e-07	4.46673	1.86505e-06
MDAMB231_Hypo_MDAMB231_Hypo_1_peak_21732	chr4	71130882	71131382	501	*	8	2922.25	18.9894	5.09499	250	Intron (ENST00000649996.1/8671, intron 2 of 26)	4	71187259	71572083	384825	1	8671	ENST00000264485.11	-55877	ENSG00000080493	SLC4A4	solute carrier family 4 member 4	Intron	-0.700293	0.999999	-0.718219	1	-0.345849	0.999993	4.13509	2.35001e-11	4.46524	1.75371e-09
MDAMB231_Hypo_MDAMB231_Hypo_1_peak_57764	chr12	109739250	109739750	501	*	4	3004.84	19.7109	5.09499	250	Intron (ENST00000538780.1/84915, intron 1 of 2)	12	109734412	109735957	1546	2	84983	ENST00000536474.1	-3293	ENSG00000255650	FAM222A-AS1	FAM222A antisense RNA 1	Intron	-0.256982	0.999999	-0.524022	1	0.487269	0.999993	3.45676	3.48438e-05	4.4564	3.00293e-07
BT549_Hypo_BT549_Hypo_2_peak_20540	chr6	56528291	56528791	501	*	8	2061.04	25.1797	3.37993	250	Intron (ENST00000244364.10/667, intron 48 of 83)	6	56458252	56542204	83953	2	667	ENST00000340834.10	13413	ENSG00000151914	DST	dystonin	Intron	-0.529387	0.999999	-0.512783	1	-0.720717	0.999993	4.66815	1.25662e-14	4.45549	3.18954e-11
HS578T_Norm_HS578T_Norm_1_peak_34007	chr5	147484078	147484578	501	*	5	5688.25	17.0784	4.81349	250	Intron (ENST00000343218.10/1809, intron 1 of 13)	5	147472632	147509535	36904	2	1809	ENST00000504965.1	24957	ENSG00000113657	DPYSL3	dihydropyrimidinase like 3	Intron	0.366662	0.999999	0.0444427	1	0.258117	0.999993	4.24851	5.5721e-08	4.45489	6.72376e-07
MDAMB231_Hypo_MDAMB231_Hypo_1_peak_18715	chr3	154151843	154152343	501	*	4	2848.13	18.6007	5.09499	250	Intron (ENST00000356448.8/26084, intron 5 of 14)	3	154121440	154257825	136386	1	26084	ENST00000465817.1	30403	ENSG00000114790	ARHGEF26	Rho guanine nucleotide exchange factor 26	Intron	-0.817101	0.999999	-0.18808	1	-0.121807	0.999993	4.40179	7.0737e-06	4.44496	4.6775e-06
MDAMB231_Hypo_MDAMB231_Hypo_1_peak_14830	chr3	8509775	8510275	501	*	6	2551.86	18.5002	5.09499	250	Intron (ENST00000426878.2/29995, intron 1 of 4)	3	8501888	8567764	65877	1	29995	ENST00000456506.2	7887	ENSG00000071282	LMCD1	LIM and cysteine rich domains 1	Intron	-0.143556	0.999999	-0.137698	1	-0.157448	0.999993	4.47303	1.71981e-10	4.42891	3.69385e-08
MDAMB231_Hypo_MDAMB231_Hypo_2_peak_46086	chr10	79138933	79139433	501	*	6	1383.7	17.7202	4.14955	250	Intron (ENST00000334512.10/57178, intron 2 of 24)	10	79201595	79315753	114159	1	57178	ENST00000611351.1	-62162	ENSG00000108175	ZMIZ1	zinc finger MIZ-type containing 1	Intron	0.974419	0.999999	-0.0662117	1	-0.276823	0.999993	4.67055	4.65127e-08	4.42793	5.02932e-08
BT549_Hypo_BT549_Hypo_2_peak_21748	chr6	136077912	136078412	501	*	6	1499.3	24.774	3.33909	250	Intron (ENST00000308191.11/27115, intron 2 of 12)	6	136043852	136072827	28976	2	644135	ENST00000419926.3	-5085	ENSG00000237596	LOC644135	uncharacterized LOC644135	Intron	-0.429249	0.999999	-0.432357	1	-0.270101	0.999993	4.2766	6.76364e-09	4.42429	1.84492e-11
MDAMB231_Hypo_MDAMB231_Hypo_1_peak_20954	chr4	26326661	26327161	501	*	4	2125.02	18.5002	5.09499	250	Intron (ENST00000512351.5/3516, intron 1 of 4)	4	26322870	26420563	97694	1	3516	ENST00000514675.5	3791	ENSG00000168214	RBPJ	recombination signal binding protein for immunoglobulin kappa J region	Intron	-0.119457	0.999999	0.161519	1	-0.14717	0.999993	4.76804	4.62115e-07	4.42329	5.81462e-08
BT549_Hypo_BT549_Hypo_2_peak_26165	chr8	25479366	25479866	501	*	8	3425.69	25.0997	3.37993	250	Promoter (<=1kb)	8	25479692	25507873	28182	1	157313	ENST00000521098.2	0	ENSG00000184661	CDCA2	cell division cycle associated 2	Promoter	-0.224304	0.999999	-0.220375	1	-0.0556329	0.999993	4.23966	2.05166e-14	4.40798	2.17271e-22
BT549_Hypo_BT549_Hypo_1_peak_11119	chr3	75285457	75285957	501	*	7	903.95	21.7373	2.49377	250	Distal Intergenic	3	75214476	75214549	74	1	100616394	ENST00000584390.1	70981	ENSG00000284252	MIR4444-1	microRNA 4444-1	Distal	-0.216281	0.999999	-0.19137	1	-0.456348	0.999993	4.67767	4.85396e-07	4.40386	1.67549e-07
MDAMB231_Hypo_MDAMB231_Hypo_1_peak_20543	chr4	11312397	11312897	501	*	8	1866.62	18.3984	5.07072	250	Distal Intergenic	4	11368827	11368921	95	1	693157	ENST00000384983.1	-55930	ENSG00000207716	MIR572	microRNA 572	Distal	-0.623008	0.999999	-0.612876	1	-0.655618	0.999993	4.46612	2.17895e-09	4.39667	2.64251e-10
BT549_Hypo_BT549_Hypo_1_peak_13447	chr4	20193113	20193613	501	*	8	617.654	18.0741	1.88892	250	Distal Intergenic	4	20251905	20620561	368657	1	9353	ENST00000504154.6	-58292	ENSG00000145147	SLIT2	slit guidance ligand 2	Distal	-0.0456878	0.999999	-0.561581	1	-0.539549	0.999993	4.24713	1.77228e-10	4.39302	7.5073e-11
HS578T_Norm_HS578T_Norm_1_peak_15771	chr2	215460566	215461066	501	*	6	2173.53	17.4434	4.81349	250	Intron (ENST00000447835.2/102724849, intron 2 of 3)	2	215456686	215486637	29952	1	102724849	ENST00000657487.1	3880	ENSG00000225166	LOC102724849	uncharacterized LOC102724849	Intron	0.0267615	0.999999	-0.0164826	1	-1.02227	0.999993	5.4035	2.65204e-11	4.36159	3.85315e-08
BT549_Hypo_BT549_Hypo_2_peak_46405	chr17	2998318	2998818	501	*	8	848.435	19.5332	2.40947	250	Exon (ENST00000637138.1/23108, exon 15 of 26)	17	2991345	3008090	16746	1	23108	ENST00000574515.1	6973	ENSG00000132359	RAP1GAP2	RAP1 GTPase activating protein 2	Exon	-0.504513	0.999999	-0.498102	1	-0.381895	0.999993	4.23983	7.87736e-15	4.35263	1.27675e-11
MDAMB231_Hypo_MDAMB231_Hypo_1_peak_28420	chr5	149212057	149212557	501	*	4	2281.69	18.6504	5.09499	250	Intron (ENST00000326685.11/22885, intron 7 of 20)	5	149233253	149242584	9332	1	22885	ENST00000514212.5	-20696	ENSG00000173210	ABLIM3	actin binding LIM protein family member 3	Intron	-0.0923945	0.999999	-0.0345774	1	-0.305836	0.999993	4.64215	7.00659e-06	4.35019	1.9525e-05
BT549_Hypo_BT549_Hypo_2_peak_42048	chr14	61934279	61934779	501	*	8	1033.81	23.0872	3.04489	250	Intron (ENST00000554138.1/83851, intron 1 of 1)	14	61995823	62112550	116728	1	83851	ENST00000568344.5	-61044	ENSG00000139973	SYT16	synaptotagmin 16	Intron	-0.0723318	0.999999	-0.052066	1	-0.368863	0.999993	4.66798	7.82347e-10	4.33598	1.87694e-10
MDAMB231_Hypo_MDAMB231_Hypo_1_peak_57272	chr12	94983963	94984463	501	*	6	3824.63	18.5002	5.09499	250	Intron (ENST00000552205.5/55967, intron 2 of 4)	12	94971333	94994353	23021	2	55967	ENST00000538372.6	9890	ENSG00000184752	NDUFA12	NADH:ubiquinone oxidoreductase subunit A12	Intron	1.65863	0.999999	-0.121725	1	0.129947	0.999993	4.12355	0.000842232	4.33205	0.000671486
MDAMB231_Hypo_MDAMB231_Hypo_1_peak_20890	chr4	24856482	24856982	501	*	4	1947.69	18.6007	5.09499	250	Intron (ENST00000504487.5/91050, intron 3 of 11)	4	24836436	24853268	16833	2	91050	ENST00000512432.1	-3214	ENSG00000181982	CCDC149	coiled-coil domain containing 149	Intron	-0.274099	0.999999	-0.158235	1	-0.504229	0.999993	4.72598	3.53665e-05	4.33137	2.01238e-05
HS578T_Norm_HS578T_Norm_1_peak_37359	chr6	37006889	37007389	501	*	6	2384.19	17.2176	4.81349	250	Intron (ENST00000489356.1/221472, intron 1 of 1)	6	37005699	37028538	22840	1	221472	ENST00000464083.5	1190	ENSG00000146192	FGD2	FYVE, RhoGEF and PH domain containing 2	Intron	-0.4927	0.999999	-0.55518	1	0.516786	0.999993	3.28945	9.98602e-06	4.32905	6.77739e-11
MDAMB231_Norm_MDAMB231_Norm_2_peak_37534	chr8	48902819	48903319	501	*	2	2412.4	15.4663	3.44007	250	Distal Intergenic	8	48917598	48921429	3832	2	6591	ENST00000020945.4	18110	ENSG00000019549	SNAI2	snail family transcriptional repressor 2	Distal	0.34897	0.999999	-0.0887622	1	0.230855	0.999993	4.02005	4.29805e-06	4.32653	1.72622e-05
HS578T_Hypo_HS578T_Hypo_2_peak_76062	chr16	56389517	56390017	501	*	7	2263	17.0924	4.85375	250	Intron (ENST00000290649.10/267, intron 8 of 13)	16	56367291	56385972	18682	2	267	ENST00000566334.1	-3545	ENSG00000159461	AMFR	autocrine motility factor receptor	Intron	-0.506562	0.999999	-0.481268	1	-0.991385	0.999993	4.86279	9.31546e-12	4.32534	6.72846e-11
HS578T_Hypo_HS578T_Hypo_2_peak_46086	chr8	17466841	17467341	501	*	6	1700.77	16.856	4.85375	250	Distal Intergenic	8	17497088	17570573	73486	1	6542	ENST00000494857.5	-29747	ENSG00000003989	SLC7A2	solute carrier family 7 member 2	Distal	-0.268219	0.999999	-0.270738	1	0.102561	0.999993	3.95645	7.39168e-06	4.32075	2.38136e-05
HS578T_Norm_HS578T_Norm_2_peak_46266	chr8	29171033	29171533	501	*	5	1696.85	15.6307	4.28511	250	Intron (ENST00000524189.6/23303, intron 10 of 39)	8	29070494	29108192	37699	2	23303	ENST00000523130.1	-62841	ENSG00000197892	KIF13B	kinesin family member 13B	Intron	-0.037181	0.999999	-0.0371	1	1.03079	0.999993	4.19764	3.12102e-07	4.31332	2.7808e-07
BT549_Norm_BT549_Norm_2_peak_50223	chr18	49052887	49053387	501	*	8	1526.04	23.3891	2.94252	250	Intron (ENST00000269445.10/54808, intron 16 of 16)	18	49049687	49049768	82	2	100616420	ENST00000581563.1	-3119	ENSG00000263849	MIR4744	microRNA 4744	Intron	-0.0223342	0.999999	-0.0101801	1	0.0486287	0.999993	4.27196	2.2394e-10	4.30278	1.349e-10
BT549_Norm_BT549_Norm_1_peak_33692	chr10	26486288	26486788	501	*	4	2777.66	24.0154	3.28367	250	Intron (ENST00000376236.9/54518, intron 2 of 14)	10	26438425	26501938	63514	1	54518	ENST00000356785.4	47863	ENSG00000077420	APBB1IP	amyloid beta precursor protein binding family B member 1 interacting protein	Intron	-0.220541	0.999999	-0.19957	1	-0.357322	0.999993	4.46142	1.13481e-19	4.29979	2.0531e-21
MDAMB231_Hypo_MDAMB231_Hypo_1_peak_17694	chr3	112391136	112391636	501	*	6	3166.27	18.6504	5.09499	250	Distal Intergenic	3	112333178	112362809	29632	1	4345	ENST00000478595.1	57958	ENSG00000091972	CD200	CD200 molecule	Distal	0.631405	0.999999	0.272358	1	-0.254449	0.999993	4.8409	3.32055e-08	4.29402	1.98268e-08
HS578T_Norm_HS578T_Norm_1_peak_19191	chr3	54756189	54756689	501	*	3	3317.09	17.1946	4.81349	250	Intron (ENST00000415676.6/55799, intron 13 of 38)	3	54632122	54639857	7736	2	790952	ENST00000583516.1	-116332	ENSG00000265992	ESRG	embryonic stem cell related	Intron	-0.733002	0.999999	-0.366622	1	-0.646774	0.999993	0.810163	0.358818	4.29109	0.00035948
MDAMB231_Norm_MDAMB231_Norm_2_peak_71538	chr20	310392	310892	501	*	4	2257.95	17.6275	4.01374	250	Distal Intergenic	20	297570	300321	2752	1	85364	ENST00000500893.4	12822	ENSG00000247315	ZCCHC3	zinc finger CCHC-type containing 3	Distal	0.172699	0.999999	-0.0299505	1	-0.189566	0.999993	4.47289	3.30455e-06	4.28332	1.00003e-05
BT549_Hypo_BT549_Hypo_2_peak_21510	chr6	126661579	126662079	501	*	7	1773.57	25.2592	3.37993	250	Intron (ENST00000651326.1/ENST00000651326.1, intron 3 of 6)	6	126484631	126484713	83	1	693173	ENST00000384900.1	176948	ENSG00000207632	MIR588	microRNA 588	Intron	-0.436756	0.999999	-0.417826	1	-1.52803	0.999993	4.51737	1.66543e-06	4.26826	4.17645e-08
MDAMB231_Hypo_MDAMB231_Hypo_1_peak_5501	chr1	165898616	165899116	501	*	7	2491.41	18.6504	5.09499	250	Intron (ENST00000367879.9/7371, intron 4 of 6)	1	165897979	165908109	10131	1	7371	ENST00000463772.5	637	ENSG00000143179	UCK2	uridine-cytidine kinase 2	Intron	-0.150402	0.999999	-0.121792	1	-0.540685	0.999993	4.71519	5.18217e-09	4.26778	3.69882e-08
MDAMB231_Hypo_MDAMB231_Hypo_1_peak_50080	chr10	120508413	120508913	501	*	7	2818.93	18.5506	5.09499	250	Intron (ENST00000398250.5/196051, intron 2 of 6)	10	120503579	120589851	86273	1	196051	ENST00000369073.3	4834	ENSG00000203805	PLPP4	phospholipid phosphatase 4	Intron	-0.0809958	0.999999	-0.0737407	1	-0.121795	0.999993	4.32447	1.04351e-11	4.25602	3.26565e-10
MDAMB231_Hypo_MDAMB231_Hypo_2_peak_37689	chr8	29909956	29910456	501	*	5	1422.33	17.7202	4.14955	250	Distal Intergenic	8	29920560	29926398	5839	1	286135	ENST00000670557.1	-10104	ENSG00000253279	LINC02209	long intergenic non-protein coding RNA 2209	Distal	-0.194803	0.999999	-0.216966	1	-0.522409	0.999993	4.56812	5.02069e-06	4.24894	7.25632e-05
BT549_Norm_BT549_Norm_1_peak_30505	chr9	27094546	27095046	501	*	7	2263.1	24.5229	3.28367	250	Distal Intergenic	9	27109141	27229687	120547	1	7010	ENST00000519097.5	-14095	ENSG00000120156	TEK	TEK receptor tyrosine kinase	Distal	-0.623177	0.999999	-0.610777	1	-0.713578	0.999993	4.35719	1.94876e-13	4.24839	4.75382e-12
MDAMB231_Norm_MDAMB231_Norm_2_peak_40742	chr9	75148451	75148951	501	*	4	1179.26	17.3593	3.9857	250	Distal Intergenic	9	75088514	75147265	58752	1	26578	ENST00000346234.7	59937	ENSG00000134996	OSTF1	osteoclast stimulating factor 1	Distal	0.176793	0.999999	-0.00827758	1	0.15443	0.999993	4.10041	1.57412e-06	4.23102	5.20701e-07
MDAMB231_Hypo_MDAMB231_Hypo_1_peak_72194	chr18	12279180	12279680	501	*	8	2561.03	18.6007	5.09499	250	Exon (ENST00000623093.1/ENST00000623093.1, exon 1 of 1)	18	12254725	12277481	22757	1	1149	ENST00000520620.1	24455	ENSG00000176194	CIDEA	cell death inducing DFFA like effector a	Exon	0.29612	0.999999	0.143478	1	-0.137848	0.999993	4.53865	3.31386e-07	4.22657	9.99473e-07
MDAMB231_Hypo_MDAMB231_Hypo_2_peak_21544	chr4	108881207	108881707	501	*	4	1648.62	17.7202	4.14955	250	Intron (ENST00000399132.6/84570, intron 19 of 37)	4	108824174	108832692	8519	2	84570	ENST00000505377.1	-48515	ENSG00000188517	COL25A1	collagen type XXV alpha 1 chain	Intron	-0.471927	0.999999	-0.554224	1	-0.488287	0.999993	4.1717	7.62293e-07	4.22438	1.80547e-05
MDAMB231_Hypo_MDAMB231_Hypo_1_peak_12334	chr2	150644124	150644624	501	*	5	2260.79	19.5808	5.09499	250	Distal Intergenic	2	150631181	150634787	3607	1	101929282	ENST00000653799.1	12943	ENSG00000224048	LINC02612	long intergenic non-protein coding RNA 2612	Distal	-0.228449	0.999999	-0.206004	1	-0.582399	0.999993	4.63131	1.53732e-07	4.22136	3.87581e-05
MDAMB231_Hypo_MDAMB231_Hypo_1_peak_5264	chr1	159598209	159598709	501	*	7	2704.1	18.6998	5.09499	250	Exon (ENST00000289731.2/ENST00000289731.2, exon 1 of 1)	1	159587826	159588865	1040	1	325	ENST00000255040.3	10383	ENSG00000132703	APCS	amyloid P component, serum	Exon	-0.0990124	0.999999	-0.0825174	1	-0.047091	0.999993	4.20411	3.1844e-06	4.21441	1.61405e-06
BT549_Hypo_BT549_Hypo_2_peak_17368	chr5	134552170	134552670	501	*	8	2117.57	23.1825	3.0617	250	Exon (ENST00000512386.5/23338, exon 4 of 5)	5	134544436	134560871	16436	1	23338	ENST00000453515.1	7734	ENSG00000043143	JADE2	jade family PHD finger 2	Exon	0.0871192	0.999999	0.090624	1	0.220075	0.999993	4.10656	1.54943e-14	4.21083	3.40059e-16
MDAMB436_Norm_MDAMB436_Norm_1_peak_48846	chr9	32706356	32706856	501	*	2	1021.05	11.3114	2.61823	250	Distal Intergenic	9	32629454	32635669	6216	2	138474	ENST00000242310.4	-70687	ENSG00000122728	TAF1L	TATA-box binding protein associated factor 1 like	Distal	-0.0179891	0.999999	-0.0216503	1	0.141235	0.999993	4.06605	5.76148e-08	4.20592	2.35323e-08
MDAMB231_Hypo_MDAMB231_Hypo_2_peak_68180	chr18	8747439	8747939	501	*	4	2003.25	17.7725	4.14955	250	Intron (ENST00000306329.15/23255, intron 3 of 13)	18	8717898	8832777	114880	1	23255	ENST00000400050.7	29541	ENSG00000168502	MTCL1	microtubule crosslinking factor 1	Intron	-0.368052	0.999999	0.163882	1	-0.0487996	0.999993	4.45182	2.19919e-05	4.2036	1.5641e-05
HS578T_Hypo_HS578T_Hypo_2_peak_61363	chr11	69321691	69322191	501	*	3	6442.15	17.0406	4.85375	250	Intron (ENST00000544008.1/26579, intron 1 of 1)	11	69294174	69295662	1489	1	26579	ENST00000540760.1	27517	ENSG00000172927	MYEOV	myeloma overexpressed	Intron	-0.201046	0.999999	-0.197306	1	-0.1216	0.999993	4.1495	9.93088e-10	4.20209	1.1611e-09
MDAMB231_Norm_MDAMB231_Norm_2_peak_68354	chr18	59744138	59744638	501	*	9	1785.92	17.3202	3.97468	250	Distal Intergenic	18	59430939	59697662	266724	2	147372	ENST00000649564.1	-46476	ENSG00000183287	CCBE1	collagen and calcium binding EGF domains 1	Distal	-0.252769	0.999999	-0.255526	1	-1.03717	0.999993	4.01288	4.44593e-05	4.19449	3.55526e-05
HS578T_Hypo_HS578T_Hypo_2_peak_24730	chr4	7904020	7904520	501	*	2	1316.87	13.7392	3.84022	250	Intron (ENST00000358461.6/60312, intron 1 of 16)	4	7758714	7872313	113600	2	60312	ENST00000360265.8	-31707	ENSG00000196526	AFAP1	actin filament associated protein 1	Intron	-0.317594	0.999999	-0.409468	1	0.888805	0.999993	2.91468	0.00671925	4.18443	0.000177391
HS578T_Norm_HS578T_Norm_1_peak_85025	chr19	38691759	38692259	501	*	3	5299.48	16.9364	4.81349	250	Intron (ENST00000588618.5/81, intron 1 of 11)	19	38708142	38717316	9175	1	81	ENST00000586538.1	-15883	ENSG00000130402	ACTN4	actinin alpha 4	Intron	0.057431	0.999999	-0.113341	1	0.486062	0.999993	3.59083	2.86017e-06	4.18103	1.23196e-06
MDAMB231_Hypo_MDAMB231_Hypo_1_peak_68162	chr17	2068695	2069195	501	*	2	3048.5	18.5506	5.09499	250	Exon (ENST00000263073.11/23293, exon 16 of 19)	17	2061452	2066089	4638	2	23293	ENST00000573153.5	-2606	ENSG00000070366	SMG6	SMG6 nonsense mediated mRNA decay factor	Exon	-0.284571	0.999999	-0.556665	1	0.0449171	0.999993	3.59102	5.32953e-06	4.16069	4.04275e-07
MDAMB231_Hypo_MDAMB231_Hypo_1_peak_53069	chr11	76030228	76030728	501	*	5	2244.6	18.5002	5.09499	250	Intron (ENST00000356136.8/7405, intron 12 of 14)	11	75980060	76141783	161724	1	7405	ENST00000532130.1	50168	ENSG00000198382	UVRAG	UV radiation resistance associated	Intron	-0.541039	0.999999	0.114445	1	-0.353652	0.999993	4.63897	6.5766e-05	4.15581	0.00028838
HS578T_Norm_HS578T_Norm_1_peak_34264	chr5	150781581	150782081	501	*	2	9357.22	16.9603	4.81349	250	Intron (ENST00000526627.1/85027, intron 1 of 1)	5	150778805	150796734	17930	1	85027	ENST00000648745.1	2776	ENSG00000256235	SMIM3	small integral membrane protein 3	Intron	0.0543529	0.999999	-0.232814	1	0.0677197	0.999993	3.84868	6.59371e-06	4.14527	2.05365e-06
HS578T_Norm_HS578T_Norm_2_peak_30796	chr5	65032152	65032652	501	*	4	1331.12	14.0742	3.78073	250	Distal Intergenic	5	64884156	65018591	134436	1	10283	ENST00000545000.1	147996	ENSG00000153015	CWC27	CWC27 spliceosome associated cyclophilin	Distal	-0.178811	0.999999	-0.0810734	1	-0.248411	0.999993	4.30633	7.06458e-08	4.14436	1.0071e-08
BT549_Hypo_BT549_Hypo_2_peak_10207	chr3	41419288	41419788	501	*	8	1721.19	23.4637	3.11109	250	Intron (ENST00000301831.9/54986, intron 34 of 36)	3	41246599	41278151	31553	2	54986	ENST00000489118.1	-141137	ENSG00000168038	ULK4	unc-51 like kinase 4	Intron	-0.233043	0.999999	-0.217797	1	-0.50287	0.999993	4.44456	1.3908e-43	4.14061	3.00407e-20
MDAMB231_Hypo_MDAMB231_Hypo_1_peak_27067	chr5	110000615	110001115	501	*	6	2672.17	18.5002	5.09499	250	Distal Intergenic	5	109883182	109884751	1570	1	100289673	ENST00000523446.1	117433	NA	LINC01848	long intergenic non-protein coding RNA 1848	Distal	0.080748	0.999999	0.100784	1	-0.165271	0.999993	4.42502	1.33853e-08	4.12659	2.5122e-08
HS578T_Norm_HS578T_Norm_1_peak_67482	chr12	108828632	108829132	501	*	6	1763.25	16.9364	4.81349	250	Promoter (1-2kb)	12	108791926	108827551	35626	2	54434	ENST00000326470.9	-1081	ENSG00000084112	SSH1	slingshot protein phosphatase 1	Promoter	-0.0462159	0.999999	-0.0829766	1	0.704868	0.999993	3.35885	6.66967e-07	4.12414	4.10092e-07
BT549_Hypo_BT549_Hypo_2_peak_49081	chr18	27922044	27922544	501	*	16	2106.95	25.0997	3.37993	250	Distal Intergenic	18	27951081	28036585	85505	2	1000	ENST00000399380.7	114041	ENSG00000170558	CDH2	cadherin 2	Distal	0.102643	0.999999	0.174369	1	-0.131726	0.999993	1.94899	5.53153e-12	1.63034	4.44075e-14
MDAMB436_Hypo_MDAMB436_Hypo_2_peak_3197	chr1	56331945	56332445	501	*	6	3594.2	15.909	4.03343	250	Exon (ENST00000641838.1/ENST00000641838.1, exon 2 of 3)	1	56414935	56415966	1032	1	105378744	ENST00000451914.2	-82490	ENSG00000223956	LINC01767	long intergenic non-protein coding RNA 1767	Exon	0.140732	0.999999	-0.550316	1	0.26598	0.999993	3.98367	2.9844e-06	4.1231	7.06276e-06
HS578T_Hypo_HS578T_Hypo_2_peak_74472	chr15	88989483	88989983	501	*	6	1551.38	15.2648	4.35569	250	Exon (ENST00000565906.2/ENST00000565906.2, exon 1 of 1)	15	88898715	88913381	14667	2	4240	ENST00000566497.5	-76102	ENSG00000140545	MFGE8	milk fat globule EGF and factor V/VIII domain containing	Exon	-0.0858175	0.999999	-0.101109	1	0.344014	0.999993	3.69683	1.27119e-05	4.11617	4.0327e-06
BT549_Norm_BT549_Norm_2_peak_34368	chr10	82981988	82982488	501	*	5	4162.14	24.7033	2.94252	250	Intron (ENST00000372141.7/10718, intron 8 of 8)	10	82799742	82985605	185864	1	10718	ENST00000537893.1	182246	ENSG00000185737	NRG3	neuregulin 3	Intron	-0.128842	0.999999	-0.0970749	1	-0.361427	0.999993	4.37836	8.10389e-10	4.11211	5.10536e-09
MDAMB231_Hypo_MDAMB231_Hypo_1_peak_62732	chr14	91300253	91300753	501	*	4	2923.15	18.5506	5.09499	250	Intron (ENST00000389857.11/440193, intron 20 of 29)	14	91288732	91291071	2340	2	440193	ENST00000555995.1	-9182	ENSG00000015133	CCDC88C	coiled-coil domain containing 88C	Intron	-0.0473473	0.999999	-0.479125	1	0.422603	0.999993	3.11151	0.000831658	4.10648	8.69431e-06
MDAMB231_Norm_MDAMB231_Norm_2_peak_36621	chr8	13365414	13365914	501	*	4	1491.56	14.6178	3.18917	250	Intron (ENST00000276297.9/10395, intron 4 of 17)	8	13100606	13276873	176268	2	10395	ENST00000503161.6	-88541	ENSG00000164741	DLC1	DLC1 Rho GTPase activating protein	Intron	0.403813	0.999999	-0.110755	1	-0.126256	0.999993	4.13157	1.2731e-06	4.10543	1.01245e-05
MDAMB231_Hypo_MDAMB231_Hypo_1_peak_51313	chr11	19714561	19715061	501	*	2	6715.8	18.6504	5.09499	250	Intron (ENST00000360655.8/89797, intron 1 of 37)	11	19713597	20118574	404978	1	89797	ENST00000396087.7	964	ENSG00000166833	NAV2	neuron navigator 2	Intron	-0.344401	0.999999	-0.33754	1	-0.227888	0.999993	4.01344	2.42619e-22	4.10506	1.1579e-13
BT549_Hypo_BT549_Hypo_1_peak_26791	chr8	31286234	31286734	501	*	8	724.141	18.1976	1.90963	250	Intron (ENST00000655813.1/ENST00000655813.1, intron 1 of 1)	8	31162710	31173351	10642	1	7486	ENST00000651946.1	123524	ENSG00000165392	WRN	WRN RecQ like helicase	Intron	-0.250564	0.999999	-0.243629	1	-0.0338026	0.999993	3.91278	1.24815e-07	4.10122	2.01467e-08
MDAMB231_Hypo_MDAMB231_Hypo_1_peak_75545	chr19	43077704	43078204	501	*	7	3068.24	18.6504	5.09499	250	Intron (ENST00000635495.1/ENST00000635495.1, intron 1 of 2)	19	43065489	43075407	9919	2	5670	ENST00000329509.6	-2297	ENSG00000242221	PSG2	pregnancy specific beta-1-glycoprotein 2	Intron	-0.487002	0.999999	-0.553523	1	0.435243	0.999993	3.13859	0.000147445	4.10086	2.62137e-07
MDAMB231_Hypo_MDAMB231_Hypo_1_peak_38092	chr7	121302273	121302773	501	*	7	2180.85	18.5002	5.09499	250	Distal Intergenic	7	121325367	121339458	14092	1	51384	ENST00000361301.6	-22594	ENSG00000002745	WNT16	Wnt family member 16	Distal	-0.21156	0.999999	-0.181855	1	-0.601529	0.999993	4.54458	4.63105e-09	4.10037	8.20499e-07
BT549_Hypo_BT549_Hypo_2_peak_32626	chr10	29140975	29141475	501	*	8	2212.99	25.2592	3.37993	250	Distal Intergenic	10	29289061	29311228	22168	1	84569	ENST00000375500.8	-147586	ENSG00000120563	LYZL1	lysozyme like 1	Distal	-0.0927285	0.999999	-0.0781837	1	-0.203015	0.999993	4.23924	4.52346e-22	4.09513	6.62695e-22
BT549_Hypo_BT549_Hypo_1_peak_18009	chr5	144484073	144484573	501	*	8	438.328	19.1376	2.06681	250	3' UTR	5	144205277	144485686	280410	1	57528	ENST00000507359.3	278796	ENSG00000183775	KCTD16	potassium channel tetramerization domain containing 16	3'	-0.474458	0.999999	-0.466792	1	-0.505154	0.999993	4.15137	9.96948e-17	4.08591	1.42337e-14
HS578T_Hypo_HS578T_Hypo_2_peak_54199	chr9	121984645	121985145	501	*	3	3167.81	17.2456	4.85375	250	Intron (ENST00000321582.9/158135, intron 4 of 8)	9	121988910	122092766	103857	2	158135	ENST00000487468.5	107621	ENSG00000175764	TTLL11	tubulin tyrosine ligase like 11	Intron	-0.131569	0.999999	-0.124525	1	-0.00911393	0.999993	0.907694	0.110983	4.0834	1.84637e-05
BT549_Hypo_BT549_Hypo_2_peak_18289	chr5	167763804	167764304	501	*	6	2223.73	25.2592	3.37993	250	Intron (ENST00000518659.5/57451, intron 2 of 28)	5	167755003	168263185	508183	1	57451	ENST00000520394.5	8801	ENSG00000145934	TENM2	teneurin transmembrane protein 2	Intron	-0.344897	0.999999	-0.354634	1	-0.000878853	0.999993	3.74205	1.1202e-05	4.08298	4.91315e-06
MDAMB231_Hypo_MDAMB231_Hypo_1_peak_72385	chr18	23380122	23380622	501	*	6	2228.1	18.5002	5.09499	250	Intron (ENST00000581444.5/85019, intron 4 of 15)	18	23297748	23370281	72534	2	85019	ENST00000583048.5	-9841	ENSG00000134490	TMEM241	transmembrane protein 241	Intron	0.201143	0.999999	0.209282	1	0.257572	0.999993	4.05888	9.637e-09	4.08253	1.45946e-07
BT549_Hypo_BT549_Hypo_2_peak_30062	chr9	68500482	68500982	501	*	6	2145.82	23.1825	3.0617	250	Intron (ENST00000396396.6/5239, intron 10 of 10)	9	68496825	68531061	34237	1	5239	ENST00000496758.1	3657	ENSG00000154330	PGM5	phosphoglucomutase 5	Intron	-0.124608	0.999999	-0.151753	1	0.445604	0.999993	3.47606	4.83749e-08	4.08198	1.61122e-14
BT549_Hypo_BT549_Hypo_2_peak_10551	chr3	50567599	50568099	501	*	10	1318.13	24.774	3.33909	250	Promoter (<=1kb)	3	50559283	50567621	8339	2	51161	ENST00000486175.5	0	ENSG00000088543	C3orf18	chromosome 3 open reading frame 18	Promoter	-0.159767	0.999999	-0.166	1	0.0576878	0.999993	3.86243	1.70386e-08	4.07852	3.05151e-11
MDAMB231_Hypo_MDAMB231_Hypo_1_peak_4027	chr1	101200442	101200942	501	*	8	1476.32	18.9419	5.09499	250	Distal Intergenic	1	101235683	101236528	846	2	101928370	ENST00000432195.1	35586	NA	LOC101928370	uncharacterized LOC101928370	Distal	-0.0964518	0.999999	-0.0915631	1	0.0716458	0.999993	3.93984	3.63774e-14	4.07833	9.00557e-12
MDAMB231_Hypo_MDAMB231_Hypo_2_peak_77841	chrX	110415060	110415560	501	*	6	1495.76	15.3354	3.48056	250	Intron (ENST00000520821.5/57529, intron 1 of 2)	23	110419057	110456334	37278	1	57529	ENST00000465301.2	-3497	ENSG00000243978	RTL9	retrotransposon Gag like 9	Intron	-0.318212	0.999999	-0.308928	1	-0.38098	0.999993	4.16284	2.80155e-12	4.07605	4.20827e-12
MDAMB231_Hypo_MDAMB231_Hypo_1_peak_15938	chr3	40899369	40899869	501	*	7	2364.98	18.5002	5.09499	250	Distal Intergenic	3	41194741	41239949	45209	1	1499	ENST00000643541.1	-294872	ENSG00000168036	CTNNB1	catenin beta 1	Distal	-0.0700974	0.999999	-0.00781607	1	-0.63577	0.999993	4.71364	1.47739e-10	4.0752	5.16903e-10
BT549_Hypo_BT549_Hypo_2_peak_30747	chr9	104232732	104233232	501	*	9	2670.96	25.3381	3.37993	250	Distal Intergenic	9	104270228	104277826	7599	1	105376194	ENST00000493279.1	-36996	NA	LOC105376194	uncharacterized LOC105376194	Distal	-0.402968	0.999999	-0.37572	1	-0.658257	0.999993	4.35502	2.18998e-08	4.07335	4.126e-07
MDAMB231_Hypo_MDAMB231_Hypo_1_peak_14167	chr2	226995463	226995963	501	*	7	3204.35	18.5002	5.09499	250	3' UTR	2	226935199	226995675	60477	1	84236	ENST00000483268.1	60264	ENSG00000144468	RHBDD1	rhomboid domain containing 1	3'	-0.565288	0.999999	-0.565755	1	-0.502994	0.999993	4.03448	5.3838e-06	4.06941	1.90217e-05
MDAMB231_Hypo_MDAMB231_Hypo_2_peak_27687	chr5	175922215	175922715	501	*	8	1548.68	17.7202	4.14955	250	Intron (ENST00000502813.1/ENST00000502813.1, intron 1 of 1)	5	175926559	175961117	34559	2	84321	ENST00000515016.1	38402	ENSG00000051596	THOC3	THO complex 3	Intron	-0.453688	0.999999	-0.281042	1	-0.844576	0.999993	4.65943	1.49374e-09	4.06924	3.10054e-07
BT549_Hypo_BT549_Hypo_1_peak_42380	chr14	52802615	52803115	501	*	7	679.359	19.1376	2.06681	250	Intron (ENST00000654071.1/ENST00000654071.1, intron 1 of 3)	14	52778375	52791668	13294	2	64841	ENST00000557604.1	-10947	ENSG00000100522	GNPNAT1	glucosamine-phosphate N-acetyltransferase 1	Intron	-0.973801	0.999999	-1.02483	1	-0.332111	0.999993	3.39329	6.25793e-09	4.06912	4.97802e-09
BT549_Hypo_BT549_Hypo_2_peak_46691	chr17	9473487	9473987	501	*	8	2314.53	25.0191	3.37993	250	Intron (ENST00000306357.9/9482, intron 6 of 7)	17	9377889	9491865	113977	2	9482	ENST00000574775.1	17878	ENSG00000170310	STX8	syntaxin 8	Intron	-0.148537	0.999999	-0.120112	1	-0.385482	0.999993	4.34731	3.54885e-06	4.06272	8.94205e-06
BT549_Hypo_BT549_Hypo_2_peak_10299	chr3	45085089	45085589	501	*	10	1734.01	25.4165	3.37993	250	3' UTR	3	45112337	45139595	27259	2	64866	ENST00000490471.1	54006	ENSG00000163814	CDCP1	CUB domain containing protein 1	3'	-0.142137	0.999999	-0.122101	1	-0.293077	0.999993	4.26162	3.84441e-10	4.06145	3.07774e-07
BT549_Hypo_BT549_Hypo_2_peak_13131	chr4	11073717	11074217	501	*	8	1850.43	25.1797	3.37993	250	Distal Intergenic	4	11368827	11368921	95	1	693157	ENST00000384983.1	-294610	ENSG00000207716	MIR572	microRNA 572	Distal	0.018979	0.999999	0.0318561	1	-0.0615927	0.999993	4.14943	1.40166e-08	4.05753	2.42467e-11
MDAMB231_Hypo_MDAMB231_Hypo_2_peak_22302	chr4	146255916	146256416	501	*	6	1724.9	17.7202	4.14955	250	3' UTR	4	146224557	146229056	4500	1	345051	ENST00000504313.1	31359	ENSG00000250673	REELD1	reeler domain containing 1	3'	-0.114038	0.999999	-0.122117	1	0.0922969	0.999993	3.88835	1.92888e-05	4.05478	1.03792e-07
MDAMB231_Hypo_MDAMB231_Hypo_1_peak_18282	chr3	134846766	134847266	501	*	7	2911.81	18.5002	5.09499	250	Intron (ENST00000460895.5/2047, intron 2 of 3)	3	134852506	134951762	99257	1	2047	ENST00000474732.1	-5240	ENSG00000154928	EPHB1	EPH receptor B1	Intron	-0.0282869	0.999999	-0.173782	1	0.322636	0.999993	3.57858	0.000389263	4.05361	1.84903e-05
BT549_Hypo_BT549_Hypo_1_peak_40983	chr13	44719828	44720328	501	*	6	1195.29	22.2615	2.57794	250	Distal Intergenic	13	44651812	44701016	49205	1	106144541	ENST00000426509.1	68016	NA	LINC00407	long intergenic non-protein coding RNA 407	Distal	-0.177978	0.999999	-0.219659	1	0.464111	0.999993	3.38323	9.10964e-07	4.05348	1.52883e-09
HS578T_Norm_HS578T_Norm_1_peak_49914	chr8	105277986	105278486	501	*	4	3194.09	16.9364	4.81349	250	Intron (ENST00000518180.1/23414, intron 4 of 4)	8	105318438	105804539	486102	1	23414	ENST00000407775.7	-39952	ENSG00000169946	ZFPM2	zinc finger protein, FOG family member 2	Intron	-0.311134	0.999999	-1.017	1	-0.299022	0.999993	4.05414	7.63756e-06	4.05012	5.40283e-06
MDAMB231_Norm_MDAMB231_Norm_2_peak_6483	chr1	207243967	207244467	501	*	5	3172.64	17.5518	4.01374	250	Exon (ENST00000634239.1/ENST00000634239.1, exon 2 of 4)	1	207321376	207360966	39591	1	1604	ENST00000367064.8	-76909	ENSG00000196352	CD55	CD55 molecule (Cromer blood group)	Exon	0.796504	0.999999	0.275001	1	-0.0408295	0.999993	4.39293	3.01888e-08	4.04849	2.88929e-07
MDAMB231_Hypo_MDAMB231_Hypo_2_peak_27389	chr5	167639670	167640170	501	*	6	1491.58	17.0636	3.98479	250	Intron (ENST00000518659.5/57451, intron 2 of 28)	5	167573974	167993014	419041	1	57451	ENST00000520393.5	65696	ENSG00000145934	TENM2	teneurin transmembrane protein 2	Intron	-0.667893	0.999999	-0.688028	1	-0.189384	0.999993	3.5775	1.99083e-07	4.04742	1.189e-10
BT549_Hypo_BT549_Hypo_1_peak_4677	chr1	180027988	180028488	501	*	8	929.399	22.515	2.61005	250	Intron (ENST00000367607.8/9857, intron 14 of 37)	1	180041203	180053834	12632	1	9857	ENST00000418229.5	-12715	ENSG00000135837	CEP350	centrosomal protein 350	Intron	-0.146338	0.999999	-0.198345	1	0.669034	0.999993	3.18848	1.95989e-05	4.04732	2.38099e-06
BT549_Norm_BT549_Norm_2_peak_44133	chr15	51132613	51133113	501	*	8	1140.91	21.7995	2.68325	250	Intron (ENST00000559909.1/109729174, intron 1 of 2)	15	51056598	51105276	48679	2	388121	ENST00000327536.5	-27337	ENSG00000183578	TNFAIP8L3	TNF alpha induced protein 8 like 3	Intron	-0.17215	0.999999	-0.178584	1	0.123137	0.999993	3.75171	1.69141e-25	4.04694	2.73237e-21
MDAMB231_Norm_MDAMB231_Norm_2_peak_37179	chr8	32226955	32227455	501	*	8	2170.21	17.5137	4.01374	250	Intron (ENST00000519301.6/3084, intron 1 of 10)	8	32221042	32728077	507036	1	3084	ENST00000631040.2	5913	ENSG00000157168	NRG1	neuregulin 1	Intron	-0.0728284	0.999999	-0.0812989	1	0.0419191	0.999993	3.64945	0.000751326	4.04666	0.000357272
HS578T_Norm_HS578T_Norm_1_peak_22214	chr3	140292198	140292698	501	*	5	4620.7	17.0784	4.81349	250	Intron (ENST00000458420.7/64084, intron 2 of 16)	3	140505611	140508789	3179	2	101927808	ENST00000513309.1	216091	ENSG00000250433	CLSTN2-AS1	CLSTN2 antisense RNA 1	Intron	-0.201232	0.999999	-0.052781	1	-0.45906	0.999993	4.21658	1.66635e-05	4.04335	0.000157983
BT549_Hypo_BT549_Hypo_2_peak_19224	chr6	16318409	16318909	501	*	8	1421.11	25.1797	3.37993	250	Intron (ENST00000244769.8/6310, intron 8 of 8)	6	16289945	16295121	5177	1	2766	ENST00000540478.1	28464	ENSG00000137198	GMPR	guanosine monophosphate reductase	Intron	-0.354095	0.999999	-0.34843	1	-0.271014	0.999993	3.99191	1.04798e-07	4.04332	6.47659e-08
BT549_Hypo_BT549_Hypo_2_peak_21436	chr6	121520729	121521229	501	*	7	1372.72	23.3707	3.09483	250	Distal Intergenic	6	121437499	121448812	11314	1	2697	ENST00000647564.1	83230	ENSG00000152661	GJA1	gap junction protein alpha 1	Distal	-1.20647	0.999999	-0.230297	1	-0.294206	0.999993	4.1404	2.43247e-05	4.04168	3.97319e-06
HCC70_Norm_HCC70_Norm_2_peak_42222	chr10	26487456	26487956	501	*	1	282.732	10.2602	1.61587	250	Intron (ENST00000376236.9/54518, intron 2 of 14)	10	26438425	26501938	63514	1	54518	ENST00000356785.4	49031	ENSG00000077420	APBB1IP	amyloid beta precursor protein binding family B member 1 interacting protein	Intron	-0.00499202	0.999999	-0.00392639	1	0.147542	0.999993	3.91087	2.82796e-12	4.04144	2.05533e-17
BT549_Hypo_BT549_Hypo_1_peak_26152	chr8	10395318	10395818	501	*	8	644.63	19.5789	2.14013	250	Intron (ENST00000317173.9/4482, intron 5 of 5)	8	10474565	10481974	7410	1	101929191	ENST00000524047.5	-78747	ENSG00000253641	LINCR-0001	uncharacterized LINCR-0001	Intron	-0.0548833	0.999999	-0.0857716	1	0.485505	0.999993	3.46367	6.15375e-08	4.03946	1.70888e-15
BT549_Norm_BT549_Norm_1_peak_3166	chr1	85366434	85366934	501	*	8	1628.5	24.4399	3.28367	250	Intron (ENST00000427819.5/646626, intron 2 of 4)	1	85321452	85404528	83077	2	23576	ENST00000633113.1	37594	ENSG00000153904	DDAH1	dimethylarginine dimethylaminohydrolase 1	Intron	-0.00347921	0.999999	0.0475835	1	-0.685723	0.999993	4.78043	1.94851e-12	4.03877	6.60654e-09
BT549_Norm_BT549_Norm_2_peak_20566	chr6	42200067	42200567	501	*	6	1832.34	23.296	2.93657	250	Distal Intergenic	6	42183284	42194956	11673	2	2979	ENST00000230361.4	-5111	ENSG00000112599	GUCA1B	guanylate cyclase activator 1B	Distal	-0.119194	0.999999	-0.130922	1	0.15637	0.999993	3.76662	9.35123e-07	4.03811	7.22152e-10
BT549_Norm_BT549_Norm_2_peak_2791	chr1	64087700	64088200	501	*	6	712.331	22.622	2.82297	250	Intron (ENST00000371079.6/4919, intron 4 of 8)	1	64094442	64112205	17764	2	101927034	ENST00000412349.6	24005	ENSG00000223949	ROR1-AS1	ROR1 antisense RNA 1	Intron	0.0797568	0.999999	0.0792745	1	0.223609	0.999993	3.92367	2.75617e-07	4.0368	1.24558e-07
BT549_Hypo_BT549_Hypo_2_peak_40773	chr13	76148895	76149395	501	*	8	859.649	23.9173	3.19053	250	Distal Intergenic	13	75932395	75935132	2738	2	100861545	ENST00000565815.1	-213763	ENSG00000261206	LINC00561	long intergenic non-protein coding RNA 561	Distal	-0.208968	0.999999	-0.180602	1	-0.537682	0.999993	4.4195	2.56327e-13	4.03093	2.54682e-10
MDAMB231_Hypo_MDAMB231_Hypo_1_peak_40985	chr8	95407940	95408440	501	*	7	1611.15	18.5002	5.09499	250	Intron (ENST00000517655.1/100616530, intron 2 of 2)	8	95432637	95810136	377500	1	100616530	ENST00000517437.1	-24197	ENSG00000253773	C8orf37-AS1	C8orf37 antisense RNA 1	Intron	-0.728648	0.999999	-0.113029	1	0.19605	0.999993	3.73893	4.41355e-06	4.02884	6.40422e-07
MDAMB231_Hypo_MDAMB231_Hypo_1_peak_38087	chr7	121084775	121085275	501	*	6	4493.78	18.5506	5.09499	250	Intron (ENST00000310396.10/79974, intron 5 of 22)	7	121076578	121136054	59477	1	79974	ENST00000443817.1	8197	ENSG00000106034	CPED1	cadherin like and PC-esterase domain containing 1	Intron	-0.193592	0.999999	-0.175849	1	-0.255946	0.999993	4.12314	1.34021e-06	4.02765	5.26856e-06
MDAMB231_Hypo_MDAMB231_Hypo_1_peak_50181	chr10	124033393	124033893	501	*	4	2969.17	18.5002	5.09499	250	Intron (ENST00000346248.7/51363, intron 5 of 7)	10	124021082	124038619	17538	2	51363	ENST00000476765.1	4726	ENSG00000182022	CHST15	carbohydrate sulfotransferase 15	Intron	-0.023509	0.999999	-0.0843523	1	0.0364116	0.999993	3.93664	5.89994e-06	4.0258	1.16394e-05
MDAMB231_Norm_MDAMB231_Norm_2_peak_68137	chr18	49100237	49100737	501	*	4	1541.12	17.5137	4.01374	250	Intron (ENST00000269445.10/54808, intron 15 of 16)	18	49043804	49097493	53690	2	54808	ENST00000577734.1	-2744	ENSG00000141627	DYM	dymeclin	Intron	0.667197	0.999999	0.200476	1	0.93361	0.999993	3.31579	0.000955607	4.02512	3.68933e-05
HS578T_Hypo_HS578T_Hypo_2_peak_9318	chr2	5803618	5804118	501	*	4	1902.71	16.6663	4.80171	250	Distal Intergenic	2	5810641	5812596	1956	2	105373400	ENST00000450397.1	8478	ENSG00000237266	LINC01810	long intergenic non-protein coding RNA 1810	Distal	-0.359974	0.999999	-0.378361	1	-0.0451076	0.999993	3.70917	0.00034695	4.02434	0.000114746
MDAMB231_Hypo_MDAMB231_Hypo_1_peak_29253	chr5	177194076	177194576	501	*	7	1607.28	17.8114	4.895	250	Intron (ENST00000510954.5/64324, intron 4 of 4)	5	177212111	177239865	27755	1	64324	ENST00000375350.3	-17535	ENSG00000165671	NSD1	nuclear receptor binding SET domain protein 1	Intron	-0.253219	0.999999	-0.246908	1	-0.110435	0.999993	3.90264	8.25448e-08	4.02405	1.802e-07
HS578T_Hypo_HS578T_Hypo_2_peak_45029	chr7	137400089	137400589	501	*	6	2396.08	17.2203	4.85375	250	Intron (ENST00000453654.6/9162, intron 30 of 32)	7	137391085	137395973	4889	2	9162	ENST00000486153.1	-4116	ENSG00000157680	DGKI	diacylglycerol kinase iota	Intron	0.28015	0.999999	-0.450128	1	-0.39537	0.999993	3.98683	1.81875e-05	4.02012	1.95663e-06
MDAMB231_Norm_MDAMB231_Norm_2_peak_49520	chr11	80096755	80097255	501	*	4	1141.69	17.1218	3.91862	250	Distal Intergenic	11	78652829	79441030	788202	2	26011	ENST00000278550.12	-655725	ENSG00000149256	TENM4	teneurin transmembrane protein 4	Distal	-0.760249	0.999999	-0.16654	1	0.0536387	0.999993	3.82539	0.000217997	4.01913	8.39505e-05
MDAMB436_Hypo_MDAMB436_Hypo_2_peak_61887	chr12	8197654	8198154	501	*	6	1467.55	14.3716	3.59603	250	Intron (ENST00000456135.6/440078, intron 3 of 3)	12	8194430	8195652	1223	1	440078	ENST00000540566.1	3224	ENSG00000226711	FAM66C	family with sequence similarity 66 member C	Intron	-0.371931	0.999999	-0.712987	1	1.8244	0.999993	1.47502	0.134964	4.01867	3.3035e-07
BT549_Hypo_BT549_Hypo_2_peak_16873	chr5	109743714	109744214	501	*	10	1343.63	24.0938	3.22132	250	Intron (ENST00000261483.4/4124, intron 4 of 21)	5	109794175	109819887	25713	1	4124	ENST00000502261.5	-49961	ENSG00000112893	MAN2A1	mannosidase alpha class 2A member 1	Intron	-0.528578	0.999999	-0.502004	1	-0.82391	0.999993	4.36826	1.05082e-13	4.01651	1.06374e-08
MDAMB231_Hypo_MDAMB231_Hypo_2_peak_53675	chr12	76329010	76329510	501	*	7	1499.42	17.9781	4.14955	250	Distal Intergenic	12	76344474	76348415	3942	2	79738	ENST00000650064.2	18905	ENSG00000179941	BBS10	Bardet-Biedl syndrome 10	Distal	-0.340371	0.999999	-0.374267	1	0.140388	0.999993	3.51349	3.43169e-05	4.01583	7.65014e-07
MDAMB436_Hypo_MDAMB436_Hypo_1_peak_44517	chr7	151795417	151795917	501	*	1	2377.83	15.0627	4.01857	250	Intron (ENST00000287878.9/51422, intron 1 of 15)	7	151675548	151790632	115085	2	51422	ENST00000461529.1	-4785	ENSG00000106617	PRKAG2	protein kinase AMP-activated non-catalytic subunit gamma 2	Intron	0.182058	0.999999	-0.48019	1	-0.0136933	0.999993	3.56329	3.77365e-05	4.01029	0.00033241
BT549_Hypo_BT549_Hypo_2_peak_20993	chr6	93784953	93785453	501	*	8	1992.02	25.0191	3.37993	250	Distal Intergenic	6	93720163	93745615	25453	1	643432	ENST00000670976.1	64790	NA	TSG1	tumor suppressor TSG1	Distal	-0.141406	0.999999	-0.132781	1	-0.124138	0.999993	4.01148	6.39431e-13	4.007	1.5621e-13
BT549_Norm_BT549_Norm_1_peak_27281	chr8	33327573	33328073	501	*	4	2887.28	24.0154	3.28367	250	Distal Intergenic	8	33371829	33377556	5728	2	84750	ENST00000519440.5	49483	ENSG00000172728	FUT10	fucosyltransferase 10	Distal	-0.330991	0.999999	-0.313963	1	-0.54428	0.999993	4.21876	2.0916e-08	4.00617	8.61611e-08
MDAMB231_Hypo_MDAMB231_Hypo_1_peak_17536	chr3	106005967	106006467	501	*	6	1794.83	18.1903	5.0093	250	Distal Intergenic	3	105776522	105869552	93031	2	868	ENST00000443752.2	-136415	ENSG00000114423	CBLB	Cbl proto-oncogene B	Distal	-0.389792	0.999999	-0.414508	1	0.0769184	0.999993	3.52124	1.01512e-07	4.00495	8.38339e-09
HS578T_Norm_HS578T_Norm_1_peak_24213	chr3	187767172	187767672	501	*	5	2653.13	16.9841	4.81349	250	Distal Intergenic	3	187721377	187745725	24349	2	604	ENST00000621333.4	-21447	ENSG00000113916	BCL6	BCL6 transcription repressor	Distal	-0.740634	0.999999	-1.10793	1	-1.2193	0.999993	4.76573	4.19648e-08	4.00446	3.98369e-06
BT549_Hypo_BT549_Hypo_2_peak_37889	chr12	26630395	26630895	501	*	4	1476.48	25.0191	3.37993	250	Promoter (<=1kb)	12	26621182	26630714	9533	2	3709	ENST00000545902.1	0	ENSG00000123104	ITPR2	inositol 1,4,5-trisphosphate receptor type 2	Promoter	-0.0185349	0.999999	-0.0183878	1	-0.0613858	0.999993	4.04761	1.16603e-06	4.00329	5.43135e-07
MDAMB436_Norm_MDAMB436_Norm_1_peak_88185	chr20	49866120	49866620	501	*	3	3114.88	15.7756	3.94095	250	Intron (ENST00000417961.5/23315, intron 10 of 15)	20	49886371	49892242	5872	1	23315	ENST00000490250.1	-19751	ENSG00000197818	SLC9A8	solute carrier family 9 member A8	Intron	0.372261	0.999999	0.260106	1	0.267722	0.999993	4.00817	3.46919e-05	4.00191	4.07112e-05
MDAMB231_Hypo_MDAMB231_Hypo_1_peak_47568	chr10	35574910	35575410	501	*	5	3385.57	18.5002	5.09499	250	Distal Intergenic	10	35605341	35608935	3595	1	219770	ENST00000321660.2	-29931	ENSG00000177291	GJD4	gap junction protein delta 4	Distal	0.0173868	0.999999	-0.444876	1	-1.26882	0.999993	4.84966	1.22918e-07	4.00095	2.69889e-05
MDAMB231_Hypo_MDAMB231_Hypo_2_peak_21396	chr4	101865506	101866006	501	*	4	2109.48	17.6676	4.14955	250	Intron (ENST00000504592.5/55024, intron 8 of 20)	4	101813826	102074739	260914	1	55024	ENST00000444316.2	51680	ENSG00000153064	BANK1	B cell scaffold protein with ankyrin repeats 1	Intron	-0.0787592	0.999999	0.073109	1	-0.6014	0.999993	4.70287	1.40309e-06	3.99957	0.000141525
MDAMB231_Hypo_MDAMB231_Hypo_1_peak_61391	chr14	51554213	51554713	501	*	8	2930.46	18.5002	5.09499	250	Promoter (<=1kb)	14	51554660	51579297	24638	1	122786	ENST00000555952.5	0	ENSG00000139926	FRMD6	FERM domain containing 6	Promoter	-0.0645391	0.999999	-0.0383647	1	-0.325807	0.999993	4.32051	1.64403e-06	3.99186	6.47112e-06
MDAMB231_Hypo_MDAMB231_Hypo_1_peak_47347	chr10	30353785	30354285	501	*	4	1948.99	18.5506	5.09499	250	Intron (ENST00000512082.1/ENST00000512082.1, intron 1 of 2)	10	30309801	30349319	39519	2	55149	ENST00000263063.8	-4466	ENSG00000107951	MTPAP	mitochondrial poly(A) polymerase	Intron	-0.460003	0.999999	-0.351031	1	-0.157736	0.999993	3.8299	6.85604e-06	3.99074	1.14549e-06
BT549_Norm_BT549_Norm_2_peak_35135	chr10	114825912	114826412	501	*	6	1299.94	19.429	2.27456	250	Intron (ENST00000369250.7/57700, intron 1 of 16)	10	114821780	114864717	42938	1	57700	ENST00000369248.9	4132	ENSG00000151553	FAM160B1	family with sequence similarity 160 member B1	Intron	0.0444637	0.999999	0.07523	1	-0.0832503	0.999993	4.15719	1.33411e-09	3.99006	1.27361e-07
MDAMB231_Norm_MDAMB231_Norm_2_peak_19413	chr4	18882558	18883058	501	*	6	1588.53	17.6651	4.01374	250	Intron (ENST00000652661.1/ENST00000652661.1, intron 8 of 8)	4	17841199	18021876	180678	2	254251	ENST00000635767.1	-860682	ENSG00000178177	LCORL	ligand dependent nuclear receptor corepressor like	Intron	0.16607	0.999999	0.183521	1	-0.0356787	0.999993	4.23445	1.47874e-07	3.98992	3.52468e-09
BT549_Hypo_BT549_Hypo_2_peak_23709	chr7	45885189	45885689	501	*	13	2535.49	25.4944	3.37993	250	Distal Intergenic	7	45888360	45893625	5266	1	3484	ENST00000457280.5	-2671	ENSG00000146678	IGFBP1	insulin like growth factor binding protein 1	Distal	-0.0611082	0.999999	-0.0740069	1	0.186946	0.999993	3.73851	2.1661e-19	3.9849	4.48632e-30
MDAMB231_Norm_MDAMB231_Norm_2_peak_64997	chr17	41061880	41062380	501	*	5	1590.45	17.4754	4.01374	250	Promoter (1-2kb)	17	41059240	41060114	875	2	730755	ENST00000391418.3	-1766	ENSG00000212724	KRTAP2-3	keratin associated protein 2-3	Promoter	0.00562068	0.999999	0.0448602	1	-0.300827	0.999993	4.34772	6.41787e-06	3.98192	5.27765e-07
BT549_Hypo_BT549_Hypo_1_peak_11390	chr3	107222762	107223262	501	*	9	1430.79	22.8447	2.61005	250	Intron (ENST00000663366.1/344595, intron 1 of 4)	3	107220744	107292018	71275	1	344595	ENST00000663366.1	2018	ENSG00000243701	DUBR	DPPA2 upstream binding RNA	Intron	-0.00353221	0.999999	0.0312331	1	-0.234032	0.999993	4.27485	7.04276e-09	3.98166	2.30857e-07
HS578T_Norm_HS578T_Norm_2_peak_58664	chr11	7579491	7579991	501	*	4	7595.1	16.5467	4.56748	250	Intron (ENST00000299492.9/8495, intron 3 of 23)	11	7577117	7656977	79861	1	8495	ENST00000529021.1	2374	ENSG00000166387	PPFIBP2	PPFIA binding protein 2	Intron	0.63724	0.999999	0.425488	1	0.690255	0.999993	3.63028	7.52375e-06	3.9727	3.47932e-05
MDAMB231_Hypo_MDAMB231_Hypo_1_peak_69581	chr17	40551857	40552357	501	*	5	3394.86	18.9894	5.09499	250	Downstream (1-2kb)	17	40554330	40561013	6684	2	1236	ENST00000579344.1	8656	ENSG00000126353	CCR7	C-C motif chemokine receptor 7	Downstream	0.228925	0.999999	0.166136	1	0.239773	0.999993	3.93474	0.000122174	3.97177	0.000329821
MDAMB231_Hypo_MDAMB231_Hypo_1_peak_53757	chr11	107770453	107770953	501	*	7	2673.25	18.5002	5.09499	250	Distal Intergenic	11	107707378	107719693	12316	2	6588	ENST00000531293.1	-50760	ENSG00000170290	SLN	sarcolipin	Distal	-0.153557	0.999999	-0.0662905	1	0.090484	0.999993	3.83307	1.87271e-07	3.96701	2.13191e-07
BT549_Hypo_BT549_Hypo_2_peak_16101	chr5	65190270	65190770	501	*	10	2714.52	25.0997	3.37993	250	Intron (ENST00000381055.8/11174, intron 21 of 24)	5	65151528	65198765	47238	2	11174	ENST00000314351.9	7995	ENSG00000049192	ADAMTS6	ADAM metallopeptidase with thrombospondin type 1 motif 6	Intron	-0.289762	0.999999	-0.270925	1	-0.343212	0.999993	4.05362	1.36531e-08	3.96391	1.38455e-08
MDAMB231_Hypo_MDAMB231_Hypo_1_peak_28849	chr5	160260911	160261411	501	*	4	4150.18	18.6007	5.09499	250	3' UTR	5	160251664	160281389	29726	2	79616	ENST00000541762.5	19978	ENSG00000135083	CCNJL	cyclin J like	3'	0.0593142	0.999999	0.16513	1	-0.508356	0.999993	4.18361	7.14075e-06	3.95991	3.40832e-05
MDAMB231_Hypo_MDAMB231_Hypo_2_peak_34717	chr7	51029856	51030356	501	*	6	1379.99	17.8244	4.14955	250	Intron (ENST00000431948.5/23242, intron 8 of 11)	7	51017280	51035955	18676	2	23242	ENST00000462395.1	5599	ENSG00000106078	COBL	cordon-bleu WH2 repeat protein	Intron	-0.193574	0.999999	-0.202862	1	0.0294409	0.999993	3.75513	8.0611e-08	3.95801	5.41596e-10
BT549_Hypo_BT549_Hypo_2_peak_10944	chr3	73786171	73786671	501	*	8	3600.12	25.0191	3.37993	250	Distal Intergenic	3	73805754	73879620	73867	1	105377165	ENST00000659853.1	-19083	NA	LINC02005	long intergenic non-protein coding RNA 2005	Distal	-0.133606	0.999999	-0.0885944	1	-0.73457	0.999993	4.60781	9.13206e-06	3.94965	7.6518e-05
BT549_Hypo_BT549_Hypo_2_peak_34959	chr11	7965256	7965756	501	*	7	1193.35	21.6601	2.79094	250	Promoter (1-2kb)	11	7957537	7963657	6121	2	338322	ENST00000328600.3	-1599	ENSG00000182261	NLRP10	NLR family pyrin domain containing 10	Promoter	-0.639655	0.999999	-0.65016	1	-0.347764	0.999993	3.66778	4.12158e-09	3.94845	5.32309e-15
MDAMB231_Hypo_MDAMB231_Hypo_1_peak_16065	chr3	43759464	43759964	501	*	8	3928.56	18.5002	5.09499	250	Distal Intergenic	3	43717671	43734371	16701	1	51099	ENST00000463153.2	41793	ENSG00000011198	ABHD5	abhydrolase domain containing 5, lysophosphatidic acid acyltransferase	Distal	-0.394171	0.999999	-0.468353	1	-0.193607	0.999993	3.68322	3.04407e-06	3.93803	7.9041e-07
BT549_Hypo_BT549_Hypo_1_peak_20805	chr6	56525338	56525838	501	*	6	1025.65	21.3741	2.43486	250	Intron (ENST00000244364.10/667, intron 50 of 83)	6	56458252	56542204	83953	2	667	ENST00000340834.10	16366	ENSG00000151914	DST	dystonin	Intron	-0.122891	0.999999	-0.113521	1	0.0515779	0.999993	3.79379	3.97218e-07	3.93735	2.03812e-06
MDAMB231_Hypo_MDAMB231_Hypo_1_peak_2191	chr1	41743465	41743965	501	*	6	2234.09	18.2951	5.04029	250	Intron (ENST00000372584.5/59269, intron 1 of 7)	1	41506365	41662325	155961	2	59269	ENST00000643665.1	-81140	ENSG00000127124	HIVEP3	HIVEP zinc finger 3	Intron	-0.737464	0.999999	-0.775762	1	-0.208343	0.999993	3.38809	3.11716e-08	3.93197	7.21171e-08
BT549_Hypo_BT549_Hypo_2_peak_8405	chr2	191910555	191911055	501	*	6	782.091	20.1449	2.51824	250	Intron (ENST00000424116.6/ENST00000424116.6, intron 1 of 2)	2	191834310	191847088	12779	2	8436	ENST00000304141.5	-63467	ENSG00000168497	CAVIN2	caveolae associated protein 2	Intron	-0.38524	0.999999	-0.373696	1	-0.646115	0.999993	4.23678	1.58477e-09	3.93165	1.77912e-06
MDAMB231_Norm_MDAMB231_Norm_2_peak_33538	chr7	31776538	31777038	501	*	8	940.14	17.1619	3.92998	250	Intron (ENST00000396191.6/5137, intron 16 of 17)	7	31790171	31820919	30749	2	5137	ENST00000479980.1	43881	ENSG00000154678	PDE1C	phosphodiesterase 1C	Intron	0.0411088	0.999999	0.0284156	1	0.428957	0.999993	3.54187	2.75249e-06	3.93047	3.23573e-08
HS578T_Norm_HS578T_Norm_1_peak_82932	chr18	59719339	59719839	501	*	4	5864.61	17.0078	4.81349	250	Distal Intergenic	18	59430939	59697662	266724	2	147372	ENST00000649564.1	-21677	ENSG00000183287	CCBE1	collagen and calcium binding EGF domains 1	Distal	-0.179211	0.999999	-0.170565	1	-0.102968	0.999993	3.90045	0.000114421	3.92845	2.18775e-05
HS578T_Norm_HS578T_Norm_2_peak_31975	chr5	109939045	109939545	501	*	6	1784.97	16.6348	4.58543	250	Distal Intergenic	5	109883182	109884751	1570	1	100289673	ENST00000523446.1	55863	NA	LINC01848	long intergenic non-protein coding RNA 1848	Distal	-0.0784418	0.999999	-0.0599297	1	-0.188116	0.999993	4.07772	3.75376e-07	3.92752	3.40485e-07
MDAMB231_Hypo_MDAMB231_Hypo_1_peak_44903	chr9	110797537	110798037	501	*	4	2803.8	18.6007	5.09499	250	Intron (ENST00000416899.7/4593, intron 13 of 13)	9	110775347	110788101	12755	1	4593	ENST00000374438.1	22190	ENSG00000030304	MUSK	muscle associated receptor tyrosine kinase	Intron	-0.332148	0.999999	-0.133357	1	-0.45423	0.999993	4.27755	1.51142e-05	3.92249	8.87495e-05
MDAMB231_Hypo_MDAMB231_Hypo_1_peak_41085	chr8	98159754	98160254	501	*	5	2216.83	18.5506	5.09499	250	3' UTR	8	98155958	98157667	1710	1	10940	ENST00000517435.1	3796	ENSG00000104356	POP1	POP1 homolog, ribonuclease P/MRP subunit	3'	-1.75304	0.999999	-0.629023	1	-0.131588	0.999993	3.46286	5.45314e-06	3.92107	2.23697e-07
MDAMB231_Hypo_MDAMB231_Hypo_1_peak_54282	chr11	122748846	122749346	501	*	7	1348.89	18.1903	5.0093	250	Intron (ENST00000284273.6/84959, intron 1 of 13)	11	122774096	122789308	15213	1	84959	ENST00000530917.5	-24750	ENSG00000154127	UBASH3B	ubiquitin associated and SH3 domain containing B	Intron	-0.0166234	0.999999	-0.054804	1	0.575875	0.999993	3.32022	2.72477e-05	3.92031	6.28432e-09
BT549_Hypo_BT549_Hypo_1_peak_27576	chr8	71863725	71864225	501	*	4	749.145	20.8068	2.34241	250	Intron (ENST00000521467.5/100132891, intron 1 of 3)	8	71841549	71844468	2920	2	9242	ENST00000325509.4	-19257	ENSG00000178860	MSC	musculin	Intron	-0.0136856	0.999999	-0.0241506	1	0.362626	0.999993	3.54364	0.000147882	3.91958	0.000251806
MDAMB231_Hypo_MDAMB231_Hypo_1_peak_27647	chr5	132471898	132472398	501	*	4	2142.5	18.6007	5.09499	250	Exon (ENST00000443093.2/ENST00000443093.2, exon 2 of 2)	5	132483085	132489032	5948	2	3659	ENST00000472045.1	16634	ENSG00000125347	IRF1	interferon regulatory factor 1	Exon	-0.174173	0.999999	-0.0284523	1	-0.536558	0.999993	4.4691	1.17973e-06	3.91844	3.85049e-06
BT549_Hypo_BT549_Hypo_2_peak_56658	chrX	110734882	110735382	501	*	9	1776.25	25.2592	3.37993	250	Intron (ENST00000372045.5/91851, intron 4 of 11)	23	110673856	110795765	121910	2	91851	ENST00000372045.5	60383	ENSG00000101938	CHRDL1	chordin like 1	Intron	-0.133333	0.999999	-0.164833	1	0.39391	0.999993	3.34519	0.00016595	3.91721	2.61175e-08
MDAMB231_Norm_MDAMB231_Norm_2_peak_19137	chr4	7861369	7861869	501	*	4	1760.97	18.1024	4.01374	250	Intron (ENST00000360265.8/60312, intron 2 of 15)	4	7838588	7862311	23724	2	60312	ENST00000513856.1	442	ENSG00000196526	AFAP1	actin filament associated protein 1	Intron	0.383601	0.999999	-0.0126472	1	0.47386	0.999993	3.44947	7.3664e-05	3.9156	1.88652e-05
MDAMB231_Hypo_MDAMB231_Hypo_1_peak_26888	chr5	98349203	98349703	501	*	8	2628.77	18.2951	5.04029	250	Distal Intergenic	5	98085871	98161352	75482	2	105379098	ENST00000505908.2	-187851	ENSG00000248901	LINC01846	long intergenic non-protein coding RNA 1846	Distal	-0.233482	0.999999	-0.206276	1	-0.452417	0.999993	4.18916	4.90741e-07	3.9154	2.25608e-06
MDAMB231_Hypo_MDAMB231_Hypo_1_peak_53584	chr11	101442088	101442588	501	*	4	3386.2	18.5002	5.09499	250	Distal Intergenic	11	101453641	101455577	1937	2	7225	ENST00000532184.1	12989	ENSG00000137672	TRPC6	transient receptor potential cation channel subfamily C member 6	Distal	0.433693	0.999999	0.0708019	1	-0.200648	0.999993	4.21149	3.04525e-06	3.91502	2.902e-05
MDAMB231_Hypo_MDAMB231_Hypo_2_peak_2769	chr1	60171656	60172156	501	*	4	1504.93	17.6676	4.14955	250	Distal Intergenic	1	59990394	60073770	83377	2	127795	ENST00000371201.3	-97886	ENSG00000162598	C1orf87	chromosome 1 open reading frame 87	Distal	-0.200057	0.999999	-0.248603	1	-0.240328	0.999993	3.93309	8.88354e-05	3.91352	0.000288443
HS578T_Norm_HS578T_Norm_1_peak_12763	chr2	108637276	108637776	501	*	6	3738.57	17.0784	4.81349	250	Intron (ENST00000544547.5/3987, intron 1 of 9)	2	108621273	108673953	52681	1	3987	ENST00000422797.5	16003	ENSG00000169756	LIMS1	LIM zinc finger domain containing 1	Intron	-0.0897077	0.999999	-0.0773352	1	-0.0431273	0.999993	3.90314	1.21601e-07	3.91306	1.71321e-07
HS578T_Norm_HS578T_Norm_1_peak_35131	chr5	174229848	174230348	501	*	4	2805.89	17.0549	4.81349	250	Intron (ENST00000521585.5/51617, intron 4 of 4)	5	174336295	174526448	190154	1	101928176	ENST00000515513.5	-105947	ENSG00000249306	LINC01411	long intergenic non-protein coding RNA 1411	Intron	0.065265	0.999999	0.0611693	1	-0.16925	0.999993	4.16061	2.92309e-07	3.91134	2.34207e-06
BT549_Hypo_BT549_Hypo_1_peak_11027	chr3	67635217	67635717	501	*	8	1876.16	22.681	2.61005	250	Intron (ENST00000493112.5/8801, intron 1 of 10)	3	67408606	67654607	246002	2	8801	ENST00000492795.1	18890	ENSG00000172340	SUCLG2	succinate-CoA ligase GDP-forming subunit beta	Intron	-0.171695	0.999999	-0.130472	1	-0.769271	0.999993	4.58374	5.67702e-16	3.91129	1.28483e-12
BT549_Hypo_BT549_Hypo_1_peak_20385	chr6	38283568	38284068	501	*	5	958.869	20.8068	2.34241	250	Intron (ENST00000314100.10/114781, intron 7 of 9)	6	38142997	38152995	9999	1	60685	ENST00000463847.1	140571	ENSG00000156639	ZFAND3	zinc finger AN1-type containing 3	Intron	-0.10912	0.999999	-0.779637	1	-0.625811	0.999993	3.7649	3.16349e-07	3.90518	1.89742e-05
MDAMB231_Hypo_MDAMB231_Hypo_1_peak_15869	chr3	38634091	38634591	501	*	4	2350.17	18.6998	5.09499	250	Promoter (<=1kb)	3	38548062	38633362	85301	2	6331	ENST00000423572.6	-729	ENSG00000183873	SCN5A	sodium voltage-gated channel alpha subunit 5	Promoter	-0.0291921	0.999999	-0.174951	1	0.309183	0.999993	3.44812	0.000146513	3.9022	1.02573e-05
MDAMB231_Hypo_MDAMB231_Hypo_1_peak_78504	chr20	62381233	62381733	501	*	6	3466.83	18.5002	5.09499	250	Distal Intergenic	20	62387103	62388520	1418	1	6227	ENST00000343986.9	-5370	ENSG00000171858	RPS21	ribosomal protein S21	Distal	0.0200063	0.999999	-0.162406	1	-0.165636	0.999993	3.94385	2.28933e-08	3.90098	1.93603e-08
BT549_Hypo_BT549_Hypo_1_peak_27280	chr8	56555689	56556189	501	*	3	1671.52	22.515	2.61005	250	Exon (ENST00000662661.1/101929415, exon 5 of 5)	8	56520119	56559497	39379	2	100507632	ENST00000523786.5	3308	ENSG00000246430	LINC00968	long intergenic non-protein coding RNA 968	Exon	0.0153107	0.999999	-0.0426323	1	-0.133667	0.999993	3.99866	0.00141967	3.89912	0.000210617
HS578T_Norm_HS578T_Norm_1_peak_46945	chr8	26638314	26638814	501	*	4	4875.24	17.4434	4.81349	250	Intron (ENST00000521913.7/1808, intron 8 of 13)	8	26637530	26643522	5993	1	1808	ENST00000474808.1	784	ENSG00000092964	DPYSL2	dihydropyrimidinase like 2	Intron	0.0151939	0.999999	-0.132872	1	0.338826	0.999993	3.42378	0.0005679	3.89452	8.71833e-05
MDAMB231_Hypo_MDAMB231_Hypo_1_peak_47110	chr10	23399820	23400320	501	*	7	2485.37	18.5002	5.09499	250	Distal Intergenic	10	23439458	23442390	2933	1	220213	ENST00000376495.4	-39138	ENSG00000165312	OTUD1	OTU deubiquitinase 1	Distal	-0.108507	0.999999	-0.0766347	1	-0.403158	0.999993	4.24396	1.01515e-06	3.89425	1.73067e-06
BT549_Hypo_BT549_Hypo_2_peak_27241	chr8	76405948	76406448	501	*	10	2026.54	25.0191	3.37993	250	Promoter (<=1kb)	8	76406654	76524356	117703	1	101926978	ENST00000518732.1	-206	ENSG00000254300	LINC01111	long intergenic non-protein coding RNA 1111	Promoter	-0.321826	0.999999	-0.282146	1	-0.711817	0.999993	4.32778	4.33571e-12	3.89279	2.19775e-09
BT549_Norm_BT549_Norm_2_peak_29043	chr8	131711657	131712157	501	*	9	1326.54	23.3891	2.94252	250	Distal Intergenic	8	131904093	132013642	109550	1	23167	ENST00000254624.10	-191936	ENSG00000132294	EFR3A	EFR3 homolog A	Distal	-0.165877	0.999999	-0.147842	1	-0.167677	0.999993	3.91881	3.21179e-07	3.88752	1.02201e-06
MDAMB231_Norm_MDAMB231_Norm_2_peak_14944	chr3	41710843	41711343	501	*	4	1596.99	17.6651	4.01374	250	Intron (ENST00000301831.9/54986, intron 25 of 36)	3	41800133	41854911	54779	2	54986	ENST00000460406.1	143568	ENSG00000168038	ULK4	unc-51 like kinase 4	Intron	0.00418582	0.999999	0.00800789	1	0.137654	0.999993	3.77248	1.96076e-07	3.88673	2.75309e-07
MDAMB231_Hypo_MDAMB231_Hypo_1_peak_78468	chr20	61555984	61556484	501	*	6	2147.68	18.7489	5.09499	250	Intron (ENST00000614565.5/1002, intron 2 of 15)	20	61570135	61937218	367084	1	1002	ENST00000611855.4	-13651	ENSG00000179242	CDH4	cadherin 4	Intron	-0.28076	0.999999	-0.243766	1	-0.747875	0.999993	4.41644	1.38392e-08	3.88546	1.40991e-05
MDAMB231_Hypo_MDAMB231_Hypo_1_peak_63544	chr15	36831516	36832016	501	*	4	1839.51	18.0841	4.97736	250	Distal Intergenic	15	36798596	36818459	19864	2	161635	ENST00000430593.3	-13057	NA	CSNK1A1P1	casein kinase 1 alpha 1 pseudogene 1	Distal	-0.681648	0.999999	-0.633822	1	-1.08569	0.999993	4.3584	9.20596e-08	3.88429	3.35275e-06
BT549_Norm_BT549_Norm_1_peak_14875	chr4	119735110	119735610	501	*	6	1128.82	23.8411	3.2678	250	Distal Intergenic	4	119799096	119804500	5405	2	101927007	ENST00000512219.1	68890	ENSG00000250772	LINC01365	long intergenic non-protein coding RNA 1365	Distal	-0.116867	0.999999	-0.114099	1	-0.0212618	0.999993	3.81757	9.25696e-07	3.88398	4.88029e-07
HS578T_Norm_HS578T_Norm_2_peak_58759	chr11	9150455	9150955	501	*	4	1710.59	16.2136	4.46621	250	Promoter (<=1kb)	11	9146797	9150759	3963	2	23258	ENST00000531580.1	0	ENSG00000184014	DENND5A	DENN domain containing 5A	Promoter	-0.720577	0.999999	-0.374809	1	-0.49103	0.999993	4.02817	1.50989e-06	3.88193	9.37688e-06
MDAMB231_Hypo_MDAMB231_Hypo_1_peak_53046	chr11	75604294	75604794	501	*	5	4096.48	18.9419	5.09499	250	3' UTR	11	75587990	75599036	11047	2	4135	ENST00000526689.1	-5258	ENSG00000171533	MAP6	microtubule associated protein 6	3'	-0.24099	0.999999	-0.256811	1	0.0776025	0.999993	3.56713	9.59405e-08	3.87878	1.0552e-08
BT549_Hypo_BT549_Hypo_2_peak_10218	chr3	42063841	42064341	501	*	8	508.879	18.2285	2.16858	250	Intron (ENST00000673621.1/22906, intron 1 of 16)	3	42087200	42202906	115707	1	22906	ENST00000484786.5	-22859	ENSG00000182606	TRAK1	trafficking kinesin protein 1	Intron	-0.248684	0.999999	-0.174051	1	-0.764085	0.999993	2.85615	1.76969e-07	3.87783	2.84929e-07
MDAMB231_Hypo_MDAMB231_Hypo_2_peak_17745	chr3	155416804	155417304	501	*	7	1593.9	17.6676	4.14955	250	Intron (ENST00000494598.5/23007, intron 21 of 21)	3	155485803	155487121	1319	1	100874036	ENST00000472913.1	-68499	ENSG00000242925	PLCH1-AS2	PLCH1 antisense RNA 2	Intron	-0.252861	0.999999	-0.253249	1	-0.161469	0.999993	3.82592	7.17556e-07	3.87687	3.51956e-10
MDAMB231_Norm_MDAMB231_Norm_2_peak_73900	chr21	32423317	32423817	501	*	6	1159.03	17.5137	4.01374	250	Intron (ENST00000469079.5/59271, intron 1 of 3)	21	32428334	32495137	66804	1	59271	ENST00000412833.1	-4517	ENSG00000166979	EVA1C	eva-1 homolog C	Intron	-0.230543	0.999999	-0.226353	1	-0.0441627	0.999993	3.71629	1.15492e-06	3.87671	8.62676e-08
BT549_Hypo_BT549_Hypo_2_peak_37112	chr11	122170689	122171189	501	*	8	1211.76	22.5983	2.9581	250	Intron (ENST00000660311.1/399959, intron 2 of 4)	11	122091545	122180438	88894	2	399959	ENST00000534297.2	9249	ENSG00000255248	MIR100HG	mir-100-let-7a-2-mir-125b-1 cluster host gene	Intron	-0.145266	0.999999	-0.131069	1	-0.282433	0.999993	4.05664	2.61845e-07	3.87641	9.40017e-07
MDAMB231_Hypo_MDAMB231_Hypo_1_peak_44631	chr9	104993478	104993978	501	*	6	4036.15	18.5506	5.09499	250	Distal Intergenic	9	104781006	104928155	147150	2	19	ENST00000374736.8	-65323	ENSG00000165029	ABCA1	ATP binding cassette subfamily A member 1	Distal	0.0318813	0.999999	0.0893753	1	0.190163	0.999993	3.80758	7.29846e-07	3.87588	7.96995e-08
HS578T_Norm_HS578T_Norm_2_peak_53529	chr9	115018774	115019274	501	*	4	2159.11	15.4594	4.23093	250	Intron (ENST00000648852.1/ENST00000648852.1, intron 3 of 5)	9	115030257	115035896	5640	2	3371	ENST00000460345.1	16622	ENSG00000041982	TNC	tenascin C	Intron	1.09623	0.999999	0.489857	1	0.445206	0.999993	3.93315	5.9999e-08	3.87191	2.01517e-06
MDAMB231_Hypo_MDAMB231_Hypo_2_peak_40024	chr8	131288663	131289163	501	*	8	1916.64	17.7725	4.14955	250	Distal Intergenic	8	130780301	131040909	260609	2	114	ENST00000286355.10	-247754	ENSG00000155897	ADCY8	adenylate cyclase 8	Distal	-0.401204	0.999999	-0.416593	1	-0.18246	0.999993	3.67318	4.61492e-13	3.87077	5.47567e-13
MDAMB231_Hypo_MDAMB231_Hypo_1_peak_25615	chr5	53069587	53070087	501	*	6	1788.59	18.6007	5.09499	250	Intron (ENST00000503810.6/3673, intron 15 of 28)	5	53098067	53108097	10031	2	4338	ENST00000502402.5	38010	ENSG00000164172	MOCS2	molybdenum cofactor synthesis 2	Intron	-0.279072	0.999999	-0.24703	1	-0.668664	0.999993	4.32301	1.31744e-07	3.86994	2.01236e-05
MDAMB231_Hypo_MDAMB231_Hypo_1_peak_76041	chr19	49142802	49143302	501	*	6	1422.47	18.3469	5.05556	250	Promoter (<=1kb)	19	49142984	49151026	8043	1	8541	ENST00000602848.5	0	ENSG00000177380	PPFIA3	PTPRF interacting protein alpha 3	Promoter	-0.0374474	0.999999	0.00960743	1	-0.240889	0.999993	4.14848	2.75641e-05	3.86775	9.96532e-05
HS578T_Hypo_HS578T_Hypo_2_peak_44136	chr7	108358406	108358906	501	*	6	2200.48	17.0145	4.85375	250	Intron (ENST00000379028.7/4897, intron 2 of 32)	7	108232417	108328655	96239	2	4897	ENST00000456431.5	-29751	ENSG00000091129	NRCAM	neuronal cell adhesion molecule	Intron	-0.0961792	0.999999	-0.0927221	1	0.0581168	0.999993	3.73304	5.81996e-06	3.86626	2.49363e-07
MDAMB231_Hypo_MDAMB231_Hypo_1_peak_50549	chr11	1760392	1760892	501	*	8	3584.38	18.8941	5.09499	250	Exon (ENST00000449248.1/ENST00000449248.1, exon 1 of 2)	11	1754024	1761540	7517	2	1509	ENST00000438213.5	648	ENSG00000117984	CTSD	cathepsin D	Exon	-0.411763	0.999999	-0.423683	1	-0.210987	0.999993	3.70146	0.000162513	3.86364	5.68819e-05
MDAMB231_Hypo_MDAMB231_Hypo_2_peak_56994	chr13	101018658	101019158	501	*	7	1594.83	18.2276	4.14955	250	Intron (ENST00000457843.1/100885778, intron 3 of 7)	13	100938712	100944553	5842	2	100874161	ENST00000667834.1	-74105	NA	LINC00411	long intergenic non-protein coding RNA 411	Intron	-0.33749	0.999999	-0.316788	1	-0.563066	0.999993	4.11989	2.69457e-09	3.86271	7.94719e-08
MDAMB231_Hypo_MDAMB231_Hypo_1_peak_11324	chr2	99821584	99822084	501	*	7	3327.63	18.5002	5.09499	250	Intron (ENST00000409236.6/3899, intron 6 of 22)	2	99825495	100006775	181281	2	3899	ENST00000673529.1	184691	ENSG00000144218	AFF3	AF4/FMR2 family member 3	Intron	-0.153292	0.999999	-0.123385	1	-0.572871	0.999993	4.35096	1.8778e-13	3.86237	1.22083e-10
MDAMB231_Hypo_MDAMB231_Hypo_1_peak_77034	chr20	22795766	22796266	501	*	8	2383.48	18.5002	5.09499	250	Distal Intergenic	20	22683160	22685344	2185	2	105372566	ENST00000437696.2	-110422	NA	LINC01747	long intergenic non-protein coding RNA 1747	Distal	-0.153711	0.999999	-0.137649	1	-0.850276	0.999993	3.89291	6.53176e-05	3.86118	3.7366e-05
MDAMB436_Norm_MDAMB436_Norm_2_peak_62106	chr12	2267556	2268056	501	*	1	4121.52	15.5674	3.93648	250	Promoter (1-2kb)	12	2269776	2288937	19162	1	100874370	ENST00000542680.1	-1720	NA	CACNA1C-IT3	CACNA1C intronic transcript 3	Promoter	-0.00268158	0.999999	0.0156331	1	-0.259096	0.999993	4.16449	4.7858e-06	3.85746	3.77779e-05
MDAMB231_Hypo_MDAMB231_Hypo_1_peak_16939	chr3	65955972	65956472	501	*	6	2321.67	17.8667	4.91174	250	Promoter (1-2kb)	3	65872815	65954558	81744	2	151877	ENST00000460754.1	-1414	ENSG00000272610	MAGI1-IT1	MAGI1 intronic transcript 1	Promoter	0.00709006	0.999999	0.014675	1	-0.0140145	0.999993	3.91479	3.4236e-05	3.85182	6.7992e-05
HS578T_Norm_HS578T_Norm_1_peak_81808	chr18	23718057	23718557	501	*	2	4454.28	17.0549	4.81349	250	Intron (ENST00000313654.13/3909, intron 2 of 74)	18	23689684	23954648	264965	1	3909	ENST00000399516.7	28373	ENSG00000053747	LAMA3	laminin subunit alpha 3	Intron	0.121788	0.999999	0.0553434	1	0.13991	0.999993	3.78845	8.0482e-05	3.85003	5.98914e-05
MDAMB231_Hypo_MDAMB231_Hypo_1_peak_78443	chr20	60249100	60249600	501	*	8	4837.89	19.6244	5.09499	250	Exon (ENST00000660044.1/284757, exon 4 of 4)	20	60308474	60308567	94	1	693231	ENST00000385067.1	-58874	ENSG00000207802	MIR646	microRNA 646	Exon	-0.317287	0.999999	-0.300366	1	-0.433304	0.999993	3.99844	3.85337e-05	3.84932	0.000102562
BT549_Norm_BT549_Norm_1_peak_11872	chr3	117788046	117788546	501	*	4	1063.37	20.5968	2.68602	250	Intron (ENST00000656192.1/ENST00000656192.1, intron 3 of 4)	3	117678698	117691005	12308	2	105374057	ENST00000659069.1	-97041	ENSG00000241213	LINC02024	long intergenic non-protein coding RNA 2024	Intron	0.377814	0.999999	0.0994118	1	-0.23393	0.999993	4.17206	0.000104817	3.84767	0.00125551
MDAMB231_Hypo_MDAMB231_Hypo_1_peak_70736	chr17	64362708	64363208	501	*	9	2312.86	19.0366	5.09499	250	Exon (ENST00000563924.6/5175, exon 6 of 16)	17	64363286	64370245	6960	2	5175	ENST00000568702.5	7037	ENSG00000261371	PECAM1	platelet and endothelial cell adhesion molecule 1	Exon	-0.419332	0.999999	-0.442457	1	-0.0854209	0.999993	3.5271	0.000348435	3.84632	0.000320572
BT549_Hypo_BT549_Hypo_1_peak_53181	chr20	13231273	13231773	501	*	9	1268.38	21.1881	2.40462	250	Intron (ENST00000262487.5/140862, intron 1 of 5)	20	13237801	13239674	1874	2	100505536	ENST00000431407.1	7901	NA	ISM1-AS1	ISM1 antisense RNA 1	Intron	-0.271839	0.999999	-0.242492	1	-0.605571	0.999993	4.22911	1.54275e-09	3.84564	6.73662e-07
MDAMB231_Hypo_MDAMB231_Hypo_1_peak_74621	chr19	16435548	16436048	501	*	9	3823.22	18.5506	5.09499	250	Promoter (<=1kb)	19	16400631	16435296	34666	2	58513	ENST00000602009.5	-252	ENSG00000127527	EPS15L1	epidermal growth factor receptor pathway substrate 15 like 1	Promoter	0.0991494	0.999999	0.112368	1	0.189033	0.999993	3.78031	1.80638e-05	3.84178	1.66839e-05
HS578T_Norm_HS578T_Norm_1_peak_68282	chr13	20997497	20997997	501	*	3	2151.89	16.4404	4.66574	250	Intron (ENST00000382592.5/26524, intron 2 of 7)	13	20989010	21023129	34120	2	26524	ENST00000472754.1	25132	ENSG00000150457	LATS2	large tumor suppressor kinase 2	Intron	0.149628	0.999999	-0.0814005	1	-0.158182	0.999993	3.92541	5.52719e-06	3.83401	2.77367e-05
BT549_Hypo_BT549_Hypo_2_peak_13684	chr4	72858326	72858826	501	*	9	965.139	20.1449	2.51824	250	Distal Intergenic	4	73058076	73069692	11617	2	285521	ENST00000507544.2	210866	ENSG00000163626	COX18	cytochrome c oxidase assembly factor COX18	Distal	-0.136431	0.999999	-0.127211	1	0.415158	0.999993	3.9639	3.10987e-09	3.83145	3.6326e-11
MDAMB231_Hypo_MDAMB231_Hypo_1_peak_7179	chr1	212727820	212728320	501	*	7	2637.03	18.5506	5.09499	250	3' UTR	1	212686417	212699840	13424	2	55509	ENST00000243440.2	-27980	ENSG00000123685	BATF3	basic leucine zipper ATF-like transcription factor 3	3'	-0.0145533	0.999999	0.0933187	1	-0.391642	0.999993	4.33939	2.63987e-06	3.8305	3.64056e-05
BT549_Hypo_BT549_Hypo_1_peak_28231	chr8	103348358	103348858	501	*	10	1178.12	18.5597	1.97036	250	Distal Intergenic	8	103371538	103382989	11452	1	115908	ENST00000330295.10	-22680	ENSG00000164932	CTHRC1	collagen triple helix repeat containing 1	Distal	-0.14656	0.999999	-0.128443	1	-0.178551	0.999993	3.90414	1.03213e-08	3.82705	9.15944e-06
MDAMB231_Hypo_MDAMB231_Hypo_1_peak_16753	chr3	58563553	58564053	501	*	6	1905.86	18.846	5.09499	250	Downstream (<1kb)	3	58565461	58577388	11928	2	11170	ENST00000464064.5	13335	ENSG00000168309	FAM107A	family with sequence similarity 107 member A	Downstream	-0.115113	0.999999	-0.0960438	1	-0.304794	0.999993	4.06922	1.69656e-07	3.82625	1.85137e-08
MDAMB231_Hypo_MDAMB231_Hypo_1_peak_31674	chr6	40958185	40958685	501	*	7	2147.93	18.5002	5.09499	250	Distal Intergenic	6	41028373	41032987	4615	2	222643	ENST00000470102.1	74302	ENSG00000124602	UNC5CL	unc-5 family C-terminal like	Distal	-0.0827997	0.999999	-0.539457	1	0.166903	0.999993	3.14585	0.000203785	3.82584	4.55155e-06
BT549_Hypo_BT549_Hypo_2_peak_9909	chr3	23600115	23600615	501	*	10	1659.37	23.828	3.17493	250	Distal Intergenic	3	23499606	23532700	33095	1	7325	ENST00000613545.1	100509	ENSG00000182247	UBE2E2	ubiquitin conjugating enzyme E2 E2	Distal	-0.0801861	0.999999	-0.0508772	1	-0.439248	0.999993	4.22824	3.65634e-14	3.82534	7.7361e-13
BT549_Hypo_BT549_Hypo_2_peak_52496	chr20	5863201	5863701	501	*	7	1889.87	23.6473	3.14331	250	3' UTR	20	5911510	5925353	13844	1	1114	ENST00000378961.9	-47809	ENSG00000089199	CHGB	chromogranin B	3'	-0.37161	0.999999	-0.344402	1	-0.6025	0.999993	4.08702	6.98305e-11	3.82358	1.24267e-13
BT549_Hypo_BT549_Hypo_2_peak_30245	chr9	80061907	80062407	501	*	8	1635.64	25.0997	3.37993	250	Distal Intergenic	9	80030579	80034555	3977	1	101927477	ENST00000417801.1	31328	NA	LINC01507	long intergenic non-protein coding RNA 1507	Distal	-0.22059	0.999999	-0.180042	1	-0.632737	0.999993	4.295	4.56015e-16	3.82242	3.62123e-11
MDAMB231_Norm_MDAMB231_Norm_1_peak_11387	chr2	79717220	79717720	501	*	6	1474.23	16.0727	4.36085	250	Intron (ENST00000466387.5/1496, intron 6 of 21)	2	79697846	79777101	79256	1	1496	ENST00000508970.1	19374	ENSG00000066032	CTNNA2	catenin alpha 2	Intron	-0.209758	0.999999	-0.197784	1	-0.254002	0.999993	3.90822	1.37876e-05	3.81941	2.7647e-06
MDAMB231_Hypo_MDAMB231_Hypo_1_peak_6982	chr1	209246665	209247165	501	*	6	2008.64	18.5002	5.09499	250	Intron (ENST00000666483.1/ENST00000666483.1, intron 1 of 3)	1	209325392	209328535	3144	1	105372897	ENST00000658311.1	-78227	ENSG00000227940	LINC01696	long intergenic non-protein coding RNA 1696	Intron	-0.111951	0.999999	-0.117948	1	-0.0258307	0.999993	3.76168	4.5837e-06	3.8167	9.8744e-06
MDAMB231_Hypo_MDAMB231_Hypo_1_peak_70599	chr17	61325607	61326107	501	*	6	3306.17	18.5002	5.09499	250	Intron (ENST00000589222.5/54828, intron 22 of 25)	17	61393456	61394062	607	2	103689912	ENST00000592377.1	67955	ENSG00000267280	TBX2-AS1	TBX2 antisense RNA 1	Intron	-1.27538	0.999999	-1.4088	1	1.36783	0.999993	2.6576	0.0108066	3.81633	0.000526336
BT549_Hypo_BT549_Hypo_2_peak_19098	chr6	11033778	11034278	501	*	8	640.741	21.7684	2.81024	250	Intron (ENST00000354666.4/54898, intron 1 of 7)	6	11043482	11079147	35666	1	100506409	ENST00000661751.1	-9204	ENSG00000230314	ELOVL2-AS1	ELOVL2 antisense RNA 1	Intron	-0.201691	0.999999	-0.139525	1	-1.19456	0.999993	4.89389	4.10139e-13	3.81584	1.04017e-07
MDAMB436_Hypo_MDAMB436_Hypo_2_peak_23382	chr4	5750858	5751358	501	*	3	8976.59	16.0488	4.03343	250	Promoter (1-2kb)	4	5752675	5753929	1255	1	2121	ENST00000514919.1	-1317	ENSG00000072840	EVC	EvC ciliary complex subunit 1	Promoter	-0.122485	0.999999	0.292869	1	-0.484028	0.999993	4.59496	1.36051e-07	3.81444	4.53053e-06
BT549_Hypo_BT549_Hypo_2_peak_12573	chr3	188270328	188270828	501	*	8	1034.79	24.2677	3.25153	250	Intron (ENST00000448637.5/4026, intron 1 of 6)	3	188239864	188406291	166428	1	4026	ENST00000457242.1	30464	ENSG00000145012	LPP	LIM domain containing preferred translocation partner in lipoma	Intron	0.0686095	0.999999	0.0895237	1	-0.0422242	0.999993	3.96627	3.02156e-09	3.81342	7.88019e-10
HS578T_Norm_HS578T_Norm_1_peak_46812	chr8	23731193	23731693	501	*	4	2099.38	17.1715	4.81349	250	Intron (ENST00000523874.1/ENST00000523874.1, intron 1 of 2)	8	23702451	23706598	4148	2	137814	ENST00000325017.3	-24595	ENSG00000180053	NKX2-6	NK2 homeobox 6	Intron	-0.570514	0.999999	-0.313314	1	-0.912482	0.999993	4.44546	6.2527e-07	3.81333	0.00017824
HS578T_Norm_HS578T_Norm_1_peak_46251	chr8	11515991	11516491	501	*	5	2371.72	17.1946	4.81349	250	Intron (ENST00000645242.1/640, intron 1 of 11)	8	11494390	11564528	70139	1	640	ENST00000529894.1	21601	ENSG00000136573	BLK	BLK proto-oncogene, Src family tyrosine kinase	Intron	0.0386998	0.999999	0.0438627	1	0.257625	0.999993	3.61658	0.000272076	3.81211	2.60018e-05
MDAMB231_Hypo_MDAMB231_Hypo_1_peak_4483	chr1	118960556	118961056	501	*	5	3198.27	17.9762	4.94493	250	Intron (ENST00000207157.7/6913, intron 1 of 7)	1	118883047	118988343	105297	2	6913	ENST00000369429.5	27287	ENSG00000092607	TBX15	T-box transcription factor 15	Intron	-0.315624	0.999999	-0.31746	1	-0.158004	0.999993	3.66366	2.062e-12	3.80607	2.8482e-10
BT549_Hypo_BT549_Hypo_1_peak_50329	chr18	77063139	77063639	501	*	4	1120.37	21.6476	2.47923	250	Intron (ENST00000355994.7/4155, intron 3 of 8)	18	76984795	77087582	102788	2	4155	ENST00000580473.5	23943	ENSG00000197971	MBP	myelin basic protein	Intron	-0.0460556	0.999999	-0.00186964	1	-0.56405	0.999993	4.38067	5.18228e-06	3.80165	6.93105e-06
BT549_Norm_BT549_Norm_1_peak_28094	chr8	75702514	75703014	501	*	7	1296.73	24.0154	3.28367	250	Distal Intergenic	8	75539869	75566834	26966	1	3174	ENST00000396423.3	162645	ENSG00000164749	HNF4G	hepatocyte nuclear factor 4 gamma	Distal	-0.255743	0.999999	-0.247993	1	-0.100574	0.999993	3.67496	3.82287e-05	3.80164	1.00003e-05
MDAMB231_Hypo_MDAMB231_Hypo_1_peak_62224	chr14	72883885	72884385	501	*	4	2242.64	18.5002	5.09499	250	Intron (ENST00000556509.5/8110, intron 1 of 10)	14	72661043	72892649	231607	2	8110	ENST00000610283.4	8264	ENSG00000205683	DPF3	double PHD fingers 3	Intron	-0.245743	0.999999	-0.339793	1	-0.210026	0.999993	3.70095	3.36315e-05	3.79995	7.71393e-05
HS578T_Hypo_HS578T_Hypo_2_peak_46310	chr8	22443643	22444143	501	*	6	1546.34	16.2701	4.67859	250	Intron (ENST00000518852.5/5533, intron 1 of 7)	8	22441365	22475667	34303	1	5533	ENST00000522000.1	2278	ENSG00000120910	PPP3CC	protein phosphatase 3 catalytic subunit gamma	Intron	-0.303537	0.999999	-0.310416	1	0.0384418	0.999993	3.4704	1.46055e-08	3.79961	1.73961e-06
BT549_Hypo_BT549_Hypo_1_peak_11006	chr3	65889180	65889680	501	*	9	779.309	20.3114	2.26125	250	Intron (ENST00000330909.12/9223, intron 1 of 24)	3	65893816	65925297	31482	1	100873983	ENST00000472514.1	-4136	ENSG00000240175	MAGI1-AS1	MAGI1 antisense RNA 1	Intron	-0.00912891	0.999999	-0.00533687	1	0.0612693	0.999993	3.74514	2.81847e-05	3.79956	6.22731e-07
BT549_Hypo_BT549_Hypo_1_peak_27806	chr8	84897562	84898062	501	*	5	609.815	18.3196	1.93009	250	Intron (ENST00000522455.5/138046, intron 9 of 9)	8	84872482	84921482	49001	1	138046	ENST00000518065.1	25080	ENSG00000184672	RALYL	RALY RNA binding protein like	Intron	-0.159395	0.999999	-0.139312	1	-0.309471	0.999993	4.00733	0.000418696	3.79667	2.85357e-05
MDAMB231_Hypo_MDAMB231_Hypo_1_peak_6940	chr1	207938052	207938552	501	*	4	1813.79	18.5002	5.09499	250	Distal Intergenic	1	207886539	207911402	24864	2	947	ENST00000356522.4	-26650	ENSG00000174059	CD34	CD34 molecule	Distal	-0.332207	0.999999	-0.277745	1	-0.498336	0.999993	4.03437	7.84238e-06	3.79594	7.58461e-05
HS578T_Hypo_HS578T_Hypo_2_peak_71463	chr14	80095593	80096093	501	*	4	3208.7	16.0929	4.62271	250	Distal Intergenic	14	80202503	80211314	8812	2	1734	ENST00000556811.5	115221	ENSG00000211448	DIO2	iodothyronine deiodinase 2	Distal	-0.491283	0.999999	-0.374167	1	-1.00082	0.999993	4.46911	6.33715e-08	3.79485	3.95892e-06
BT549_Hypo_BT549_Hypo_2_peak_20818	chr6	81890705	81891205	501	*	4	2183.71	25.0191	3.37993	250	Intron (ENST00000667666.1/102724168, intron 3 of 3)	6	81844604	81895717	51114	2	102724168	ENST00000665153.1	4512	NA	LINC02542	long intergenic non-protein coding RNA 2542	Intron	-0.771703	0.999999	-0.332501	1	-0.98301	0.999993	4.45313	5.78987e-08	3.79465	2.6679e-05
MDAMB231_Hypo_MDAMB231_Hypo_1_peak_48149	chr10	62885950	62886450	501	*	6	2728.91	18.3469	5.05556	250	Intron (ENST00000493899.2/1959, intron 6 of 7)	10	62814433	62919900	105468	2	1959	ENST00000493899.2	33450	ENSG00000122877	EGR2	early growth response 2	Intron	-0.143429	0.999999	-0.117204	1	-0.433667	0.999993	4.13477	1.49965e-11	3.79334	2.65806e-10
MDAMB436_Norm_MDAMB436_Norm_1_peak_30514	chr5	136810382	136810882	501	*	2	1080.01	13.8726	3.44244	250	Distal Intergenic	5	136978454	136979500	1047	2	6695	ENST00000515091.1	168618	ENSG00000152377	SPOCK1	SPARC (osteonectin), cwcv and kazal like domains proteoglycan 1	Distal	-0.207719	0.999999	-0.160154	1	-0.770392	0.999993	4.40644	2.61494e-08	3.78887	3.17084e-05
HS578T_Hypo_HS578T_Hypo_1_peak_69187	chr12	89347431	89347931	501	*	1	819.515	7.04696	1.50405	250	3' UTR	12	89349072	89351171	2100	2	1848	ENST00000547291.1	3240	ENSG00000139318	DUSP6	dual specificity phosphatase 6	3'	0.271324	0.999999	0.266234	1	0.321081	0.999993	3.75531	1.15428e-05	3.78837	2.03812e-06
BT549_Hypo_BT549_Hypo_2_peak_49141	chr18	34709331	34709831	501	*	6	2286.45	24.0938	3.22132	250	Promoter (<=1kb)	18	34709356	34812056	102701	1	1837	ENST00000585446.1	0	ENSG00000134769	DTNA	dystrobrevin alpha	Promoter	0.117844	0.999999	0.104143	1	0.419644	0.999993	3.45514	0.000252298	3.78416	6.313e-07
MDAMB231_Hypo_MDAMB231_Hypo_1_peak_52126	chr11	61682272	61682772	501	*	4	2267.86	19.0835	5.09499	250	Intron (ENST00000257215.10/747, intron 1 of 19)	11	61680467	61747000	66534	1	747	ENST00000540717.1	1805	ENSG00000134780	DAGLA	diacylglycerol lipase alpha	Intron	0.307388	0.999999	0.134091	1	0.0206911	0.999993	3.94862	1.54258e-07	3.78383	2.73833e-06
MDAMB231_Hypo_MDAMB231_Hypo_1_peak_24889	chr5	9046519	9047019	501	*	8	3749.46	18.5506	5.09499	250	Intron (ENST00000382496.10/9037, intron 21 of 22)	5	9053816	9053895	80	2	100616326	ENST00000582271.1	6876	ENSG00000266415	MIR4636	microRNA 4636	Intron	-0.202397	0.999999	-0.163661	1	-0.629189	0.999993	4.26993	7.28191e-08	3.7802	1.50853e-06
MDAMB231_Hypo_MDAMB231_Hypo_2_peak_46346	chr10	90289018	90289518	501	*	4	1149.14	14.812	3.32403	250	Distal Intergenic	10	90402521	90540805	138285	2	101926942	ENST00000418379.1	251287	ENSG00000236373	LINC02653	long intergenic non-protein coding RNA 2653	Distal	-1.37564	0.999999	-0.701956	1	-0.304758	0.999993	3.40046	0.000886384	3.77933	0.000105473
MDAMB231_Norm_MDAMB231_Norm_2_peak_29622	chr6	41878154	41878654	501	*	5	1674.63	15.5657	3.46929	250	Intron (ENST00000394253.7/25862, intron 1 of 6)	6	41796498	41887329	90832	2	25862	ENST00000373010.5	8675	ENSG00000164663	USP49	ubiquitin specific peptidase 49	Intron	0.197173	0.999999	0.192385	1	0.535454	0.999993	3.45515	0.000862852	3.77671	1.28889e-06
HS578T_Norm_HS578T_Norm_1_peak_22091	chr3	138043480	138043980	501	*	6	2043.04	17.0078	4.81349	250	Distal Intergenic	3	138064403	138067640	3238	2	199221	ENST00000486487.1	23660	ENSG00000158163	DZIP1L	DAZ interacting zinc finger protein 1 like	Distal	-0.281436	0.999999	-0.287026	1	-0.0177344	0.999993	3.51819	2.61791e-07	3.77415	7.08801e-10
HS578T_Norm_HS578T_Norm_1_peak_77379	chr16	82694674	82695174	501	*	6	4829.31	17.3088	4.81349	250	Intron (ENST00000268613.14/1012, intron 2 of 14)	16	82688931	82689019	89	1	102465863	ENST00000615737.1	5743	ENSG00000277387	MIR8058	microRNA 8058	Intron	-0.638306	0.999999	-0.216717	1	-0.887191	0.999993	4.48141	3.94595e-07	3.77404	3.8775e-06
MDAMB231_Hypo_MDAMB231_Hypo_2_peak_38540	chr8	82675764	82676264	501	*	5	1316.21	17.7202	4.14955	250	Intron (ENST00000663058.1/101927141, intron 6 of 7)	8	82912104	82961926	49823	1	101927141	ENST00000524359.1	-235840	ENSG00000254394	LOC101927141	uncharacterized LOC101927141	Intron	0.541283	0.999999	-0.204471	1	-0.562336	0.999993	4.16739	0.000183223	3.77343	0.0011575
HS578T_Hypo_HS578T_Hypo_2_peak_66130	chr12	77058754	77059254	501	*	1	2731.96	14.3549	4.05127	250	Intron (ENST00000416496.6/144455, intron 2 of 11)	12	77055878	77065550	9673	2	144455	ENST00000547316.1	6296	ENSG00000165891	E2F7	E2F transcription factor 7	Intron	0.19834	0.999999	-0.510662	1	0.302433	0.999993	2.97443	1.0769e-05	3.77327	2.77861e-06
MDAMB231_Hypo_MDAMB231_Hypo_1_peak_73419	chr18	77054890	77055390	501	*	8	3572.77	18.5002	5.09499	250	Intron (ENST00000355994.7/4155, intron 3 of 8)	18	76984795	77087582	102788	2	4155	ENST00000580473.5	32192	ENSG00000197971	MBP	myelin basic protein	Intron	-0.433291	0.999999	0.176261	1	-0.0447855	0.999993	4.03505	1.21077e-05	3.77241	3.23648e-05
MDAMB231_Norm_MDAMB231_Norm_2_peak_23606	chr5	33892708	33893208	501	*	3	1796.28	17.5137	4.01374	250	Promoter (<=1kb)	5	33751198	33892019	140822	2	81792	ENST00000515401.1	-689	ENSG00000151388	ADAMTS12	ADAM metallopeptidase with thrombospondin type 1 motif 12	Promoter	0.0763968	0.999999	0.098213	1	-0.0282574	0.999993	3.91155	6.17621e-12	3.77159	2.96777e-14
MDAMB231_Norm_MDAMB231_Norm_2_peak_32349	chr6	166024911	166025411	501	*	4	2612.94	17.5897	4.01374	250	Distal Intergenic	6	165711019	165988078	277060	2	90632	ENST00000649882.1	-36833	ENSG00000112541	LINC00473	long intergenic non-protein coding RNA 473	Distal	-0.0551183	0.999999	0.127601	1	-0.426955	0.999993	4.35824	8.95998e-06	3.77109	2.87232e-05
BT549_Hypo_BT549_Hypo_1_peak_40846	chr13	37194208	37194708	501	*	6	946.235	21.094	2.38929	250	Distal Intergenic	13	37103259	37105664	2406	2	122011	ENST00000379800.4	-88544	ENSG00000180138	CSNK1A1L	casein kinase 1 alpha 1 like	Distal	-0.177475	0.999999	-0.198023	1	0.201118	0.999993	3.37456	8.9199e-05	3.77044	2.63412e-06
MDAMB231_Hypo_MDAMB231_Hypo_1_peak_75556	chr19	43163629	43164129	501	*	5	2000.82	19.1417	5.09499	250	Intron (ENST00000635495.1/ENST00000635495.1, intron 2 of 2)	19	43168122	43170565	2444	2	5673	ENST00000599214.1	6436	ENSG00000204941	PSG5	pregnancy specific beta-1-glycoprotein 5	Intron	0.141747	0.999999	-0.510219	1	0.660928	0.999993	2.63229	0.00531002	3.76371	0.000120846
BT549_Norm_BT549_Norm_2_peak_40207	chr12	113149490	113149990	501	*	16	1137.06	23.3891	2.94252	250	Promoter (<=1kb)	12	113149858	113159276	9419	1	387885	ENST00000335621.10	0	ENSG00000186710	CFAP73	cilia and flagella associated protein 73	Promoter	0.202647	0.999999	0.369595	1	0.118041	0.999993	-1.10658	3.02559e-05	-1.375	2.4363e-11
MDAMB231_Hypo_MDAMB231_Hypo_1_peak_69597	chr17	41049000	41049500	501	*	4	2843.73	18.5002	5.09499	250	Promoter (1-2kb)	17	41046541	41047316	776	2	81872	ENST00000391419.3	-1684	ENSG00000212725	KRTAP2-1	keratin associated protein 2-1	Promoter	-0.225936	0.999999	-0.123883	1	0.0855937	0.999993	3.57301	0.000127691	3.76238	0.000120683
MDAMB231_Hypo_MDAMB231_Hypo_1_peak_78444	chr20	60254777	60255277	501	*	6	3678.69	18.0303	4.96127	250	Intron (ENST00000654397.1/284757, intron 4 of 6)	20	60308474	60308567	94	1	693231	ENST00000385067.1	-53197	ENSG00000207802	MIR646	microRNA 646	Intron	-0.184311	0.999999	-0.168102	1	-0.317943	0.999993	3.93	2.31383e-05	3.76063	1.84829e-06
HS578T_Hypo_HS578T_Hypo_2_peak_22935	chr3	162492746	162493246	501	*	4	2264.57	16.7211	4.81858	250	Distal Intergenic	3	163199578	163278573	78996	2	647107	ENST00000462928.5	785327	ENSG00000241369	LINC01192	long intergenic non-protein coding RNA 1192	Distal	-0.135208	0.999999	-0.299994	1	-0.444979	0.999993	3.93058	3.31972e-06	3.76043	9.76329e-06
BT549_Hypo_BT549_Hypo_2_peak_22406	chr6	162964707	162965207	501	*	10	2830.33	25.2592	3.37993	250	Intron (ENST00000337019.7/135138, intron 3 of 6)	6	163016209	163095429	79221	1	135138	ENST00000545186.1	-51002	ENSG00000112530	PACRG	parkin coregulated	Intron	-0.172554	0.999999	-0.133309	1	-0.773838	0.999993	4.27704	3.6621e-10	3.7599	1.3361e-07
BT549_Hypo_BT549_Hypo_2_peak_26383	chr8	31755277	31755777	501	*	10	3293.31	25.1797	3.37993	250	Intron (ENST00000519301.6/3084, intron 1 of 10)	8	31640659	32855666	1215008	1	3084	ENST00000651335.1	114618	ENSG00000157168	NRG1	neuregulin 1	Intron	-0.110539	0.999999	-0.0684845	1	-0.678848	0.999993	4.35262	8.1517e-07	3.75723	7.80694e-06
MDAMB231_Hypo_MDAMB231_Hypo_1_peak_30422	chr6	18216433	18216933	501	*	5	2298.84	18.6998	5.09499	250	Intron (ENST00000546309.6/221656, intron 2 of 3)	6	18211495	18223848	12354	1	221656	ENST00000642162.1	4938	ENSG00000165097	KDM1B	lysine demethylase 1B	Intron	-0.268801	0.999999	-0.0894325	1	-0.158084	0.999993	3.85045	5.3487e-06	3.75664	9.33731e-06
BT549_Hypo_BT549_Hypo_2_peak_49260	chr18	45954258	45954758	501	*	9	1437.05	24.6077	3.31039	250	Exon (ENST00000282041.11/57724, exon 2 of 44)	18	45907865	45967274	59410	2	57724	ENST00000587974.1	12516	ENSG00000152223	EPG5	ectopic P-granules autophagy protein 5 homolog	Exon	-0.245719	0.999999	-0.210382	1	-0.650135	0.999993	4.22475	2.50714e-14	3.75659	2.39735e-13
BT549_Norm_BT549_Norm_2_peak_42058	chr14	19823726	19824226	501	*	6	472.773	19.1608	2.22774	250	Intron (ENST00000557414.1/390429, intron 4 of 4)	14	19821935	19830253	8319	1	390429	ENST00000641240.1	1791	ENSG00000176294	OR4N2	olfactory receptor family 4 subfamily N member 2	Intron	-0.296843	0.999999	-0.280797	1	-0.31531	0.999993	3.81002	1.41679e-05	3.75602	2.78996e-05
MDAMB231_Norm_MDAMB231_Norm_2_peak_15026	chr3	43753731	43754231	501	*	2	3719.47	17.4754	4.01374	250	Distal Intergenic	3	43717671	43734371	16701	1	51099	ENST00000463153.2	36060	ENSG00000011198	ABHD5	abhydrolase domain containing 5, lysophosphatidic acid acyltransferase	Distal	-0.290422	0.999999	-0.299548	1	-0.0992327	0.999993	3.57211	2.12326e-05	3.75287	1.17531e-06
MDAMB231_Hypo_MDAMB231_Hypo_1_peak_68066	chr17	691469	691969	501	*	8	2127.32	18.2429	5.0248	250	Intron (ENST00000437048.7/55275, intron 4 of 21)	17	631550	685195	53646	2	55275	ENST00000572334.6	-6274	ENSG00000141252	VPS53	VPS53 subunit of GARP complex	Intron	-0.317524	0.999999	-0.295713	1	-0.425131	0.999993	3.908	4.25394e-12	3.75253	1.08746e-09
MDAMB436_Norm_MDAMB436_Norm_2_peak_84373	chr19	16316088	16316588	501	*	6	2413.37	15.9212	3.93648	250	Intron (ENST00000588799.1/ENST00000588799.1, intron 1 of 1)	19	16324817	16327874	3058	1	10365	ENST00000248071.5	-8229	ENSG00000127528	KLF2	Kruppel like factor 2	Intron	-0.17774	0.999999	-0.205598	1	0.268314	0.999993	3.29972	1.76889e-06	3.7524	5.92692e-08
HS578T_Hypo_HS578T_Hypo_2_peak_9204	chr1	248823401	248823901	501	*	6	2131.53	16.4711	4.74114	250	Intron (ENST00000366472.6/80851, intron 2 of 6)	1	248810452	248825635	15184	2	80851	ENST00000475978.1	1734	ENSG00000175137	SH3BP5L	SH3 binding domain protein 5 like	Intron	-0.900148	0.999999	-0.872789	1	-0.988565	0.999993	3.89841	9.90697e-08	3.75072	2.76986e-07
BT549_Hypo_BT549_Hypo_2_peak_50877	chr19	18590436	18590936	501	*	3	5401.31	25.4165	3.37993	250	3' UTR	19	18589602	18592336	2735	1	55049	ENST00000595490.1	834	ENSG00000006015	REX1BD	required for excision 1-B domain containing	3'	0.0223276	0.999999	-0.0706351	1	0.326544	0.999993	3.34543	0.00079987	3.75048	0.000205966
BT549_Hypo_BT549_Hypo_2_peak_10333	chr3	45644614	45645114	501	*	8	3599.74	25.1797	3.37993	250	Intron (ENST00000465039.5/8994, intron 4 of 7)	3	45665675	45674566	8892	1	8994	ENST00000474665.1	-20561	ENSG00000144791	LIMD1	LIM domains containing 1	Intron	0.0402415	0.999999	0.0633313	1	-0.183024	0.999993	4.01305	4.30581e-14	3.74992	9.77154e-17
HS578T_Norm_HS578T_Norm_1_peak_30267	chr5	33690751	33691251	501	*	7	3487.9	17.0549	4.81349	250	Intron (ENST00000504830.6/81792, intron 3 of 23)	5	33603442	33624351	20910	2	81792	ENST00000506952.1	-66400	ENSG00000151388	ADAMTS12	ADAM metallopeptidase with thrombospondin type 1 motif 12	Intron	-0.199338	0.999999	-0.16458	1	-0.563308	0.999993	4.17574	2.67625e-07	3.74977	1.19555e-05
BT549_Hypo_BT549_Hypo_1_peak_50055	chr18	56890636	56891136	501	*	8	640.711	21.3741	2.43486	250	Promoter (<=1kb)	18	56890833	56938680	47848	1	23335	ENST00000586124.2	0	ENSG00000091157	WDR7	WD repeat domain 7	Promoter	-0.183723	0.999999	-0.157568	1	-0.440146	0.999993	4.05525	4.26657e-12	3.74702	1.53657e-12
BT549_Hypo_BT549_Hypo_2_peak_49093	chr18	29181375	29181875	501	*	6	1778.46	23.3707	3.09483	250	Distal Intergenic	18	27950966	28177130	226165	2	1000	ENST00000269141.8	-1004245	ENSG00000170558	CDH2	cadherin 2	Distal	-0.26462	0.999999	-0.246107	1	-0.349024	0.999993	3.85817	5.21112e-07	3.74643	2.82269e-06
HS578T_Norm_HS578T_Norm_1_peak_90302	chr22	24435611	24436111	501	*	3	3206.66	17.4877	4.81349	250	Intron (ENST00000358654.2/101730217, intron 19 of 19)	22	24432840	24433634	795	1	135	ENST00000439591.1	2771	ENSG00000128271	ADORA2A	adenosine A2a receptor	Intron	0.13951	0.999999	0.502858	1	0.0539701	0.999993	3.47239	0.000907075	3.74623	0.000797927
MDAMB231_Hypo_MDAMB231_Hypo_2_peak_9613	chr2	54074593	54075093	501	*	4	1221.14	14.734	3.30059	250	Intron (ENST00000458030.3/98, intron 4 of 4)	2	54115403	54143314	27912	1	98	ENST00000406041.5	-40310	ENSG00000170634	ACYP2	acylphosphatase 2	Intron	-0.169461	0.999999	-0.165061	1	0.0553348	0.999993	3.56377	0.000144715	3.74357	0.000112908
MDAMB231_Hypo_MDAMB231_Hypo_1_peak_50581	chr11	2097266	2097766	501	*	7	3061.31	18.5002	5.09499	250	Distal Intergenic	11	2134134	2134209	76	2	619552	ENST00000385070.3	36443	ENSG00000207805	MIR483	microRNA 483	Distal	0.457874	0.999999	-0.00855584	1	0.207795	0.999993	3.56804	8.14523e-05	3.74197	0.000100922
MDAMB231_Hypo_MDAMB231_Hypo_1_peak_50150	chr10	122854606	122855106	501	*	8	3026.33	18.5506	5.09499	250	Intron (ENST00000368904.6/100533195, intron 1 of 9)	10	122832167	122855773	23607	2	100533195	ENST00000368904.6	667	ENSG00000286088	FAM24B-CUZD1	FAM24B-CUZD1 readthrough	Intron	-0.230998	0.999999	-0.183697	1	-0.934912	0.999993	4.52422	8.1768e-12	3.7419	1.09756e-08
BT549_Hypo_BT549_Hypo_2_peak_53172	chr20	41482525	41483025	501	*	6	610.127	18.6699	2.24956	250	Intron (ENST00000373233.8/84181, intron 16 of 36)	20	41473023	41484507	11485	2	84181	ENST00000476641.2	1482	ENSG00000124177	CHD6	chromodomain helicase DNA binding protein 6	Intron	-0.373231	0.999999	-0.343459	1	-0.495887	0.999993	3.89955	3.42356e-08	3.73827	2.0783e-05
MDAMB231_Hypo_MDAMB231_Hypo_1_peak_31671	chr6	40936586	40937086	501	*	6	3615.06	18.5002	5.09499	250	Distal Intergenic	6	41028373	41032987	4615	2	222643	ENST00000470102.1	95901	ENSG00000124602	UNC5CL	unc-5 family C-terminal like	Distal	-0.230024	0.999999	-0.143914	1	0.366021	0.999993	3.8336	9.37836e-05	3.73693	0.000444581
BT549_Hypo_BT549_Hypo_1_peak_13590	chr4	38082583	38083083	501	*	7	1166.52	22.5983	2.61005	250	Intron (ENST00000261439.9/23216, intron 12 of 19)	4	38103048	38118453	15406	1	23216	ENST00000511238.5	-19965	ENSG00000065882	TBC1D1	TBC1 domain family member 1	Intron	-0.037141	0.999999	0.0057291	1	-0.75176	0.999993	4.52242	6.25024e-14	3.7369	7.57266e-07
MDAMB231_Hypo_MDAMB231_Hypo_1_peak_20410	chr4	7852680	7853180	501	*	8	3139.08	18.5506	5.09499	250	Intron (ENST00000360265.8/60312, intron 3 of 15)	4	7842688	7843837	1150	2	60312	ENST00000612691.1	-8843	ENSG00000196526	AFAP1	actin filament associated protein 1	Intron	-0.41551	0.999999	0.429977	1	-0.268505	0.999993	4.47081	7.93325e-06	3.73289	0.000377578
HS578T_Norm_HS578T_Norm_1_peak_77317	chr16	81485729	81486229	501	*	7	7253.39	16.9841	4.81349	250	Intron (ENST00000537098.7/80790, intron 1 of 20)	16	81495349	81711568	216220	1	80790	ENST00000539778.6	-9120	ENSG00000153815	CMIP	c-Maf inducing protein	Intron	0.105509	0.999999	0.126815	1	0.0739541	0.999993	3.8095	9.92921e-08	3.73244	1.9954e-08
MDAMB231_Hypo_MDAMB231_Hypo_1_peak_77091	chr20	23754974	23755474	501	*	8	2153.72	18.6504	5.09499	250	Distal Intergenic	20	23747731	23751268	3538	2	1469	ENST00000398402.1	-3706	ENSG00000170373	CST1	cystatin SN	Distal	-0.515204	0.999999	-0.0479035	1	-0.456463	0.999993	4.16214	2.18923e-06	3.73111	9.33247e-06
BT549_Hypo_BT549_Hypo_1_peak_19384	chr6	11616120	11616620	501	*	6	902.26	19.3605	2.10383	250	Distal Intergenic	6	11537749	11583524	45776	1	100113407	ENST00000379426.2	78371	ENSG00000205269	TMEM170B	transmembrane protein 170B	Distal	-0.107	0.999999	-0.0800376	1	-0.201666	0.999993	3.86345	3.82476e-07	3.73013	6.38122e-06
BT549_Hypo_BT549_Hypo_2_peak_37461	chr12	2268809	2269309	501	*	6	2038.72	25.0997	3.37993	250	Promoter (<=1kb)	12	2269776	2288937	19162	1	100874370	ENST00000542680.1	-467	NA	CACNA1C-IT3	CACNA1C intronic transcript 3	Promoter	-0.110786	0.999999	-0.0899403	1	0.466534	0.999993	3.85834	1.87582e-05	3.72541	1.22226e-05
HS578T_Hypo_HS578T_Hypo_2_peak_69820	chr14	25007141	25007641	501	*	4	2837.16	16.856	4.85375	250	Intron (ENST00000396700.5/29091, intron 2 of 6)	14	24812300	25010640	198341	2	29091	ENST00000550887.5	2999	ENSG00000168952	STXBP6	syntaxin binding protein 6	Intron	-0.194692	0.999999	-0.306607	1	-0.210537	0.999993	3.63448	7.53669e-05	3.72518	3.85395e-05
HS578T_Norm_HS578T_Norm_2_peak_28151	chr4	163161793	163162293	501	*	6	2085.65	15.9929	4.39826	250	Intron (ENST00000422287.6/92345, intron 2 of 7)	4	163156964	163166752	9789	2	92345	ENST00000502973.1	4459	ENSG00000145414	NAF1	nuclear assembly factor 1 ribonucleoprotein	Intron	0.47623	0.999999	-0.0532358	1	0.154612	0.999993	3.5472	7.36592e-07	3.72281	1.21375e-08
MDAMB231_Hypo_MDAMB231_Hypo_1_peak_16907	chr3	64691044	64691544	501	*	5	2428.18	18.5506	5.09499	250	Intron (ENST00000460833.1/100507098, intron 1 of 1)	3	64515654	64688000	172347	2	56999	ENST00000498707.5	-3044	ENSG00000163638	ADAMTS9	ADAM metallopeptidase with thrombospondin type 1 motif 9	Intron	0.0735142	0.999999	-0.429957	1	-0.543974	0.999993	3.8654	0.000342997	3.71957	0.000705703
MDAMB231_Norm_MDAMB231_Norm_2_peak_25925	chr5	134242027	134242527	501	*	4	996.501	16.7088	3.80089	250	Intron (ENST00000520515.5/51265, intron 9 of 9)	5	134203525	134226073	22549	2	5515	ENST00000231504.5	-15954	ENSG00000113575	PPP2CA	protein phosphatase 2 catalytic subunit alpha	Intron	0.196667	0.999999	0.169369	1	-0.341874	0.999993	4.27591	4.44617e-06	3.71912	5.33947e-05
HS578T_Norm_HS578T_Norm_2_peak_58680	chr11	7977518	7978018	501	*	6	2448.1	16.6348	4.58543	250	Exon (ENST00000527162.1/ENST00000527162.1, exon 1 of 1)	11	7970251	8001862	31612	1	8665	ENST00000533626.5	7267	ENSG00000175390	EIF3F	eukaryotic translation initiation factor 3 subunit F	Exon	-0.0449043	0.999999	0.00267184	1	-0.5654	0.999993	4.31444	1.19915e-08	3.71741	6.02659e-08
MDAMB231_Hypo_MDAMB231_Hypo_2_peak_25347	chr5	93512752	93513252	501	*	5	1663	18.2766	4.14955	250	Intron (ENST00000660523.1/441094, intron 4 of 5)	5	93409840	93504726	94887	2	441094	ENST00000654862.1	-8026	ENSG00000237187	NR2F1-AS1	NR2F1 antisense RNA 1	Intron	-1.57124	0.999999	-0.465475	1	-0.550622	0.999993	3.84012	0.000196307	3.71739	0.000615794
MDAMB231_Hypo_MDAMB231_Hypo_1_peak_15249	chr3	16474287	16474787	501	*	5	1679.92	17.6994	4.86085	250	Promoter (1-2kb)	3	16378072	16472599	94528	2	23180	ENST00000470458.1	-1688	ENSG00000131378	RFTN1	raftlin, lipid raft linker 1	Promoter	-0.37954	0.999999	-0.316385	1	-0.327677	0.999993	3.76416	0.000169441	3.7164	0.00019458
HS578T_Hypo_HS578T_Hypo_2_peak_48969	chr8	96592558	96593058	501	*	4	2121.35	16.856	4.85375	250	Intron (ENST00000518385.5/6383, intron 1 of 3)	8	96586387	96609465	23079	1	6383	ENST00000523877.1	6171	ENSG00000169439	SDC2	syndecan 2	Intron	0.0152045	0.999999	-0.122865	1	0.152072	0.999993	3.46909	0.000155005	3.71576	0.000179198
MDAMB468_Hypo_MDAMB468_Hypo_1_peak_55963	chr19	29605962	29606462	501	*	15	4254.52	29.2019	5.64097	250	Promoter (<=1kb)	19	29606283	29609242	2960	1	10775	ENST00000586173.1	0	ENSG00000105171	POP4	POP4 homolog, ribonuclease P/MRP subunit	Promoter	-0.102102	0.999999	-0.0431065	1	-0.132049	0.999993	-1.67424	1.44706e-11	-1.77914	6.24243e-11
BT549_Hypo_BT549_Hypo_2_peak_46722	chr17	12636982	12637482	501	*	6	610.403	22.3965	2.92218	250	Exon (ENST00000313495.6/284034, exon 4 of 4)	17	12665890	12717390	51501	1	93649	ENST00000579237.5	-28408	ENSG00000141052	MYOCD	myocardin	Exon	-0.0734115	0.999999	-0.0270707	1	-0.564741	0.999993	4.24983	5.39617e-07	3.71513	2.15502e-06
MDAMB231_Norm_MDAMB231_Norm_2_peak_36352	chr7	158734843	158735343	501	*	4	905.732	16.3616	3.70104	250	Intron (ENST00000251527.10/57488, intron 20 of 21)	7	158733613	158744217	10605	2	57488	ENST00000435514.3	8874	ENSG00000117868	ESYT2	extended synaptotagmin 2	Intron	0.263232	0.999999	0.174176	1	0.334643	0.999993	3.56798	5.02763e-05	3.71388	3.19923e-05
HS578T_Norm_HS578T_Norm_1_peak_46456	chr8	17348804	17349304	501	*	7	4534.07	17.4212	4.81349	250	Promoter (<=1kb)	8	17326317	17349057	22741	2	9108	ENST00000519122.5	0	ENSG00000003987	MTMR7	myotubularin related protein 7	Promoter	-0.227344	0.999999	-0.341084	1	-0.339359	0.999993	3.72431	0.000369757	3.71378	0.000947803
MDAMB231_Hypo_MDAMB231_Hypo_1_peak_30934	chr6	30322899	30323399	501	*	5	1403.8	17.9217	4.92842	250	Intron (ENST00000453558.1/414778, intron 1 of 4)	6	30286806	30320267	33462	2	414777	ENST00000660593.1	-2632	ENSG00000231074	HCG18	HLA complex group 18	Intron	-0.0402279	0.999999	-0.143564	1	-0.140524	0.999993	3.72622	1.46801e-05	3.71306	9.90348e-06
BT549_Hypo_BT549_Hypo_1_peak_10958	chr3	61630348	61630848	501	*	6	1113.53	20.9991	2.3738	250	Intron (ENST00000495879.1/5793, intron 1 of 2)	3	61561911	62293329	731419	1	5793	ENST00000295874.14	68437	ENSG00000144724	PTPRG	protein tyrosine phosphatase receptor type G	Intron	0.104666	0.999999	0.125442	1	0.01613	0.999993	3.84549	1.09304e-05	3.71299	0.001108
BT549_Hypo_BT549_Hypo_2_peak_42460	chr14	79584526	79585026	501	*	8	2549.52	24.5236	3.29585	250	Intron (ENST00000634499.1/9369, intron 15 of 19)	14	79314051	79861959	547909	1	9369	ENST00000556003.1	270475	ENSG00000021645	NRXN3	neurexin 3	Intron	-0.0838753	0.999999	-0.0641272	1	-0.141713	0.999993	3.81784	2.59368e-09	3.71076	9.97792e-10
BT549_Hypo_BT549_Hypo_2_peak_22382	chr6	161215147	161215647	501	*	9	1770.54	25.0191	3.37993	250	Intron (ENST00000320285.9/56895, intron 2 of 8)	6	161149205	161232236	83032	2	56895	ENST00000436279.1	16589	ENSG00000026652	AGPAT4	1-acylglycerol-3-phosphate O-acyltransferase 4	Intron	-0.094354	0.999999	-0.03775	1	-1.06496	0.999993	4.75688	1.29518e-21	3.70609	1.95081e-10
BT549_Hypo_BT549_Hypo_2_peak_11648	chr3	131535543	131536043	501	*	7	1858.73	25.0997	3.37993	250	Intron (ENST00000514439.1/131034, intron 1 of 1)	3	131534743	131538940	4198	2	131034	ENST00000503204.1	2897	ENSG00000196353	CPNE4	copine 4	Intron	-0.167289	0.999999	-0.201702	1	0.347492	0.999993	3.16136	7.4582e-05	3.70477	9.45852e-09
HS578T_Norm_HS578T_Norm_1_peak_12705	chr2	106956821	106957321	501	*	4	1464.44	17.0078	4.81349	250	Intron (ENST00000658087.1/ENST00000658087.1, intron 2 of 2)	2	106813076	106887108	74033	2	84620	ENST00000409087.3	-69713	ENSG00000144057	ST6GAL2	ST6 beta-galactoside alpha-2,6-sialyltransferase 2	Intron	0.063354	0.999999	-0.0234332	1	-0.413962	0.999993	4.09917	9.28423e-05	3.69883	0.000727782
HCC70_Hypo_HCC70_Hypo_1_peak_61695	chr19	29844261	29844761	501	*	9	7063.5	21.3791	3.90126	250	Distal Intergenic	19	29821732	29824280	2549	1	898	ENST00000574121.1	22529	ENSG00000105173	CCNE1	cyclin E1	Distal	-0.020888	0.999999	-0.0945879	1	-0.0157761	0.999993	-1.95214	3.32804e-13	-1.88622	7.20903e-11
BT549_Hypo_BT549_Hypo_1_peak_17696	chr5	137415125	137415625	501	*	4	1279.54	22.515	2.61005	250	Intron (ENST00000394945.6/6695, intron 2 of 10)	5	137267015	137365461	98447	2	6695	ENST00000509293.1	-49664	ENSG00000152377	SPOCK1	SPARC (osteonectin), cwcv and kazal like domains proteoglycan 1	Intron	-0.139055	0.999999	-0.156772	1	-0.524314	0.999993	4.08744	7.53411e-05	3.69822	0.00110394
BT549_Hypo_BT549_Hypo_2_peak_27843	chr8	104975117	104975617	501	*	6	2302.12	25.1797	3.37993	250	Intron (ENST00000518180.1/23414, intron 2 of 4)	8	104703719	105419260	715542	1	23414	ENST00000518180.1	271398	ENSG00000169946	ZFPM2	zinc finger protein, FOG family member 2	Intron	0.0236059	0.999999	0.0361798	1	-0.0943227	0.999993	3.84583	1.97613e-07	3.69779	1.02355e-07
MDAMB436_Hypo_MDAMB436_Hypo_1_peak_19119	chr3	25573506	25574006	501	*	4	816.45	10.9538	2.68537	250	Intron (ENST00000383772.8/5915, intron 4 of 7)	3	25612571	25615941	3371	2	7155	ENST00000475717.1	41935	ENSG00000077097	TOP2B	DNA topoisomerase II beta	Intron	-0.267507	0.999999	-0.265488	1	-0.110859	0.999993	3.57915	6.95821e-05	3.69586	2.2678e-05
BT549_Hypo_BT549_Hypo_2_peak_826	chr1	15703034	15703534	501	*	15	1663.8	24.2677	3.25153	250	Intron (ENST00000375799.8/23207, intron 1 of 19)	1	15684556	15734769	50214	1	23207	ENST00000642363.1	18478	ENSG00000116786	PLEKHM2	pleckstrin homology and RUN domain containing M2	Intron	0.109091	0.999999	0.0169177	1	0.413593	0.999993	1.36418	7.86367e-06	1.76306	7.58555e-11
HS578T_Norm_HS578T_Norm_2_peak_41079	chr7	18754184	18754684	501	*	4	2489.62	15.1759	4.1403	250	Intron (ENST00000461159.6/9734, intron 13 of 16)	7	18793159	18997299	204141	1	9734	ENST00000490851.5	-38475	ENSG00000048052	HDAC9	histone deacetylase 9	Intron	-0.0713729	0.999999	-0.0465813	1	-0.359517	0.999993	4.04687	5.6409e-06	3.69544	3.43363e-05
HS578T_Hypo_HS578T_Hypo_2_peak_20009	chr3	99319961	99320461	501	*	4	2559.93	15.4982	4.43169	250	Distal Intergenic	3	99638475	99680462	41988	1	1295	ENST00000463753.5	-318014	ENSG00000144810	COL8A1	collagen type VIII alpha 1 chain	Distal	-0.187297	0.999999	-0.150255	1	-0.47968	0.999993	4.0554	2.00609e-07	3.69355	2.19199e-05
MDAMB436_Hypo_MDAMB436_Hypo_2_peak_42090	chr7	132472267	132472767	501	*	6	1670.35	15.909	4.03343	250	Intron (ENST00000321063.8/91584, intron 3 of 31)	7	132383488	132576470	192983	2	91584	ENST00000423507.6	103703	ENSG00000221866	PLXNA4	plexin A4	Intron	-0.19041	0.999999	-0.183178	1	-0.134728	0.999993	3.66779	2.36849e-07	3.69327	1.1173e-07
HS578T_Norm_HS578T_Norm_1_peak_82508	chr18	48621127	48621627	501	*	5	5663.49	17.0784	4.81349	250	Promoter (<=1kb)	18	48621444	48711657	90214	1	9811	ENST00000589585.1	0	ENSG00000134030	CTIF	cap binding complex dependent translation initiation factor	Promoter	-0.0671458	0.999999	-0.0921188	1	0.350703	0.999993	3.26197	2.41263e-05	3.69263	9.5015e-08
BT549_Hypo_BT549_Hypo_2_peak_30825	chr9	108467853	108468353	501	*	9	1964.95	22.8942	3.01068	250	Distal Intergenic	9	108854588	108855986	1399	2	10880	ENST00000374667.5	387633	ENSG00000148156	ACTL7B	actin like 7B	Distal	-0.251513	0.999999	-0.244865	1	-0.307776	0.999993	3.76806	6.39889e-07	3.6905	3.36861e-07
BT549_Hypo_BT549_Hypo_1_peak_27522	chr8	69536839	69537339	501	*	6	1055.02	22.5983	2.61005	250	Intron (ENST00000525061.5/23213, intron 3 of 4)	8	69562808	69564144	1337	1	23213	ENST00000534179.5	-25469	ENSG00000137573	SULF1	sulfatase 1	Intron	-0.287759	0.999999	-0.143093	1	-0.386412	0.999993	3.93836	7.04905e-06	3.68931	6.83876e-05
HS578T_Norm_HS578T_Norm_1_peak_77622	chr16	86929065	86929565	501	*	6	5997.76	17.2633	4.81349	250	Intron (ENST00000670133.1/ENST00000670133.1, intron 1 of 2)	16	87057784	87063991	6208	1	440390	ENST00000430050.2	-128219	ENSG00000232190	LINC02181	long intergenic non-protein coding RNA 2181	Intron	0.021931	0.999999	-0.0203232	1	0.081114	0.999993	3.53237	0.000516743	3.68907	0.000381926
MDAMB231_Hypo_MDAMB231_Hypo_1_peak_31746	chr6	42028535	42029035	501	*	6	1576.67	18.6007	5.09499	250	Intron (ENST00000616010.4/896, intron 2 of 4)	6	41936855	42048676	111822	2	896	ENST00000505672.5	19641	ENSG00000112576	CCND3	cyclin D3	Intron	0.238608	0.999999	0.262869	1	-0.0941023	0.999993	4.07013	1.86099e-10	3.68828	1.88865e-09
MDAMB231_Hypo_MDAMB231_Hypo_1_peak_75973	chr19	48680997	48681497	501	*	4	2110.1	18.5002	5.09499	250	Exon (ENST00000430145.3/653677, exon 5 of 5)	19	48661965	48673081	11117	2	126147	ENST00000596844.5	-7916	ENSG00000142233	NTN5	netrin 5	Exon	-0.336634	0.999999	0.0917974	1	0.306668	0.999993	3.49044	0.000384491	3.68561	0.000219162
MDAMB231_Hypo_MDAMB231_Hypo_1_peak_49614	chr10	104054378	104054878	501	*	4	1696.4	18.0841	4.97736	250	Intron (ENST00000369733.8/1308, intron 19 of 50)	10	104055176	104055969	794	2	1308	ENST00000480127.2	1091	ENSG00000065618	COL17A1	collagen type XVII alpha 1 chain	Intron	-0.739707	0.999999	-0.193143	1	-0.530812	0.999993	4.05171	2.71446e-08	3.68534	1.67895e-06
BT549_Hypo_BT549_Hypo_2_peak_36702	chr11	97966035	97966535	501	*	9	1622.27	25.0191	3.37993	250	Distal Intergenic	11	99020949	100358885	1337937	1	53942	ENST00000524871.6	-1054414	ENSG00000149972	CNTN5	contactin 5	Distal	-0.311766	0.999999	-0.2637	1	-0.892065	0.999993	4.32158	1.17188e-11	3.6847	1.02511e-08
HS578T_Norm_HS578T_Norm_2_peak_40374	chr6	166619033	166619533	501	*	2	4126.04	16.6348	4.58543	250	Intron (ENST00000265678.9/6196, intron 1 of 20)	6	166409364	166627251	217888	2	6196	ENST00000265678.9	7718	ENSG00000071242	RPS6KA2	ribosomal protein S6 kinase A2	Intron	0.130761	0.999999	0.0994923	1	0.535537	0.999993	3.27303	0.00142613	3.6831	9.16221e-05
BT549_Hypo_BT549_Hypo_2_peak_20640	chr6	71293949	71294449	501	*	8	2287.69	25.1797	3.37993	250	Intron (ENST00000370435.5/79627, intron 3 of 6)	6	71291362	71293612	2251	1	79627	ENST00000467503.1	2587	ENSG00000119900	OGFRL1	opioid growth factor receptor like 1	Intron	0.293467	0.999999	0.323201	1	-0.151148	0.999993	4.17111	3.16922e-07	3.68189	1.66614e-07
MDAMB231_Norm_MDAMB231_Norm_2_peak_47392	chr11	10926553	10927053	501	*	5	4824.15	17.5137	4.01374	250	Distal Intergenic	11	10865261	10906802	41542	1	729013	ENST00000530344.1	61292	ENSG00000247271	ZBED5-AS1	ZBED5 antisense RNA 1	Distal	-0.445275	0.999999	-0.367463	1	-0.291877	0.999993	3.64284	0.000120718	3.68175	7.03521e-05
MDAMB231_Norm_MDAMB231_Norm_2_peak_31692	chr6	142763086	142763586	501	*	6	1344.33	16.7511	3.81302	250	Intron (ENST00000012134.7/3097, intron 6 of 8)	6	142779543	142837047	57505	2	3097	ENST00000474532.1	73461	ENSG00000010818	HIVEP2	HIVEP zinc finger 2	Intron	-0.190309	0.999999	-0.221311	1	0.320995	0.999993	3.13534	1.50589e-06	3.67885	4.20017e-07
BT549_Hypo_BT549_Hypo_2_peak_49184	chr18	36850459	36850959	501	*	15	845.579	25.2592	3.37993	250	Intron (ENST00000592611.5/57536, intron 3 of 10)	18	36832674	37229885	397212	1	57536	ENST00000591619.5	17785	ENSG00000150477	KIAA1328	KIAA1328	Intron	-0.226894	0.999999	-0.175212	1	-0.399371	0.999993	1.98482	9.21677e-08	1.74628	9.07517e-11
MDAMB231_Norm_MDAMB231_Norm_2_peak_2492	chr1	53135760	53136260	501	*	7	1721.72	17.4369	4.00754	250	Intron (ENST00000611397.5/6512, intron 1 of 9)	1	53087183	53142577	55395	2	6512	ENST00000371494.8	6317	ENSG00000162383	SLC1A7	solute carrier family 1 member 7	Intron	-0.0697613	0.999999	-0.0883834	1	0.289946	0.999993	3.3118	2.84358e-05	3.67685	1.03948e-05
HS578T_Norm_HS578T_Norm_2_peak_6555	chr1	180043043	180043543	501	*	4	2173.84	16.8077	4.58543	250	Exon (ENST00000367607.8/9857, exon 20 of 38)	1	180041662	180048705	7044	1	9857	ENST00000490047.1	1381	ENSG00000135837	CEP350	centrosomal protein 350	Exon	-0.230383	0.999999	-0.195251	1	0.111981	0.999993	3.39609	5.93656e-05	3.67557	1.21385e-05
HS578T_Norm_HS578T_Norm_2_peak_81658	chr18	67864834	67865334	501	*	4	2306.4	16.5762	4.57638	250	Intron (ENST00000583687.1/643542, intron 3 of 4)	18	67808505	67814822	6318	2	101927430	ENST00000580659.1	-50012	ENSG00000265555	LINC01903	long intergenic non-protein coding RNA 1903	Intron	0.0099618	0.999999	-0.0282581	1	-0.548088	0.999993	4.19622	6.65381e-06	3.67285	3.08156e-05
BT549_Hypo_BT549_Hypo_2_peak_33982	chr10	94123226	94123726	501	*	9	1418.28	23.4637	3.11109	250	Intron (ENST00000371380.7/51196, intron 1 of 31)	10	94104432	94108814	4383	2	101927049	ENST00000599260.5	-14412	ENSG00000232913	PLCE1-AS2	PLCE1 antisense RNA 2	Intron	0.0503056	0.999999	0.0219892	1	0.449528	0.999993	3.26817	4.69893e-06	3.67064	5.65264e-11
BT549_Hypo_BT549_Hypo_1_peak_27637	chr8	74761258	74761758	501	*	6	777.983	21.466	2.44979	250	Intron (ENST00000523442.5/441355, intron 6 of 6)	8	74705693	74705747	55	1	100302260	ENST00000636055.1	55565	ENSG00000283188	MIR2052	microRNA 2052	Intron	-0.188379	0.999999	-0.128319	1	-0.95681	0.999993	4.52319	1.61891e-10	3.66864	8.46727e-07
BT549_Hypo_BT549_Hypo_2_peak_27896	chr8	108119670	108120170	501	*	3	3896.61	25.2592	3.37993	250	Distal Intergenic	8	107989109	108083642	94534	2	340419	ENST00000522333.1	-36028	ENSG00000147655	RSPO2	R-spondin 2	Distal	-0.120812	0.999999	-0.0960437	1	-0.271429	0.999993	3.83765	2.55326e-09	3.668	1.22218e-08
BT549_Hypo_BT549_Hypo_2_peak_21727	chr6	135358095	135358595	501	*	6	2725.6	25.0997	3.37993	250	3' UTR	6	135302373	135323379	21007	2	54806	ENST00000533029.1	-34716	ENSG00000135541	AHI1	Abelson helper integration site 1	3'	-0.246873	0.999999	-0.218488	1	-0.51104	0.999993	3.99103	7.35636e-09	3.66633	7.77396e-06
MDAMB231_Norm_MDAMB231_Norm_2_peak_19218	chr4	10093723	10094223	501	*	4	1906.73	17.4754	4.01374	250	Promoter (<=1kb)	4	10075343	10093155	17813	2	9948	ENST00000502962.5	-568	ENSG00000071127	WDR1	WD repeat domain 1	Promoter	1.16504	0.999999	0.457679	1	-0.17801	0.999993	4.32249	8.96509e-08	3.66341	8.59659e-06
HS578T_Hypo_HS578T_Hypo_2_peak_19460	chr3	71251437	71251937	501	*	3	3231.02	17.2959	4.85375	250	Intron (ENST00000318789.9/27086, intron 5 of 20)	3	70959208	71245364	286157	2	27086	ENST00000498215.6	-6073	ENSG00000114861	FOXP1	forkhead box P1	Intron	-1.09011	0.999999	-0.443618	1	-0.595326	0.999993	3.84813	2.81325e-05	3.66256	4.65655e-05
HS578T_Norm_HS578T_Norm_2_peak_27543	chr4	141046217	141046717	501	*	6	1640.91	16.4575	4.5404	250	Intron (ENST00000515673.7/57484, intron 1 of 6)	4	140944549	140967870	23322	2	57484	ENST00000515057.1	-78347	ENSG00000170153	RNF150	ring finger protein 150	Intron	-0.300525	0.999999	-0.290446	1	-0.42566	0.999993	3.82209	5.87249e-06	3.65794	5.69528e-07
HS578T_Norm_HS578T_Norm_1_peak_46243	chr8	11457896	11458396	501	*	2	3125.36	17.0314	4.81349	250	Intron (ENST00000284486.9/83648, intron 1 of 2)	8	11444577	11466735	22159	2	83648	ENST00000528111.1	8339	ENSG00000154319	FAM167A	family with sequence similarity 167 member A	Intron	-0.164396	0.999999	0.0028495	1	-0.583489	0.999993	4.33006	3.05104e-06	3.65766	0.000100632
HS578T_Norm_HS578T_Norm_1_peak_22188	chr3	139764787	139765287	501	*	4	4204.89	17.1946	4.81349	250	Intron (ENST00000658348.1/100507291, intron 5 of 6)	3	139569273	139678017	108745	2	349565	ENST00000647257.1	-86770	ENSG00000163864	NMNAT3	nicotinamide nucleotide adenylyltransferase 3	Intron	-0.632676	0.999999	-0.101635	1	-0.481393	0.999993	4.05907	3.3599e-05	3.65582	0.000216605
MDAMB436_Hypo_MDAMB436_Hypo_2_peak_29762	chr5	98110276	98110776	501	*	1	578.925	9.27737	1.95665	250	Intron (ENST00000671389.1/105379098, intron 3 of 4)	5	98085866	98161322	75457	2	105379098	ENST00000671389.1	50546	ENSG00000248901	LINC01846	long intergenic non-protein coding RNA 1846	Intron	-0.559745	0.999999	-0.579392	1	-0.279328	0.999993	3.39295	1.75661e-05	3.65552	2.85788e-07
MDAMB231_Norm_MDAMB231_Norm_2_peak_18413	chr3	188320656	188321156	501	*	5	1881.23	17.7397	4.01374	250	Intron (ENST00000448637.5/4026, intron 1 of 6)	3	188341663	188609279	267617	1	4026	ENST00000494233.5	-20507	ENSG00000145012	LPP	LIM domain containing preferred translocation partner in lipoma	Intron	0.178906	0.999999	0.00873033	1	-0.607275	0.999993	4.28633	6.70851e-06	3.6541	0.000124441
HS578T_Hypo_HS578T_Hypo_2_peak_47611	chr8	57518865	57519365	501	*	3	1837.75	16.9093	4.85375	250	Intron (ENST00000520370.1/ENST00000520370.1, intron 1 of 1)	8	57348318	57364863	16546	1	101929488	ENST00000654585.1	170547	ENSG00000253871	LOC101929488	uncharacterized LOC101929488	Intron	-1.02722	0.999999	-0.567916	1	-0.788041	0.999993	3.90121	1.56308e-05	3.65233	0.000168334
BT549_Norm_BT549_Norm_1_peak_25958	chr7	131895491	131895991	501	*	9	3113.87	23.9721	3.28367	250	Promoter (1-2kb)	7	131897641	131933311	35671	1	101928782	ENST00000452219.5	-1650	ENSG00000224865	LOC101928782	uncharacterized LOC101928782	Promoter	-0.171137	0.999999	-0.142581	1	-0.362469	0.999993	3.8756	2.52609e-21	3.65204	7.25364e-14
HCC70_Hypo_HCC70_Hypo_1_peak_54104	chr16	11312642	11313142	501	*	13	975.368	18.0522	3.25541	250	5' UTR	16	11306440	11306527	88	2	100313773	ENST00000408874.1	-6115	ENSG00000221801	MIR548H2	microRNA 548h-2	5'	0.273672	0.999999	0.211022	1	0.277674	0.999993	-1.65199	3.32592e-11	-1.59302	1.11653e-10
HCC70_Norm_HCC70_Norm_1_peak_45570	chr11	61480939	61481439	501	*	10	1094.28	18.0331	3.68497	250	Promoter (<=1kb)	11	61481120	61490928	9809	1	220004	ENST00000338608.7	0	ENSG00000162148	PPP1R32	protein phosphatase 1 regulatory subunit 32	Promoter	0.273072	0.999999	0.655388	1	0.137291	0.999993	-1.44437	0.000101426	-1.96977	1.11885e-10
HS578T_Hypo_HS578T_Hypo_1_peak_48082	chr8	17782085	17782585	501	*	7	1368.57	12.1243	3.44871	250	Promoter (1-2kb)	8	17755438	17780962	25525	2	57509	ENST00000518755.1	-1123	ENSG00000129422	MTUS1	microtubule associated scaffold protein 1	Promoter	-0.154762	0.999999	-0.248907	1	0.801412	0.999993	2.61006	0.00429522	3.65006	7.65752e-06
MDAMB231_Hypo_MDAMB231_Hypo_1_peak_26506	chr5	82635531	82636031	501	*	5	2501.35	18.8941	5.09499	250	Distal Intergenic	5	82840155	82840224	70	1	100616297	ENST00000636444.1	-204124	ENSG00000283359	MIR3977	microRNA 3977	Distal	0.488205	0.999999	-0.814922	1	-0.878132	0.999993	3.76051	7.99467e-05	3.64828	0.000502152
HS578T_Hypo_HS578T_Hypo_2_peak_18284	chr3	43190644	43191144	501	*	4	2238.24	15.4982	4.43169	250	Distal Intergenic	3	43079234	43106079	26846	2	84892	ENST00000344697.3	-84565	ENSG00000144647	POMGNT2	protein O-linked mannose N-acetylglucosaminyltransferase 2 (beta 1,4-)	Distal	0.296404	0.999999	-0.0226263	1	0.115628	0.999993	3.53867	0.000330847	3.64767	0.000336254
HS578T_Norm_HS578T_Norm_1_peak_40267	chr6	143556491	143556991	501	*	6	1327.07	15.9881	4.52594	250	Intron (ENST00000367584.8/9749, intron 1 of 11)	6	143554325	143562019	7695	2	285740	ENST00000657644.1	5028	ENSG00000235740	PHACTR2-AS1	PHACTR2 antisense RNA 1	Intron	-0.102291	0.999999	-0.0828057	1	-0.261487	0.999993	3.85807	7.26475e-07	3.64742	8.46342e-07
HS578T_Hypo_HS578T_Hypo_2_peak_1925	chr1	37958613	37959113	501	*	6	1305	15.3991	4.39957	250	Intron (ENST00000373019.5/10946, intron 16 of 16)	1	37958063	37960693	2631	2	10946	ENST00000487062.1	1580	ENSG00000183431	SF3A3	splicing factor 3a subunit 3	Intron	-0.378255	0.999999	-0.373115	1	-0.239912	0.999993	3.52832	1.97314e-06	3.64607	4.0829e-08
BT549_Hypo_BT549_Hypo_1_peak_38531	chr12	29743699	29744199	501	*	6	693.369	21.8263	2.50811	250	Intron (ENST00000539277.6/83857, intron 5 of 17)	12	29532568	29783046	250479	2	83857	ENST00000553189.5	38847	ENSG00000133687	TMTC1	transmembrane O-mannosyltransferase targeting cadherins 1	Intron	-0.162608	0.999999	-0.182646	1	0.100976	0.999993	3.37747	5.41581e-05	3.6441	4.30087e-07
BT549_Hypo_BT549_Hypo_1_peak_44344	chr15	71048960	71049460	501	*	7	750.17	19.2496	2.08545	250	Promoter (<=1kb)	15	71048777	71050075	1299	1	54839	ENST00000561131.2	183	ENSG00000137821	LRRC49	leucine rich repeat containing 49	Promoter	-0.255155	0.999999	-0.174663	1	-1.756	0.999993	5.2536	6.72314e-11	3.64258	3.14849e-05
BT549_Norm_BT549_Norm_1_peak_35022	chr10	88951370	88951870	501	*	5	4976.76	25.7756	3.28367	250	Intron (ENST00000371927.7/57559, intron 10 of 10)	10	88941001	88952747	11747	2	59	ENST00000480297.5	877	ENSG00000107796	ACTA2	actin alpha 2, smooth muscle	Intron	0.064842	0.999999	0.0205158	1	0.183354	0.999993	3.48082	6.59984e-05	3.64201	9.7487e-05
MDAMB231_Norm_MDAMB231_Norm_2_peak_32758	chr7	5695261	5695761	501	*	4	1769.28	17.7767	4.01374	250	Intron (ENST00000425013.6/54476, intron 13 of 16)	7	5662432	5680461	18030	2	100874342	ENST00000443837.1	-14800	ENSG00000237738	RNF216-IT1	RNF216 intronic transcript 1	Intron	0.234074	0.999999	0.0100189	1	0.187413	0.999993	3.49004	0.00012981	3.63986	0.000143859
BT549_Hypo_BT549_Hypo_2_peak_13274	chr4	24105372	24105872	501	*	10	2853.79	25.0997	3.37993	250	Distal Intergenic	4	23884499	23904089	19591	2	10891	ENST00000514494.1	-201283	ENSG00000109819	PPARGC1A	PPARG coactivator 1 alpha	Distal	-0.0237581	0.999999	-0.0145086	1	-0.878751	0.999993	3.69523	1.14958e-07	3.63975	9.92957e-07
HS578T_Norm_HS578T_Norm_1_peak_22911	chr3	155497899	155498399	501	*	6	2703.77	17.2176	4.81349	250	Intron (ENST00000494598.5/23007, intron 13 of 21)	3	155490742	155504572	13831	2	23007	ENST00000469040.1	6173	ENSG00000114805	PLCH1	phospholipase C eta 1	Intron	-0.231636	0.999999	-0.187302	1	-0.0528397	0.999993	3.50568	1.66e-05	3.63609	2.13287e-06
MDAMB231_Hypo_MDAMB231_Hypo_1_peak_40294	chr8	53514247	53514747	501	*	8	3557.91	18.5002	5.09499	250	Exon (ENST00000670326.1/100507516, exon 2 of 2)	8	53516496	53523821	7326	2	100507516	ENST00000668269.1	9074	ENSG00000237807	LOC100507516	uncharacterized LOC100507516	Exon	-0.0754313	0.999999	-0.02593	1	-0.535267	0.999993	4.3173	5.93654e-05	3.63469	0.000467449
BT549_Hypo_BT549_Hypo_1_peak_15780	chr5	34717595	34718095	501	*	10	1341.84	21.2815	2.41979	250	Intron (ENST00000265109.8/26064, intron 2 of 17)	5	34716086	34807857	91772	1	26064	ENST00000502736.5	1509	ENSG00000039560	RAI14	retinoic acid induced 14	Intron	-0.288487	0.999999	-0.274888	1	-0.389498	0.999993	3.78154	3.47083e-08	3.63389	4.10938e-07
HS578T_Norm_HS578T_Norm_1_peak_43068	chr7	50839087	50839587	501	*	3	4566.52	16.9603	4.81349	250	Exon (ENST00000422831.1/ENST00000422831.1, exon 2 of 2)	7	50590063	50793462	203400	2	2887	ENST00000335866.7	-45625	ENSG00000106070	GRB10	growth factor receptor bound protein 10	Exon	-0.820548	0.999999	-0.302727	1	-0.583122	0.999993	3.93423	3.16634e-06	3.63388	6.42073e-06
BT549_Hypo_BT549_Hypo_2_peak_17081	chr5	122142333	122142833	501	*	9	2303.16	25.0191	3.37993	250	Intron (ENST00000296600.5/133923, intron 1 of 1)	5	122129622	122179617	49996	1	133923	ENST00000514925.1	12711	ENSG00000164185	ZNF474	zinc finger protein 474	Intron	-0.303416	0.999999	-0.278805	1	-0.575141	0.999993	3.96306	3.56025e-08	3.63343	1.90143e-06
HS578T_Norm_HS578T_Norm_1_peak_48272	chr8	66206097	66206597	501	*	2	2141.08	16.9841	4.81349	250	Distal Intergenic	8	66192709	66196390	3682	1	100505659	ENST00000517689.1	13388	ENSG00000253138	LINC00967	long intergenic non-protein coding RNA 967	Distal	0.101594	0.999999	0.0339599	1	0.128882	0.999993	3.70789	7.69976e-05	3.63257	0.000259447
BT549_Hypo_BT549_Hypo_2_peak_30179	chr9	76866702	76867202	501	*	10	1200.04	25.0997	3.37993	250	Intron (ENST00000376718.8/158471, intron 1 of 18)	9	76846599	76869182	22584	2	158471	ENST00000489555.1	1980	ENSG00000106772	PRUNE2	prune homolog 2 with BCH domain	Intron	-0.148102	0.999999	-0.109942	1	-0.57624	0.999993	4.10683	1.762e-08	3.63202	5.16286e-07
MDAMB231_Hypo_MDAMB231_Hypo_2_peak_53667	chr12	76266823	76267323	501	*	6	1190.96	17.6676	4.14955	250	Intron (ENST00000553247.2/105369848, intron 1 of 4)	12	76259883	76305969	46087	1	105369848	ENST00000550380.6	6940	ENSG00000257219	LNCOG	lncRNA osteogenesis associated	Intron	-0.393515	0.999999	-0.404589	1	-0.183652	0.999993	3.45027	6.6591e-08	3.63189	3.6028e-08
MDAMB231_Norm_MDAMB231_Norm_2_peak_24842	chr5	83925082	83925582	501	*	4	2503.15	17.5518	4.01374	250	Distal Intergenic	5	84047606	84078828	31223	2	10085	ENST00000510271.1	153246	ENSG00000164176	EDIL3	EGF like repeats and discoidin domains 3	Distal	-0.00245568	0.999999	0.241596	1	-0.233843	0.999993	4.11756	7.45979e-05	3.63131	0.000646255
MDAMB231_Hypo_MDAMB231_Hypo_1_peak_24956	chr5	10884993	10885493	501	*	5	1967.67	19.1301	5.09499	250	Distal Intergenic	5	10679230	10761272	82043	2	1611	ENST00000230895.10	-123721	ENSG00000112977	DAP	death associated protein	Distal	-0.690363	0.999999	-0.74081	1	-0.112813	0.999993	3.02814	0.000236642	3.62866	4.81777e-05
BT549_Hypo_BT549_Hypo_2_peak_10983	chr3	83953453	83953953	501	*	3	2169.89	25.0191	3.37993	250	Exon (ENST00000655014.1/ENST00000655014.1, exon 1 of 6)	3	84638405	84695625	57221	2	440970	ENST00000653196.1	741672	ENSG00000242641	LINC00971	long intergenic non-protein coding RNA 971	Exon	-0.788565	0.999999	-0.297477	1	-0.625865	0.999993	3.92717	2.32474e-05	3.62672	2.8685e-05
HS578T_Norm_HS578T_Norm_2_peak_60394	chr11	62431386	62431886	501	*	4	1961.34	16.0249	4.40815	250	Downstream (1-2kb)	11	62419033	62423195	4163	1	7356	ENST00000278282.3	12353	ENSG00000149021	SCGB1A1	secretoglobin family 1A member 1	Downstream	-0.33879	0.999999	-0.0508685	1	0.0640581	0.999993	3.54747	0.000135517	3.62644	5.77747e-05
BT549_Hypo_BT549_Hypo_1_peak_26103	chr8	8572758	8573258	501	*	10	841.078	22.5983	2.61005	250	Intron (ENST00000522661.2/ENST00000522661.2, intron 2 of 2)	8	8701937	8704096	2160	1	137075	ENST00000519106.2	-128679	ENSG00000253958	CLDN23	claudin 23	Intron	-0.0948135	0.999999	-0.072358	1	-0.342895	0.999993	3.90719	5.24868e-09	3.62603	3.78648e-10
HS578T_Hypo_HS578T_Hypo_2_peak_2785	chr1	58411931	58412431	501	*	7	2374.56	16.8827	4.85375	250	Intron (ENST00000485760.5/1600, intron 3 of 20)	1	58462552	58506199	43648	2	115209	ENST00000460671.1	93768	ENSG00000162600	OMA1	OMA1 zinc metallopeptidase	Intron	-0.22423	0.999999	-0.223518	1	-0.0858022	0.999993	3.49559	1.68299e-10	3.62303	3.63039e-12
BT549_Hypo_BT549_Hypo_1_peak_30003	chr9	27179478	27179978	501	*	5	534.075	20.9034	2.35818	250	Intron (ENST00000519097.5/7010, intron 5 of 20)	9	27109453	27202885	93433	1	7010	ENST00000519080.1	70025	ENSG00000120156	TEK	TEK receptor tyrosine kinase	Intron	-0.456613	0.999999	-0.494643	1	0.0581223	0.999993	3.07382	7.63045e-05	3.62291	3.65968e-06
BT549_Hypo_BT549_Hypo_2_peak_12591	chr3	188796009	188796509	501	*	7	1461.94	25.0191	3.37993	250	Intron (ENST00000618621.4/4026, intron 8 of 10)	3	188758739	188866309	107571	1	4026	ENST00000459897.1	37270	ENSG00000145012	LPP	LIM domain containing preferred translocation partner in lipoma	Intron	-0.383404	0.999999	-0.351377	1	0.308522	0.999993	3.70269	0.000107801	3.61737	0.00032009
MDAMB231_Hypo_MDAMB231_Hypo_2_peak_38006	chr8	42300316	42300816	501	*	4	2148.14	17.6676	4.14955	250	Intron (ENST00000520810.6/3551, intron 5 of 21)	8	42314025	42316256	2232	1	3551	ENST00000522545.1	-13209	ENSG00000104365	IKBKB	inhibitor of nuclear factor kappa B kinase subunit beta	Intron	-0.303451	0.999999	-0.142776	1	-0.572114	0.999993	4.07711	1.62034e-06	3.61731	2.43312e-05
HS578T_Hypo_HS578T_Hypo_2_peak_73660	chr15	68536273	68536773	501	*	4	2660.86	15.8799	4.55487	250	Distal Intergenic	15	68578969	68727803	148835	1	10391	ENST00000566799.5	-42196	ENSG00000103647	CORO2B	coronin 2B	Distal	-0.123103	0.999999	-0.0608161	1	0.180546	0.999993	3.38677	0.000839175	3.61562	0.000767933
MDAMB231_Hypo_MDAMB231_Hypo_1_peak_28745	chr5	158287533	158288033	501	*	5	2049.46	18.5002	5.09499	250	Distal Intergenic	5	158320683	158409773	89091	2	101927697	ENST00000619068.1	121740	ENSG00000276778	LINC02227	long intergenic non-protein coding RNA 2227	Distal	-0.44411	0.999999	-0.35582	1	-0.535687	0.999993	3.83524	3.37864e-05	3.61449	4.18774e-05
MDAMB231_Hypo_MDAMB231_Hypo_2_peak_68116	chr18	6960596	6961096	501	*	6	1354.53	17.8244	4.14955	250	Promoter (<=1kb)	18	6953730	6960695	6966	2	284217	ENST00000488089.1	0	ENSG00000101680	LAMA1	laminin subunit alpha 1	Promoter	-0.21476	0.999999	-0.172011	1	-0.588883	0.999993	4.06605	4.97914e-06	3.61362	9.28955e-06
MDAMB231_Norm_MDAMB231_Norm_2_peak_4226	chr1	117696082	117696582	501	*	4	1374.88	17.4754	4.01374	250	Distal Intergenic	1	117606048	117628389	22342	1	54855	ENST00000369448.4	90034	ENSG00000183508	TENT5C	terminal nucleotidyltransferase 5C	Distal	0.704763	0.999999	0.206675	1	-0.23032	0.999993	4.07401	5.77998e-06	3.61335	3.4246e-05
BT549_Hypo_BT549_Hypo_1_peak_13445	chr4	19945992	19946492	501	*	10	1227.13	22.681	2.61005	250	Distal Intergenic	4	20251905	20620561	368657	1	9353	ENST00000504154.6	-305413	ENSG00000145147	SLIT2	slit guidance ligand 2	Distal	-0.115566	0.999999	-0.115407	1	-0.0823521	0.999993	3.60178	1.67924e-07	3.61091	6.01633e-08
MDAMB231_Hypo_MDAMB231_Hypo_1_peak_73343	chr18	70333667	70334167	501	*	9	1933.21	18.6504	5.09499	250	Promoter (1-2kb)	18	70335439	70352459	17021	1	101927481	ENST00000584919.1	-1272	ENSG00000266258	LINC01909	long intergenic non-protein coding RNA 1909	Promoter	-0.353815	0.999999	-0.38016	1	0.037717	0.999993	3.19696	0.000115081	3.61068	4.26785e-09
BT549_Hypo_BT549_Hypo_2_peak_7784	chr2	141392594	141393094	501	*	6	624.57	17.1176	1.96365	250	Intron (ENST00000389484.7/53353, intron 3 of 90)	2	141805364	141810401	5038	2	53353	ENST00000486364.1	417307	ENSG00000168702	LRP1B	LDL receptor related protein 1B	Intron	-0.0255497	0.999999	0.0039314	1	-0.31039	0.999993	3.94261	5.14091e-10	3.61046	4.03164e-08
MDAMB231_Hypo_MDAMB231_Hypo_1_peak_57967	chr12	113727403	113727903	501	*	6	3752.79	18.5002	5.09499	250	Intron (ENST00000661760.1/100506465, intron 2 of 3)	12	113744731	113757565	12835	2	100506465	ENST00000653736.1	29662	ENSG00000249550	LINC01234	long intergenic non-protein coding RNA 1234	Intron	-1.18221	0.999999	-0.387395	1	-0.29112	0.999993	3.53526	0.00228847	3.60925	0.00106878
MDAMB231_Norm_MDAMB231_Norm_2_peak_46277	chr10	112763993	112764493	501	*	4	1283.68	14.5613	3.17233	250	Intron (ENST00000393077.2/143187, intron 7 of 7)	10	112823490	112827726	4237	1	103344931	ENST00000564352.1	-58997	ENSG00000260917	LOC103344931	uncharacterized LOC103344931	Intron	0.496292	0.999999	0.280331	1	-0.16879	0.999993	4.07743	0.000123556	3.60902	0.000152286
MDAMB231_Hypo_MDAMB231_Hypo_2_peak_5039	chr1	159492854	159493354	501	*	6	1000.58	16.0887	3.70295	250	Distal Intergenic	1	159535078	159536007	930	2	127385	ENST00000334857.3	42653	ENSG00000184155	OR10J5	olfactory receptor family 10 subfamily J member 5	Distal	-0.244771	0.999999	-0.240827	1	-0.168119	0.999993	3.56267	1.11558e-07	3.60894	1.54302e-07
BT549_Hypo_BT549_Hypo_2_peak_21632	chr6	132445099	132445599	501	*	8	1167.93	25.2592	3.37993	250	Downstream (<1kb)	6	132390422	132401475	11054	2	26002	ENST00000392401.3	-43624	ENSG00000079931	MOXD1	monooxygenase DBH like 1	Downstream	-0.144975	0.999999	-0.0769902	1	-1.29661	0.999993	4.86244	1.33455e-26	3.60822	2.9041e-10
HS578T_Hypo_HS578T_Hypo_2_peak_46979	chr8	38172991	38173491	501	*	6	2478.75	15.6279	4.47363	250	Intron (ENST00000520755.5/27257, intron 1 of 2)	8	38163610	38176488	12879	2	27257	ENST00000523511.1	2997	ENSG00000175324	LSM1	LSM1 homolog, mRNA degradation associated	Intron	-0.275883	0.999999	-0.295554	1	0.12856	0.999993	3.19872	0.000720205	3.60785	0.000254617
MDAMB231_Hypo_MDAMB231_Hypo_1_peak_42464	chr8	135579919	135580419	501	*	6	1820.32	18.5002	5.09499	250	Intron (ENST00000355849.10/10656, intron 5 of 8)	8	135593331	135647184	53854	1	10656	ENST00000522433.1	-12912	ENSG00000131773	KHDRBS3	KH RNA binding domain containing, signal transduction associated 3	Intron	-0.687506	0.999999	-0.805136	1	0.303474	0.999993	2.5182	0.00145169	3.60762	2.19666e-05
HS578T_Norm_HS578T_Norm_1_peak_870	chr1	17878874	17879374	501	*	6	1454.05	17.1946	4.81349	250	Distal Intergenic	1	17822982	17827061	4080	1	81569	ENST00000617065.1	55892	ENSG00000117148	ACTL8	actin like 8	Distal	-1.60536	0.999999	-0.458949	1	0.00809072	0.999993	3.16814	8.81102e-06	3.60711	3.41431e-07
MDAMB231_Hypo_MDAMB231_Hypo_2_peak_41327	chr9	70466877	70467377	501	*	6	1240.18	16.7127	3.88425	250	Distal Intergenic	9	70384597	70414624	30028	2	687	ENST00000377126.3	-52253	ENSG00000119138	KLF9	Kruppel like factor 9	Distal	-0.307279	0.999999	-0.285664	1	-0.410774	0.999993	3.74545	2.84776e-08	3.60565	1.47216e-08
BT549_Hypo_BT549_Hypo_1_peak_26568	chr8	25319380	25319880	501	*	6	1362.63	18.7945	2.00969	250	Exon (ENST00000276440.12/80005, exon 15 of 52)	8	25325426	25412256	86831	1	80005	ENST00000467709.6	-5546	ENSG00000147459	DOCK5	dedicator of cytokinesis 5	Exon	0.348008	0.999999	0.272526	1	1.07107	0.999993	2.80873	0.00052346	3.60542	8.27318e-10
HS578T_Hypo_HS578T_Hypo_2_peak_35012	chr5	180785054	180785554	501	*	4	4413.89	17.0665	4.85375	250	3' UTR	5	180795430	180802767	7338	2	4245	ENST00000505682.1	17213	ENSG00000131446	MGAT1	alpha-1,3-mannosyl-glycoprotein 2-beta-N-acetylglucosaminyltransferase	3'	0.121672	0.999999	-0.0421939	1	0.487086	0.999993	3.07039	0.000644136	3.60336	1.03714e-05
MDAMB436_Hypo_MDAMB436_Hypo_2_peak_43541	chr8	12216027	12216527	501	*	4	1113.45	14.8588	3.74371	250	Distal Intergenic	8	12194467	12196280	1814	1	619423	ENST00000528514.1	21560	NA	FAM85A	family with sequence similarity 85 member A	Distal	-0.312177	0.999999	-0.349725	1	0.137097	0.999993	3.10408	0.000820111	3.60321	9.78196e-05
BT549_Hypo_BT549_Hypo_2_peak_54144	chr21	29130106	29130606	501	*	9	839.06	20.6342	2.60663	250	Promoter (<=1kb)	21	29130485	29175889	45405	1	56911	ENST00000399928.5	0	ENSG00000156265	MAP3K7CL	MAP3K7 C-terminal like	Promoter	-0.158629	0.999999	-0.112953	1	-0.676509	0.999993	4.18489	2.66542e-09	3.60278	9.48429e-07
MDAMB231_Norm_MDAMB231_Norm_2_peak_45339	chr10	79299717	79300217	501	*	3	5712.6	17.5137	4.01374	250	Intron (ENST00000334512.10/57178, intron 16 of 24)	10	79285453	79316528	31076	1	57178	ENST00000446377.3	14264	ENSG00000108175	ZMIZ1	zinc finger MIZ-type containing 1	Intron	0.00785939	0.999999	-0.00195292	1	0.111142	0.999993	3.51492	1.62983e-07	3.59655	2.20594e-08
BT549_Hypo_BT549_Hypo_2_peak_20320	chr6	45075049	45075549	501	*	10	1340.29	25.6487	3.37993	250	Intron (ENST00000475057.5/8464, intron 3 of 11)	6	44829816	45003700	173885	2	8464	ENST00000637763.1	-71349	ENSG00000196284	SUPT3H	SPT3 homolog, SAGA and STAGA complex component	Intron	-0.42299	0.999999	-0.402186	1	-0.531385	0.999993	3.75146	2.10919e-06	3.59523	7.98508e-07
MDAMB231_Hypo_MDAMB231_Hypo_2_peak_11441	chr2	133841876	133842376	501	*	4	1268.15	17.7202	4.14955	250	Distal Intergenic	2	132673049	133568463	895415	2	344148	ENST00000409213.5	-273413	ENSG00000176771	NCKAP5	NCK associated protein 5	Distal	-0.836179	0.999999	-0.430697	1	-0.61473	0.999993	3.79256	3.03415e-05	3.59432	2.32807e-05
MDAMB231_Hypo_MDAMB231_Hypo_2_peak_11586	chr2	143426223	143426723	501	*	6	1237.25	17.6676	4.14955	250	Intron (ENST00000552641.5/55843, intron 6 of 7)	2	143435264	143437103	1840	1	55843	ENST00000548800.1	-8541	ENSG00000075884	ARHGAP15	Rho GTPase activating protein 15	Intron	-0.376111	0.999999	-0.322924	1	-1.03492	0.999993	4.32977	2.42299e-07	3.59284	1.19414e-05
BT549_Norm_BT549_Norm_1_peak_10772	chr3	45011862	45012362	501	*	4	1294.11	18.7958	2.35438	250	Exon (ENST00000461361.5/23016, exon 9 of 9)	3	45011233	45012668	1436	1	23016	ENST00000459856.1	629	ENSG00000075914	EXOSC7	exosome component 7	Exon	0.130074	0.999999	0.130917	1	1.55793	0.999993	3.35387	0.000535508	3.59088	0.00141391
BT549_Hypo_BT549_Hypo_1_peak_27993	chr8	95792747	95793247	501	*	9	1229.84	22.515	2.61005	250	Intron (ENST00000671532.1/100616530, intron 3 of 3)	8	95798395	95800649	2255	1	100616530	ENST00000614093.1	-5148	ENSG00000253773	C8orf37-AS1	C8orf37 antisense RNA 1	Intron	-0.234065	0.999999	-0.254821	1	0.0968734	0.999993	3.25514	2.87372e-05	3.58972	1.38625e-08
HS578T_Hypo_HS578T_Hypo_2_peak_35804	chr6	14811674	14812174	501	*	2	1683.21	16.4143	4.72355	250	Intron (ENST00000629853.2/ENST00000629853.2, intron 2 of 3)	6	15246069	15522042	275974	1	3720	ENST00000341776.7	-433895	ENSG00000008083	JARID2	jumonji and AT-rich interaction domain containing 2	Intron	0.215981	0.999999	-0.240701	1	-0.235499	0.999993	3.60105	0.00416316	3.58721	0.00100456
BT549_Norm_BT549_Norm_2_peak_11674	chr3	117735277	117735777	501	*	6	1489.16	23.3891	2.94252	250	Intron (ENST00000656192.1/ENST00000656192.1, intron 2 of 4)	3	117678698	117691005	12308	2	105374057	ENST00000659069.1	-44272	ENSG00000241213	LINC02024	long intergenic non-protein coding RNA 2024	Intron	-0.066278	0.999999	-0.04602	1	-0.173449	0.999993	3.71033	6.31797e-05	3.58319	3.2395e-05
MDAMB231_Hypo_MDAMB231_Hypo_1_peak_58483	chr12	127547990	127548490	501	*	8	2367.25	18.0841	4.97736	250	Distal Intergenic	12	127631274	127632826	1553	2	101927637	ENST00000663397.1	84336	ENSG00000256022	LINC02411	long intergenic non-protein coding RNA 2411	Distal	-0.527111	0.999999	-0.52954	1	0.874083	0.999993	3.53611	0.000837549	3.58245	0.000716852
MDAMB231_Norm_MDAMB231_Norm_2_peak_16708	chr3	120438912	120439412	501	*	4	1245.25	17.0002	3.88409	250	Intron (ENST00000295633.8/11167, intron 2 of 10)	3	120423527	120450960	27434	2	11167	ENST00000485968.5	11548	ENSG00000163430	FSTL1	follistatin like 1	Intron	0.358373	0.999999	0.239356	1	0.559906	0.999993	3.2868	0.000106473	3.57778	5.60164e-06
MDAMB231_Norm_MDAMB231_Norm_2_peak_16500	chr3	110527361	110527861	501	*	5	2549.57	17.4754	4.01374	250	Exon (ENST00000474711.1/ENST00000474711.1, exon 4 of 4)	3	111046902	111069390	22489	2	100506555	ENST00000463025.1	541529	NA	NECTIN3-AS1	NECTIN3 antisense RNA 1	Exon	-0.335336	0.999999	-0.291079	1	-0.752293	0.999993	4.07126	1.81432e-12	3.57422	1.14294e-09
MDAMB231_Hypo_MDAMB231_Hypo_1_peak_30835	chr6	28166811	28167311	501	*	7	3271.11	18.5002	5.09499	250	Exon (ENST00000562227.2/651302, exon 5 of 6)	6	28162418	28166638	4221	1	651302	ENST00000570042.5	4393	ENSG00000226314	ZNF192P1	zinc finger protein 192 pseudogene 1	Exon	-0.652572	0.999999	-0.60967	1	1.18955	0.999993	4.12094	2.09253e-05	3.57194	0.000893501
BT549_Hypo_BT549_Hypo_2_peak_29359	chr9	18478756	18479256	501	*	6	1910.03	25.0191	3.37993	250	Intron (ENST00000636209.1/92949, intron 2 of 3)	9	18474233	18723917	249685	1	92949	ENST00000276935.6	4523	ENSG00000178031	ADAMTSL1	ADAMTS like 1	Intron	-0.213272	0.999999	-0.152915	1	-0.911615	0.999993	4.34726	1.50997e-06	3.57093	4.22018e-05
HS578T_Hypo_HS578T_Hypo_2_peak_60736	chr11	58965550	58966050	501	*	3	2181.49	16.9357	4.85375	250	Intron (ENST00000534063.1/92292, intron 1 of 1)	11	58958217	58979285	21069	2	283194	ENST00000525714.1	13235	ENSG00000255240	LOC283194	uncharacterized LOC283194	Intron	-0.410308	0.999999	0.925673	1	-0.367506	0.999993	2.45965	0.0219228	3.57024	0.000875737
BT549_Hypo_BT549_Hypo_2_peak_21514	chr6	126919889	126920389	501	*	10	1100.96	24.6077	3.31039	250	Intron (ENST00000651326.1/ENST00000651326.1, intron 3 of 6)	6	127118671	127199481	80811	1	84870	ENST00000356698.9	-198282	ENSG00000146374	RSPO3	R-spondin 3	Intron	-0.264675	0.999999	-0.244887	1	-0.330114	0.999993	3.67925	1.17747e-06	3.56994	3.43095e-07
MDAMB231_Hypo_MDAMB231_Hypo_1_peak_2945	chr1	63746177	63746677	501	*	7	2451.77	18.5002	5.09499	250	Distal Intergenic	1	63774017	64181498	407482	1	4919	ENST00000371079.6	-27340	ENSG00000185483	ROR1	receptor tyrosine kinase like orphan receptor 1	Distal	-0.365881	0.999999	0.454674	1	-0.305936	0.999993	4.34549	1.37815e-06	3.56835	6.44941e-05
BT549_Hypo_BT549_Hypo_2_peak_17593	chr5	140298251	140298751	501	*	9	1262.82	23.738	3.15916	250	Intron (ENST00000261813.9/5201, intron 2 of 3)	5	140245087	140300583	55497	2	5201	ENST00000514611.1	1832	ENSG00000113068	PFDN1	prefoldin subunit 1	Intron	-0.174834	0.999999	-0.213111	1	0.302532	0.999993	3.05065	1.0248e-05	3.56796	7.85098e-15
MDAMB231_Hypo_MDAMB231_Hypo_1_peak_62889	chr14	95479982	95480482	501	*	6	2287.14	18.6504	5.09499	250	Distal Intergenic	14	95443661	95475836	32176	2	161176	ENST00000553340.1	-4146	ENSG00000176438	SYNE3	spectrin repeat containing nuclear envelope family member 3	Distal	-0.527393	0.999999	-0.546389	1	-0.241797	0.999993	3.28555	1.78702e-08	3.56584	2.63942e-08
HS578T_Norm_HS578T_Norm_1_peak_23071	chr3	158703014	158703514	501	*	4	2232.21	16.4404	4.66574	250	Intron (ENST00000237696.10/5918, intron 4 of 5)	3	158704791	158705708	918	2	5918	ENST00000471444.1	2194	ENSG00000118849	RARRES1	retinoic acid receptor responder 1	Intron	-0.0405206	0.999999	-0.117344	1	-0.018367	0.999993	3.48957	7.3827e-06	3.5658	3.97641e-06
BT549_Norm_BT549_Norm_1_peak_59138	chrX	145609722	145610222	501	*	5	3254.32	24.1016	3.28367	250	Distal Intergenic	23	145817832	145829856	12025	1	84631	ENST00000335565.5	-207610	ENSG00000185985	SLITRK2	SLIT and NTRK like family member 2	Distal	-0.16121	0.999999	-0.130568	1	-0.368256	0.999993	3.77975	1.07487e-05	3.56483	7.09371e-07
MDAMB231_Hypo_MDAMB231_Hypo_2_peak_23580	chr5	8845257	8845757	501	*	5	1077.4	17.7202	4.14955	250	Intron (ENST00000669656.1/101929284, intron 1 of 2)	5	8839765	8881525	41761	1	101929284	ENST00000510067.1	5492	NA	LINC02199	long intergenic non-protein coding RNA 2199	Intron	-0.80871	0.999999	-0.841137	1	-0.488993	0.999993	3.24429	2.63416e-05	3.5646	2.80385e-06
HS578T_Hypo_HS578T_Hypo_2_peak_11921	chr2	75277096	75277596	501	*	3	1904.69	13.6524	3.81009	250	Distal Intergenic	2	75046463	75199520	153058	2	6869	ENST00000305249.10	-77576	ENSG00000115353	TACR1	tachykinin receptor 1	Distal	-0.0580719	0.999999	-0.0279262	1	-0.347561	0.999993	3.90323	1.25487e-17	3.56107	1.88752e-12
MDAMB231_Hypo_MDAMB231_Hypo_1_peak_54673	chr11	132072145	132072645	501	*	6	3014.7	18.7976	5.09499	250	Intron (ENST00000374791.7/50863, intron 2 of 7)	11	132141011	132314703	173693	1	50863	ENST00000467255.5	-68366	ENSG00000182667	NTM	neurotrimin	Intron	-0.316947	0.999999	-0.304327	1	-0.319019	0.999993	3.70598	0.00699361	3.55916	0.00380794
MDAMB231_Hypo_MDAMB231_Hypo_1_peak_6282	chr1	192654664	192655164	501	*	7	2098.38	18.6504	5.09499	250	Intron (ENST00000543215.5/6003, intron 4 of 5)	1	192644531	192659862	15332	1	6003	ENST00000482095.1	10133	ENSG00000127074	RGS13	regulator of G protein signaling 13	Intron	-0.444066	0.999999	-0.401737	1	-0.885299	0.999993	4.05627	1.26744e-11	3.55898	4.17278e-07
MDAMB231_Hypo_MDAMB231_Hypo_1_peak_8820	chr2	17976903	17977403	501	*	7	4074.14	18.5506	5.09499	250	Intron (ENST00000465292.5/3790, intron 2 of 4)	2	17879383	17931231	51849	1	3790	ENST00000419802.1	97520	ENSG00000170745	KCNS3	potassium voltage-gated channel modifier subfamily S member 3	Intron	0.0724959	0.999999	0.0404846	1	0.268954	0.999993	3.35571	0.00606065	3.55897	0.00100107
MDAMB231_Hypo_MDAMB231_Hypo_1_peak_50268	chr10	126060544	126061044	501	*	8	2193.39	18.5506	5.09499	250	Intron (ENST00000368679.8/8038, intron 14 of 22)	10	126064695	126067006	2312	2	8038	ENST00000482291.1	5962	ENSG00000148848	ADAM12	ADAM metallopeptidase domain 12	Intron	-0.189968	0.999999	-0.180258	1	-0.25069	0.999993	3.66537	1.79043e-06	3.55809	1.08541e-05
MDAMB231_Hypo_MDAMB231_Hypo_1_peak_3864	chr1	94709744	94710244	501	*	6	4029.73	18.6504	5.09499	250	Intron (ENST00000634870.1/101928079, intron 2 of 5)	1	94732133	94742495	10363	2	101928079	ENST00000424711.1	32251	ENSG00000224081	SLC44A3-AS1	SLC44A3 antisense RNA 1	Intron	-0.12255	0.999999	-1.14733	1	0.0131783	0.999993	2.42473	0.0030555	3.55607	2.45032e-05
HS578T_Hypo_HS578T_Hypo_2_peak_21315	chr3	127765033	127765533	501	*	5	2180.18	16.856	4.85375	250	Intron (ENST00000265052.9/11343, intron 3 of 7)	3	127721076	127784008	62933	2	11343	ENST00000493611.1	18475	ENSG00000074416	MGLL	monoglyceride lipase	Intron	-0.12968	0.999999	-0.0889373	1	-0.350668	0.999993	3.84189	1.47623e-05	3.55322	3.6149e-05
MDAMB231_Hypo_MDAMB231_Hypo_1_peak_16073	chr3	43866591	43867091	501	*	11	3804.15	19.3588	5.09499	250	Distal Intergenic	3	43717671	43734371	16701	1	51099	ENST00000463153.2	148920	ENSG00000011198	ABHD5	abhydrolase domain containing 5, lysophosphatidic acid acyltransferase	Distal	-0.457454	0.999999	-0.162739	1	0.0853687	0.999993	3.33826	0.000257393	3.55177	9.68339e-05
HS578T_Norm_HS578T_Norm_2_peak_31761	chr5	98108411	98108911	501	*	5	4973.65	15.9285	4.37828	250	Intron (ENST00000671389.1/105379098, intron 3 of 4)	5	98085866	98161322	75457	2	105379098	ENST00000671389.1	52411	ENSG00000248901	LINC01846	long intergenic non-protein coding RNA 1846	Intron	-0.10779	0.999999	-0.0685446	1	-0.707781	0.999993	4.22985	1.96573e-08	3.54937	0.000141655
MDAMB231_Hypo_MDAMB231_Hypo_2_peak_38425	chr8	76956002	76956502	501	*	2	389.007	10.3926	1.95113	250	Distal Intergenic	8	76966768	76966850	83	2	100422921	ENST00000584629.3	10348	ENSG00000266712	MIR3149	microRNA 3149	Distal	-0.359989	0.999999	-0.348748	1	-0.29425	0.999993	3.51938	0.000728062	3.5479	0.000308587
BT549_Hypo_BT549_Hypo_2_peak_690	chr1	11650389	11650889	501	*	6	1427.31	25.1797	3.37993	250	Promoter (<=1kb)	1	11649528	11650713	1186	2	26232	ENST00000471501.1	0	ENSG00000116661	FBXO2	F-box protein 2	Promoter	-0.212108	0.999999	-0.204203	1	-0.192941	0.999993	3.53675	2.38407e-08	3.5466	2.14278e-06
BT549_Hypo_BT549_Hypo_2_peak_16083	chr5	63916845	63917345	501	*	5	1180.95	22.9911	3.02787	250	Distal Intergenic	5	63960356	63962133	1778	2	3350	ENST00000323865.4	44788	ENSG00000178394	HTR1A	5-hydroxytryptamine receptor 1A	Distal	0.042752	0.999999	0.0825123	1	-0.317841	0.999993	3.96344	1.20036e-08	3.54535	5.15794e-06
MDAMB231_Hypo_MDAMB231_Hypo_1_peak_41793	chr8	120815194	120815694	501	*	6	2057	18.6998	5.09499	250	Promoter (1-2kb)	8	120535745	120813273	277529	2	6641	ENST00000395601.7	-1921	ENSG00000172164	SNTB1	syntrophin beta 1	Promoter	-0.140443	0.999999	-0.121685	1	-0.31974	0.999993	3.77431	1.70132e-08	3.5452	2.30008e-08
BT549_Hypo_BT549_Hypo_1_peak_50048	chr18	56200261	56200761	501	*	6	718.596	21.6476	2.47923	250	Distal Intergenic	18	56003613	56191262	187650	2	642484	ENST00000382897.2	-8999	ENSG00000206129	LOC642484	uncharacterized LOC642484	Distal	-0.133695	0.999999	-0.110334	1	-0.43925	0.999993	3.90558	8.50329e-07	3.54454	8.68298e-07
HS578T_Norm_HS578T_Norm_1_peak_67007	chr12	93002673	93003173	501	*	3	1658.55	15.0746	4.23486	250	Intron (ENST00000552353.2/ENST00000552353.2, intron 1 of 3)	12	92857446	92929331	71886	2	8411	ENST00000547833.5	-73342	ENSG00000102189	EEA1	early endosome antigen 1	Intron	-0.300612	0.999999	-0.259971	1	0.223569	0.999993	3.07566	0.010213	3.54373	0.0022586
MDAMB231_Hypo_MDAMB231_Hypo_2_peak_15100	chr3	41265716	41266216	501	*	1	1307.71	16.9484	3.95186	250	Intron (ENST00000489118.1/54986, intron 1 of 3)	3	41246599	41278151	31553	2	54986	ENST00000489118.1	11935	ENSG00000168038	ULK4	unc-51 like kinase 4	Intron	-0.36813	0.999999	-0.384666	1	-0.306268	0.999993	3.49931	6.70069e-07	3.54071	8.87643e-07
BT549_Hypo_BT549_Hypo_2_peak_26267	chr8	28348427	28348927	501	*	10	1799.89	24.5236	3.29585	250	3' UTR	8	28348278	28351566	3289	2	55893	ENST00000520535.1	2639	ENSG00000186918	ZNF395	zinc finger protein 395	3'	0.0426515	0.999999	0.0251789	1	0.412639	0.999993	3.29365	1.53325e-05	3.54018	1.61919e-05
MDAMB436_Hypo_MDAMB436_Hypo_2_peak_92875	chrX	110560969	110561469	501	*	5	1453.28	15.2811	3.8654	250	Distal Intergenic	23	110521130	110521696	567	1	6998	ENST00000493351.1	39839	ENSG00000225366	TDGF1P3	teratocarcinoma-derived growth factor 1 pseudogene 3	Distal	-0.235181	0.999999	-0.211571	1	-0.341132	0.999993	3.6779	1.08316e-08	3.53836	1.07742e-08
HS578T_Norm_HS578T_Norm_1_peak_46502	chr8	18660829	18661329	501	*	3	1492.45	14.4092	4.01573	250	Intron (ENST00000440756.4/23362, intron 9 of 15)	8	18530710	18683932	153223	2	23362	ENST00000615573.4	22603	ENSG00000156011	PSD3	pleckstrin and Sec7 domain containing 3	Intron	0.619126	0.999999	-0.0544004	1	0.382565	0.999993	3.12387	0.00200867	3.53715	0.000860579
HS578T_Hypo_HS578T_Hypo_2_peak_84710	chr19	42735661	42736161	501	*	6	2987.17	16.8024	4.84342	250	Intron (ENST00000594378.1/5671, intron 2 of 7)	19	42721638	42739372	17735	2	5671	ENST00000594378.1	3211	ENSG00000221826	PSG3	pregnancy specific beta-1-glycoprotein 3	Intron	-0.305335	0.999999	-0.313955	1	-0.0454426	0.999993	3.28131	7.96972e-05	3.53568	9.54977e-07
HS578T_Hypo_HS578T_Hypo_2_peak_25002	chr4	16686136	16686636	501	*	6	2585.55	15.6599	4.48394	250	Intron (ENST00000515064.5/9079, intron 2 of 7)	4	16512005	16653819	141815	2	9079	ENST00000503153.5	-32317	ENSG00000169744	LDB2	LIM domain binding 2	Intron	-0.485404	0.999999	-0.459821	1	-0.590593	0.999993	3.69007	5.59454e-05	3.53563	0.000234597
HS578T_Hypo_HS578T_Hypo_2_peak_597	chr1	12810562	12811062	501	*	4	3226.46	16.8292	4.85161	250	Distal Intergenic	1	12822686	12823159	474	2	105376745	ENST00000438401.1	12097	ENSG00000228338	LINC01784	long intergenic non-protein coding RNA 1784	Distal	-0.121339	0.999999	-0.144795	1	0.267461	0.999993	3.1263	3.55076e-08	3.53535	3.35415e-09
HS578T_Norm_HS578T_Norm_2_peak_26916	chr4	110869029	110869529	501	*	2	1384.12	14.6483	3.9699	250	Distal Intergenic	4	110860582	110860647	66	2	100126354	ENST00000401142.1	-8382	ENSG00000215961	MIR297	microRNA 297	Distal	-0.376888	0.999999	0.30322	1	-0.792358	0.999993	4.04806	4.79073e-05	3.53499	0.000115145
BT549_Hypo_BT549_Hypo_1_peak_41215	chr13	63433661	63434161	501	*	6	1273.38	22.4311	2.60515	250	Intron (ENST00000666997.1/ENST00000666997.1, intron 1 of 1)	13	63183096	63328129	145034	2	104355293	ENST00000439454.3	-105532	ENSG00000227564	LINC00376	long intergenic non-protein coding RNA 376	Intron	-0.0221263	0.999999	-0.0123474	1	-0.0922447	0.999993	3.63747	3.3007e-06	3.5325	0.000141918
MDAMB231_Hypo_MDAMB231_Hypo_1_peak_72705	chr18	36355022	36355522	501	*	9	2711.62	18.5002	5.09499	250	Intron (ENST00000257209.8/80206, intron 1 of 24)	18	36297836	36779779	481944	1	80206	ENST00000359247.8	57186	ENSG00000134775	FHOD3	formin homology 2 domain containing 3	Intron	-0.589189	0.999999	-0.608935	1	-0.328528	0.999993	3.28155	1.70393e-05	3.53247	2.99452e-05
BT549_Hypo_BT549_Hypo_2_peak_8847	chr2	221502366	221502866	501	*	8	1182.15	21.8756	2.82938	250	Promoter (<=1kb)	2	221457954	221502560	44607	2	2043	ENST00000441679.1	0	ENSG00000116106	EPHA4	EPH receptor A4	Promoter	-0.323506	0.999999	-0.295261	1	-0.565109	0.999993	3.80482	1.4656e-22	3.5314	8.74721e-12
BT549_Hypo_BT549_Hypo_1_peak_27125	chr8	47944475	47944975	501	*	8	1317.64	21.8263	2.50811	250	Intron (ENST00000314191.6/5591, intron 7 of 85)	8	47936454	47939950	3497	2	5591	ENST00000535375.1	-4525	ENSG00000253729	PRKDC	protein kinase, DNA-activated, catalytic subunit	Intron	-0.77502	0.999999	-0.865927	1	0.0482192	0.999993	2.6375	6.44375e-06	3.53121	8.03539e-08
MDAMB231_Hypo_MDAMB231_Hypo_2_peak_56518	chr13	76515888	76516388	501	*	4	1455.08	17.6676	4.14955	250	Distal Intergenic	13	76880175	76886405	6231	2	115207	ENST00000377474.4	370017	ENSG00000178695	KCTD12	potassium channel tetramerization domain containing 12	Distal	-0.0915467	0.999999	-0.163947	1	-0.581596	0.999993	3.97767	7.01324e-07	3.53108	8.55483e-05
MDAMB436_Hypo_MDAMB436_Hypo_2_peak_60996	chr11	123187796	123188296	501	*	1	226.643	7.62321	1.39605	250	Intron (ENST00000448775.4/79827, intron 1 of 6)	11	123069872	123195248	125377	2	79827	ENST00000448775.4	6952	ENSG00000166250	CLMP	CXADR like membrane protein	Intron	-0.14748	0.999999	-0.180774	1	0.278908	0.999993	3.07931	4.40892e-05	3.52956	3.22718e-06
MDAMB231_Hypo_MDAMB231_Hypo_1_peak_51086	chr11	12900350	12900850	501	*	8	2043.5	18.8941	5.09499	250	Intron (ENST00000527636.6/7003, intron 9 of 12)	11	12879443	12944483	65041	1	7003	ENST00000526600.1	20907	ENSG00000187079	TEAD1	TEA domain transcription factor 1	Intron	-0.276868	0.999999	-0.176438	1	-1.0176	0.999993	4.40092	3.09377e-08	3.52956	2.49058e-05
MDAMB231_Hypo_MDAMB231_Hypo_1_peak_23855	chr4	156830263	156830763	501	*	4	2066.68	18.5002	5.09499	250	Intron (ENST00000502773.6/56034, intron 2 of 5)	4	156770182	156810891	40710	2	56034	ENST00000511985.1	-19372	ENSG00000145431	PDGFC	platelet derived growth factor C	Intron	0.134106	0.999999	-0.423667	1	-0.214604	0.999993	3.35077	9.10464e-05	3.52904	6.48848e-05
HS578T_Hypo_HS578T_Hypo_1_peak_19776	chr3	56323858	56324358	501	*	6	2006.04	14.8151	4.40822	250	Intron (ENST00000288221.11/26059, intron 2 of 17)	3	56433789	56434747	959	2	26059	ENST00000477381.1	110389	ENSG00000187672	ERC2	ELKS/RAB6-interacting/CAST family member 2	Intron	-0.226067	0.999999	-0.21894	1	-0.205758	0.999993	3.54308	2.75472e-06	3.52736	2.59059e-06
MDAMB231_Norm_MDAMB231_Norm_2_peak_17822	chr3	168801785	168802285	501	*	6	1759.51	17.5137	4.01374	250	Intron (ENST00000431685.2/93556, intron 6 of 11)	3	168807553	168830599	23047	1	93556	ENST00000483846.5	-5268	NA	EGFEM1P	EGF like and EMI domain containing 1, pseudogene	Intron	0.763798	0.999999	-0.0720674	1	-0.72426	0.999993	4.19392	6.9866e-06	3.52707	0.000297126
HS578T_Hypo_HS578T_Hypo_2_peak_13536	chr2	147588105	147588605	501	*	5	2111.56	16.9621	4.85375	250	Distal Intergenic	2	147844517	147896447	51931	1	92	ENST00000487959.5	-255912	ENSG00000121989	ACVR2A	activin A receptor type 2A	Distal	-0.405328	0.999999	-0.369248	1	-0.916897	0.999993	4.09557	4.66785e-08	3.52616	1.22555e-06
MDAMB231_Hypo_MDAMB231_Hypo_2_peak_77500	chrX	72201752	72202252	501	*	7	1100.12	17.7202	4.14955	250	Intron (ENST00000423432.6/5303, intron 3 of 3)	23	72181794	72197354	15561	1	5303	ENST00000446576.2	19958	ENSG00000102309	PIN4	peptidylprolyl cis/trans isomerase, NIMA-interacting 4	Intron	-0.23344	0.999999	-0.198884	1	-0.580791	0.999993	3.93556	1.39672e-07	3.52594	1.65925e-05
MDAMB231_Hypo_MDAMB231_Hypo_1_peak_79053	chr21	35178763	35179263	501	*	4	2011.02	18.6998	5.09499	250	Intron (ENST00000475045.6/101928269, intron 9 of 12)	21	34787801	35049344	261544	2	861	ENST00000300305.7	-129419	ENSG00000159216	RUNX1	RUNX family transcription factor 1	Intron	-0.447625	0.999999	-1.04309	1	-0.564965	0.999993	3.0817	1.49772e-06	3.52494	3.31764e-07
BT549_Hypo_BT549_Hypo_2_peak_46448	chr17	4204166	4204666	501	*	9	3309.32	25.0191	3.37993	250	Intron (ENST00000341657.9/51479, intron 7 of 24)	17	4195455	4208132	12678	2	51479	ENST00000573250.2	3466	ENSG00000185722	ANKFY1	ankyrin repeat and FYVE domain containing 1	Intron	0.0780716	0.999999	0.0608747	1	0.466086	0.999993	3.11132	0.00243704	3.52369	0.00335419
BT549_Hypo_BT549_Hypo_1_peak_50140	chr18	59123664	59124164	501	*	7	641.569	18.7945	2.00969	250	Distal Intergenic	18	59139866	59157311	17446	1	90701	ENST00000509791.7	-15702	ENSG00000166562	SEC11C	SEC11 homolog C, signal peptidase complex subunit	Distal	-0.27983	0.999999	-0.232796	1	-0.802422	0.999993	4.10806	2.51765e-08	3.52038	7.55682e-08
BT549_Hypo_BT549_Hypo_2_peak_15759	chr5	41115296	41115796	501	*	4	614.1	20.019	2.49541	250	Distal Intergenic	5	41152747	41155104	2358	2	729	ENST00000461473.1	39308	ENSG00000039537	C6	complement C6	Distal	-0.0297468	0.999999	-0.143057	1	-0.391464	0.999993	3.76988	3.50205e-07	3.51902	1.33591e-05
MDAMB231_Hypo_MDAMB231_Hypo_1_peak_50306	chr10	127150205	127150705	501	*	6	2665.39	18.5002	5.09499	250	Intron (ENST00000280333.9/1793, intron 27 of 51)	10	127136194	127177009	40816	2	642938	ENST00000424811.2	26304	ENSG00000188916	INSYN2A	inhibitory synaptic factor 2A	Intron	0.329165	0.999999	-0.675528	1	-0.625608	0.999993	3.49765	2.29667e-08	3.51743	2.12415e-06
MDAMB231_Hypo_MDAMB231_Hypo_1_peak_58484	chr12	127550203	127550703	501	*	7	1297.73	15.9125	4.29553	250	Distal Intergenic	12	127631274	127632826	1553	2	101927637	ENST00000663397.1	82123	ENSG00000256022	LINC02411	long intergenic non-protein coding RNA 2411	Distal	-0.390177	0.999999	-0.376094	1	-0.453703	0.999993	3.60493	0.000217663	3.51715	8.84708e-05
BT549_Hypo_BT549_Hypo_2_peak_30218	chr9	78620735	78621235	501	*	7	1868.42	25.0191	3.37993	250	Distal Intergenic	9	78297143	78329454	32312	1	29968	ENST00000347159.6	323592	ENSG00000135069	PSAT1	phosphoserine aminotransferase 1	Distal	-0.358915	0.999999	-0.340112	1	-0.455409	0.999993	3.62815	1.86843e-09	3.51694	1.21161e-07
MDAMB231_Hypo_MDAMB231_Hypo_2_peak_47570	chr10	126384280	126384780	501	*	6	1110.8	16.2814	3.75934	250	Intron (ENST00000368679.8/8038, intron 1 of 22)	10	126012381	126388455	376075	2	8038	ENST00000368679.8	3675	ENSG00000148848	ADAM12	ADAM metallopeptidase domain 12	Intron	-0.207732	0.999999	-0.173848	1	-0.521979	0.999993	3.90231	3.16238e-08	3.51511	4.91119e-06
BT549_Hypo_BT549_Hypo_1_peak_8734	chr2	205731347	205731847	501	*	10	1537.92	20.5122	2.29422	250	Intron (ENST00000360409.7/8828, intron 7 of 16)	2	205739936	205743693	3758	1	8828	ENST00000478054.1	-8089	ENSG00000118257	NRP2	neuropilin 2	Intron	-0.0666271	0.999999	0.0161344	1	-1.51922	0.999993	2.06522	0.00746485	3.51452	0.000206698
MDAMB231_Hypo_MDAMB231_Hypo_1_peak_20478	chr4	8515304	8515804	501	*	8	2081	18.6007	5.09499	250	Exon (ENST00000660284.1/ENST00000660284.1, exon 2 of 3)	4	8473516	8493531	20016	1	152992	ENST00000511366.2	41788	ENSG00000155275	TRMT44	tRNA methyltransferase 44 homolog	Exon	-0.318937	0.999999	-0.324861	1	-0.240618	0.999993	3.47318	4.46207e-05	3.5125	1.79616e-05
MDAMB231_Hypo_MDAMB231_Hypo_1_peak_68768	chr17	17416533	17417033	501	*	4	3335.08	18.5002	5.09499	250	Distal Intergenic	17	17476994	17485592	8599	1	55090	ENST00000580462.1	-59961	ENSG00000141026	MED9	mediator complex subunit 9	Distal	0.0357029	0.999999	-0.265961	1	0.100498	0.999993	3.15959	0.000124496	3.51196	6.36949e-05
MDAMB231_Hypo_MDAMB231_Hypo_1_peak_54652	chr11	131098858	131099358	501	*	4	3387.91	18.5002	5.09499	250	Distal Intergenic	11	130875436	130916509	41074	2	399979	ENST00000265909.8	-182349	ENSG00000120451	SNX19	sorting nexin 19	Distal	-0.252654	0.999999	0.0711953	1	-0.52221	0.999993	4.1392	0.000141323	3.51187	0.000489899
MDAMB231_Hypo_MDAMB231_Hypo_2_peak_23895	chr5	33781201	33781701	501	*	5	1185.54	16.7723	3.90137	250	Intron (ENST00000504830.6/81792, intron 2 of 23)	5	33576963	33840312	263350	2	81792	ENST00000504582.5	58611	ENSG00000151388	ADAMTS12	ADAM metallopeptidase with thrombospondin type 1 motif 12	Intron	-0.13935	0.999999	-0.179351	1	0.218757	0.999993	3.15378	1.23192e-05	3.5118	2.08851e-06
HS578T_Hypo_HS578T_Hypo_2_peak_77807	chr17	12627320	12627820	501	*	5	4005.06	17.0406	4.85375	250	Intron (ENST00000313495.6/284034, intron 3 of 3)	17	12665890	12717390	51501	1	93649	ENST00000579237.5	-38070	ENSG00000141052	MYOCD	myocardin	Intron	-0.161648	0.999999	-0.153582	1	0.00912353	0.999993	3.35694	0.000172037	3.51047	1.85212e-05
HS578T_Hypo_HS578T_Hypo_2_peak_16481	chr2	236175074	236175574	501	*	4	2939.34	15.4982	4.43169	250	Intron (ENST00000415226.1/ENST00000415226.1, intron 1 of 3)	2	236165236	236168386	3151	2	2637	ENST00000306318.5	-6688	ENSG00000168505	GBX2	gastrulation brain homeobox 2	Intron	1.32378	0.999999	-0.156651	1	0.556211	0.999993	2.81679	0.00365406	3.51005	0.000318077
HS578T_Norm_HS578T_Norm_1_peak_72810	chr15	31079450	31079950	501	*	4	2838.44	16.9603	4.81349	250	Intron (ENST00000397795.6/4308, intron 1 of 26)	15	31001822	31068092	66271	2	4308	ENST00000560801.5	-11358	ENSG00000134160	TRPM1	transient receptor potential cation channel subfamily M member 1	Intron	-0.449582	0.999999	1.1966	1	-0.679236	0.999993	3.89634	0.000163182	3.50966	0.000959887
MDAMB436_Norm_MDAMB436_Norm_2_peak_57968	chr11	12139068	12139568	501	*	3	774.639	9.27958	1.93846	250	Intron (ENST00000532179.5/9645, intron 1 of 2)	11	12138388	12262919	124532	1	9645	ENST00000527546.5	680	ENSG00000133816	MICAL2	microtubule associated monooxygenase, calponin and LIM domain containing 2	Intron	0.190511	0.999999	0.00551124	1	-0.0755392	0.999993	3.60036	1.4773e-06	3.50822	2.56008e-05
BT549_Hypo_BT549_Hypo_2_peak_33213	chr10	62582707	62583207	501	*	6	738.38	17.4476	2.02468	250	Intron (ENST00000647733.1/22891, intron 4 of 7)	10	62643773	62670374	26602	1	22891	ENST00000344640.7	-60566	ENSG00000138311	ZNF365	zinc finger protein 365	Intron	-0.535065	0.999999	-0.53206	1	-0.528649	0.999993	3.55199	7.74242e-05	3.50698	1.74853e-05
HS578T_Hypo_HS578T_Hypo_2_peak_76764	chr16	81586302	81586802	501	*	4	2671.17	17.1182	4.85375	250	Intron (ENST00000537098.7/80790, intron 1 of 20)	16	81606948	81711762	104815	1	80790	ENST00000621537.4	-20146	ENSG00000153815	CMIP	c-Maf inducing protein	Intron	0.334624	0.999999	-0.0175717	1	-0.0165123	0.999993	3.52078	0.000487031	3.50589	0.00048351
BT549_Hypo_BT549_Hypo_1_peak_7473	chr2	100011336	100011836	501	*	9	783.866	17.5655	1.80335	250	Exon (ENST00000409579.5/3899, exon 4 of 25)	2	100006149	100007951	1803	2	3899	ENST00000498090.1	-3385	ENSG00000144218	AFF3	AF4/FMR2 family member 3	Exon	-0.0857157	0.999999	-0.0454909	1	-0.351558	0.999993	3.82823	1.38459e-06	3.50206	3.50919e-05
MDAMB231_Norm_MDAMB231_Norm_2_peak_41218	chr9	94860945	94861445	501	*	4	2468.63	17.5897	4.01374	250	Intron (ENST00000277198.6/84909, intron 5 of 7)	9	94809962	94810057	96	1	100313780	ENST00000516344.1	50983	ENSG00000252153	MIR2278	microRNA 2278	Intron	-0.471597	0.999999	0.13829	1	0.0456236	0.999993	3.60897	3.97675e-06	3.50194	0.00011888
MDAMB231_Hypo_MDAMB231_Hypo_1_peak_69165	chr17	30244950	30245450	501	*	6	1440.65	18.1374	4.99345	250	Intron (ENST00000577420.1/ENST00000577420.1, intron 1 of 1)	17	30194319	30236002	41684	2	6532	ENST00000401766.6	-8948	ENSG00000108576	SLC6A4	solute carrier family 6 member 4	Intron	-1.87604	0.999999	-0.742657	1	-0.301545	0.999993	3.08756	0.000542048	3.5019	0.000272943
BT549_Norm_BT549_Norm_1_peak_31241	chr9	80320930	80321430	501	*	5	2212.81	23.664	3.23653	250	Distal Intergenic	9	80030579	80034555	3977	1	101927477	ENST00000417801.1	290351	NA	LINC01507	long intergenic non-protein coding RNA 1507	Distal	-0.034279	0.999999	0.00692689	1	-0.468298	0.999993	4.00726	1.45358e-06	3.49961	4.31842e-05
HS578T_Norm_HS578T_Norm_1_peak_46892	chr8	25261301	25261801	501	*	7	3209.68	17.0078	4.81349	250	Intron (ENST00000276440.12/80005, intron 2 of 51)	8	25296582	25299470	2889	1	80005	ENST00000495236.1	-34781	ENSG00000147459	DOCK5	dedicator of cytokinesis 5	Intron	-0.00766312	0.999999	-0.0519602	1	0.484079	0.999993	2.97785	0.0131431	3.49751	0.00186795
HS578T_Norm_HS578T_Norm_2_peak_24535	chr4	3375593	3376093	501	*	6	1193.64	14.6874	3.98261	250	Intron (ENST00000506631.5/6002, intron 2 of 7)	4	3370186	3418267	48082	1	6002	ENST00000506998.5	5407	ENSG00000159788	RGS12	regulator of G protein signaling 12	Intron	0.0567578	0.999999	0.0868018	1	-0.114548	0.999993	3.71106	6.59371e-06	3.496	2.39608e-05
MDAMB231_Hypo_MDAMB231_Hypo_1_peak_68145	chr17	1730887	1731387	501	*	4	1522	18.1903	5.0093	250	Promoter (<=1kb)	17	1731184	1732977	1794	1	124997	ENST00000495411.1	0	ENSG00000167716	WDR81	WD repeat domain 81	Promoter	0.103967	0.999999	-0.132125	1	-0.0978626	0.999993	3.48442	2.68016e-06	3.49399	4.93024e-06
HS578T_Norm_HS578T_Norm_2_peak_75891	chr16	80197726	80198226	501	*	4	2410.66	16.4275	4.5313	250	Intron (ENST00000668341.1/102724084, intron 2 of 5)	16	80540734	80550641	9908	1	83657	ENST00000562982.5	-342508	ENSG00000168589	DYNLRB2	dynein light chain roadblock-type 2	Intron	-0.0948081	0.999999	-0.0911552	1	-0.500758	0.999993	3.91894	4.04017e-06	3.49243	3.91394e-05
BT549_Hypo_BT549_Hypo_2_peak_8259	chr2	178882624	178883124	501	*	7	1212.88	23.1825	3.0617	250	Exon (ENST00000657712.1/ENST00000657712.1, exon 1 of 6)	2	178835756	178884951	49196	2	285025	ENST00000343876.6	1827	ENSG00000163492	CCDC141	coiled-coil domain containing 141	Exon	-0.690232	0.999999	-0.713645	1	-0.342901	0.999993	3.12601	8.38672e-09	3.49188	9.43392e-13
HS578T_Norm_HS578T_Norm_2_peak_66324	chr12	108826405	108826905	501	*	4	2973.59	15.5627	4.26359	250	Promoter (<=1kb)	12	108811258	108826394	15137	2	54434	ENST00000546812.1	-11	ENSG00000084112	SSH1	slingshot protein phosphatase 1	Promoter	1.49609	0.999999	1.25642	1	0.265152	0.999993	3.33519	0.000117625	3.49075	9.94391e-05
BT549_Hypo_BT549_Hypo_2_peak_17755	chr5	143913192	143913692	501	*	11	1435.76	25.0997	3.37993	250	Distal Intergenic	5	143812268	143820568	8301	1	57824	ENST00000638299.1	100924	ENSG00000158497	HMHB1	histocompatibility minor HB-1	Distal	-0.419607	0.999999	-0.36793	1	-1.0849	0.999993	4.23477	8.52326e-13	3.49044	1.90713e-06
HS578T_Hypo_HS578T_Hypo_2_peak_29915	chr5	33120615	33121115	501	*	4	1459.94	15.3323	4.37783	250	Intron (ENST00000657441.1/ENST00000657441.1, intron 1 of 1)	5	33229516	33284642	55127	1	105374716	ENST00000661759.1	-108401	ENSG00000251443	LINC02160	long intergenic non-protein coding RNA 2160	Intron	0.228219	0.999999	-0.0116778	1	0.136241	0.999993	3.38347	0.00339804	3.49012	0.00819805
MDAMB231_Hypo_MDAMB231_Hypo_1_peak_44836	chr9	109507265	109507765	501	*	8	2248.55	18.5506	5.09499	250	Distal Intergenic	9	109511475	109511545	71	2	100500898	ENST00000579313.1	3780	ENSG00000263861	MIR3927	microRNA 3927	Distal	-0.327249	0.999999	-0.36231	1	0.029363	0.999993	3.12798	6.19034e-06	3.49009	2.03288e-05
HS578T_Norm_HS578T_Norm_1_peak_45187	chr7	132277315	132277815	501	*	6	2009.12	17.0078	4.81349	250	Intron (ENST00000321063.8/91584, intron 4 of 31)	7	132140604	132145507	4904	2	91584	ENST00000496550.1	-131808	ENSG00000221866	PLXNA4	plexin A4	Intron	-0.239813	0.999999	-0.199522	1	-0.57379	0.999993	3.87464	1.41259e-07	3.48941	1.4071e-09
MDAMB231_Hypo_MDAMB231_Hypo_1_peak_72544	chr18	28794497	28794997	501	*	7	1992.05	16.5376	4.49763	250	Distal Intergenic	18	27950966	28177130	226165	2	1000	ENST00000269141.8	-617367	ENSG00000170558	CDH2	cadherin 2	Distal	-0.394766	0.999999	-0.43812	1	0.0511883	0.999993	3.0299	1.56766e-07	3.48905	2.00133e-08
BT549_Hypo_BT549_Hypo_2_peak_28152	chr8	120785670	120786170	501	*	14	3895.75	25.0997	3.37993	250	Intron (ENST00000395601.7/6641, intron 2 of 7)	8	120761253	120776832	15580	1	101927543	ENST00000509350.1	24417	ENSG00000248318	LOC101927543	uncharacterized LOC101927543	Intron	-0.0946952	0.999999	-0.0694005	1	-0.2282	0.999993	3.65915	1.54275e-09	3.48791	9.57941e-13
BT549_Hypo_BT549_Hypo_1_peak_17593	chr5	134549571	134550071	501	*	7	503.089	18.3196	1.93009	250	Intron (ENST00000512386.5/23338, intron 3 of 4)	5	134544436	134560871	16436	1	23338	ENST00000453515.1	5135	ENSG00000043143	JADE2	jade family PHD finger 2	Intron	-0.424685	0.999999	-0.450682	1	-0.165814	0.999993	3.24128	2.34114e-07	3.48643	5.10965e-08
BT549_Hypo_BT549_Hypo_2_peak_41877	chr14	54600659	54601159	501	*	4	1238.35	24.6912	3.32477	250	Intron (ENST00000554335.5/23034, intron 2 of 12)	14	54567632	54703867	136236	1	23034	ENST00000555112.1	33027	ENSG00000020577	SAMD4A	sterile alpha motif domain containing 4A	Intron	0.0153427	0.999999	-0.147722	1	-0.121101	0.999993	3.45087	3.81065e-06	3.48579	5.98808e-06
BT549_Hypo_BT549_Hypo_1_peak_10093	chr3	23264412	23264912	501	*	4	886.979	19.1376	2.06681	250	Intron (ENST00000425792.5/7325, intron 3 of 5)	3	23208700	23270989	62290	1	7325	ENST00000628311.1	55712	ENSG00000182247	UBE2E2	ubiquitin conjugating enzyme E2 E2	Intron	-0.220466	0.999999	-0.163362	1	-0.913667	0.999993	4.28699	1.9043e-06	3.48541	5.22706e-05
MDAMB231_Hypo_MDAMB231_Hypo_1_peak_4930	chr1	152516919	152517419	501	*	3	4071.93	18.5002	5.09499	250	Distal Intergenic	1	152514482	152516008	1527	1	54544	ENST00000368790.4	2437	ENSG00000169509	CRCT1	cysteine rich C-terminal 1	Distal	-0.342665	0.999999	-0.141086	1	-0.505876	0.999993	3.40069	0.000469218	3.48522	0.000477489
BT549_Hypo_BT549_Hypo_2_peak_50075	chr19	4130951	4131451	501	*	15	1258.28	23.6473	3.14331	250	Distal Intergenic	19	4090321	4124129	33809	2	5605	ENST00000262948.9	-6822	ENSG00000126934	MAP2K2	mitogen-activated protein kinase kinase 2	Distal	0.265795	0.999999	0.268295	1	0.285305	0.999993	1.70708	1.26259e-08	1.72273	7.51362e-10
HS578T_Hypo_HS578T_Hypo_1_peak_86195	chr18	67930973	67931473	501	*	3	2001.07	14.6701	4.35866	250	Distal Intergenic	18	67808505	67814822	6318	2	101927430	ENST00000580659.1	-116151	ENSG00000265555	LINC01903	long intergenic non-protein coding RNA 1903	Distal	-0.197801	0.999999	-0.297764	1	-0.0233921	0.999993	3.24648	0.000225509	3.48382	7.15806e-05
MDAMB231_Hypo_MDAMB231_Hypo_1_peak_76765	chr20	10250797	10251297	501	*	4	2640.91	18.5506	5.09499	250	Intron (ENST00000254976.6/6616, intron 1 of 7)	20	10275519	10278069	2551	1	6616	ENST00000492814.1	-24222	ENSG00000132639	SNAP25	synaptosome associated protein 25	Intron	-0.0921379	0.999999	0.395356	1	0.120206	0.999993	3.7896	0.00013757	3.48179	0.000574759
MDAMB231_Hypo_MDAMB231_Hypo_1_peak_76989	chr20	21436111	21436611	501	*	8	2605.38	18.5506	5.09499	250	Distal Intergenic	20	21395365	21397526	2162	2	644524	ENST00000351817.5	-38585	ENSG00000125816	NKX2-4	NK2 homeobox 4	Distal	-0.246819	0.999999	-0.242964	1	-0.0687005	0.999993	3.43211	0.000777216	3.4794	0.000400219
BT549_Hypo_BT549_Hypo_1_peak_14984	chr4	164807551	164808051	501	*	6	445.367	18.6777	1.99018	250	Distal Intergenic	4	164754131	164803795	49665	1	100505989	ENST00000507311.1	53420	ENSG00000248771	SMIM31	small integral membrane protein 31	Distal	-0.173542	0.999999	-0.199258	1	0.215747	0.999993	3.07527	9.09097e-05	3.4781	4.66712e-05
HS578T_Norm_HS578T_Norm_1_peak_61009	chr11	45457605	45458105	501	*	4	2958.51	17.3764	4.81349	250	Intron (ENST00000528445.1/ENST00000528445.1, intron 2 of 2)	11	45385147	45388511	3365	1	399886	ENST00000664257.1	72458	ENSG00000255267	LINC02687	long intergenic non-protein coding RNA 2687	Intron	-0.209441	0.999999	-0.148614	1	-0.147973	0.999993	3.49443	9.62899e-05	3.47561	0.000101791
MDAMB231_Hypo_MDAMB231_Hypo_2_peak_35377	chr7	94382764	94383264	501	*	4	1615.43	17.6676	4.14955	250	Intron (ENST00000642601.1/101927525, intron 4 of 8)	7	94278680	94392196	113517	2	101927525	ENST00000642601.1	8932	NA	COL1A2-AS1	COL1A2 antisense RNA 1	Intron	-0.900995	0.999999	-0.425711	1	-0.371025	0.999993	3.43738	3.22633e-06	3.47358	3.46304e-05
MDAMB231_Hypo_MDAMB231_Hypo_1_peak_62169	chr14	71142204	71142704	501	*	6	6460.68	18.5002	5.09499	250	Exon (ENST00000602957.1/ENST00000602957.1, exon 1 of 1)	14	71109020	71110161	1142	1	22990	ENST00000555780.1	33184	ENSG00000100731	PCNX1	pecanex 1	Exon	-0.384075	0.999999	-0.337664	1	-0.876067	0.999993	4.06129	0.000158517	3.47185	0.00159835
BT549_Hypo_BT549_Hypo_2_peak_41177	chr13	107450874	107451374	501	*	8	3668.25	25.4944	3.37993	250	Intron (ENST00000375915.4/728215, intron 1 of 2)	13	107531171	107531248	78	2	100302286	ENST00000408723.1	79874	ENSG00000221650	MIR1267	microRNA 1267	Intron	-0.12164	0.999999	-0.112723	1	1.16536	0.999993	3.46664	0.000249245	3.47119	0.000265721
MDAMB231_Norm_MDAMB231_Norm_2_peak_22577	chr4	169159562	169160062	501	*	5	718.289	12.9087	2.67406	250	Intron (ENST00000284637.14/57630, intron 2 of 11)	4	169116269	169156657	40389	2	57630	ENST00000511421.5	-2905	ENSG00000154447	SH3RF1	SH3 domain containing ring finger 1	Intron	-0.354615	0.999999	-0.383177	1	0.00991644	0.999993	3.10344	5.74068e-06	3.47041	2.29926e-08
MDAMB231_Hypo_MDAMB231_Hypo_2_peak_16267	chr3	81216107	81216607	501	*	8	1048.37	15.041	3.3928	250	Distal Intergenic	3	80993879	81105182	111304	1	728290	ENST00000666491.1	222228	ENSG00000243694	LINC02027	long intergenic non-protein coding RNA 2027	Distal	-0.196122	0.999999	-0.171006	1	-0.403934	0.999993	3.71312	4.14685e-08	3.46977	2.06147e-10
MDAMB231_Hypo_MDAMB231_Hypo_1_peak_77087	chr20	23693063	23693563	501	*	7	2025.65	18.4749	5.09499	250	Distal Intergenic	20	23685640	23689040	3401	2	1472	ENST00000217423.3	-4023	ENSG00000101441	CST4	cystatin S	Distal	0.0553016	0.999999	0.102373	1	-0.465154	0.999993	4.06098	2.19143e-06	3.46904	0.000135272
MDAMB231_Hypo_MDAMB231_Hypo_2_peak_73408	chr20	38272906	38273406	501	*	5	1523.95	16.5309	3.83174	250	Exon (ENST00000643430.1/ENST00000643430.1, exon 1 of 1)	20	38225549	38260772	35224	2	85449	ENST00000496900.2	-12134	ENSG00000149633	KIAA1755	KIAA1755	Exon	-0.251981	0.999999	-0.202741	1	-0.717687	0.999993	4.01449	4.99057e-08	3.46729	2.98013e-06
BT549_Hypo_BT549_Hypo_2_peak_2907	chr1	85360988	85361488	501	*	7	2568.72	25.0191	3.37993	250	Intron (ENST00000427819.5/646626, intron 2 of 4)	1	85321452	85404528	83077	2	23576	ENST00000633113.1	43040	ENSG00000153904	DDAH1	dimethylarginine dimethylaminohydrolase 1	Intron	0.314387	0.999999	0.326587	1	0.242783	0.999993	3.57018	6.68423e-06	3.46685	0.000103425
HS578T_Norm_HS578T_Norm_2_peak_55306	chr10	28910901	28911401	501	*	5	1599.9	15.3192	4.18635	250	Intron (ENST00000646289.1/101929218, intron 3 of 7)	10	28875598	28882311	6714	1	283080	ENST00000645413.1	35303	ENSG00000232624	C10orf126	chromosome 10 open reading frame 126	Intron	-0.0180828	0.999999	-0.20151	1	1.25374	0.999993	2.01507	0.0684647	3.46548	0.0002718
MDAMB436_Hypo_MDAMB436_Hypo_2_peak_3683	chr1	68121464	68121964	501	*	5	450.995	10.2141	2.27029	250	Intron (ENST00000420587.5/100289178, intron 8 of 9)	1	68125974	68138162	12189	2	79971	ENST00000498615.1	16198	ENSG00000116729	WLS	Wnt ligand secretion mediator	Intron	-0.103445	0.999999	-0.171648	1	0.129799	0.999993	1.59271	7.18179e-05	1.87389	8.29624e-10
BT549_Hypo_BT549_Hypo_2_peak_30865	chr9	109986592	109987092	501	*	7	1417.91	24.3536	3.26643	250	Intron (ENST00000374530.7/445815, intron 6 of 10)	9	110048598	110169909	121312	1	445815	ENST00000434623.6	-61506	ENSG00000157654	PALM2AKAP2	PALM2 and AKAP2 fusion	Intron	-0.155974	0.999999	-0.0964045	1	-0.864916	0.999993	4.26177	9.93254e-07	3.46474	3.24189e-05
BT549_Hypo_BT549_Hypo_2_peak_41176	chr13	107441272	107441772	501	*	6	1206.59	23.0872	3.04489	250	Intron (ENST00000375915.4/728215, intron 1 of 2)	13	107531171	107531248	78	2	100302286	ENST00000408723.1	89476	ENSG00000221650	MIR1267	microRNA 1267	Intron	-0.353607	0.999999	-0.313595	1	-0.735344	0.999993	3.88052	1.49893e-11	3.46113	4.03187e-09
MDAMB231_Norm_MDAMB231_Norm_2_peak_77190	chrX	130115021	130115521	501	*	3	2520.1	17.6275	4.01374	250	Distal Intergenic	23	130064874	130110716	45843	2	2000	ENST00000335997.11	-4305	ENSG00000102034	ELF4	E74 like ETS transcription factor 4	Distal	-0.0723571	0.999999	-0.0331048	1	-0.566854	0.999993	4.05247	1.03913e-05	3.46084	0.000163399
MDAMB231_Hypo_MDAMB231_Hypo_1_peak_57719	chr12	108802206	108802706	501	*	4	1837.38	18.5506	5.09499	250	Exon (ENST00000326495.10/54434, exon 11 of 15)	12	108784797	108807690	22894	2	54434	ENST00000546433.5	4984	ENSG00000084112	SSH1	slingshot protein phosphatase 1	Exon	0.272374	0.999999	0.509824	1	0.0761325	0.999993	3.92688	2.09139e-07	3.46046	4.0801e-06
MDAMB231_Hypo_MDAMB231_Hypo_1_peak_31744	chr6	41976752	41977252	501	*	4	1977.16	18.5002	5.09499	250	Intron (ENST00000616010.4/896, intron 2 of 4)	6	41934933	41941848	6916	2	896	ENST00000372991.8	-34904	ENSG00000112576	CCND3	cyclin D3	Intron	0.0775317	0.999999	0.518202	1	-0.200598	0.999993	4.21566	1.25083e-06	3.45836	2.13578e-05
BT549_Hypo_BT549_Hypo_2_peak_22407	chr6	162999826	163000326	501	*	6	2222.48	25.0997	3.37993	250	Intron (ENST00000337019.7/135138, intron 3 of 6)	6	163016209	163095429	79221	1	135138	ENST00000545186.1	-15883	ENSG00000112530	PACRG	parkin coregulated	Intron	-0.0115393	0.999999	0.00114658	1	-0.0735111	0.999993	3.5512	7.88416e-05	3.45802	3.22158e-06
MDAMB231_Norm_MDAMB231_Norm_2_peak_46840	chr10	131946240	131946740	501	*	5	2772.99	17.9593	4.01374	250	Intron (ENST00000455566.6/55844, intron 7 of 8)	10	131940607	131945925	5319	1	55844	ENST00000472664.1	5633	ENSG00000175470	PPP2R2D	protein phosphatase 2 regulatory subunit Bdelta	Intron	-0.010765	0.999999	0.0301924	1	-0.393821	0.999993	3.92233	4.57311e-06	3.45645	5.70409e-07
MDAMB231_Hypo_MDAMB231_Hypo_1_peak_39243	chr8	11479567	11480067	501	*	4	5157.18	18.5002	5.09499	250	Exon (ENST00000644741.1/ENST00000644741.1, exon 3 of 3)	8	11444031	11475908	31878	2	83648	ENST00000648766.1	-3659	ENSG00000154319	FAM167A	family with sequence similarity 167 member A	Exon	-0.246396	0.999999	-0.21964	1	-0.174386	0.999993	3.73815	7.41168e-05	3.45612	0.000221941
MDAMB231_Hypo_MDAMB231_Hypo_2_peak_68881	chr18	45670170	45670670	501	*	5	985.093	15.1897	3.43729	250	Intron (ENST00000586448.5/8170, intron 17 of 20)	18	45687025	45725019	37995	1	6563	ENST00000644925.1	-16355	ENSG00000141469	SLC14A1	solute carrier family 14 member 1 (Kidd blood group)	Intron	-0.147011	0.999999	-0.207577	1	0.464993	0.999993	2.80226	0.00102281	3.4557	5.05061e-05
HS578T_Norm_HS578T_Norm_2_peak_81502	chr18	60019347	60019847	501	*	5	1075.39	14.1594	3.809	250	Distal Intergenic	18	59900036	59902963	2928	1	5366	ENST00000590596.1	119311	ENSG00000141682	PMAIP1	phorbol-12-myristate-13-acetate-induced protein 1	Distal	0.0789664	0.999999	0.105233	1	-0.0523596	0.999993	3.63927	7.87256e-07	3.45548	4.13615e-05
HS578T_Hypo_HS578T_Hypo_2_peak_66801	chr12	105256848	105257348	501	*	2	2462.26	15.2986	4.36674	250	Intron (ENST00000548458.6/387882, intron 1 of 6)	12	105173297	105236203	62907	2	55198	ENST00000547439.5	-20645	ENSG00000136044	APPL2	adaptor protein, phosphotyrosine interacting with PH domain and leucine zipper 2	Intron	0.105468	0.999999	0.0323907	1	-0.359217	0.999993	3.87565	1.65997e-05	3.45512	0.000225543
BT549_Hypo_BT549_Hypo_1_peak_14342	chr4	106365439	106365939	501	*	15	936.461	21.8263	2.50811	250	Intron (ENST00000638719.2/100507096, intron 2 of 2)	4	106358183	106367435	9253	2	100507096	ENST00000507153.2	1496	ENSG00000250298	GIMD1	GIMAP family P-loop NTPase domain containing 1	Intron	-0.169475	0.999999	-0.0988551	1	-0.366988	0.999993	1.63608	9.23142e-07	1.35915	9.83332e-10
MDAMB231_Hypo_MDAMB231_Hypo_2_peak_37286	chr8	19152367	19152867	501	*	6	1324.24	17.5075	4.10989	250	Intron (ENST00000520920.5/100128993, intron 4 of 4)	8	18936041	19084730	148690	2	23362	ENST00000521475.1	-67637	ENSG00000156011	PSD3	pleckstrin and Sec7 domain containing 3	Intron	-0.00970446	0.999999	0.0283884	1	-0.0458492	0.999993	3.54254	1.70139e-07	3.45331	2.25674e-06
MDAMB231_Hypo_MDAMB231_Hypo_2_peak_68141	chr18	7626774	7627274	501	*	6	1874.24	18.0789	4.14955	250	Intron (ENST00000580170.5/5797, intron 1 of 32)	18	7566782	8406861	840080	1	5797	ENST00000332175.12	59992	ENSG00000173482	PTPRM	protein tyrosine phosphatase receptor type M	Intron	-0.0274415	0.999999	0.00996864	1	-0.34292	0.999993	3.83379	2.53092e-05	3.45323	4.30089e-05
HS578T_Hypo_HS578T_Hypo_2_peak_82432	chr18	61998899	61999399	501	*	4	2099.31	15.7235	4.50451	250	Intron (ENST00000639600.1/23556, intron 24 of 24)	18	62072370	62075181	2812	2	23556	ENST00000640704.1	75782	ENSG00000197563	PIGN	phosphatidylinositol glycan anchor biosynthesis class N	Intron	-0.449651	0.999999	-0.457765	1	-0.25728	0.999993	3.29175	0.000340736	3.45285	0.000145011
MDAMB231_Norm_MDAMB231_Norm_2_peak_3581	chr1	93735609	93736109	501	*	7	1370.32	18.208	4.01374	250	Intron (ENST00000370244.5/8412, intron 2 of 13)	1	93752924	93775444	22521	2	723788	ENST00000433544.1	39335	ENSG00000137936	MIG7	mig-7	Intron	0.499636	0.999999	0.0882421	1	-0.0120336	0.999993	3.57821	0.0001791	3.45117	4.82397e-05
MDAMB231_Hypo_MDAMB231_Hypo_1_peak_15576	chr3	29324235	29324735	501	*	6	2411.05	18.9894	5.09499	250	Intron (ENST00000635992.1/152098, intron 8 of 13)	3	29264194	29290726	26533	2	100873979	ENST00000413430.1	-33509	NA	RBMS3-AS3	RBMS3 antisense RNA 3	Intron	-0.0794113	0.999999	0.103661	1	-0.0336796	0.999993	3.61887	0.00022115	3.44987	0.000340937
MDAMB231_Hypo_MDAMB231_Hypo_1_peak_35243	chr7	8480390	8480890	501	*	4	2628.97	18.2951	5.04029	250	Intron (ENST00000405863.6/30010, intron 2 of 2)	7	8435195	8751383	316189	1	30010	ENST00000429542.1	45195	ENSG00000122584	NXPH1	neurexophilin 1	Intron	0.392683	0.999999	0.536798	1	-0.376335	0.999993	3.74355	0.000253547	3.44455	0.000378915
BT549_Hypo_BT549_Hypo_2_peak_16747	chr5	98762976	98763476	501	*	10	1689.18	25.0997	3.37993	250	Distal Intergenic	5	98768650	98779919	11270	1	285704	ENST00000504776.5	-5174	ENSG00000174136	RGMB	repulsive guidance molecule BMP co-receptor b	Distal	-0.136187	0.999999	-0.146989	1	0.113115	0.999993	3.21523	0.00125562	3.44303	4.26645e-05
HS578T_Hypo_HS578T_Hypo_2_peak_83625	chr19	13120845	13121345	501	*	2	1585.42	14.0751	3.95574	250	Intron (ENST00000586171.2/112939, intron 2 of 2)	19	13118264	13141147	22884	1	112939	ENST00000292431.5	2581	ENSG00000160877	NACC1	nucleus accumbens associated 1	Intron	-0.450403	0.999999	-0.382397	1	-0.744214	0.999993	3.81719	1.81603e-06	3.4396	1.6824e-05
MDAMB231_Hypo_MDAMB231_Hypo_1_peak_31954	chr6	44177946	44178446	501	*	4	2889.16	18.6504	5.09499	250	Intron (ENST00000398776.2/11131, intron 12 of 22)	6	44176616	44183267	6652	1	11131	ENST00000533604.1	1330	ENSG00000137225	CAPN11	calpain 11	Intron	-0.128418	0.999999	0.0170652	1	0.148658	0.999993	3.33572	0.000187898	3.43881	9.46106e-05
HS578T_Norm_HS578T_Norm_2_peak_77656	chr17	31740651	31741151	501	*	5	1474.51	15.1759	4.1403	250	Distal Intergenic	17	31852231	31858931	6701	2	55352	ENST00000579741.1	117780	ENSG00000172301	COPRS	coordinator of PRMT5 and differentiation stimulator	Distal	-0.223976	0.999999	-0.202286	1	-0.346617	0.999993	3.60785	1.19194e-05	3.43685	4.67683e-05
HS578T_Norm_HS578T_Norm_1_peak_29559	chr5	10229329	10229829	501	*	7	3826.63	16.9364	4.81349	250	Intron (ENST00000511437.6/134145, intron 4 of 4)	5	10227558	10249885	22328	2	134145	ENST00000504390.5	20056	ENSG00000150756	ATPSCKMT	ATP synthase c subunit lysine N-methyltransferase	Intron	-0.260648	0.999999	-0.199602	1	-0.235895	0.999993	3.49109	7.85755e-05	3.43641	4.93957e-05
MDAMB436_Hypo_MDAMB436_Hypo_2_peak_62392	chr12	19575892	19576392	501	*	6	1539.24	13.7694	3.41313	250	Intron (ENST00000512223.6/121536, intron 4 of 4)	12	19500129	19553272	53144	1	121536	ENST00000398731.3	75763	ENSG00000139154	AEBP2	AE binding protein 2	Intron	-0.456668	0.999999	-0.568496	1	0.456336	0.999993	2.41034	6.53747e-05	3.43579	1.07291e-06
MDAMB231_Hypo_MDAMB231_Hypo_1_peak_52677	chr11	69075305	69075805	501	*	5	4506.29	18.6504	5.09499	250	Intron (ENST00000294309.8/219931, intron 13 of 24)	11	69072915	69162440	89526	1	107984345	ENST00000637084.1	2390	ENSG00000284713	SMIM38	small integral membrane protein 38	Intron	-0.633815	0.999999	0.0132127	1	-0.378284	0.999993	3.8562	1.87524e-05	3.43439	0.000104948
BT549_Hypo_BT549_Hypo_1_peak_50153	chr18	59718102	59718602	501	*	8	2145.09	20.0034	2.21042	250	Distal Intergenic	18	59430939	59697662	266724	2	147372	ENST00000649564.1	-20440	ENSG00000183287	CCBE1	collagen and calcium binding EGF domains 1	Distal	-0.0618352	0.999999	-0.0235247	1	-0.378448	0.999993	3.82542	8.06244e-09	3.43423	1.5824e-05
MDAMB231_Norm_MDAMB231_Norm_2_peak_59695	chr15	49831600	49832100	501	*	6	956.71	13.7834	2.93894	250	Distal Intergenic	15	49860457	49876606	16150	2	79895	ENST00000560354.1	44506	ENSG00000104043	ATP8B4	ATPase phospholipid transporting 8B4 (putative)	Distal	-0.213561	0.999999	-0.240806	1	0.183516	0.999993	3.05456	0.00141284	3.43396	1.84101e-06
MDAMB231_Hypo_MDAMB231_Hypo_1_peak_25871	chr5	60092540	60093040	501	*	9	2091.51	18.6504	5.09499	250	Intron (ENST00000502484.6/5144, intron 2 of 16)	5	59988235	59988704	470	2	5144	ENST00000504624.1	-103836	ENSG00000113448	PDE4D	phosphodiesterase 4D	Intron	-0.180887	0.999999	-0.149722	1	-0.38514	0.999993	3.69591	0.000552929	3.43371	0.00259214
MDAMB231_Hypo_MDAMB231_Hypo_1_peak_48135	chr10	62614646	62615146	501	*	9	2933.26	18.6504	5.09499	250	Intron (ENST00000647733.1/22891, intron 4 of 7)	10	62643773	62670374	26602	1	22891	ENST00000344640.7	-28627	ENSG00000138311	ZNF365	zinc finger protein 365	Intron	-0.419001	0.999999	-0.452155	1	-0.0998736	0.999993	3.10835	3.82174e-05	3.43266	2.36626e-05
HS578T_Norm_HS578T_Norm_1_peak_10095	chr2	23411753	23412253	501	*	7	3460.15	17.0078	4.81349	250	Intron (ENST00000486442.6/114818, intron 1 of 13)	2	23385179	23708606	323428	1	114818	ENST00000486442.6	26574	ENSG00000119771	KLHL29	kelch like family member 29	Intron	-0.535978	0.999999	-0.369289	1	0.138588	0.999993	2.94663	0.00139033	3.43193	6.25316e-05
MDAMB436_Hypo_MDAMB436_Hypo_2_peak_57749	chr11	22466723	22467223	501	*	4	2101.92	15.8736	4.03343	250	Intron (ENST00000534135.6/102723378, intron 3 of 4)	11	22445673	22492047	46375	2	102723378	ENST00000534135.6	24824	ENSG00000255323	LINC01495	long intergenic non-protein coding RNA 1495	Intron	-0.225057	0.999999	-0.281224	1	-0.0432296	0.999993	1.78046	0.184914	3.43139	0.000660627
HS578T_Hypo_HS578T_Hypo_2_peak_47848	chr8	66042079	66042579	501	*	6	2463.83	16.3857	4.71463	250	Promoter (<=1kb)	8	66043477	66076829	33353	1	85479	ENST00000522619.1	-898	ENSG00000147570	DNAJC5B	DnaJ heat shock protein family (Hsp40) member C5 beta	Promoter	-0.29667	0.999999	-0.279789	1	-0.342646	0.999993	3.51253	3.11097e-05	3.43118	9.07823e-05
BT549_Hypo_BT549_Hypo_1_peak_23691	chr7	31938740	31939240	501	*	8	862.959	21.7373	2.49377	250	Intron (ENST00000396191.6/5137, intron 2 of 17)	7	31865017	31879284	14268	2	5137	ENST00000482681.5	-59456	ENSG00000154678	PDE1C	phosphodiesterase 1C	Intron	0.0191598	0.999999	0.0542627	1	-0.291051	0.999993	3.8025	5.27401e-11	3.43096	2.32223e-09
MDAMB436_Norm_MDAMB436_Norm_2_peak_19665	chr3	55203031	55203531	501	*	1	294.25	9.05454	1.86241	250	Distal Intergenic	3	55178172	55189214	11043	1	105377096	ENST00000496829.1	24859	ENSG00000243572	LINC02017	long intergenic non-protein coding RNA 2017	Distal	-0.132835	0.999999	-0.170996	1	0.320421	0.999993	2.96816	0.00164813	3.43096	0.00146472
HS578T_Norm_HS578T_Norm_2_peak_63895	chr12	19970031	19970531	501	*	3	1019.67	13.153	3.47133	250	Intron (ENST00000535764.1/ENST00000535764.1, intron 3 of 4)	12	20014780	20098868	84089	1	100506393	ENST00000536666.1	-44249	ENSG00000256287	LINC02398	long intergenic non-protein coding RNA 2398	Intron	-0.245542	0.999999	-0.277887	1	-0.636349	0.999993	2.94212	0.00752784	3.42836	0.00553566
MDAMB231_Norm_MDAMB231_Norm_2_peak_60005	chr15	62470181	62470681	501	*	4	2206.94	17.5897	4.01374	250	Intron (ENST00000561322.1/ENST00000561322.1, intron 1 of 1)	15	62561365	62844631	283267	1	83660	ENST00000561311.5	-90684	ENSG00000171914	TLN2	talin 2	Intron	-0.0189077	0.999999	0.0347677	1	0.0801566	0.999993	3.43183	1.27456e-05	3.42825	9.35141e-07
BT549_Hypo_BT549_Hypo_1_peak_6709	chr2	40103471	40103971	501	*	6	515.184	14.3908	1.2601	250	Promoter (<=1kb)	2	40104306	40251723	147418	1	100128590	ENST00000631022.1	-335	ENSG00000227028	SLC8A1-AS1	SLC8A1 antisense RNA 1	Promoter	-0.352536	0.999999	-0.413792	1	0.19067	0.999993	2.85943	4.58938e-06	3.42796	1.55671e-07
MDAMB231_Norm_MDAMB231_Norm_2_peak_14723	chr3	33658849	33659349	501	*	4	2336.89	17.5897	4.01374	250	Promoter (<=1kb)	3	33497755	33659105	161351	2	23122	ENST00000461133.8	0	ENSG00000163539	CLASP2	cytoplasmic linker associated protein 2	Promoter	-0.517005	0.999999	0.155916	1	0.292962	0.999993	3.32986	0.000377104	3.42778	3.63597e-05
MDAMB231_Hypo_MDAMB231_Hypo_1_peak_28709	chr5	157384899	157385399	501	*	9	1942.4	18.6504	5.09499	250	Exon (ENST00000508443.1/ENST00000508443.1, exon 1 of 2)	5	157384306	157390638	6333	1	26999	ENST00000522775.1	593	ENSG00000055163	CYFIP2	cytoplasmic FMR1 interacting protein 2	Exon	-0.0261112	0.999999	-0.137786	1	-0.41122	0.999993	3.73094	1.75298e-06	3.42661	3.96096e-06
BT549_Norm_BT549_Norm_2_peak_38539	chr12	19771945	19772445	501	*	7	1423.64	23.1074	2.9048	250	Distal Intergenic	12	20014780	20098868	84089	1	100506393	ENST00000536666.1	-242335	ENSG00000256287	LINC02398	long intergenic non-protein coding RNA 2398	Distal	1.19098	0.999999	0.150522	1	0.190717	0.999993	3.39496	1.46602e-05	3.42474	0.00015253
MDAMB231_Norm_MDAMB231_Norm_2_peak_28348	chr6	17013660	17014160	501	*	4	1326.89	17.4754	4.01374	250	Distal Intergenic	6	17102258	17131372	29115	1	401236	ENST00000536551.5	-88098	ENSG00000230873	STMND1	stathmin domain containing 1	Distal	-0.129309	0.999999	-0.0511101	1	-1.16926	0.999993	4.58562	1.45124e-11	3.42421	2.5481e-06
BT549_Hypo_BT549_Hypo_2_peak_3006	chr1	89894102	89894602	501	*	8	1063.04	24.3536	3.26643	250	Intron (ENST00000370453.5/55144, intron 3 of 3)	1	89846580	89933892	87313	1	55144	ENST00000441269.2	47522	ENSG00000171492	LRRC8D	leucine rich repeat containing 8 VRAC subunit D	Intron	-0.153598	0.999999	-0.129266	1	-0.350081	0.999993	3.65818	1.91085e-15	3.42311	5.5681e-12
MDAMB231_Hypo_MDAMB231_Hypo_2_peak_59984	chr15	32774025	32774525	501	*	7	1392.07	17.7725	4.14955	250	3' UTR	15	32718101	32718854	754	2	100131315	ENST00000560363.1	-55171	ENSG00000259721	LOC100131315	uncharacterized LOC100131315	3'	-0.165856	0.999999	-0.145691	1	-0.310615	0.999993	3.60984	0.000150648	3.42311	0.000347078
HS578T_Hypo_HS578T_Hypo_1_peak_47723	chr8	8664448	8664948	501	*	6	1670.24	15.4166	4.61031	250	Distal Intergenic	8	8701937	8704096	2160	1	137075	ENST00000519106.2	-36989	ENSG00000253958	CLDN23	claudin 23	Distal	-0.279473	0.999999	-0.318539	1	0.128158	0.999993	3.00536	4.84826e-05	3.42307	2.5531e-05
MDAMB231_Hypo_MDAMB231_Hypo_1_peak_39698	chr8	26640789	26641289	501	*	2	4068.51	18.2951	5.04029	250	Intron (ENST00000521913.7/1808, intron 8 of 13)	8	26637530	26643522	5993	1	1808	ENST00000474808.1	3259	ENSG00000092964	DPYSL2	dihydropyrimidinase like 2	Intron	0.0981153	0.999999	0.0963806	1	0.273008	0.999993	3.25626	1.86278e-06	3.42187	5.96762e-06
MDAMB231_Hypo_MDAMB231_Hypo_2_peak_3535	chr1	91080530	91081030	501	*	6	983.278	14.8891	3.34724	250	Distal Intergenic	1	90916185	91022272	106088	2	84146	ENST00000361321.5	-58258	ENSG00000122482	ZNF644	zinc finger protein 644	Distal	-1.08375	0.999999	-1.30858	1	0.300651	0.999993	1.82174	0.0421705	3.42072	3.55957e-07
HS578T_Norm_HS578T_Norm_1_peak_48273	chr8	66219777	66220277	501	*	6	2359.71	17.0078	4.81349	250	Distal Intergenic	8	66192709	66196390	3682	1	100505659	ENST00000517689.1	27068	ENSG00000253138	LINC00967	long intergenic non-protein coding RNA 967	Distal	-0.0161957	0.999999	0.0222819	1	-0.328451	0.999993	3.78026	3.01397e-08	3.4199	1.21308e-06
HS578T_Hypo_HS578T_Hypo_1_peak_65309	chr11	104573448	104573948	501	*	4	1273.48	13.296	3.87606	250	Exon (ENST00000668287.1/102723895, exon 1 of 4)	11	104560371	104574300	13930	2	102723895	ENST00000668287.1	352	ENSG00000256422	LINC02552	long intergenic non-protein coding RNA 2552	Exon	-0.721772	0.999999	-0.788323	1	-0.0888316	0.999993	2.72132	0.00195298	3.41953	3.61965e-05
MDAMB231_Hypo_MDAMB231_Hypo_2_peak_69108	chr18	57397317	57397817	501	*	6	1408.35	17.6676	4.14955	250	Distal Intergenic	18	57435374	57491298	55925	1	9480	ENST00000491143.3	-37557	ENSG00000119547	ONECUT2	one cut homeobox 2	Distal	-0.358689	0.999999	-0.341766	1	-0.368839	0.999993	3.46594	9.80021e-06	3.41881	7.04782e-05
BT549_Norm_BT549_Norm_2_peak_31221	chr9	99075452	99075952	501	*	6	623.929	17.8619	1.99916	250	Distal Intergenic	9	99104038	99132726	28689	1	7046	ENST00000547314.5	-28086	ENSG00000106799	TGFBR1	transforming growth factor beta receptor 1	Distal	-0.0228369	0.999999	0.0167803	1	-0.285806	0.999993	3.7419	3.58816e-07	3.41846	0.000139653
BT549_Hypo_BT549_Hypo_2_peak_52346	chr20	1631215	1631715	501	*	4	3400.31	25.0191	3.37993	250	Promoter (<=1kb)	20	1629152	1630836	1685	2	55423	ENST00000478145.6	-379	ENSG00000089012	SIRPG	signal regulatory protein gamma	Promoter	-0.225176	0.999999	-0.00408324	1	0.0311236	0.999993	3.37905	8.92538e-05	3.41717	0.000192787
BT549_Hypo_BT549_Hypo_2_peak_49424	chr18	56402787	56403287	501	*	6	1228.04	23.1825	3.0617	250	Distal Intergenic	18	56602898	56614491	11594	2	9352	ENST00000589931.1	211204	ENSG00000091164	TXNL1	thioredoxin like 1	Distal	-0.160862	0.999999	-0.15297	1	-0.114498	0.999993	3.3878	5.45381e-08	3.41681	2.2208e-08
BT549_Norm_BT549_Norm_2_peak_10212	chr3	21954699	21955199	501	*	8	1139.72	23.2021	2.92076	250	Promoter (1-2kb)	3	21957136	21979828	22693	1	100874221	ENST00000436306.1	-1937	ENSG00000223351	ZNF385D-AS2	ZNF385D antisense RNA 2	Promoter	-0.129795	0.999999	-0.143035	1	0.0877056	0.999993	3.19012	3.46198e-06	3.41606	4.84398e-07
MDAMB231_Norm_MDAMB231_Norm_2_peak_18123	chr3	179811159	179811659	501	*	8	1602.06	16.1362	3.63591	250	Intron (ENST00000392649.7/51555, intron 8 of 11)	3	179809573	179820091	10519	2	51555	ENST00000477829.5	8432	ENSG00000114757	PEX5L	peroxisomal biogenesis factor 5 like	Intron	-0.137298	0.999999	-0.137357	1	0.342086	0.999993	2.95655	0.000230696	3.41526	1.99668e-05
HS578T_Norm_HS578T_Norm_2_peak_19319	chr3	66405606	66406106	501	*	6	1590.78	15.7978	4.33772	250	Promoter (<=1kb)	3	66378798	66406213	27416	2	26018	ENST00000496559.6	107	ENSG00000144749	LRIG1	leucine rich repeats and immunoglobulin like domains 1	Promoter	-0.00114469	0.999999	0.0400309	1	-0.325229	0.999993	3.793	2.11038e-07	3.41384	2.50648e-07
MDAMB231_Hypo_MDAMB231_Hypo_1_peak_34644	chr6	164109132	164109632	501	*	7	3019.44	18.5002	5.09499	250	Exon (ENST00000451328.1/ENST00000451328.1, exon 1 of 2)	6	163566458	163571452	4995	1	9444	ENST00000541696.1	542674	ENSG00000112531	QKI	QKI, KH domain containing RNA binding	Exon	-0.116267	0.999999	-0.157234	1	0.327063	0.999993	2.95142	1.97084e-06	3.41326	1.00742e-07
BT549_Hypo_BT549_Hypo_2_peak_14469	chr4	138650714	138651214	501	*	10	570.801	19.5	2.40116	250	Intron (ENST00000667838.1/100874047, intron 6 of 6)	4	138819954	138821465	1512	2	105377448	ENST00000505607.1	170251	ENSG00000250195	LOC105377448	uncharacterized LOC105377448	Intron	-0.467007	0.999999	-0.442247	1	0.208256	0.999993	3.64806	1.67609e-05	3.41068	0.000168788
MDAMB231_Hypo_MDAMB231_Hypo_1_peak_79477	chr21	44947023	44947523	501	*	4	3302.5	18.6998	5.09499	250	Intron (ENST00000397826.7/85395, intron 2 of 5)	21	44940029	44976973	36945	1	85395	ENST00000291634.11	6994	ENSG00000160256	FAM207A	family with sequence similarity 207 member A	Intron	0.108864	0.999999	-0.436186	1	0.101281	0.999993	2.88735	0.000847061	3.41061	5.17527e-05
MDAMB231_Hypo_MDAMB231_Hypo_2_peak_72329	chr19	57587475	57587975	501	*	5	1385.1	17.177	4.01692	250	Intron (ENST00000598726.1/284307, intron 1 of 1)	19	57584260	57592390	8131	1	284307	ENST00000599456.1	3215	ENSG00000171649	ZIK1	zinc finger protein interacting with K protein 1	Intron	-0.447004	0.999999	-0.195663	1	-1.30436	0.999993	4.53561	8.10895e-07	3.4098	0.000242188
BT549_Hypo_BT549_Hypo_2_peak_24782	chr7	112995491	112995991	501	*	6	1019.09	19.3661	2.37686	250	Promoter (<=1kb)	7	112953284	112995596	42313	2	101928036	ENST00000671176.1	0	ENSG00000234520	HRAT17	heart tissue-associated transcript 17	Promoter	-0.257496	0.999999	-0.240715	1	-0.301276	0.999993	3.49374	1.09666e-07	3.40928	8.35786e-09
HS578T_Norm_HS578T_Norm_2_peak_2575	chr1	51897466	51897966	501	*	4	4192.76	16.7218	4.58543	250	Distal Intergenic	1	51789196	51878937	89742	2	4898	ENST00000544028.5	-18529	ENSG00000078618	NRDC	nardilysin convertase	Distal	-0.0476258	0.999999	-0.0460721	1	0.106802	0.999993	3.27899	4.73706e-07	3.40844	8.34742e-07
HS578T_Hypo_HS578T_Hypo_2_peak_19564	chr3	73070980	73071480	501	*	5	2770.94	16.856	4.85375	250	Distal Intergenic	3	73064014	73065290	1277	1	151987	ENST00000460360.1	6966	ENSG00000163605	PPP4R2	protein phosphatase 4 regulatory subunit 2	Distal	0.0163032	0.999999	0.119917	1	-0.350906	0.999993	3.70134	2.28837e-05	3.40834	0.000611232
MDAMB231_Hypo_MDAMB231_Hypo_2_peak_54331	chr12	100705878	100706378	501	*	6	1770.74	17.7202	4.14955	250	Distal Intergenic	12	100717526	101020124	302599	1	121601	ENST00000549155.6	-11148	ENSG00000151572	ANO4	anoctamin 4	Distal	-0.274212	0.999999	-0.284426	1	-0.0495893	0.999993	3.19224	6.06638e-08	3.40767	2.70801e-07
MDAMB231_Hypo_MDAMB231_Hypo_2_peak_36990	chr8	6660520	6661020	501	*	7	1115.16	16.2814	3.75934	250	Intron (ENST00000662128.1/100507530, intron 1 of 4)	8	6618475	6648807	30333	2	100507530	ENST00000515608.5	-11713	NA	MCPH1-AS1	MCPH1 antisense RNA 1	Intron	0.00970643	0.999999	-0.000574358	1	0.0576936	0.999993	3.2728	5.16927e-05	3.40715	4.03778e-05
HS578T_Hypo_HS578T_Hypo_1_peak_81657	chr17	20380604	20381104	501	*	4	1945.53	13.3326	3.88923	250	Intron (ENST00000433419.2/348254, intron 13 of 18)	17	20408311	20433054	24744	1	347716	ENST00000655749.1	-27207	NA	USP32P3	ubiquitin specific peptidase 32 pseudogene 3	Intron	-0.417261	0.999999	-0.376057	1	-0.743025	0.999993	3.80092	1.2843e-07	3.40677	9.68226e-06
MDAMB231_Norm_MDAMB231_Norm_2_peak_62380	chr16	47731055	47731555	501	*	4	1198.41	16.3616	3.70104	250	Intron (ENST00000565451.5/101927132, intron 1 of 2)	16	47724568	47863599	139032	1	101927132	ENST00000565451.5	6487	ENSG00000261231	LINC02133	long intergenic non-protein coding RNA 2133	Intron	0.0393129	0.999999	0.0846473	1	-0.354743	0.999993	3.87499	2.16481e-06	3.4066	4.87292e-06
MDAMB436_Norm_MDAMB436_Norm_1_peak_5170	chr1	145751630	145752130	501	*	6	2314.7	14.8528	3.74545	250	Intron (ENST00000582693.5/27246, intron 5 of 8)	1	145746389	145773843	27455	2	27246	ENST00000539368.2	21713	ENSG00000265491	RNF115	ring finger protein 115	Intron	0.158328	0.999999	0.207471	1	-0.304652	0.999993	3.93282	1.651e-09	3.4065	6.55427e-06
MDAMB231_Hypo_MDAMB231_Hypo_1_peak_20626	chr4	14181200	14181700	501	*	4	2425.66	18.846	5.09499	250	Intron (ENST00000514863.1/ENST00000514863.1, intron 1 of 1)	4	14112020	14139486	27467	1	152742	ENST00000506739.1	69180	ENSG00000248698	LINC01085	long intergenic non-protein coding RNA 1085	Intron	0.126998	0.999999	0.289714	1	-0.503273	0.999993	4.03701	4.58708e-05	3.40562	0.00237584
MDAMB231_Hypo_MDAMB231_Hypo_1_peak_36677	chr7	50837896	50838396	501	*	3	1843.48	18.6007	5.09499	250	Distal Intergenic	7	50590063	50793462	203400	2	2887	ENST00000335866.7	-44434	ENSG00000106070	GRB10	growth factor receptor bound protein 10	Distal	-0.300428	0.999999	-0.1659	1	-1.09923	0.999993	4.35993	3.84705e-06	3.40449	0.00023304
MDAMB231_Hypo_MDAMB231_Hypo_1_peak_45036	chr9	113650321	113650821	501	*	5	2856.11	18.5002	5.09499	250	Distal Intergenic	9	113595472	113597738	2267	1	5998	ENST00000490241.1	54849	ENSG00000138835	RGS3	regulator of G protein signaling 3	Distal	-0.179939	0.999999	-0.0830005	1	-0.59968	0.999993	3.95517	4.36162e-07	3.40428	4.19231e-05
MDAMB231_Hypo_MDAMB231_Hypo_2_peak_53595	chr12	74449751	74450251	501	*	9	1029.04	16.7127	3.88425	250	Distal Intergenic	12	74199574	74402600	203027	2	100507377	ENST00000656876.1	-47151	ENSG00000251138	LINC02882	long intergenic non-protein coding RNA 2882	Distal	-0.124624	0.999999	-0.125558	1	0.00622119	0.999993	3.28548	2.99498e-07	3.40334	2.53794e-07
BT549_Hypo_BT549_Hypo_2_peak_42674	chr14	95891664	95892164	501	*	8	719.727	18.8129	2.27573	250	Intron (ENST00000504119.1/100507043, intron 1 of 1)	14	95876819	95923055	46237	1	100507043	ENST00000554321.1	14845	ENSG00000250366	TUNAR	TCL1 upstream neural differentiation-associated RNA	Intron	-0.253683	0.999999	-0.240839	1	-0.202824	0.999993	3.36417	2.81371e-07	3.40195	1.29428e-06
MDAMB231_Hypo_MDAMB231_Hypo_1_peak_19796	chr3	193297387	193297887	501	*	5	1924.72	17.2331	4.71723	250	Intron (ENST00000342358.9/344905, intron 25 of 29)	3	193307244	193314362	7119	1	100874218	ENST00000414634.1	-9357	NA	ATP13A5-AS1	ATP13A5 antisense RNA 1	Intron	-0.354619	0.999999	-0.1801	1	-0.961412	0.999993	4.19982	1.7261e-06	3.39755	0.00010408
BT549_Hypo_BT549_Hypo_1_peak_11152	chr3	81742941	81743441	501	*	8	1375.38	22.4311	2.60515	250	Promoter (<=1kb)	3	81489933	81743629	253697	2	2632	ENST00000489715.1	188	ENSG00000114480	GBE1	1,4-alpha-glucan branching enzyme 1	Promoter	-0.15751	0.999999	-0.194886	1	0.314821	0.999993	2.90416	4.05023e-11	3.39671	4.67562e-12
BT549_Hypo_BT549_Hypo_2_peak_21074	chr6	103215882	103216382	501	*	5	1306.96	25.2592	3.37993	250	Distal Intergenic	6	101928143	102035541	107399	1	2898	ENST00000487161.1	1287739	ENSG00000164418	GRIK2	glutamate ionotropic receptor kainate type subunit 2	Distal	-0.77777	0.999999	-0.789548	1	-0.584471	0.999993	3.19075	3.71596e-08	3.39669	3.055e-06
MDAMB436_Hypo_MDAMB436_Hypo_2_peak_32096	chr5	174837886	174838386	501	*	4	3178.14	15.8736	4.03343	250	Intron (ENST00000502684.1/ENST00000502684.1, intron 1 of 3)	5	174751734	174751787	54	1	100616202	ENST00000583531.1	86152	ENSG00000266890	MIR4634	microRNA 4634	Intron	-0.274494	0.999999	0.0177633	1	-0.804723	0.999993	4.01539	0.000207509	3.39621	0.00192782
HS578T_Hypo_HS578T_Hypo_2_peak_2190	chr1	42484333	42484833	501	*	8	1508.98	16.856	4.85375	250	Intron (ENST00000660938.1/728621, intron 3 of 16)	1	42482755	42581429	98675	1	728621	ENST00000653735.1	1578	ENSG00000186409	CCDC30	coiled-coil domain containing 30	Intron	-0.0215956	0.999999	0.0199788	1	-0.286336	0.999993	3.69784	1.43055e-07	3.39545	1.40564e-06
MDAMB231_Hypo_MDAMB231_Hypo_2_peak_64560	chr17	4002174	4002674	501	*	7	1543.67	17.6676	4.14955	250	Downstream (1-2kb)	17	4014378	4017504	3127	2	23140	ENST00000572831.1	14830	ENSG00000074755	ZZEF1	zinc finger ZZ-type and EF-hand domain containing 1	Downstream	-0.268714	0.999999	-0.407925	1	0.72045	0.999993	2.27118	0.0108187	3.39519	7.64538e-05
MDAMB468_Hypo_MDAMB468_Hypo_1_peak_32394	chr9	76818268	76818768	501	*	13	1144.69	21.831	4.16836	250	Intron (ENST00000643823.1/50652, intron 6 of 6)	9	76846599	76869182	22584	2	158471	ENST00000489555.1	50414	ENSG00000106772	PRUNE2	prune homolog 2 with BCH domain	Intron	-0.0987779	0.999999	-0.0469515	1	-0.21959	0.999993	1.45009	5.94398e-10	1.27119	2.15913e-09
MDAMB436_Norm_MDAMB436_Norm_1_peak_47606	chr8	141131810	141132310	501	*	2	1458.06	11.5061	2.68229	250	Intron (ENST00000519291.5/22898, intron 1 of 3)	8	141128779	141195808	67030	1	22898	ENST00000518668.5	3031	ENSG00000105339	DENND3	DENN domain containing 3	Intron	1.16121	0.999999	0.133835	1	0.491825	0.999993	3.0491	4.30357e-06	3.39423	3.66919e-07
MDAMB231_Hypo_MDAMB231_Hypo_2_peak_21066	chr4	85762441	85762941	501	*	6	1418.47	17.7725	4.14955	250	Intron (ENST00000395184.6/83478, intron 3 of 9)	4	85778706	86001223	222518	1	83478	ENST00000395183.6	-15765	ENSG00000138639	ARHGAP24	Rho GTPase activating protein 24	Intron	-0.197754	0.999999	-0.19885	1	-0.106062	0.999993	3.32159	0.000141105	3.39326	1.90956e-05
BT549_Hypo_BT549_Hypo_2_peak_56659	chrX	110741085	110741585	501	*	10	2389.87	25.0997	3.37993	250	Intron (ENST00000372045.5/91851, intron 4 of 11)	23	110673856	110795765	121910	2	91851	ENST00000372045.5	54180	ENSG00000101938	CHRDL1	chordin like 1	Intron	-0.0780699	0.999999	-0.0465869	1	-0.354237	0.999993	3.69021	1.02815e-07	3.39006	1.99252e-08
BT549_Hypo_BT549_Hypo_1_peak_26310	chr8	19653855	19654355	501	*	7	1287.99	22.515	2.61005	250	Intron (ENST00000332246.10/55790, intron 1 of 9)	8	19505880	19642022	136143	2	55790	ENST00000517651.5	-11833	ENSG00000147408	CSGALNACT1	chondroitin sulfate N-acetylgalactosaminyltransferase 1	Intron	-0.135527	0.999999	-0.153169	1	0.0341592	0.999993	3.23793	4.96493e-05	3.38957	6.62189e-05
MDAMB231_Hypo_MDAMB231_Hypo_1_peak_31228	chr6	33609323	33609823	501	*	8	2620.56	18.6504	5.09499	250	Distal Intergenic	6	33620365	33696574	76210	1	3710	ENST00000374316.9	-10542	ENSG00000096433	ITPR3	inositol 1,4,5-trisphosphate receptor type 3	Distal	-0.459019	0.999999	-0.450788	1	-0.513619	0.999993	3.46972	6.39314e-07	3.38938	3.3841e-05
MDAMB231_Hypo_MDAMB231_Hypo_1_peak_31121	chr6	32114727	32115227	501	*	8	2032.02	18.6504	5.09499	250	Promoter (<=1kb)	6	32098176	32115334	17159	2	7148	ENST00000442721.1	107	ENSG00000168477	TNXB	tenascin XB	Promoter	-0.43049	0.999999	-0.468204	1	-0.00260601	0.999993	2.9342	7.27575e-05	3.38897	3.49882e-06
MDAMB231_Hypo_MDAMB231_Hypo_2_peak_8209	chr2	10931919	10932419	501	*	7	1259.4	17.177	4.01692	250	Distal Intergenic	2	10911934	10914225	2292	1	3754	ENST00000295082.3	19985	ENSG00000162975	KCNF1	potassium voltage-gated channel modifier subfamily F member 1	Distal	-0.0213199	0.999999	-0.0670599	1	0.425102	0.999993	2.92523	3.46572e-09	3.38808	1.01576e-11
BT549_Hypo_BT549_Hypo_2_peak_32872	chr10	36759061	36759561	501	*	7	1016.68	20.7531	2.62808	250	Distal Intergenic	10	37125725	37232567	106843	1	91074	ENST00000374660.6	-366164	ENSG00000148513	ANKRD30A	ankyrin repeat domain 30A	Distal	-0.203986	0.999999	-0.157396	1	-0.577396	0.999993	3.81445	9.52736e-11	3.38804	1.43279e-12
MDAMB231_Hypo_MDAMB231_Hypo_1_peak_1188	chr1	22902910	22903410	501	*	4	1888.58	18.5002	5.09499	250	Intron (ENST00000374630.7/2048, intron 9 of 15)	1	22865159	22882840	17682	1	2048	ENST00000490436.1	37751	ENSG00000133216	EPHB2	EPH receptor B2	Intron	0.179681	0.999999	-0.800232	1	-0.175716	0.999993	2.78783	0.00026279	3.38738	0.000105737
MDAMB231_Norm_MDAMB231_Norm_2_peak_12540	chr2	200747806	200748306	501	*	7	2053.52	17.4754	4.01374	250	Exon (ENST00000502600.5/107161151, exon 4 of 4)	2	200751525	200762215	10691	1	107161151	ENST00000470911.1	-3219	NA	AOX3P-AOX2P	AOX3P-AOX2P readthrough, transcribed pseudogene	Exon	0.00918628	0.999999	0.0210166	1	0.0607168	0.999993	3.38482	0.000851813	3.38526	0.001094
BT549_Hypo_BT549_Hypo_2_peak_27422	chr8	88117370	88117870	501	*	9	819.374	24.6912	3.32477	250	Intron (ENST00000286614.11/4325, intron 5 of 9)	8	88069233	88327206	257974	2	4325	ENST00000544227.5	209336	ENSG00000156103	MMP16	matrix metallopeptidase 16	Intron	-0.32865	0.999999	-0.24587	1	-1.55824	0.999993	4.72347	2.66876e-09	3.38492	1.428e-05
HS578T_Norm_HS578T_Norm_1_peak_32517	chr5	110377943	110378443	501	*	7	2345.14	17.0784	4.81349	250	Intron (ENST00000507188.6/642987, intron 6 of 8)	5	110289233	110430101	140869	2	642987	ENST00000507188.6	51658	ENSG00000186952	TMEM232	transmembrane protein 232	Intron	-0.272484	0.999999	-0.240219	1	-0.396499	0.999993	3.55478	1.59732e-07	3.38484	1.64988e-06
BT549_Hypo_BT549_Hypo_2_peak_41561	chr14	31273815	31274315	501	*	8	594.684	21.7684	2.81024	250	Intron (ENST00000551799.1/ENST00000551799.1, intron 3 of 5)	14	31292602	31297720	5119	2	25938	ENST00000551414.1	23405	ENSG00000129493	HEATR5A	HEAT repeat containing 5A	Intron	-0.560058	0.999999	-0.53986	1	-0.72842	0.999993	3.57538	4.4447e-13	3.38178	3.3038e-06
HS578T_Norm_HS578T_Norm_1_peak_45562	chr7	141463807	141464307	501	*	6	1783.1	15.9881	4.52594	250	Intron (ENST00000565468.6/100507421, intron 3 of 3)	7	141551278	141654409	103132	1	55750	ENST00000629555.2	-86971	ENSG00000006530	AGK	acylglycerol kinase	Intron	-0.141904	0.999999	-0.110639	1	-0.343822	0.999993	3.62385	1.38469e-07	3.37951	7.15119e-06
MDAMB231_Norm_MDAMB231_Norm_1_peak_36171	chr6	155341337	155341837	501	*	2	1812.77	10.7412	2.56244	250	Distal Intergenic	6	155297081	155314493	17413	2	51106	ENST00000475849.1	-26844	ENSG00000029639	TFB1M	transcription factor B1, mitochondrial	Distal	-0.118122	0.999999	-0.0710765	1	-0.56831	0.999993	3.89234	3.94026e-05	3.37947	8.9195e-05
HS578T_Hypo_HS578T_Hypo_2_peak_42174	chr7	38584254	38584754	501	*	7	3295.19	17.0665	4.85375	250	Intron (ENST00000356264.7/273, intron 1 of 20)	7	38383704	38631373	247670	2	273	ENST00000356264.7	46619	ENSG00000078053	AMPH	amphiphysin	Intron	-0.248132	0.999999	-0.238211	1	-0.196523	0.999993	3.35699	3.05094e-06	3.37918	2.34207e-06
BT549_Hypo_BT549_Hypo_2_peak_49162	chr18	35513419	35513919	501	*	16	2525.39	25.2592	3.37993	250	Distal Intergenic	18	35468333	35497991	29659	2	125476	ENST00000334598.11	-15428	ENSG00000153391	INO80C	INO80 complex subunit C	Distal	-0.0190905	0.999999	0.00557666	1	-0.0943044	0.999993	1.83313	2.50714e-14	1.71902	2.45055e-09
BT549_Hypo_BT549_Hypo_2_peak_27874	chr8	106925280	106925780	501	*	4	2235.64	23.5559	3.12724	250	Distal Intergenic	8	106759483	106770244	10762	2	137735	ENST00000311955.4	-155036	ENSG00000174429	ABRA	actin binding Rho activating protein	Distal	-0.275126	0.999999	-0.273768	1	-0.231682	0.999993	3.34952	3.08437e-05	3.37808	0.000132222
HS578T_Norm_HS578T_Norm_1_peak_84975	chr19	38035708	38036208	501	*	6	2599	17.0078	4.81349	250	Intron (ENST00000222345.11/23094, intron 2 of 21)	19	38087756	38088851	1096	1	23094	ENST00000595982.1	-51548	ENSG00000105738	SIPA1L3	signal induced proliferation associated 1 like 3	Intron	-0.149464	0.999999	-0.177808	1	0.250319	0.999993	2.97556	0.00091682	3.37657	0.000243376
MDAMB231_Hypo_MDAMB231_Hypo_1_peak_75589	chr19	43562535	43563035	501	*	8	2749.09	18.6998	5.09499	250	Promoter (1-2kb)	19	43551571	43560949	9379	2	7515	ENST00000597811.5	-1586	ENSG00000073050	XRCC1	X-ray repair cross complementing 1	Promoter	-0.102906	0.999999	-0.0752669	1	-0.347103	0.999993	3.69201	0.000125607	3.37399	0.000697108
MDAMB231_Hypo_MDAMB231_Hypo_1_peak_36422	chr7	44383395	44383895	501	*	8	2569.72	18.8941	5.09499	250	3' UTR	7	44385351	44392508	7158	2	23386	ENST00000475952.1	8613	ENSG00000015676	NUDCD3	NudC domain containing 3	3'	-0.0803716	0.999999	-0.0365344	1	-0.55104	0.999993	3.92083	3.14087e-08	3.37366	5.79695e-05
MDAMB231_Norm_MDAMB231_Norm_2_peak_38052	chr8	90520724	90521224	501	*	5	1122.63	17.5897	4.01374	250	Intron (ENST00000655523.1/100874052, intron 2 of 2)	8	90592804	90606065	13262	2	101937451	ENST00000517505.1	84841	ENSG00000253799	LINC01030	long intergenic non-protein coding RNA 1030	Intron	0.414936	0.999999	0.0518628	1	0.0617744	0.999993	3.37871	0.000178782	3.37262	0.000109945
HS578T_Norm_HS578T_Norm_1_peak_62605	chr11	86518886	86519386	501	*	3	2439.74	14.0487	3.89516	250	Intron (ENST00000524610.1/ENST00000524610.1, intron 2 of 2)	11	86457579	86498124	40546	2	10873	ENST00000525957.1	-20762	ENSG00000151376	ME3	malic enzyme 3	Intron	0.161614	0.999999	0.132345	1	0.61652	0.999993	2.90982	0.000182298	3.37113	3.94469e-05
BT549_Hypo_BT549_Hypo_1_peak_31356	chr9	110641207	110641707	501	*	6	1063.4	17.1675	1.73594	250	Distal Intergenic	9	110668779	110801620	132842	1	4593	ENST00000416899.7	-27072	ENSG00000030304	MUSK	muscle associated receptor tyrosine kinase	Distal	-0.724657	0.999999	-0.839125	1	0.199909	0.999993	2.36039	0.00555798	3.36883	2.34622e-05
MDAMB231_Hypo_MDAMB231_Hypo_2_peak_52382	chr12	24719311	24719811	501	*	9	1640.76	17.6676	4.14955	250	Intron (ENST00000653796.1/ENST00000653796.1, intron 1 of 4)	12	24817656	24830328	12673	2	586	ENST00000543099.1	110517	ENSG00000060982	BCAT1	branched chain amino acid transaminase 1	Intron	-0.548817	0.999999	-0.551487	1	-0.419784	0.999993	3.25455	6.64235e-10	3.36803	9.89215e-10
MDAMB231_Hypo_MDAMB231_Hypo_2_peak_13438	chr2	227876443	227876943	501	*	4	1288.49	15.041	3.3928	250	Exon (ENST00000454999.5/164781, exon 2 of 8)	2	227871642	227903086	31445	1	164781	ENST00000454999.5	4801	ENSG00000123977	DAW1	dynein assembly factor with WD repeats 1	Exon	0.0462446	0.999999	-0.368259	1	-0.349583	0.999993	3.36742	0.000275414	3.36788	0.000567774
MDAMB231_Norm_MDAMB231_Norm_2_peak_72242	chr20	32707685	32708185	501	*	4	1738.44	17.6651	4.01374	250	Intron (ENST00000642484.1/284805, intron 3 of 9)	20	32631625	32673941	42317	2	284805	ENST00000608990.6	-33744	ENSG00000198547	C20orf203	chromosome 20 open reading frame 203	Intron	-0.403796	0.999999	0.0656605	1	-0.429089	0.999993	3.89479	5.25826e-05	3.36686	8.35568e-05
HS578T_Hypo_HS578T_Hypo_2_peak_59909	chr11	19935528	19936028	501	*	2	4476.38	17.0406	4.85375	250	Intron (ENST00000360655.8/89797, intron 7 of 37)	11	19931765	19933719	1955	1	89797	ENST00000528008.1	3763	ENSG00000166833	NAV2	neuron navigator 2	Intron	0.139287	0.999999	0.17978	1	-0.218729	0.999993	1.81945	6.50105e-06	3.36622	9.64662e-06
HS578T_Hypo_HS578T_Hypo_2_peak_25261	chr4	26557216	26557716	501	*	2	1957.97	16.7754	4.83521	250	Distal Intergenic	4	26576437	26620667	44231	1	55296	ENST00000513455.5	-18721	ENSG00000109680	TBC1D19	TBC1 domain family member 19	Distal	-0.357128	0.999999	-0.131484	1	-0.678717	0.999993	1.15864	0.0903891	3.36559	0.000751157
MDAMB231_Norm_MDAMB231_Norm_2_peak_23637	chr5	34660364	34660864	501	*	6	1299.9	17.5518	4.01374	250	Intron (ENST00000265109.8/26064, intron 1 of 17)	5	34656845	34807857	151013	1	26064	ENST00000514873.5	3519	ENSG00000039560	RAI14	retinoic acid induced 14	Intron	-0.0645541	0.999999	-0.0228813	1	-0.449939	0.999993	3.81338	6.44934e-07	3.36445	1.58013e-05
MDAMB231_Hypo_MDAMB231_Hypo_1_peak_29753	chr6	5151735	5152235	501	*	7	3096.52	18.5002	5.09499	250	Intron (ENST00000330636.8/57128, intron 2 of 2)	6	5148233	5148322	90	2	100500900	ENST00000578066.1	-3413	ENSG00000265083	MIR3691	microRNA 3691	Intron	-0.274626	0.999999	-0.212236	1	-0.999605	0.999993	4.18791	7.45403e-09	3.36381	8.87855e-06
MDAMB231_Hypo_MDAMB231_Hypo_1_peak_13901	chr2	219125151	219125651	501	*	9	2754.54	18.8941	5.09499	250	Promoter (<=1kb)	2	219076318	219125652	49335	2	79840	ENST00000491159.5	1	ENSG00000187736	NHEJ1	non-homologous end joining factor 1	Promoter	-0.166513	0.999999	-0.144336	1	-0.31176	0.999993	3.557	6.98881e-05	3.36286	0.00018702
HS578T_Norm_HS578T_Norm_1_peak_9645	chr2	10423969	10424469	501	*	4	1704.93	17.0078	4.81349	250	3' UTR	2	10420021	10427000	6980	1	3241	ENST00000422133.1	3948	ENSG00000115756	HPCAL1	hippocalcin like 1	3'	0.0704352	0.999999	0.153413	1	0.158257	0.999993	3.38871	6.46234e-05	3.36264	6.75006e-05
MDAMB468_Hypo_MDAMB468_Hypo_1_peak_55968	chr19	29665181	29665681	501	*	10	16635.4	36.3806	6.63039	250	Promoter (<=1kb)	19	29665459	29674843	9385	1	79156	ENST00000592810.1	0	ENSG00000166289	PLEKHF1	pleckstrin homology and FYVE domain containing 1	Promoter	0.0622233	0.999999	-0.0802287	1	0.0859589	0.999993	-1.9422	5.71556e-14	-1.7861	2.889e-09
BT549_Hypo_BT549_Hypo_1_peak_15742	chr5	33807110	33807610	501	*	10	1088.48	22.5983	2.61005	250	Intron (ENST00000504830.6/81792, intron 2 of 23)	5	33576963	33840312	263350	2	81792	ENST00000504582.5	32702	ENSG00000151388	ADAMTS12	ADAM metallopeptidase with thrombospondin type 1 motif 12	Intron	-0.206063	0.999999	-0.191386	1	-0.374404	0.999993	3.56129	1.45891e-11	3.36259	1.0036e-10
BT549_Hypo_BT549_Hypo_2_peak_27245	chr8	76616568	76617068	501	*	2	1223.85	18.954	2.3015	250	Promoter (1-2kb)	8	76611376	76615321	3946	2	100192378	ENST00000521894.1	-1247	ENSG00000253661	ZFHX4-AS1	ZFHX4 antisense RNA 1	Promoter	-0.304197	0.999999	-0.167794	1	-0.562295	0.999993	3.77657	0.000194931	3.36104	0.000387954
HS578T_Hypo_HS578T_Hypo_2_peak_63572	chr11	126636857	126637357	501	*	7	5081.63	16.9621	4.85375	250	Intron (ENST00000525144.7/84623, intron 1 of 16)	11	126652852	126682103	29252	1	101929427	ENST00000550747.1	-15495	ENSG00000254607	LOC101929427	uncharacterized LOC101929427	Intron	-0.157182	0.999999	-0.167499	1	0.156327	0.999993	3.04436	0.00185267	3.36022	0.000101187
BT549_Hypo_BT549_Hypo_2_peak_16297	chr5	73692029	73692529	501	*	10	2330.98	25.2592	3.37993	250	Intron (ENST00000296794.10/64283, intron 2 of 34)	5	73684832	73941993	257162	1	64283	ENST00000426542.6	7197	ENSG00000214944	ARHGEF28	Rho guanine nucleotide exchange factor 28	Intron	-0.184573	0.999999	-0.169339	1	-0.23592	0.999993	3.45533	9.5086e-09	3.35888	7.48074e-09
BT549_Hypo_BT549_Hypo_2_peak_37155	chr11	123129967	123130467	501	*	7	1508.34	22.8942	3.01068	250	Intron (ENST00000448775.4/79827, intron 1 of 6)	11	123083082	123097966	14885	2	79827	ENST00000529128.1	-32001	ENSG00000166250	CLMP	CXADR like membrane protein	Intron	-0.597845	0.999999	-0.147471	1	0.126165	0.999993	3.10409	7.5683e-05	3.35727	0.000138125
MDAMB231_Hypo_MDAMB231_Hypo_1_peak_49466	chr10	101879670	101880170	501	*	4	2644.09	18.0841	4.97736	250	Intron (ENST00000495001.1/79591, intron 1 of 2)	10	101845599	101889736	44138	2	79591	ENST00000495001.1	9566	ENSG00000120029	ARMH3	armadillo like helical domain containing 3	Intron	-0.339572	0.999999	-0.0384439	1	-0.479487	0.999993	3.824	3.67979e-05	3.35704	0.000921996
BT549_Hypo_BT549_Hypo_1_peak_6916	chr2	55155889	55156389	501	*	7	759.698	18.3196	1.93009	250	Distal Intergenic	2	55027207	55112621	85415	2	57142	ENST00000427710.5	-43268	ENSG00000115310	RTN4	reticulon 4	Distal	0.00650053	0.999999	0.0263747	1	-0.0279352	0.999993	3.44105	2.36184e-05	3.35665	4.57852e-05
MDAMB231_Hypo_MDAMB231_Hypo_1_peak_36441	chr7	44693809	44694309	501	*	6	1982.15	18.5506	5.09499	250	Exon (ENST00000439616.6/4967, exon 8 of 20)	7	44666795	44674752	7958	1	4967	ENST00000497326.1	27014	ENSG00000105953	OGDH	oxoglutarate dehydrogenase	Exon	0.166435	0.999999	0.174533	1	0.149652	0.999993	3.40407	1.65101e-06	3.35354	4.54266e-07
MDAMB231_Hypo_MDAMB231_Hypo_2_peak_37562	chr8	26637560	26638060	501	*	1	217.268	7.56338	1.04977	250	Promoter (<=1kb)	8	26637530	26643522	5993	1	1808	ENST00000474808.1	30	ENSG00000092964	DPYSL2	dihydropyrimidinase like 2	Promoter	-0.175374	0.999999	-0.209311	1	0.167134	0.999993	2.99467	8.56266e-06	3.35318	2.13556e-06
BT549_Hypo_BT549_Hypo_1_peak_54777	chr21	29208637	29209137	501	*	7	459.916	16.3229	1.59209	250	Intron (ENST00000447125.5/193629, intron 2 of 2)	21	29194147	29321355	127209	1	571	ENST00000550131.5	14490	ENSG00000156273	BACH1	BTB domain and CNC homolog 1	Intron	-0.181115	0.999999	-0.143278	1	-0.612812	0.999993	3.87175	1.11843e-07	3.3531	2.27772e-08
HS578T_Norm_HS578T_Norm_1_peak_44762	chr7	117098271	117098771	501	*	9	2693.77	17.2861	4.81349	250	Promoter (<=1kb)	7	117099762	117230103	130342	1	7982	ENST00000490039.1	-991	ENSG00000004866	ST7	suppression of tumorigenicity 7	Promoter	-0.166733	0.999999	-0.090554	1	-1.07638	0.999993	4.36355	5.50917e-11	3.35183	8.36835e-07
BT549_Hypo_BT549_Hypo_1_peak_38044	chr12	2339120	2339620	501	*	6	621.665	22.8447	2.61005	250	Intron (ENST00000327702.12/775, intron 3 of 47)	12	2269776	2288937	19162	1	100874370	ENST00000542680.1	69344	NA	CACNA1C-IT3	CACNA1C intronic transcript 3	Intron	-0.207661	0.999999	-0.191131	1	-0.264586	0.999993	3.44863	2.26816e-05	3.35181	1.00925e-05
HS578T_Norm_HS578T_Norm_2_peak_13607	chr2	150532747	150533247	501	*	3	2634.09	15.7314	4.31682	250	Intron (ENST00000439275.1/390, intron 1 of 4)	2	150474875	150539011	64137	2	390	ENST00000439275.1	5764	ENSG00000115963	RND3	Rho family GTPase 3	Intron	-0.22358	0.999999	-0.812306	1	-0.139684	0.999993	2.5563	0.00122908	3.34994	1.11232e-05
MDAMB231_Hypo_MDAMB231_Hypo_1_peak_1635	chr1	29688488	29688988	501	*	5	2749.21	18.6998	5.09499	250	Distal Intergenic	1	29329620	29350114	20495	2	101928460	ENST00000417651.1	-338374	ENSG00000230523	LINC01756	long intergenic non-protein coding RNA 1756	Distal	-0.479058	0.999999	-0.44557	1	-0.82292	0.999993	3.76606	0.000105834	3.34941	0.00120876
BT549_Hypo_BT549_Hypo_1_peak_38625	chr12	43737581	43738081	501	*	6	249.512	16.4685	1.61695	250	Exon (ENST00000552999.1/ENST00000552999.1, exon 2 of 4)	12	43728607	43758758	30152	2	83448	ENST00000416848.6	20677	ENSG00000129317	PUS7L	pseudouridine synthase 7 like	Exon	-0.438292	0.999999	-0.413661	1	-1.37838	0.999993	3.6602	0.00135302	3.34824	0.00313109
MDAMB436_Norm_MDAMB436_Norm_2_peak_23550	chr4	4762750	4763250	501	*	2	1123.98	13.5098	3.324	250	Intron (ENST00000670162.1/100507266, intron 3 of 3)	4	4844188	4850827	6640	1	103695434	ENST00000662851.1	-80938	ENSG00000273396	LINC01396	long intergenic non-protein coding RNA 1396	Intron	0.142627	0.999999	-0.0766896	1	-0.0270411	0.999993	3.29676	0.000185426	3.34814	0.000140723
MDAMB231_Norm_MDAMB231_Norm_2_peak_5469	chr1	175015226	175015726	501	*	4	1174.44	17.3202	3.97468	250	Intron (ENST00000476371.1/63931, intron 2 of 2)	1	175014245	175023415	9171	2	63931	ENST00000367677.3	7689	ENSG00000120333	MRPS14	mitochondrial ribosomal protein S14	Intron	0.0507562	0.999999	-0.0734521	1	-0.564147	0.999993	3.86836	4.14305e-06	3.34769	2.20659e-05
BT549_Hypo_BT549_Hypo_1_peak_57776	chrX	150581290	150581790	501	*	11	763.154	20.3114	2.26125	250	Intron (ENST00000370396.6/4534, intron 1 of 14)	23	150568639	150645871	77233	1	4534	ENST00000490530.1	12651	ENSG00000171100	MTM1	myotubularin 1	Intron	-0.246574	0.999999	-0.25104	1	-0.208147	0.999993	1.64564	1.88366e-05	1.68567	3.30497e-09
MDAMB231_Hypo_MDAMB231_Hypo_1_peak_15351	chr3	20622316	20622816	501	*	6	2643.5	18.5002	5.09499	250	Intron (ENST00000634618.1/101927829, intron 10 of 16)	3	20342468	20350928	8461	1	101927829	ENST00000455626.1	279848	ENSG00000231304	LOC101927829	uncharacterized LOC101927829	Intron	-0.505254	0.999999	-0.509126	1	-0.355722	0.999993	3.24594	0.00734976	3.34763	0.00469006
BT549_Hypo_BT549_Hypo_2_peak_49211	chr18	43892896	43893396	501	*	6	1295.05	24.6912	3.32477	250	Distal Intergenic	18	43270181	43277499	7319	2	6860	ENST00000585604.1	-615397	ENSG00000132872	SYT4	synaptotagmin 4	Distal	-0.138473	0.999999	-0.0868483	1	-0.626301	0.999993	3.8933	7.42605e-06	3.3476	7.09118e-05
BT549_Hypo_BT549_Hypo_1_peak_11130	chr3	75658437	75658937	501	*	8	1526.92	22.5983	2.61005	250	Exon (ENST00000474487.1/ENST00000474487.1, exon 1 of 1)	3	75664330	75667220	2891	1	100288801	ENST00000308062.7	-5393	ENSG00000172969	FRG2C	FSHD region gene 2 family member C	Exon	-0.13854	0.999999	-0.154128	1	0.0590826	0.999993	3.13409	8.16303e-15	3.34743	1.10873e-14
MDAMB231_Hypo_MDAMB231_Hypo_1_peak_11317	chr2	99754155	99754655	501	*	7	2068.03	18.5506	5.09499	250	Intron (ENST00000409236.6/3899, intron 6 of 22)	2	99550832	99593770	42939	2	3899	ENST00000445815.2	-160385	ENSG00000144218	AFF3	AF4/FMR2 family member 3	Intron	-0.920225	0.999999	-0.956493	1	-0.62286	0.999993	3.0642	0.000309063	3.34668	0.000420775
MDAMB468_Norm_MDAMB468_Norm_1_peak_72995	chr22	21216185	21216685	501	*	3	416.803	10.17	1.75014	250	Exon (ENST00000405188.8/728441, exon 4 of 12)	22	21207973	21225554	17582	2	728441	ENST00000405188.8	8869	ENSG00000133475	GGT2	gamma-glutamyltransferase 2	Exon	0.474066	0.999999	0.387202	1	0.480499	0.999993	-2.0629	8.41316e-06	-1.95649	3.4144e-09
BT549_Hypo_BT549_Hypo_2_peak_49403	chr18	55509968	55510468	501	*	6	1104.36	21.7684	2.81024	250	Intron (ENST00000354452.8/6925, intron 3 of 19)	18	55227689	55510772	283084	2	6925	ENST00000543082.5	304	ENSG00000196628	TCF4	transcription factor 4	Intron	-0.279839	0.999999	-0.27063	1	-0.240168	0.999993	3.33826	7.54042e-05	3.34538	7.74451e-05
BT549_Norm_BT549_Norm_2_peak_53274	chr20	1669335	1669835	501	*	6	316.812	14.4153	1.38158	250	Intron (ENST00000340424.4/ENST00000340424.4, intron 4 of 4)	20	1629152	1657779	28628	2	55423	ENST00000381583.6	-11556	ENSG00000089012	SIRPG	signal regulatory protein gamma	Intron	-0.222039	0.999999	-0.202816	1	-0.297645	0.999993	3.44647	1.69167e-05	3.34443	9.1931e-05
HS578T_Hypo_HS578T_Hypo_2_peak_29348	chr5	14184721	14185221	501	*	2	7747.17	17.0406	4.85375	250	Intron (ENST00000344204.9/7204, intron 1 of 56)	5	14183798	14399400	215603	1	7204	ENST00000509967.6	923	ENSG00000038382	TRIO	trio Rho guanine nucleotide exchange factor	Intron	-0.0396247	0.999999	-0.0379723	1	0.115899	0.999993	3.21197	3.1126e-07	3.34396	5.58277e-07
MDAMB231_Norm_MDAMB231_Norm_2_peak_5786	chr1	184890514	184891014	501	*	5	2350.42	17.6275	4.01374	250	Promoter (<=1kb)	1	184887739	184890185	2447	2	116496	ENST00000496299.1	-329	ENSG00000135842	NIBAN1	niban apoptosis regulator 1	Promoter	-1.38366	0.999999	0.316531	1	-0.128962	0.999993	3.82412	3.33051e-07	3.34356	3.72165e-06
MDAMB231_Hypo_MDAMB231_Hypo_1_peak_39685	chr8	26572183	26572683	501	*	9	1616.63	17.8667	4.91174	250	Intron (ENST00000521913.7/1808, intron 1 of 13)	8	26577062	26583965	6904	1	1808	ENST00000493789.6	-4379	ENSG00000092964	DPYSL2	dihydropyrimidinase like 2	Intron	0.0696556	0.999999	0.0269865	1	0.53015	0.999993	2.83051	3.88599e-07	3.34188	2.30857e-07
MDAMB231_Norm_MDAMB231_Norm_2_peak_59302	chr15	37877832	37878332	501	*	6	1020.53	15.9508	3.582	250	Distal Intergenic	15	37921939	37936918	14980	1	145942	ENST00000560841.5	-43607	ENSG00000166069	TMCO5A	transmembrane and coiled-coil domains 5A	Distal	0.00926013	0.999999	0.0191886	1	-0.106225	0.999993	3.50485	1.14645e-05	3.34083	0.000270063
MDAMB231_Hypo_MDAMB231_Hypo_2_peak_46372	chr10	91185204	91185704	501	*	6	975.619	17.177	4.01692	250	Intron (ENST00000614189.4/84333, intron 1 of 9)	10	91163012	91284329	121318	1	84333	ENST00000614189.4	22192	ENSG00000180628	PCGF5	polycomb group ring finger 5	Intron	-0.0745866	0.999999	-0.0570135	1	-0.143407	0.999993	3.44079	8.90394e-08	3.33894	7.8964e-07
BT549_Hypo_BT549_Hypo_1_peak_22536	chr6	157765572	157766072	501	*	8	935.945	22.0894	2.55043	250	Intron (ENST00000614703.4/51429, intron 1 of 5)	6	157716046	157875087	159042	1	51429	ENST00000614800.4	49526	ENSG00000130340	SNX9	sorting nexin 9	Intron	-0.0829923	0.999999	-0.0518837	1	-0.35218	0.999993	3.66703	2.40164e-08	3.33873	4.81773e-07
MDAMB231_Hypo_MDAMB231_Hypo_1_peak_23815	chr4	154908065	154908565	501	*	5	3943.43	18.5002	5.09499	250	Distal Intergenic	4	154781817	154798058	16242	1	166863	ENST00000512640.1	126248	ENSG00000151962	RBM46	RNA binding motif protein 46	Distal	-0.4001	0.999999	-0.337569	1	-0.655718	0.999993	3.68485	0.00021947	3.33783	0.0011552
BT549_Hypo_BT549_Hypo_1_peak_27505	chr8	68921066	68921566	501	*	4	951.206	17.4345	1.78119	250	Intron (ENST00000662535.1/100505718, intron 4 of 5)	8	68912887	68959649	46763	2	100505718	ENST00000517925.2	38083	ENSG00000253658	LINC01592	long intergenic non-protein coding RNA 1592	Intron	-0.124838	0.999999	-0.0798597	1	-1.40174	0.999993	3.63497	0.000703332	3.33778	0.0023733
BT549_Hypo_BT549_Hypo_2_peak_55811	chrX	11341629	11342129	501	*	8	2249.53	25.0191	3.37993	250	Intron (ENST00000380736.5/395, intron 1 of 12)	23	11318614	11318686	73	2	100847063	ENST00000580117.1	-22943	ENSG00000263652	MIR548AX	microRNA 548ax	Intron	-0.086879	0.999999	-0.0917368	1	0.0576745	0.999993	3.18287	0.000296843	3.33703	4.50916e-05
HS578T_Norm_HS578T_Norm_1_peak_77856	chr17	597206	597706	501	*	4	3162.5	14.2315	3.95656	250	Intron (ENST00000437048.7/55275, intron 12 of 21)	17	600880	628231	27352	2	55275	ENST00000570650.1	30525	ENSG00000141252	VPS53	VPS53 subunit of GARP complex	Intron	-0.160186	0.999999	-0.120281	1	-0.545449	0.999993	3.77115	1.0315e-10	3.33693	4.1795e-07
BT549_Norm_BT549_Norm_2_peak_38803	chr12	46431621	46432121	501	*	12	1059.9	19.6907	2.32015	250	Intron (ENST00000667191.1/100288798, intron 2 of 2)	12	46412150	46485060	72911	1	100288798	ENST00000657145.1	19471	NA	LOC100288798	uncharacterized LOC100288798	Intron	0.025195	0.999999	-0.0995663	1	0.438744	0.999993	1.40907	2.26886e-05	1.94051	3.72827e-09
MDAMB231_Hypo_MDAMB231_Hypo_1_peak_30219	chr6	14675984	14676484	501	*	4	1824.03	18.5506	5.09499	250	Intron (ENST00000629853.2/ENST00000629853.2, intron 3 of 3)	6	14283048	14285454	2407	2	102216342	ENST00000635227.1	-390530	ENSG00000226673	LINC01108	long intergenic non-protein coding RNA 1108	Intron	-1.51245	0.999999	-1.76948	1	-0.143654	0.999993	1.73553	0.0145526	3.33669	4.14791e-05
HS578T_Norm_HS578T_Norm_2_peak_67160	chr13	23377889	23378389	501	*	7	3566.73	16.2754	4.485	250	Intron (ENST00000455470.6/26278, intron 2 of 10)	13	23328826	23375543	46718	2	26278	ENST00000402364.1	-2346	ENSG00000151835	SACS	sacsin molecular chaperone	Intron	-0.0403964	0.999999	-0.0414874	1	0.0765967	0.999993	3.24092	9.21614e-07	3.33272	1.5026e-08
MDAMB231_Hypo_MDAMB231_Hypo_2_peak_54041	chr12	92289873	92290373	501	*	5	1750.4	17.6676	4.14955	250	Intron (ENST00000615716.2/ENST00000615716.2, intron 2 of 4)	12	92421531	92483680	62150	1	100507616	ENST00000508671.1	-131158	NA	LINC02397	long intergenic non-protein coding RNA 2397	Intron	-0.486648	0.999999	-0.484544	1	-0.492512	0.999993	3.37127	0.00018915	3.3301	0.000636932
HS578T_Hypo_HS578T_Hypo_2_peak_59381	chr11	10818458	10818958	501	*	5	2053.5	17.1182	4.85375	250	Intron (ENST00000499765.2/101928053, intron 2 of 2)	11	10809204	10822931	13728	1	101928053	ENST00000499765.2	9254	ENSG00000246308	LOC101928053	uncharacterized LOC101928053	Intron	-0.198453	0.999999	-0.239977	1	-0.525343	0.999993	3.6475	4.07331e-05	3.3301	0.000331021
BT549_Hypo_BT549_Hypo_2_peak_34927	chr11	5280454	5280954	501	*	12	491.101	18.8129	2.27573	250	Intron (ENST00000380252.6/3048, intron 1 of 2)	11	5268345	5269945	1601	2	3046	ENST00000396895.3	-10509	ENSG00000213931	HBE1	hemoglobin subunit epsilon 1	Intron	-0.299222	0.999999	-0.317983	1	-0.0716051	0.999993	3.10118	4.59154e-07	3.33002	8.02331e-09
BT549_Hypo_BT549_Hypo_1_peak_27655	chr8	76580707	76581207	501	*	4	2934.84	22.515	2.61005	250	Intron (ENST00000522961.1/100192378, intron 1 of 2)	8	76611376	76615321	3946	2	100192378	ENST00000521894.1	34114	ENSG00000253661	ZFHX4-AS1	ZFHX4 antisense RNA 1	Intron	-0.00351679	0.999999	0.0262282	1	-0.133676	0.999993	3.5083	8.10587e-05	3.32936	2.25214e-05
MDAMB231_Norm_MDAMB231_Norm_2_peak_5770	chr1	184242604	184243104	501	*	5	1621.74	18.8462	4.01374	250	Distal Intergenic	1	184387029	184629019	241991	1	81563	ENST00000235307.7	-143925	ENSG00000116667	C1orf21	chromosome 1 open reading frame 21	Distal	0.158161	0.999999	-0.475741	1	0.203601	0.999993	2.68938	0.00196078	3.32936	0.000265522
MDAMB231_Hypo_MDAMB231_Hypo_1_peak_42153	chr8	127926187	127926687	501	*	10	2940.12	18.5002	5.09499	250	Intron (ENST00000667305.1/5820, intron 2 of 8)	8	127916559	127943001	26443	1	5820	ENST00000669407.1	9628	ENSG00000249859	PVT1	Pvt1 oncogene	Intron	-0.174486	0.999999	-0.183313	1	-0.0586221	0.999993	3.23593	3.08416e-07	3.32925	5.34898e-06
BT549_Hypo_BT549_Hypo_2_peak_18068	chr5	154370024	154370524	501	*	10	4520.36	25.4165	3.37993	250	Intron (ENST00000425427.6/55568, intron 4 of 6)	5	154376317	154406256	29940	1	55568	ENST00000519544.5	-5793	ENSG00000164574	GALNT10	polypeptide N-acetylgalactosaminyltransferase 10	Intron	0.0756702	0.999999	0.0902297	1	0.0285782	0.999993	3.3941	8.63483e-08	3.32908	2.70429e-08
BT549_Hypo_BT549_Hypo_2_peak_10941	chr3	73624007	73624507	501	*	7	3992.49	25.0191	3.37993	250	Exon (ENST00000625169.1/ENST00000625169.1, exon 1 of 1)	3	73408058	73624840	216783	2	23024	ENST00000308537.4	333	ENSG00000121440	PDZRN3	PDZ domain containing ring finger 3	Exon	-0.0421516	0.999999	-0.0822704	1	0.390298	0.999993	2.85014	0.00518695	3.32892	0.000121887
BT549_Hypo_BT549_Hypo_1_peak_10948	chr3	60935618	60936118	501	*	7	367.728	19.0244	2.04799	250	Intron (ENST00000492590.6/2272, intron 3 of 9)	3	60535810	61251384	715575	2	2272	ENST00000490952.1	315266	ENSG00000189283	FHIT	fragile histidine triad diadenosine triphosphatase	Intron	-0.476241	0.999999	-0.47762	1	-0.415129	0.999993	3.32029	6.95461e-06	3.32827	2.87074e-07
BT549_Hypo_BT549_Hypo_2_peak_41673	chr14	42140866	42141366	501	*	9	1310.87	23.828	3.17493	250	Distal Intergenic	14	41699427	41904549	205123	1	145581	ENST00000554171.1	441439	ENSG00000165379	LRFN5	leucine rich repeat and fibronectin type III domain containing 5	Distal	-0.586456	0.999999	-0.587944	1	-0.478815	0.999993	3.24131	5.72892e-06	3.32704	1.07935e-05
HS578T_Hypo_HS578T_Hypo_2_peak_15619	chr2	216316645	216317145	501	*	4	3567.18	17.0924	4.85375	250	Intron (ENST00000452736.1/ENST00000452736.1, intron 1 of 2)	2	216257865	216372483	114619	2	57574	ENST00000273067.5	55338	ENSG00000144583	MARCHF4	membrane associated ring-CH-type finger 4	Intron	-0.279849	0.999999	-0.262631	1	-0.33276	0.999993	3.40761	6.97449e-11	3.32682	1.27512e-09
HS578T_Hypo_HS578T_Hypo_1_peak_5313	chr1	145424595	145425095	501	*	1	2334.07	13.2222	3.84952	250	Distal Intergenic	1	145289900	145405778	115879	2	100288142	ENST00000392971.6	-18817	ENSG00000162825	NBPF20	NBPF member 20	Distal	0.154308	0.999999	0.0206507	1	0.50289	0.999993	1.06424	0.00390447	1.5386	4.16991e-09
BT549_Hypo_BT549_Hypo_1_peak_32888	chr10	17232268	17232768	501	*	3	2433.36	21.1881	2.40462	250	Promoter (<=1kb)	10	17233225	17235034	1810	1	7431	ENST00000495528.1	-457	ENSG00000026025	VIM	vimentin	Promoter	0.287649	0.999999	0.277574	1	-1.13007	0.999993	2.98299	0.00247787	3.32608	6.92029e-05
MDAMB231_Hypo_MDAMB231_Hypo_1_peak_55845	chr12	48977220	48977720	501	*	3	1907.24	18.5506	5.09499	250	Promoter (<=1kb)	12	48978322	48982620	4299	1	7471	ENST00000293549.4	-602	ENSG00000125084	WNT1	Wnt family member 1	Promoter	-0.0251883	0.999999	-0.256159	1	0.37563	0.999993	2.69659	0.00143135	3.32563	0.000269844
BT549_Norm_BT549_Norm_1_peak_12558	chr3	152159307	152159807	501	*	6	343.217	16.4307	1.91118	250	Distal Intergenic	3	152243828	152300110	56283	1	4154	ENST00000477171.1	-84021	ENSG00000152601	MBNL1	muscleblind like splicing regulator 1	Distal	0.0687322	0.999999	0.0876813	1	0.0249581	0.999993	3.38755	1.47342e-05	3.3251	1.56291e-05
HS578T_Hypo_HS578T_Hypo_2_peak_61977	chr11	84855863	84856363	501	*	8	2337.72	16.357	4.70575	250	Intron (ENST00000398309.6/1740, intron 1 of 22)	11	84686800	84923137	236338	2	1740	ENST00000530589.1	66774	ENSG00000150672	DLG2	discs large MAGUK scaffold protein 2	Intron	-0.285353	0.999999	-0.283701	1	-1.20118	0.999993	3.18704	0.000889526	3.32449	0.000638653
HS578T_Hypo_HS578T_Hypo_2_peak_45193	chr7	141045745	141046245	501	*	4	3437.53	17.1438	4.85375	250	Distal Intergenic	7	141074064	141480380	406317	1	100507421	ENST00000565468.6	-27819	ENSG00000261115	TMEM178B	transmembrane protein 178B	Distal	-0.0859524	0.999999	0.317111	1	-0.232624	0.999993	3.23732	3.49275e-05	3.32315	4.89998e-05
MDAMB231_Hypo_MDAMB231_Hypo_1_peak_30446	chr6	18584821	18585321	501	*	8	3389.26	18.5002	5.09499	250	Intron (ENST00000637804.1/105374956, intron 3 of 5)	6	18571784	18571880	97	1	693125	ENST00000385041.1	13037	ENSG00000207775	MIR548A1	microRNA 548a-1	Intron	0.23464	0.999999	-0.402335	1	0.0999362	0.999993	2.84165	0.000312527	3.32091	4.14209e-05
MDAMB436_Hypo_MDAMB436_Hypo_2_peak_73850	chr15	101437158	101437658	501	*	4	1961.91	15.8736	4.03343	250	Intron (ENST00000398185.6/5046, intron 1 of 18)	15	101303929	101443663	139735	2	5046	ENST00000398185.6	6005	ENSG00000140479	PCSK6	proprotein convertase subtilisin/kexin type 6	Intron	-0.126427	0.999999	0.209908	1	-0.134617	0.999993	3.6686	0.000151651	3.32048	0.000596102
MDAMB231_Hypo_MDAMB231_Hypo_1_peak_6411	chr1	200172153	200172653	501	*	6	2002.7	16.6037	4.51879	250	Intron (ENST00000236914.7/2494, intron 6 of 6)	1	200043810	200058424	14615	1	2494	ENST00000367357.3	128343	ENSG00000116833	NR5A2	nuclear receptor subfamily 5 group A member 2	Intron	-0.665179	0.999999	-0.651107	1	-0.844763	0.999993	3.5458	6.22204e-06	3.32019	4.19016e-05
MDAMB436_Norm_MDAMB436_Norm_1_peak_42211	chr7	131896944	131897444	501	*	4	2372.11	15.7088	3.94095	250	Promoter (<=1kb)	7	131897641	131933311	35671	1	101928782	ENST00000452219.5	-197	ENSG00000224865	LOC101928782	uncharacterized LOC101928782	Promoter	-0.161915	0.999999	-0.142563	1	-0.355813	0.999993	3.54579	7.54514e-12	3.32011	7.84843e-10
BT549_Hypo_BT549_Hypo_2_peak_7327	chr2	99975380	99975880	501	*	7	936.907	22.2943	2.90405	250	Intron (ENST00000409236.6/3899, intron 5 of 22)	2	99825495	100006775	181281	2	3899	ENST00000673529.1	30895	ENSG00000144218	AFF3	AF4/FMR2 family member 3	Intron	-0.199503	0.999999	-0.15339	1	-0.646043	0.999993	3.84806	4.24482e-11	3.31961	2.462e-06
BT549_Hypo_BT549_Hypo_1_peak_7225	chr2	75276439	75276939	501	*	7	1532.53	22.515	2.61005	250	Distal Intergenic	2	75046463	75199520	153058	2	6869	ENST00000305249.10	-76919	ENSG00000115353	TACR1	tachykinin receptor 1	Distal	-0.0113855	0.999999	0.0336204	1	-0.501832	0.999993	3.84924	7.30531e-28	3.3182	2.62914e-21
HS578T_Hypo_HS578T_Hypo_2_peak_27464	chr4	130395838	130396338	501	*	4	1241.3	13.9094	3.89903	250	Intron (ENST00000655259.1/105377420, intron 2 of 2)	4	130376229	130432227	55999	1	105377420	ENST00000655259.1	19609	NA	LINC02479	long intergenic non-protein coding RNA 2479	Intron	-0.57596	0.999999	-0.572097	1	-0.528722	0.999993	3.31827	2.47862e-05	3.31798	1.19873e-05
HS578T_Hypo_HS578T_Hypo_2_peak_16185	chr2	229610467	229610967	501	*	5	3527.45	17.0536	4.85375	250	Intron (ENST00000341772.5/92737, intron 1 of 12)	2	229580154	229587177	7024	2	92737	ENST00000482831.1	-23290	ENSG00000187957	DNER	delta/notch like EGF repeat containing	Intron	-0.00659765	0.999999	-0.0939931	1	-0.00407659	0.999993	3.2533	0.000243002	3.31783	0.000256275
BT549_Hypo_BT549_Hypo_2_peak_6199	chr2	19124085	19124585	501	*	9	600.32	21.9817	2.84831	250	Intron (ENST00000650025.1/400945, intron 3 of 7)	2	18986451	19026971	40521	2	400945	ENST00000424895.1	-97114	ENSG00000236204	LINC01376	long intergenic non-protein coding RNA 1376	Intron	-0.39951	0.999999	-0.337039	1	-1.14926	0.999993	4.16191	8.50209e-11	3.31704	1.12067e-05
HCC70_Hypo_HCC70_Hypo_1_peak_61823	chr19	35213928	35214428	501	*	15	2515.1	20.3642	3.80052	250	Distal Intergenic	19	35224800	35228729	3930	2	148109	ENST00000324675.3	14301	ENSG00000177558	FAM187B	family with sequence similarity 187 member B	Distal	0.0396765	0.999999	-0.201812	1	0.0905676	0.999993	-1.90962	7.2348e-09	-1.63376	4.56364e-09
MDAMB231_Hypo_MDAMB231_Hypo_1_peak_15494	chr3	25508768	25509268	501	*	8	1565.75	18.1374	4.99345	250	Intron (ENST00000383772.8/5915, intron 3 of 7)	3	25458310	25597932	139623	1	5915	ENST00000458646.1	50458	ENSG00000077092	RARB	retinoic acid receptor beta	Intron	-0.425563	0.999999	-0.404792	1	-0.580181	0.999993	3.53401	1.99492e-05	3.31613	7.37088e-05
HS578T_Hypo_HS578T_Hypo_2_peak_13727	chr2	154143991	154144491	501	*	5	1282.1	14.7344	4.17962	250	Intron (ENST00000392825.8/114805, intron 4 of 12)	2	154140341	154409340	269000	1	114805	ENST00000431076.5	3650	ENSG00000144278	GALNT13	polypeptide N-acetylgalactosaminyltransferase 13	Intron	-0.300101	0.999999	-0.320299	1	0.0358635	0.999993	2.98933	3.58925e-05	3.31581	8.32214e-06
MDAMB231_Norm_MDAMB231_Norm_2_peak_15869	chr3	66132956	66133456	501	*	6	1015.59	17.4754	4.01374	250	Promoter (<=1kb)	3	66133610	66378927	245318	1	115286	ENST00000354883.10	-154	ENSG00000144741	SLC25A26	solute carrier family 25 member 26	Promoter	-0.107902	0.999999	-0.064358	1	-0.433182	0.999993	3.69893	3.14434e-07	3.31549	6.38205e-07
BT549_Norm_BT549_Norm_2_peak_26300	chr8	16838462	16838962	501	*	6	563.677	22.2182	2.75446	250	Intron (ENST00000521411.2/ENST00000521411.2, intron 2 of 3)	8	16992978	17001840	8863	2	26281	ENST00000519941.1	162878	ENSG00000078579	FGF20	fibroblast growth factor 20	Intron	-0.0520919	0.999999	-0.0220034	1	-0.210925	0.999993	3.50791	1.17621e-07	3.31499	3.39751e-05
MDAMB231_Hypo_MDAMB231_Hypo_2_peak_78038	chrX	130772284	130772784	501	*	3	1643.86	16.5309	3.83174	250	Intron (ENST00000370935.5/10495, intron 2 of 13)	23	130623381	130709313	85933	2	10495	ENST00000370927.5	-62971	ENSG00000165675	ENOX2	ecto-NOX disulfide-thiol exchanger 2	Intron	-0.540916	0.999999	-0.629738	1	0.132834	0.999993	2.56599	0.000117089	3.31484	1.87455e-06
HS578T_Hypo_HS578T_Hypo_2_peak_59546	chr11	12540964	12541464	501	*	5	5257.39	16.8827	4.85375	250	Exon (ENST00000526112.1/ENST00000526112.1, exon 1 of 2)	11	12473744	12504355	30612	1	55742	ENST00000533392.1	67220	ENSG00000197702	PARVA	parvin alpha	Exon	0.676121	0.999999	0.0320604	1	0.543901	0.999993	1.31288	0.0244234	3.31253	5.61663e-05
MDAMB436_Norm_MDAMB436_Norm_2_peak_41354	chr7	101953473	101953973	501	*	4	1822.46	15.6874	3.93648	250	Intron (ENST00000437600.9/1523, intron 2 of 22)	7	101959390	102104459	145070	1	1523	ENST00000606749.1	-5417	ENSG00000257923	CUX1	cut like homeobox 1	Intron	-0.123217	0.999999	-0.114859	1	-0.128415	0.999993	3.34486	5.74068e-06	3.31207	1.12289e-06
MDAMB231_Hypo_MDAMB231_Hypo_1_peak_62194	chr14	72457666	72458166	501	*	8	2303.14	19.0835	5.09499	250	Promoter (1-2kb)	14	72459669	72562754	103086	1	9628	ENST00000554782.1	-1503	ENSG00000182732	RGS6	regulator of G protein signaling 6	Promoter	-0.133716	0.999999	-0.117738	1	-0.191283	0.999993	3.40165	2.70425e-05	3.31203	3.17843e-05
HS578T_Hypo_HS578T_Hypo_2_peak_30953	chr5	65172410	65172910	501	*	3	2123.37	16.8827	4.85375	250	3' UTR	5	65151528	65198765	47238	2	11174	ENST00000314351.9	25855	ENSG00000049192	ADAMTS6	ADAM metallopeptidase with thrombospondin type 1 motif 6	3'	-0.490152	0.999999	-0.293649	1	-0.25365	0.999993	3.29824	0.00128218	3.31175	0.000333273
MDAMB231_Hypo_MDAMB231_Hypo_1_peak_36069	chr7	33933726	33934226	501	*	7	2360.26	18.5002	5.09499	250	Intron (ENST00000436222.6/168667, intron 2 of 5)	7	33906882	34156356	249475	1	168667	ENST00000648982.1	26844	ENSG00000164619	BMPER	BMP binding endothelial regulator	Intron	-0.312213	0.999999	-0.279915	1	-0.617454	0.999993	3.69324	8.64884e-10	3.31175	8.29016e-10
MDAMB231_Hypo_MDAMB231_Hypo_1_peak_56	chr1	1264804	1265304	501	*	14	3217.9	18.5002	5.09499	250	Promoter (1-2kb)	1	1257122	1263569	6448	2	118424	ENST00000471154.1	-1235	ENSG00000160087	UBE2J2	ubiquitin conjugating enzyme E2 J2	Promoter	-0.0945045	0.999999	-0.0878408	1	-0.0490198	0.999993	3.29875	8.81617e-09	3.31121	5.56225e-08
MDAMB231_Norm_MDAMB231_Norm_2_peak_25331	chr5	110386770	110387270	501	*	5	1297.01	17.4754	4.01374	250	Exon (ENST00000507188.6/642987, exon 6 of 9)	5	110289233	110430101	140869	2	642987	ENST00000507188.6	42831	ENSG00000186952	TMEM232	transmembrane protein 232	Exon	0.0503514	0.999999	0.123276	1	-0.718781	0.999993	4.174	7.67501e-06	3.31116	0.000160702
MDAMB436_Norm_MDAMB436_Norm_1_peak_64617	chr12	78403653	78404153	501	*	1	468.114	10.7592	2.43574	250	Intron (ENST00000552230.5/ENST00000552230.5, intron 1 of 2)	12	78326680	78359746	33067	2	105369860	ENST00000548512.1	-43907	ENSG00000258220	LINC02424	long intergenic non-protein coding RNA 2424	Intron	-0.103302	0.999999	-0.0789681	1	-0.240443	0.999993	3.508	8.32203e-07	3.31072	1.01122e-10
MDAMB231_Norm_MDAMB231_Norm_2_peak_42006	chr9	116152079	116152579	501	*	6	1161.18	13.5258	2.86104	250	Promoter (1-2kb)	9	116153791	116402321	248531	1	5069	ENST00000328252.4	-1212	ENSG00000182752	PAPPA	pappalysin 1	Promoter	-0.174373	0.999999	-0.256959	1	0.498214	0.999993	2.58222	2.83259e-07	3.31021	1.60907e-13
BT549_Hypo_BT549_Hypo_2_peak_3009	chr1	89910710	89911210	501	*	12	1063.11	21.9817	2.84831	250	Intron (ENST00000370453.5/55144, intron 3 of 3)	1	89846580	89933892	87313	1	55144	ENST00000441269.2	64130	ENSG00000171492	LRRC8D	leucine rich repeat containing 8 VRAC subunit D	Intron	-0.0879221	0.999999	-0.0952041	1	0.0878411	0.999993	3.13678	1.07454e-12	3.30966	4.62629e-15
MDAMB231_Hypo_MDAMB231_Hypo_1_peak_36562	chr7	47457969	47458469	501	*	6	2399.31	18.5002	5.09499	250	Intron (ENST00000311160.14/64759, intron 4 of 30)	7	47435282	47453231	17950	2	64759	ENST00000413551.1	-4738	ENSG00000136205	TNS3	tensin 3	Intron	-0.75207	0.999999	-0.816251	1	-0.262058	0.999993	2.78084	1.04863e-06	3.30902	3.09672e-05
BT549_Hypo_BT549_Hypo_1_peak_6311	chr2	13821118	13821618	501	*	6	854.817	19.0244	2.04799	250	Intron (ENST00000417751.5/100499171, intron 3 of 4)	2	14228874	14400958	172085	2	100499171	ENST00000418420.1	579340	ENSG00000230448	LINC00276	long intergenic non-protein coding RNA 276	Intron	-0.347107	0.999999	-0.311104	1	-0.763201	0.999993	3.79631	5.70749e-06	3.30807	3.11742e-05
BT549_Norm_BT549_Norm_1_peak_24770	chr7	69394992	69395492	501	*	4	1644.18	24.0154	3.28367	250	Intron (ENST00000435148.1/ENST00000435148.1, intron 1 of 2)	7	69595958	69597448	1491	2	100507468	ENST00000436600.2	201956	ENSG00000234215	CT66	cancer/testis associated transcript 66	Intron	-0.474621	0.999999	0.000718753	1	-0.636032	0.999993	3.94313	0.000232699	3.30687	0.000670677
HS578T_Norm_HS578T_Norm_2_peak_19762	chr3	81443925	81444425	501	*	6	2211.96	15.5968	4.27439	250	Distal Intergenic	3	81534667	81577943	43277	2	2632	ENST00000484687.1	133518	ENSG00000114480	GBE1	1,4-alpha-glucan branching enzyme 1	Distal	0.0238782	0.999999	0.0823774	1	-0.461259	0.999993	3.86789	4.46216e-07	3.3068	7.74817e-05
HS578T_Hypo_HS578T_Hypo_2_peak_91300	chrX	10102906	10103406	501	*	6	2514.35	17.3458	4.85375	250	Intron (ENST00000380861.8/55841, intron 8 of 22)	23	10156945	10237660	80716	1	1183	ENST00000421085.6	-53539	ENSG00000073464	CLCN4	chloride voltage-gated channel 4	Intron	-0.148614	0.999999	-0.184296	1	-0.805506	0.999993	3.94167	0.00019058	3.30661	0.00252237
HS578T_Hypo_HS578T_Hypo_1_peak_81143	chr17	8649550	8650050	501	*	4	1826.3	13.9558	4.11019	250	Distal Intergenic	17	8474212	8630761	156550	2	4628	ENST00000269243.8	-18789	ENSG00000133026	MYH10	myosin heavy chain 10	Distal	-0.567952	0.999999	-0.604919	1	-0.219374	0.999993	2.94337	0.000350697	3.30657	0.000112876
HS578T_Norm_HS578T_Norm_2_peak_73631	chr15	88238780	88239280	501	*	2	2854.07	16.2446	4.47564	250	Intron (ENST00000394480.6/4916, intron 3 of 18)	15	88137461	88252622	115162	2	4916	ENST00000559188.1	13342	ENSG00000140538	NTRK3	neurotrophic receptor tyrosine kinase 3	Intron	0.10716	0.999999	-0.0481334	1	0.373554	0.999993	0.34886	0.667078	3.30622	0.000239538
MDAMB231_Hypo_MDAMB231_Hypo_2_peak_32824	chr6	165181789	165182289	501	*	7	1999.32	17.6676	4.14955	250	Distal Intergenic	6	165280033	165282022	1990	2	168090	ENST00000491176.1	99733	ENSG00000112539	C6orf118	chromosome 6 open reading frame 118	Distal	-0.261043	0.999999	-0.281218	1	-0.11196	0.999993	3.15981	8.03263e-05	3.30539	3.52897e-05
HS578T_Norm_HS578T_Norm_2_peak_85634	chr20	24651029	24651529	501	*	4	2087.14	15.212	4.15186	250	Intron (ENST00000376862.4/79953, intron 3 of 3)	20	24584902	24597153	12252	1	79953	ENST00000482637.1	66127	ENSG00000101463	SYNDIG1	synapse differentiation inducing 1	Intron	0.0696899	0.999999	0.0811358	1	0.122806	0.999993	3.27394	0.000371844	3.30474	0.000659916
BT549_Hypo_BT549_Hypo_1_peak_41133	chr13	50592285	50592785	501	*	14	671.869	22.4311	2.60515	250	Intron (ENST00000479420.5/10301, intron 5 of 5)	13	50520933	50527449	6517	2	103689915	ENST00000428276.1	-64836	ENSG00000186047	DLEU1-AS1	DLEU1 antisense RNA 1	Intron	-0.106767	0.999999	-0.187984	1	0.117781	0.999993	1.23333	0.000496061	1.52385	5.51546e-09
BT549_Hypo_BT549_Hypo_1_peak_38331	chr12	13425702	13426202	501	*	9	1206.88	22.7631	2.61005	250	Distal Intergenic	12	13376229	13387167	10939	2	283422	ENST00000531049.1	-38535	ENSG00000180861	LINC01559	long intergenic non-protein coding RNA 1559	Distal	-0.63262	0.999999	-0.655263	1	-0.431037	0.999993	3.10141	4.48806e-05	3.30389	1.13973e-06
MDAMB231_Hypo_MDAMB231_Hypo_1_peak_7270	chr1	216045299	216045799	501	*	8	2360.59	18.6007	5.09499	250	Intron (ENST00000307340.8/7399, intron 32 of 71)	1	216072465	216086917	14453	1	102723833	ENST00000446411.5	-26666	ENSG00000233620	USH2A-AS2	USH2A antisense RNA 2	Intron	-0.0364314	0.999999	0.00655081	1	-0.398278	0.999993	3.7296	2.00698e-12	3.30373	2.33062e-09
BT549_Norm_BT549_Norm_2_peak_22877	chr6	169073216	169073716	501	*	9	489.558	18.0144	2.02614	250	Distal Intergenic	6	169067899	169069424	1526	1	102724357	ENST00000435377.1	5317	ENSG00000234519	LOC102724357	uncharacterized LOC102724357	Distal	0.0985658	0.999999	0.0708914	1	0.08893	0.999993	2.51207	0.025039	3.30371	0.00121186
MDAMB231_Hypo_MDAMB231_Hypo_2_peak_28180	chr6	4388585	4389085	501	*	6	1454.68	17.7725	4.14955	250	Intron (ENST00000642310.1/ENST00000642310.1, intron 4 of 4)	6	4491807	4495769	3963	1	105374895	ENST00000563079.1	-102722	NA	LINC02533	long intergenic non-protein coding RNA 2533	Intron	-0.21906	0.999999	-0.184658	1	-0.596991	0.999993	3.74315	4.37896e-09	3.30356	2.10453e-06
BT549_Hypo_BT549_Hypo_2_peak_10824	chr3	64266299	64266799	501	*	9	5588.48	25.1797	3.37993	250	Intron (ENST00000564377.6/166336, intron 1 of 7)	3	64093870	64268174	174305	2	166336	ENST00000564377.6	1375	ENSG00000163637	PRICKLE2	prickle planar cell polarity protein 2	Intron	0.00789687	0.999999	0.0102544	1	0.0995383	0.999993	3.22726	2.2259e-05	3.30252	2.04354e-06
HS578T_Norm_HS578T_Norm_2_peak_21104	chr3	124832972	124833472	501	*	5	1781.29	16.2136	4.46621	250	Promoter (<=1kb)	3	124817621	124833020	15400	2	3693	ENST00000476988.2	0	ENSG00000082781	ITGB5	integrin subunit beta 5	Promoter	0.147465	0.999999	0.177307	1	-0.0154726	0.999993	3.5181	8.74951e-06	3.30251	2.30668e-05
HS578T_Hypo_HS578T_Hypo_2_peak_20310	chr3	105906758	105907258	501	*	3	2637.93	17.0145	4.85375	250	Distal Intergenic	3	105776522	105869552	93031	2	868	ENST00000443752.2	-37206	ENSG00000114423	CBLB	Cbl proto-oncogene B	Distal	-0.257023	0.999999	-0.458074	1	0.274872	0.999993	-0.451115	0.426368	3.30162	0.000753409
BT549_Norm_BT549_Norm_2_peak_17793	chr5	136814922	136815422	501	*	4	1042.09	23.012	2.8888	250	Distal Intergenic	5	136978454	136979500	1047	2	6695	ENST00000515091.1	164078	ENSG00000152377	SPOCK1	SPARC (osteonectin), cwcv and kazal like domains proteoglycan 1	Distal	0.0758917	0.999999	0.0709885	1	-0.57512	0.999993	3.95949	9.77162e-06	3.30044	0.00256393
HS578T_Norm_HS578T_Norm_1_peak_62239	chr11	75554322	75554822	501	*	6	3105.53	16.9364	4.81349	250	Distal Intergenic	11	75562056	75572783	10728	1	871	ENST00000533603.5	-7234	ENSG00000149257	SERPINH1	serpin family H member 1	Distal	0.20275	0.999999	0.257291	1	0.370161	0.999993	3.19984	4.30896e-05	3.30006	1.51666e-05
MDAMB231_Hypo_MDAMB231_Hypo_1_peak_30064	chr6	11609373	11609873	501	*	8	2344.75	18.3984	5.07072	250	Distal Intergenic	6	11537749	11583524	45776	1	100113407	ENST00000379426.2	71624	ENSG00000205269	TMEM170B	transmembrane protein 170B	Distal	0.414318	0.999999	0.220774	1	-0.0470876	0.999993	3.58993	0.00216925	3.29996	0.00203557
MDAMB231_Norm_MDAMB231_Norm_2_peak_27257	chr5	174384532	174385032	501	*	5	666.391	12.7638	2.63001	250	Intron (ENST00000515513.5/101928176, intron 1 of 4)	5	174336495	174527139	190645	1	101928176	ENST00000510234.5	48037	ENSG00000249306	LINC01411	long intergenic non-protein coding RNA 1411	Intron	-0.187602	0.999999	-0.215893	1	0.153328	0.999993	2.93424	1.91149e-05	3.29977	2.05392e-06
MDAMB231_Hypo_MDAMB231_Hypo_2_peak_30179	chr6	42352821	42353321	501	*	4	772.167	14.9655	3.37016	250	Intron (ENST00000541110.5/55809, intron 3 of 17)	6	42228126	42451261	223136	2	55809	ENST00000372917.8	97940	ENSG00000124496	TRERF1	transcriptional regulating factor 1	Intron	0.00281823	0.999999	0.0256198	1	-0.178941	0.999993	3.5427	3.31931e-07	3.29908	1.73374e-06
BT549_Hypo_BT549_Hypo_2_peak_27283	chr8	79326205	79326705	501	*	5	2372.37	25.1797	3.37993	250	Distal Intergenic	8	79610814	79666175	55362	1	11075	ENST00000220876.11	-284109	ENSG00000104435	STMN2	stathmin 2	Distal	-0.296145	0.999999	-0.206904	1	-0.712024	0.999993	3.8009	7.23299e-06	3.29893	1.61053e-05
MDAMB231_Hypo_MDAMB231_Hypo_1_peak_71983	chr18	7273491	7273991	501	*	7	2141.12	18.4495	5.08577	250	Distal Intergenic	18	7231125	7232047	923	1	339291	ENST00000383467.2	42366	ENSG00000206422	LRRC30	leucine rich repeat containing 30	Distal	-0.378551	0.999999	-0.406437	1	-0.132053	0.999993	3.05302	0.00171467	3.29841	0.000113262
BT549_Norm_BT549_Norm_1_peak_15733	chr5	891308	891808	501	*	2	5160.08	24.6054	3.28367	250	Promoter (<=1kb)	5	883940	891550	7611	2	65980	ENST00000489093.1	0	ENSG00000028310	BRD9	bromodomain containing 9	Promoter	0.559845	0.999999	0.171954	1	-0.104775	0.999993	3.57511	0.000142092	3.29787	0.000805536
MDAMB231_Hypo_MDAMB231_Hypo_1_peak_81893	chrX	77009591	77010091	501	*	4	1598.76	18.5506	5.09499	250	Intron (ENST00000658368.1/101928469, intron 1 of 3)	23	77005404	77005501	98	2	442899	ENST00000385260.1	-4090	ENSG00000207995	MIR325	microRNA 325	Intron	-0.356291	0.999999	-0.332317	1	-0.576209	0.999993	3.57214	4.09021e-07	3.29776	7.98673e-06
MDAMB231_Hypo_MDAMB231_Hypo_1_peak_2159	chr1	41434688	41435188	501	*	3	2446.87	18.3984	5.07072	250	Distal Intergenic	1	41479454	41484085	4632	2	1907	ENST00000460255.1	48897	ENSG00000127129	EDN2	endothelin 2	Distal	0.0963081	0.999999	0.282219	1	-0.476554	0.999993	4.09393	3.81065e-06	3.29744	0.000289403
MDAMB231_Hypo_MDAMB231_Hypo_2_peak_21720	chr4	118339332	118339832	501	*	4	1428.74	16.8314	3.91834	250	Intron (ENST00000296498.3/8492, intron 1 of 12)	4	118280038	118353003	72966	2	8492	ENST00000296498.3	13171	ENSG00000164099	PRSS12	serine protease 12	Intron	-0.419731	0.999999	0.00692419	1	-0.752872	0.999993	4.08284	5.63471e-06	3.29712	1.81602e-05
BT549_Norm_BT549_Norm_2_peak_6763	chr2	33212108	33212608	501	*	6	844.373	22.2182	2.75446	250	Intron (ENST00000404816.7/4052, intron 7 of 33)	2	33243662	33273711	30050	1	4052	ENST00000413303.5	-31054	ENSG00000049323	LTBP1	latent transforming growth factor beta binding protein 1	Intron	-0.0540457	0.999999	-0.0216861	1	-0.365612	0.999993	3.65371	6.59416e-07	3.29631	1.25963e-05
MDAMB231_Hypo_MDAMB231_Hypo_2_peak_29972	chr6	38239933	38240433	501	*	4	1534.94	17.9781	4.14955	250	Intron (ENST00000314100.10/114781, intron 8 of 9)	6	38142997	38152995	9999	1	60685	ENST00000463847.1	96936	ENSG00000156639	ZFAND3	zinc finger AN1-type containing 3	Intron	-0.164109	0.999999	0.0166225	1	-0.201538	0.999993	3.54072	9.38292e-07	3.29626	8.45597e-06
BT549_Hypo_BT549_Hypo_2_peak_14425	chr4	128822962	128823462	501	*	7	645.916	20.5139	2.58493	250	Intron (ENST00000226319.11/79960, intron 1 of 10)	4	128831433	128849040	17608	1	79960	ENST00000508997.1	-7971	ENSG00000077684	JADE1	jade family PHD finger 1	Intron	-0.151211	0.999999	-0.125491	1	-0.346518	0.999993	3.55974	6.90647e-08	3.29625	2.85529e-08
BT549_Hypo_BT549_Hypo_1_peak_23655	chr7	30459442	30459942	501	*	9	1290.24	19.6866	2.15797	250	5' UTR	7	30424534	30447977	23444	2	10392	ENST00000489614.5	-11465	ENSG00000106100	NOD1	nucleotide binding oligomerization domain containing 1	5'	0.196934	0.999999	0.214155	1	0.0429803	0.999993	3.4961	3.00424e-09	3.29487	7.95523e-10
HS578T_Norm_HS578T_Norm_1_peak_61054	chr11	46294585	46295085	501	*	2	7347.58	16.9364	4.81349	250	Promoter (<=1kb)	11	46295126	46307939	12814	1	90993	ENST00000534787.1	-41	ENSG00000157613	CREB3L1	cAMP responsive element binding protein 3 like 1	Promoter	0.0348108	0.999999	0.0478309	1	-0.00128237	0.999993	3.37622	6.00633e-07	3.29458	7.6099e-07
MDAMB231_Hypo_MDAMB231_Hypo_1_peak_4679	chr1	147292844	147293344	501	*	8	2270.98	18.5002	5.09499	250	Intron (ENST00000650785.1/9557, intron 19 of 21)	1	147270995	147276247	5253	1	9557	ENST00000469625.2	21849	ENSG00000131778	CHD1L	chromodomain helicase DNA binding protein 1 like	Intron	-0.374083	0.999999	-0.308308	1	0.531154	0.999993	4.08907	3.32976e-06	3.29407	0.00120815
HS578T_Norm_HS578T_Norm_2_peak_80840	chr18	43662631	43663131	501	*	4	1110.48	13.3483	3.53745	250	Distal Intergenic	18	43270181	43277499	7319	2	6860	ENST00000585604.1	-385132	ENSG00000132872	SYT4	synaptotagmin 4	Distal	-0.0894219	0.999999	-0.115047	1	0.270655	0.999993	2.91675	0.000968574	3.2926	0.00229437
HS578T_Norm_HS578T_Norm_1_peak_82846	chr18	58365073	58365573	501	*	3	2184.37	17.0314	4.81349	250	Promoter (1-2kb)	18	58366597	58373255	6659	1	23327	ENST00000587246.1	-1024	ENSG00000049759	NEDD4L	NEDD4 like E3 ubiquitin protein ligase	Promoter	-0.289261	0.999999	-0.115142	1	-0.601648	0.999993	3.75365	6.27275e-06	3.29125	6.67857e-05
BT549_Norm_BT549_Norm_1_peak_17370	chr5	98109420	98109920	501	*	3	2860.07	24.7685	3.28367	250	Intron (ENST00000671389.1/105379098, intron 3 of 4)	5	98085866	98161322	75457	2	105379098	ENST00000671389.1	51402	ENSG00000248901	LINC01846	long intergenic non-protein coding RNA 1846	Intron	0.00718904	0.999999	0.0381077	1	-0.318254	0.999993	3.68349	1.45645e-05	3.29057	0.000100876
HS578T_Norm_HS578T_Norm_2_peak_33461	chr5	147535545	147536045	501	*	7	2084.88	16.1825	4.45665	250	Distal Intergenic	5	147559994	147662009	102016	1	153469	ENST00000626945.2	-23949	ENSG00000280780	JAKMIP2-AS1	JAKMIP2 antisense RNA 1	Distal	-0.11998	0.999999	-0.0486159	1	-0.907248	0.999993	4.17308	6.57023e-07	3.28924	0.000409312
MDAMB231_Hypo_MDAMB231_Hypo_1_peak_36633	chr7	48298690	48299190	501	*	6	2001.73	18.5002	5.09499	250	Intron (ENST00000435803.6/154664, intron 23 of 61)	7	48313067	48404665	91599	1	154664	ENST00000484268.1	-13877	ENSG00000179869	ABCA13	ATP binding cassette subfamily A member 13	Intron	-0.195309	0.999999	-0.173865	1	-0.341155	0.999993	3.47076	3.7631e-08	3.28914	2.2509e-07
BT549_Hypo_BT549_Hypo_1_peak_43677	chr15	34056206	34056706	501	*	7	777.469	18.4403	1.95033	250	Intron (ENST00000560035.1/1133, intron 1 of 1)	15	33866227	34039204	172978	2	57099	ENST00000306730.8	-17002	ENSG00000169857	AVEN	apoptosis and caspase activation inhibitor	Intron	-0.180629	0.999999	-0.164258	1	-0.201656	0.999993	3.35231	3.04747e-06	3.28825	9.97163e-06
HS578T_Norm_HS578T_Norm_2_peak_7978	chr1	214990509	214991009	501	*	7	1271.9	15.5285	4.25279	250	Distal Intergenic	1	215005775	215236020	230246	1	3776	ENST00000486921.5	-14766	ENSG00000082482	KCNK2	potassium two pore domain channel subfamily K member 2	Distal	-0.431888	0.999999	-0.379625	1	-1.12086	0.999993	4.05288	7.54087e-11	3.2861	3.79129e-08
MDAMB231_Hypo_MDAMB231_Hypo_1_peak_12501	chr2	159202608	159203108	501	*	7	1731.46	18.1374	4.99345	250	Intron (ENST00000263635.8/85461, intron 19 of 26)	2	159199018	159232655	33638	1	85461	ENST00000470074.1	3590	ENSG00000115183	TANC1	tetratricopeptide repeat, ankyrin repeat and coiled-coil containing 1	Intron	-0.205973	0.999999	-0.120677	1	-0.530086	0.999993	3.71447	1.31014e-05	3.28525	0.000363157
MDAMB231_Norm_MDAMB231_Norm_2_peak_17204	chr3	139120147	139120647	501	*	4	2185.91	17.5518	4.01374	250	Intron (ENST00000495075.5/56945, intron 1 of 9)	3	139110404	139346950	236547	1	56945	ENST00000495225.1	9743	ENSG00000175110	MRPS22	mitochondrial ribosomal protein S22	Intron	0.602283	0.999999	0.0938637	1	0.0251555	0.999993	3.36975	1.51451e-05	3.28512	5.81688e-06
HS578T_Hypo_HS578T_Hypo_2_peak_47968	chr8	68989221	68989721	501	*	7	2426.93	16.3857	4.71463	250	Intron (ENST00000662535.1/100505718, intron 2 of 5)	8	68880139	69001468	121330	2	100505718	ENST00000662535.1	11747	ENSG00000253658	LINC01592	long intergenic non-protein coding RNA 1592	Intron	-0.286871	0.999999	-0.294736	1	-0.137515	0.999993	3.13834	1.65886e-05	3.28445	2.81994e-06
HS578T_Hypo_HS578T_Hypo_2_peak_72601	chr15	39833432	39833932	501	*	2	1556.01	14.1965	3.99731	250	Intron (ENST00000299092.3/11245, intron 1 of 3)	15	39800949	39829276	28328	2	11245	ENST00000543580.7	-4156	ENSG00000166073	GPR176	G protein-coupled receptor 176	Intron	0.594742	0.999999	-0.513612	1	-0.251186	0.999993	3.05751	0.00249498	3.28444	0.000926442
HS578T_Norm_HS578T_Norm_1_peak_81491	chr18	10681706	10682206	501	*	2	1796.43	15.1999	4.27538	250	Promoter (<=1kb)	18	10677517	10681728	4212	2	63895	ENST00000579151.1	0	ENSG00000154864	PIEZO2	piezo type mechanosensitive ion channel component 2	Promoter	-0.391652	0.999999	-0.0509187	1	-0.290857	0.999993	3.57232	0.000260515	3.28423	0.000328542
MDAMB231_Hypo_MDAMB231_Hypo_1_peak_28546	chr5	150546201	150546701	501	*	4	1732.6	18.6998	5.09499	250	Intron (ENST00000523767.5/3340, intron 11 of 13)	5	150552561	150553711	1151	1	3340	ENST00000521752.1	-5860	ENSG00000070614	NDST1	N-deacetylase and N-sulfotransferase 1	Intron	-0.494711	0.999999	-0.315319	1	-0.282544	0.999993	3.28924	0.000213576	3.28247	0.00037807
MDAMB231_Hypo_MDAMB231_Hypo_1_peak_21178	chr4	40054422	40054922	501	*	4	1807.78	17.8667	4.91174	250	Promoter (1-2kb)	4	40056850	40158252	101403	1	55728	ENST00000261435.11	-1928	ENSG00000078177	N4BP2	NEDD4 binding protein 2	Promoter	-0.245167	0.999999	-0.413688	1	0.381013	0.999993	2.33672	0.0524102	3.28218	0.004012
MDAMB231_Hypo_MDAMB231_Hypo_1_peak_81185	chrX	16822722	16823222	501	*	4	1233.42	14.6377	3.87073	250	Intron (ENST00000398155.4/55787, intron 1 of 7)	23	16839837	16844519	4683	1	55787	ENST00000485153.1	-16615	ENSG00000086712	TXLNG	taxilin gamma	Intron	-0.228424	0.999999	-0.230171	1	-0.184077	0.999993	3.26301	3.54774e-06	3.28171	1.9916e-05
BT549_Norm_BT549_Norm_2_peak_53385	chr20	4585097	4585597	501	*	7	915.735	19.9461	2.36453	250	Distal Intergenic	20	4686350	4701590	15241	1	5621	ENST00000430350.2	-100753	ENSG00000171867	PRNP	prion protein	Distal	-0.114235	0.999999	-0.0599477	1	-0.662531	0.999993	3.89245	2.76578e-07	3.27873	1.29201e-05
MDAMB231_Norm_MDAMB231_Norm_2_peak_9785	chr2	65199844	65200344	501	*	4	909.701	17.5137	4.01374	250	Distal Intergenic	2	65227753	65271253	43501	1	10097	ENST00000260641.9	-27409	ENSG00000138071	ACTR2	actin related protein 2	Distal	0.390404	0.999999	0.426932	1	0.25342	0.999993	3.46457	4.63274e-06	3.2774	0.000244728
HS578T_Hypo_HS578T_Hypo_2_peak_7865	chr1	212311778	212312278	501	*	6	1847.42	16.8024	4.84342	250	Intron (ENST00000261461.7/5525, intron 1 of 12)	1	212301863	212342280	40418	1	5525	ENST00000498129.6	9915	ENSG00000066027	PPP2R5A	protein phosphatase 2 regulatory subunit B'alpha	Intron	-0.23349	0.999999	-0.275726	1	0.207749	0.999993	2.82516	0.000217042	3.27694	1.32457e-06
MDAMB231_Hypo_MDAMB231_Hypo_2_peak_19458	chr4	10664298	10664798	501	*	8	1488.59	17.6676	4.14955	250	Intron (ENST00000226951.11/116449, intron 2 of 18)	4	10531413	10656561	125149	2	116449	ENST00000507719.1	-7737	ENSG00000109684	CLNK	cytokine dependent hematopoietic cell linker	Intron	0.0291396	0.999999	0.0305811	1	0.144082	0.999993	3.17632	0.00015418	3.2765	0.000103243
BT549_Hypo_BT549_Hypo_2_peak_37113	chr11	122180479	122180979	501	*	11	3141.48	25.3381	3.37993	250	Promoter (<=1kb)	11	122089220	122180521	91302	2	399959	ENST00000656793.1	0	ENSG00000255248	MIR100HG	mir-100-let-7a-2-mir-125b-1 cluster host gene	Promoter	-0.0750589	0.999999	-0.0937754	1	0.170309	0.999993	3.02535	4.35336e-06	3.27602	4.59977e-06
MDAMB231_Hypo_MDAMB231_Hypo_1_peak_32154	chr6	52157634	52158134	501	*	5	2847.41	18.7976	5.09499	250	Distal Intergenic	6	52146814	52151119	4306	2	101154644	ENST00000418518.2	-6515	NA	LINCMD1	long intergenic non-protein coding RNA, muscle differentiation 1	Distal	-0.574796	0.999999	-0.591143	1	-0.463186	0.999993	3.1913	0.000287814	3.27579	0.000565755
HS578T_Norm_HS578T_Norm_1_peak_64562	chr12	4997768	4998268	501	*	7	2191.5	16.9364	4.81349	250	Intron (ENST00000640877.1/3736, intron 3 of 8)	12	5043879	5046788	2910	1	3741	ENST00000252321.5	-45611	ENSG00000130037	KCNA5	potassium voltage-gated channel subfamily A member 5	Intron	-0.0758426	0.999999	-0.0433884	1	-0.268547	0.999993	3.50514	7.61592e-07	3.27422	1.01763e-06
HS578T_Hypo_HS578T_Hypo_2_peak_59561	chr11	12686150	12686650	501	*	3	2627.66	14.6229	4.14206	250	Intron (ENST00000527636.6/7003, intron 2 of 12)	11	12675503	12939065	263563	1	7003	ENST00000527575.5	10647	ENSG00000187079	TEAD1	TEA domain transcription factor 1	Intron	-0.0767381	0.999999	-0.406372	1	0.345452	0.999993	2.52524	0.00132806	3.27328	4.31736e-05
MDAMB436_Norm_MDAMB436_Norm_2_peak_23996	chr4	12888940	12889440	501	*	5	1082.13	15.7269	3.93648	250	Distal Intergenic	4	13368501	13381594	13094	2	9364	ENST00000504644.1	492154	ENSG00000157869	RAB28	RAB28, member RAS oncogene family	Distal	0.0944145	0.999999	0.072809	1	0.33475	0.999993	3.03711	0.000258923	3.27277	1.86102e-05
BT549_Hypo_BT549_Hypo_2_peak_41401	chr14	22466346	22466846	501	*	8	622.616	20.5139	2.58493	250	Intron (ENST00000514473.2/105370401, intron 2 of 2)	14	22462908	22481289	18382	2	105370401	ENST00000556777.1	14443	ENSG00000251002	LOC105370401	uncharacterized LOC105370401	Intron	-0.273143	0.999999	-0.251409	1	-0.534935	0.999993	3.57196	6.25024e-14	3.27267	4.2377e-09
BT549_Hypo_BT549_Hypo_1_peak_27950	chr8	94100990	94101490	501	*	6	1363.4	22.1757	2.56423	250	Intron (ENST00000522743.1/ENST00000522743.1, intron 1 of 2)	8	94145969	94162128	16160	2	1015	ENST00000520952.1	60638	ENSG00000079112	CDH17	cadherin 17	Intron	-0.343949	0.999999	-0.350193	1	1.28573	0.999993	3.13033	0.00984883	3.27081	0.00842119
BT549_Hypo_BT549_Hypo_2_peak_44091	chr15	87287121	87287621	501	*	6	1204.82	25.0997	3.37993	250	Distal Intergenic	15	87576929	87579866	2938	1	145978	ENST00000560153.2	-289308	ENSG00000259527	LINC00052	long intergenic non-protein coding RNA 52	Distal	-0.00935295	0.999999	0.0218394	1	-0.297977	0.999993	3.59775	3.07126e-06	3.27064	4.45989e-06
MDAMB231_Hypo_MDAMB231_Hypo_1_peak_3274	chr1	75035410	75035910	501	*	6	2361.04	18.6007	5.09499	250	Distal Intergenic	1	75128434	75161533	33100	1	431707	ENST00000294638.9	-92524	ENSG00000162624	LHX8	LIM homeobox 8	Distal	-0.89602	0.999999	-0.363845	1	-1.11356	0.999993	4.05274	3.52424e-07	3.26983	6.78091e-05
BT549_Hypo_BT549_Hypo_1_peak_15206	chr4	187602407	187602907	501	*	7	1876.11	21.8263	2.50811	250	Intron (ENST00000514767.2/100506272, intron 1 of 3)	4	187532882	187646320	113439	2	100506272	ENST00000658590.1	43413	ENSG00000250590	LINC02492	long intergenic non-protein coding RNA 2492	Intron	-0.180062	0.999999	-0.190676	1	0.00757908	0.999993	3.08012	1.52061e-13	3.26963	5.02862e-21
MDAMB231_Norm_MDAMB231_Norm_2_peak_27127	chr5	172148987	172149487	501	*	4	1154.06	17.3982	3.99664	250	Intron (ENST00000176763.10/6793, intron 2 of 18)	5	172106662	172156725	50064	2	6793	ENST00000519710.1	7238	ENSG00000072786	STK10	serine/threonine kinase 10	Intron	0.146826	0.999999	0.0188261	1	-0.0762478	0.999993	3.40547	6.47362e-06	3.26622	9.90178e-05
MDAMB231_Hypo_MDAMB231_Hypo_1_peak_61394	chr14	51581036	51581536	501	*	6	2641.67	18.5002	5.09499	250	Intron (ENST00000556137.5/122786, intron 3 of 3)	14	51565227	51643738	78512	1	122786	ENST00000554745.1	15809	ENSG00000139926	FRMD6	FERM domain containing 6	Intron	-0.1196	0.999999	-0.091937	1	-0.327071	0.999993	3.5221	0.000994736	3.2661	0.00307245
BT549_Hypo_BT549_Hypo_2_peak_33327	chr10	69349098	69349598	501	*	16	2656.74	25.1797	3.37993	250	Intron (ENST00000436817.6/3098, intron 5 of 20)	10	69338020	69386791	48772	1	3098	ENST00000494253.1	11078	ENSG00000156515	HK1	hexokinase 1	Intron	-0.18478	0.999999	-0.373656	1	0.317858	0.999993	1.01642	9.89015e-05	1.71443	8.51129e-09
MDAMB436_Hypo_MDAMB436_Hypo_2_peak_63891	chr12	69648509	69649009	501	*	6	1349.52	15.9442	4.03343	250	Intron (ENST00000547208.5/144453, intron 6 of 6)	12	69608564	69610907	2344	2	376132	ENST00000361484.5	-37602	ENSG00000198812	LRRC10	leucine rich repeat containing 10	Intron	-0.237564	0.999999	-0.227643	1	-0.174558	0.999993	3.20914	8.08446e-05	3.26607	6.32268e-06
BT549_Hypo_BT549_Hypo_2_peak_2463	chr1	58764145	58764645	501	*	5	2263.81	25.0997	3.37993	250	Intron (ENST00000636386.1/ENST00000636386.1, intron 1 of 3)	1	58780791	58784047	3257	2	3725	ENST00000371222.4	19402	ENSG00000177606	JUN	Jun proto-oncogene, AP-1 transcription factor subunit	Intron	-0.339996	0.999999	-0.320247	1	-0.529051	0.999993	3.50504	2.73429e-06	3.26524	3.92982e-06
BT549_Hypo_BT549_Hypo_2_peak_35242	chr11	27218413	27218913	501	*	9	3057.11	25.2592	3.37993	250	Promoter (<=1kb)	11	27047186	27218735	171550	2	103695435	ENST00000526061.5	0	ENSG00000254560	BBOX1-AS1	BBOX1 antisense RNA 1	Promoter	-0.404976	0.999999	-0.488191	1	0.265469	0.999993	2.54659	0.00159808	3.26444	1.3399e-05
MDAMB231_Hypo_MDAMB231_Hypo_1_peak_16066	chr3	43766508	43767008	501	*	5	1863.9	17.6994	4.86085	250	Distal Intergenic	3	43717671	43734371	16701	1	51099	ENST00000463153.2	48837	ENSG00000011198	ABHD5	abhydrolase domain containing 5, lysophosphatidic acid acyltransferase	Distal	-0.498659	0.999999	-0.47957	1	-0.65794	0.999993	3.45754	1.09932e-07	3.26364	8.10317e-07
BT549_Norm_BT549_Norm_1_peak_28013	chr8	71833020	71833520	501	*	6	1667.2	24.1016	3.28367	250	Intron (ENST00000521467.5/100132891, intron 1 of 3)	8	71828167	72002405	174239	1	100132891	ENST00000521467.5	4853	ENSG00000235531	MSC-AS1	MSC antisense RNA 1	Intron	0.115938	0.999999	0.137176	1	0.0867127	0.999993	3.32749	8.05274e-05	3.26341	0.000283709
MDAMB231_Norm_MDAMB231_Norm_2_peak_23853	chr5	40984886	40985386	501	*	6	1356.29	17.5518	4.01374	250	Distal Intergenic	5	40976663	40981766	5104	1	730	ENST00000464864.1	8223	ENSG00000112936	C7	complement C7	Distal	-0.0763582	0.999999	-0.0442748	1	-0.418674	0.999993	3.65091	0.000702868	3.26259	0.00394407
MDAMB231_Hypo_MDAMB231_Hypo_1_peak_27526	chr5	128644769	128645269	501	*	4	1107.26	14.3693	3.77972	250	Intron (ENST00000508645.5/28965, intron 1 of 6)	5	128258037	128659185	401149	2	2201	ENST00000508053.5	13916	ENSG00000138829	FBN2	fibrillin 2	Intron	-0.52744	0.999999	-0.53629	1	-0.373294	0.999993	3.13884	7.48809e-05	3.26186	9.41971e-05
MDAMB231_Hypo_MDAMB231_Hypo_1_peak_14772	chr3	4721307	4721807	501	*	4	3374.07	17.7556	4.87799	250	Intron (ENST00000357086.10/3708, intron 39 of 58)	3	4724377	4735625	11249	1	3708	ENST00000487016.1	-2570	ENSG00000150995	ITPR1	inositol 1,4,5-trisphosphate receptor type 1	Intron	-0.352433	0.999999	0.219705	1	-0.380831	0.999993	3.9044	4.38953e-06	3.2616	5.25747e-05
MDAMB231_Hypo_MDAMB231_Hypo_2_peak_77668	chrX	102659731	102660231	501	*	4	1239.8	16.3446	3.7777	250	Promoter (<=1kb)	23	102659983	102663455	3473	1	100528062	ENST00000663390.1	0	ENSG00000286237	ARMCX5-GPRASP2	ARMCX5-GPRASP2 readthrough	Promoter	-0.598365	0.999999	-0.0861892	1	-0.504634	0.999993	3.70823	0.00445372	3.25955	0.00310137
MDAMB231_Hypo_MDAMB231_Hypo_1_peak_45557	chr9	127122518	127123018	501	*	8	6796.25	18.6998	5.09499	250	Promoter (<=1kb)	9	127087349	127122634	35286	2	23452	ENST00000373417.1	0	ENSG00000136859	ANGPTL2	angiopoietin like 2	Promoter	0.376559	0.999999	0.311595	1	0.15204	0.999993	2.67419	0.010517	3.25784	0.000428302
MDAMB231_Hypo_MDAMB231_Hypo_2_peak_13666	chr2	234444711	234445211	501	*	5	1211.68	17.7202	4.14955	250	Exon (ENST00000439798.1/105373934, exon 3 of 3)	2	234444590	234454595	10006	2	105373934	ENST00000439798.1	9384	ENSG00000231682	LINC01891	long intergenic non-protein coding RNA 1891	Exon	1.02848	0.999999	0.0168834	1	-0.834544	0.999993	4.12734	6.7037e-05	3.25753	0.0019817
MDAMB231_Hypo_MDAMB231_Hypo_2_peak_17508	chr3	146165332	146165832	501	*	2	1520.96	15.2629	3.45906	250	Promoter (1-2kb)	3	146102760	146163653	60894	2	5352	ENST00000469350.5	-1679	ENSG00000152952	PLOD2	procollagen-lysine,2-oxoglutarate 5-dioxygenase 2	Promoter	-0.0706621	0.999999	-0.0578484	1	-0.0193295	0.999993	3.25258	0.000353836	3.25729	0.000121768
MDAMB231_Hypo_MDAMB231_Hypo_1_peak_43863	chr9	76654608	76655108	501	*	8	2051.39	18.5002	5.09499	250	Intron (ENST00000376717.6/158471, intron 2 of 10)	9	76614450	76652549	38100	2	158471	ENST00000424866.1	-2059	ENSG00000106772	PRUNE2	prune homolog 2 with BCH domain	Intron	-0.126075	0.999999	-0.0635794	1	-0.790192	0.999993	4.00156	1.05605e-05	3.25604	0.000131264
MDAMB231_Norm_MDAMB231_Norm_1_peak_37936	chr7	32161668	32162168	501	*	2	843.226	11.9751	2.99567	250	Intron (ENST00000396193.5/5137, intron 3 of 18)	7	31873332	32078010	204679	2	5137	ENST00000464881.1	-83658	ENSG00000154678	PDE1C	phosphodiesterase 1C	Intron	-0.165383	0.999999	-0.141077	1	-0.238206	0.999993	3.35806	7.64789e-05	3.25594	0.0002744
BT549_Hypo_BT549_Hypo_1_peak_17101	chr5	110086845	110087345	501	*	8	952.415	22.5983	2.61005	250	Distal Intergenic	5	109883182	109884751	1570	1	100289673	ENST00000523446.1	203663	NA	LINC01848	long intergenic non-protein coding RNA 1848	Distal	-0.42521	0.999999	-0.465786	1	-0.0763156	0.999993	2.88858	1.41499e-17	3.25576	1.641e-10
MDAMB157_Norm_MDAMB157_Norm_2_peak_68850	chr21	38979526	38980026	501	*	5	376.637	12.1831	1.65551	250	Promoter (1-2kb)	21	38974429	38977774	3346	2	101928435	ENST00000433952.1	-1752	ENSG00000232837	LINC01700	long intergenic non-protein coding RNA 1700	Promoter	-0.17103	0.999999	-0.262762	1	-0.152425	0.999993	-1.98445	7.35765e-07	-1.89032	9.56207e-09
MDAMB231_Norm_MDAMB231_Norm_2_peak_42042	chr9	117704171	117704671	501	*	6	4097.01	17.1218	3.91862	250	Promoter (<=1kb)	9	117704175	117714952	10778	1	7099	ENST00000472304.2	0	ENSG00000136869	TLR4	toll like receptor 4	Promoter	-0.0673624	0.999999	0.0187835	1	-1.14602	0.999993	4.44676	9.43557e-08	3.2555	0.000119671
MDAMB231_Hypo_MDAMB231_Hypo_2_peak_10365	chr2	84481653	84482153	501	*	5	1299.62	17.5613	4.12495	250	Distal Intergenic	2	84441233	84460045	18813	2	8802	ENST00000491642.5	-21608	ENSG00000163541	SUCLG1	succinate-CoA ligase GDP/ADP-forming subunit alpha	Distal	-0.397763	0.999999	-0.396914	1	-0.372111	0.999993	3.26604	3.04799e-05	3.25486	1.21754e-05
MDAMB231_Hypo_MDAMB231_Hypo_1_peak_4252	chr1	112251708	112252208	501	*	8	2395.76	18.8941	5.09499	250	Intron (ENST00000427290.1/ENST00000427290.1, intron 1 of 1)	1	112396214	112461164	64951	1	55917	ENST00000271277.11	-144006	ENSG00000143079	CTTNBP2NL	CTTNBP2 N-terminal like	Intron	-0.370525	0.999999	-0.361651	1	-0.371373	0.999993	3.27886	1.90817e-05	3.25412	6.81151e-06
MDAMB231_Hypo_MDAMB231_Hypo_1_peak_40652	chr8	79963392	79963892	501	*	5	1822.31	18.6007	5.09499	250	Intron (ENST00000276585.9/28957, intron 2 of 2)	8	79957803	80003148	45346	2	28957	ENST00000518371.2	39256	ENSG00000147586	MRPS28	mitochondrial ribosomal protein S28	Intron	0.0641093	0.999999	0.0191184	1	-0.351286	0.999993	3.65564	2.18166e-06	3.25377	4.84449e-05
MDAMB231_Hypo_MDAMB231_Hypo_1_peak_32340	chr6	56909507	56910007	501	*	4	1643.2	17.47	4.7905	250	Intron (ENST00000449297.6/667, intron 2 of 16)	6	56640467	56954628	314162	2	667	ENST00000449297.6	44621	ENSG00000151914	DST	dystonin	Intron	0.00224174	0.999999	-0.666924	1	-0.021236	0.999993	2.6331	7.39981e-05	3.25375	4.4937e-05
MDAMB231_Norm_MDAMB231_Norm_2_peak_35499	chr7	122166602	122167102	501	*	5	1498.81	14.3892	3.12088	250	Intron (ENST00000662395.1/ENST00000662395.1, intron 1 of 5)	7	122076149	122144255	68107	2	10157	ENST00000473553.5	-22347	ENSG00000008311	AASS	aminoadipate-semialdehyde synthase	Intron	-0.091488	0.999999	-0.0397015	1	-0.533481	0.999993	3.76776	2.0806e-06	3.25357	3.50352e-05
MDAMB231_Hypo_MDAMB231_Hypo_1_peak_8969	chr2	20611159	20611659	501	*	4	2628.54	18.8941	5.09499	250	Intron (ENST00000446825.1/64342, intron 5 of 5)	2	20592617	20624773	32157	2	64342	ENST00000415264.5	13114	ENSG00000118960	HS1BP3	HCLS1 binding protein 3	Intron	0.0896404	0.999999	0.580752	1	0.151369	0.999993	3.70904	6.17726e-05	3.25301	0.000863656
BT549_Norm_BT549_Norm_1_peak_47733	chr16	87464692	87465192	501	*	7	2223.39	23.3929	3.18872	250	Intron (ENST00000268616.9/23174, intron 1 of 12)	16	87406246	87491854	85609	2	23174	ENST00000268616.9	26662	ENSG00000140948	ZCCHC14	zinc finger CCHC-type containing 14	Intron	0.41072	0.999999	0.42384	1	0.363613	0.999993	2.04523	9.8969e-07	1.96096	9.94993e-09
BT549_Norm_BT549_Norm_2_peak_14574	chr4	118566036	118566536	501	*	9	741.798	21.253	2.58987	250	Distal Intergenic	4	118591773	118633729	41957	1	729218	ENST00000567913.2	-25237	NA	LOC729218	uncharacterized LOC729218	Distal	0.163614	0.999999	0.156674	1	0.375772	0.999993	3.05136	7.63518e-07	3.25246	2.77782e-06
BT549_Hypo_BT549_Hypo_1_peak_26812	chr8	32271328	32271828	501	*	9	1093.6	18.9101	2.02894	250	Intron (ENST00000519301.6/3084, intron 1 of 10)	8	32221042	32728077	507036	1	3084	ENST00000631040.2	50286	ENSG00000157168	NRG1	neuregulin 1	Intron	0.135332	0.999999	0.105971	1	-1.63684	0.999993	2.90271	0.0116236	3.25125	0.000884
MDAMB231_Hypo_MDAMB231_Hypo_1_peak_28102	chr5	142201548	142202048	501	*	7	1724.52	17.293	4.7359	250	Distal Intergenic	5	142142978	142154195	11218	1	80762	ENST00000503388.1	58570	ENSG00000131507	NDFIP1	Nedd4 family interacting protein 1	Distal	-0.539229	0.999999	-0.483942	1	-1.21306	0.999993	3.9967	3.2832e-09	3.25091	0.000471594
HS578T_Hypo_HS578T_Hypo_2_peak_67704	chr13	18281241	18281741	501	*	4	1764.7	13.8673	3.88447	250	Intron (ENST00000625078.1/ENST00000625078.1, intron 5 of 5)	13	18211959	18230481	18523	1	26080	ENST00000651051.1	69282	ENSG00000279516	FAM230C	family with sequence similarity 230 member C	Intron	-0.158921	0.999999	-0.179365	1	0.199717	0.999993	2.87238	0.00267603	3.24958	0.00066234
BT549_Norm_BT549_Norm_2_peak_17144	chr5	103424405	103424905	501	*	6	1213.15	23.3891	2.94252	250	Distal Intergenic	5	103528434	103541985	13552	2	102467212	ENST00000503367.2	117080	ENSG00000248757	LINC02115	long intergenic non-protein coding RNA 2115	Distal	-0.0765245	0.999999	-0.0223842	1	-0.412857	0.999993	3.64464	1.00753e-06	3.24954	1.30406e-06
MDAMB231_Hypo_MDAMB231_Hypo_1_peak_57588	chr12	105334494	105334994	501	*	5	1789.17	15.1442	4.04118	250	Intron (ENST00000548458.6/387882, intron 2 of 6)	12	105330868	105370680	39813	1	387882	ENST00000549934.2	3626	ENSG00000235162	C12orf75	chromosome 12 open reading frame 75	Intron	-0.186161	0.999999	-0.189067	1	-0.083889	0.999993	3.16986	6.89604e-05	3.24939	2.91723e-05
MDAMB436_Norm_MDAMB436_Norm_1_peak_75336	chr16	17405347	17405847	501	*	5	2527.96	15.6075	3.94095	250	Promoter (1-2kb)	16	17354672	17403501	48830	2	64131	ENST00000568226.5	-1846	ENSG00000103489	XYLT1	xylosyltransferase 1	Promoter	0.137922	0.999999	0.159153	1	0.112347	0.999993	3.29094	8.89317e-05	3.24886	8.72596e-05
BT549_Norm_BT549_Norm_1_peak_50955	chr18	36296448	36296948	501	*	8	3709.38	24.0154	3.28367	250	Promoter (<=1kb)	18	36297714	36780055	482342	1	80206	ENST00000257209.8	-766	ENSG00000134775	FHOD3	formin homology 2 domain containing 3	Promoter	0.0547473	0.999999	0.00120972	1	0.197394	0.999993	1.31902	8.78747e-09	1.5004	1.03429e-08
MDAMB231_Norm_MDAMB231_Norm_2_peak_45756	chr10	95247144	95247644	501	*	5	2151.73	15.9976	3.59561	250	Promoter (<=1kb)	10	95238634	95247620	8987	2	9124	ENST00000490391.1	0	ENSG00000107438	PDLIM1	PDZ and LIM domain 1	Promoter	-0.0804468	0.999999	-0.166329	1	0.58674	0.999993	2.51399	1.01448e-05	3.24873	4.2466e-12
BT549_Hypo_BT549_Hypo_1_peak_15367	chr5	5165698	5166198	501	*	11	877.809	18.6777	1.99018	250	Intron (ENST00000511368.5/170690, intron 3 of 10)	5	5140468	5303807	163340	1	170690	ENST00000433402.2	25230	ENSG00000145536	ADAMTS16	ADAM metallopeptidase with thrombospondin type 1 motif 16	Intron	-0.184629	0.999999	-0.165506	1	-0.323314	0.999993	3.42883	3.14796e-11	3.24813	2.67998e-09
MDAMB231_Hypo_MDAMB231_Hypo_2_peak_21255	chr4	94545178	94545678	501	*	6	1842.12	17.6676	4.14955	250	Intron (ENST00000318007.9/10611, intron 3 of 9)	4	94523831	94582999	59169	1	10611	ENST00000508531.1	21347	ENSG00000163110	PDLIM5	PDZ and LIM domain 5	Intron	0.106373	0.999999	0.131192	1	-0.112329	0.999993	3.50758	8.85048e-05	3.24782	3.32253e-05
MDAMB231_Norm_MDAMB231_Norm_2_peak_49940	chr11	102446541	102447041	501	*	6	912.872	16.8767	3.84896	250	Intron (ENST00000398136.7/114908, intron 2 of 4)	11	102402034	102449452	47419	2	114908	ENST00000531103.5	2411	ENSG00000152558	TMEM123	transmembrane protein 123	Intron	0.13398	0.999999	0.145113	1	0.0813011	0.999993	3.33592	1.10902e-07	3.24621	6.56249e-06
MDAMB231_Norm_MDAMB231_Norm_2_peak_56690	chr14	22380490	22380990	501	*	4	1246.42	17.1218	3.91862	250	Exon (ENST00000541008.6/105370401, exon 6 of 6)	14	22381494	22383169	1676	2	105370401	ENST00000545498.5	2179	ENSG00000251002	LOC105370401	uncharacterized LOC105370401	Exon	0.398391	0.999999	-0.0913202	1	0.0218747	0.999993	3.15115	0.000367994	3.24454	8.61923e-05
HS578T_Hypo_HS578T_Hypo_2_peak_19745	chr3	79367031	79367531	501	*	6	2210.93	16.0929	4.62271	250	Intron (ENST00000464233.6/6091, intron 2 of 30)	3	79411714	79470658	58945	1	101927374	ENST00000660849.1	-44183	NA	LOC101927374	uncharacterized LOC101927374	Intron	-0.256676	0.999999	-0.189313	1	-0.953018	0.999993	4.03844	1.1552e-07	3.24421	3.0467e-05
MDAMB231_Hypo_MDAMB231_Hypo_2_peak_11030	chr2	110740882	110741382	501	*	1	1195.24	14.3306	3.17831	250	Intron (ENST00000389811.8/55289, intron 1 of 18)	2	110732855	110793700	60846	1	55289	ENST00000448863.1	8027	ENSG00000153093	ACOXL	acyl-CoA oxidase like	Intron	-0.0694121	0.999999	-0.23326	1	0.97902	0.999993	2.04512	0.0563576	3.24421	0.00195016
MDAMB231_Hypo_MDAMB231_Hypo_1_peak_10861	chr2	75238925	75239425	501	*	5	1047.91	14.7248	3.90008	250	Distal Intergenic	2	75046463	75199520	153058	2	6869	ENST00000305249.10	-39405	ENSG00000115353	TACR1	tachykinin receptor 1	Distal	-0.0678946	0.999999	-0.100539	1	0.21791	0.999993	2.94475	0.000122713	3.2436	1.17345e-05
HS578T_Hypo_HS578T_Hypo_2_peak_30087	chr5	36156586	36157086	501	*	5	3362.49	16.3857	4.71463	250	Intron (ENST00000274254.9/6502, intron 2 of 9)	5	36152931	36184029	31099	1	6502	ENST00000504386.1	3655	ENSG00000145604	SKP2	S-phase kinase associated protein 2	Intron	-0.0042442	0.999999	-0.492389	1	0.344743	0.999993	2.42928	0.00663693	3.24353	0.000883408
MDAMB231_Hypo_MDAMB231_Hypo_2_peak_76036	chr22	36397438	36397938	501	*	7	1223.56	17.7725	4.14955	250	Distal Intergenic	22	36281277	36388067	106791	2	4627	ENST00000216181.10	-9371	ENSG00000100345	MYH9	myosin heavy chain 9	Distal	-0.033218	0.999999	-0.128197	1	0.717481	0.999993	2.40863	0.020455	3.24323	0.000591245
MDAMB231_Hypo_MDAMB231_Hypo_1_peak_33989	chr6	142846831	142847331	501	*	4	3099.65	18.5506	5.09499	250	Intron (ENST00000012134.7/3097, intron 1 of 8)	6	142779543	142837047	57505	2	3097	ENST00000474532.1	-9784	ENSG00000010818	HIVEP2	HIVEP zinc finger 2	Intron	-0.228997	0.999999	-0.26534	1	-0.102718	0.999993	1.62695	1.37258e-07	1.77212	1.08878e-08
HS578T_Hypo_HS578T_Hypo_1_peak_92783	chr21	36627245	36627745	501	*	4	2399.53	15.2044	4.53974	250	Distal Intergenic	21	36460621	36576569	115949	2	23562	ENST00000342108.2	-50676	ENSG00000159261	CLDN14	claudin 14	Distal	-0.1431	0.999999	-0.28491	1	0.0833887	0.999993	2.88648	0.00166621	3.24313	0.00110377
HS578T_Hypo_HS578T_Hypo_2_peak_59726	chr11	15897427	15897927	501	*	5	1011.29	13.3384	3.70093	250	Distal Intergenic	11	15969533	15969621	89	2	102464826	ENST00000352083.7	71694	ENSG00000284094	MIR6073	microRNA 6073	Distal	-0.443753	0.999999	-0.513453	1	0.156827	0.999993	2.59723	0.00230371	3.24108	0.000172629
MDAMB231_Norm_MDAMB231_Norm_2_peak_18431	chr3	188772758	188773258	501	*	5	1106.79	15.615	3.48373	250	Intron (ENST00000618621.4/4026, intron 8 of 10)	3	188758739	188866309	107571	1	4026	ENST00000459897.1	14019	ENSG00000145012	LPP	LIM domain containing preferred translocation partner in lipoma	Intron	0.436055	0.999999	0.465742	1	0.206451	0.999993	3.53789	1.03783e-05	3.24026	4.56188e-06
BT549_Hypo_BT549_Hypo_1_peak_22803	chr6	169386591	169387091	501	*	4	843.782	22.515	2.61005	250	Intron (ENST00000433388.5/ENST00000433388.5, intron 1 of 1)	6	169215780	169254044	38265	2	7058	ENST00000366787.7	-132547	ENSG00000186340	THBS2	thrombospondin 2	Intron	-0.804957	0.999999	-0.0878079	1	-0.0910741	0.999993	3.26016	0.000525077	3.23927	0.000792106
BT549_Hypo_BT549_Hypo_2_peak_18484	chr5	173234627	173235127	501	*	8	1901.1	25.0191	3.37993	250	Promoter (<=1kb)	5	173232109	173235206	3098	2	1482	ENST00000329198.5	79	ENSG00000183072	NKX2-5	NK2 homeobox 5	Promoter	-0.0353985	0.999999	-0.0867299	1	-0.533888	0.999993	2.6892	0.00288221	3.23905	0.000173666
BT549_Hypo_BT549_Hypo_1_peak_32809	chr10	13949629	13950129	501	*	10	1562.91	22.5983	2.61005	250	Intron (ENST00000357447.7/55691, intron 2 of 24)	10	13666224	13972369	306146	2	55691	ENST00000264546.10	22240	ENSG00000151474	FRMD4A	FERM domain containing 4A	Intron	-0.274429	0.999999	-0.282445	1	-0.173391	0.999993	3.16826	6.19536e-05	3.23721	5.28265e-05
MDAMB231_Hypo_MDAMB231_Hypo_1_peak_35829	chr7	28570756	28571256	501	*	6	2298.13	17.8667	4.91174	250	Intron (ENST00000396299.6/9586, intron 4 of 9)	7	28570438	28749545	179108	1	9586	ENST00000461921.5	318	ENSG00000146592	CREB5	cAMP responsive element binding protein 5	Intron	-0.262773	0.999999	-0.925563	1	-0.773538	0.999993	3.1128	1.73954e-06	3.23697	2.34791e-05
HS578T_Hypo_HS578T_Hypo_2_peak_71427	chr14	79011465	79011965	501	*	5	1678.84	14.6603	4.15464	250	Intron (ENST00000634499.1/9369, intron 14 of 19)	14	79199982	79201632	1651	1	105370586	ENST00000555291.1	-188017	ENSG00000258419	LOC105370586	uncharacterized LOC105370586	Intron	-0.645158	0.999999	-0.615616	1	-0.84925	0.999993	3.47423	2.73422e-06	3.23543	2.28071e-07
MDAMB436_Norm_MDAMB436_Norm_2_peak_43762	chr8	9995726	9996226	501	*	6	1193.2	15.527	3.93648	250	Intron (ENST00000659604.1/ENST00000659604.1, intron 1 of 2)	8	10054292	10428891	374600	1	4482	ENST00000317173.9	-58066	ENSG00000175806	MSRA	methionine sulfoxide reductase A	Intron	-0.0352535	0.999999	-0.0237955	1	-0.0303425	0.999993	3.2445	6.71356e-06	3.23511	7.32607e-07
HS578T_Hypo_HS578T_Hypo_2_peak_7580	chr1	206430287	206430787	501	*	6	2770.29	16.9883	4.85375	250	Intron (ENST00000605610.5/23380, intron 13 of 19)	1	206437619	206446204	8586	1	23380	ENST00000604419.1	-6832	ENSG00000266028	SRGAP2	SLIT-ROBO Rho GTPase activating protein 2	Intron	1.19123	0.999999	-0.411142	1	0.208253	0.999993	2.62966	0.00145394	3.2344	7.93074e-05
BT549_Hypo_BT549_Hypo_2_peak_41838	chr14	53391566	53392066	501	*	8	1634.11	23.6473	3.14331	250	Exon (ENST00000652780.1/ENST00000652780.1, exon 1 of 2)	14	53153354	53157528	4175	1	101927620	ENST00000554235.1	238212	ENSG00000258731	LOC101927620	uncharacterized LOC101927620	Exon	-0.585551	0.999999	-0.585686	1	-0.414076	0.999993	3.08055	0.000254538	3.23322	5.08878e-05
MDAMB231_Norm_MDAMB231_Norm_2_peak_74886	chr22	27135512	27136012	501	*	6	1608.23	17.4754	4.01374	250	Distal Intergenic	22	27057513	27061247	3735	2	284898	ENST00000658755.1	-74265	ENSG00000236858	LOC284898	uncharacterized LOC284898	Distal	-0.117864	0.999999	-0.0925547	1	-0.255053	0.999993	3.42138	1.50427e-05	3.23088	1.02483e-05
MDAMB231_Norm_MDAMB231_Norm_2_peak_19951	chr4	47071949	47072449	501	*	6	1381.26	15.3145	3.39548	250	Intron (ENST00000513567.5/2560, intron 3 of 3)	4	47031633	47403385	371753	1	2560	ENST00000510909.1	40316	ENSG00000163288	GABRB1	gamma-aminobutyric acid type A receptor subunit beta1	Intron	-0.199941	0.999999	-0.172515	1	-0.433094	0.999993	3.51199	1.78461e-05	3.23036	9.33217e-05
BT549_Hypo_BT549_Hypo_1_peak_17380	chr5	126024185	126024685	501	*	4	1011.84	18.6777	1.99018	250	Intron (ENST00000651847.1/ENST00000651847.1, intron 3 of 15)	5	126179565	126193858	14294	1	102546228	ENST00000667560.1	-154880	ENSG00000248107	LINC02039	long intergenic non-protein coding RNA 2039	Intron	-0.053777	0.999999	-0.168243	1	0.774786	0.999993	2.29318	0.0387616	3.22995	0.00192793
BT549_Hypo_BT549_Hypo_1_peak_36162	chr11	57370211	57370711	501	*	8	989.711	21.3741	2.43486	250	3' UTR	11	57376769	57381150	4382	2	10394	ENST00000287143.2	10439	ENSG00000156575	PRG3	proteoglycan 3, pro eosinophil major basic protein 2	3'	-0.290732	0.999999	-0.308047	1	-0.153652	0.999993	3.08826	5.29441e-05	3.22991	2.63836e-06
MDAMB231_Hypo_MDAMB231_Hypo_2_peak_23746	chr5	16895324	16895824	501	*	1	262.408	7.80178	1.12588	250	Intron (ENST00000513610.6/4651, intron 1 of 40)	5	16702977	16916527	213551	2	4651	ENST00000513882.5	20703	ENSG00000145555	MYO10	myosin X	Intron	-0.155943	0.999999	0.117263	1	-0.255702	0.999993	-1.45523	0.000102934	-1.83399	1.17337e-08
BT549_Hypo_BT549_Hypo_2_peak_5386	chr1	219442527	219443027	501	*	5	1189.97	22.5983	2.9581	250	Promoter (<=1kb)	1	219435152	219442642	7491	2	102723886	ENST00000420762.1	0	NA	LYPLAL1-AS1	LYPLAL1 antisense RNA 1	Promoter	-0.72168	0.999999	-0.765186	1	-0.376407	0.999993	2.85482	2.02199e-08	3.22936	2.84881e-07
MDAMB231_Norm_MDAMB231_Norm_2_peak_57070	chr14	38042334	38042834	501	*	6	1005.13	16.4499	3.72647	250	Intron (ENST00000554687.1/ENST00000554687.1, intron 2 of 4)	14	37900876	37902372	1497	2	400208	ENST00000553396.1	-139962	ENSG00000259091	LINC00517	long intergenic non-protein coding RNA 517	Intron	0.0660648	0.999999	0.0203041	1	0.53258	0.999993	2.74513	0.000230171	3.2288	1.80102e-06
MDAMB231_Norm_MDAMB231_Norm_2_peak_28085	chr6	11650163	11650663	501	*	4	1590.92	15.3654	3.41046	250	Distal Intergenic	6	11713954	11728557	14604	2	84830	ENST00000513651.5	77894	ENSG00000111863	ADTRP	androgen dependent TFPI regulating protein	Distal	-0.128055	0.999999	-0.122096	1	-0.10563	0.999993	3.24325	1.7845e-05	3.22863	1.44209e-05
HCC70_Norm_HCC70_Norm_2_peak_23671	chr5	52800544	52801044	501	*	4	3045.63	17.7343	3.6762	250	Exon (ENST00000274311.3/53918, exon 2 of 3)	5	52787953	52801834	13882	1	53918	ENST00000506949.1	12591	ENSG00000152684	PELO	pelota mRNA surveillance and ribosome rescue factor	Exon	0.134601	0.999999	0.00237418	1	0.363482	0.999993	0.670342	0.00212028	1.02197	1.18979e-08
MDAMB231_Hypo_MDAMB231_Hypo_2_peak_48085	chr11	8012043	8012543	501	*	8	1509.5	17.4534	4.09474	250	Exon (ENST00000534076.2/103581031, exon 3 of 3)	11	8011278	8016520	5243	2	103581031	ENST00000534076.2	3977	ENSG00000255420	CASC23	cancer susceptibility 23	Exon	-0.474324	0.999999	-0.437757	1	-0.694628	0.999993	3.63293	4.0078e-05	3.22821	0.000657077
BT549_Norm_BT549_Norm_2_peak_22824	chr6	163814487	163814987	501	*	10	1401.32	23.4815	2.94252	250	Distal Intergenic	6	163566458	163571452	4995	1	9444	ENST00000541696.1	248029	ENSG00000112531	QKI	QKI, KH domain containing RNA binding	Distal	-0.0488715	0.999999	-0.0628619	1	0.157424	0.999993	3.03129	4.5363e-05	3.22794	1.06027e-06
BT549_Hypo_BT549_Hypo_1_peak_11046	chr3	69762494	69762994	501	*	7	1262.95	19.2496	2.08545	250	Promoter (<=1kb)	3	69762724	69949083	186360	1	4286	ENST00000433517.5	0	ENSG00000187098	MITF	melanocyte inducing transcription factor	Promoter	-0.227783	0.999999	-0.188979	1	-0.368689	0.999993	2.12532	1.07842e-05	1.92652	1.21107e-08
BT549_Hypo_BT549_Hypo_1_peak_5451	chr1	214296961	214297461	501	*	8	725.211	19.8988	2.19309	250	Intron (ENST00000491455.5/56950, intron 1 of 10)	1	214281222	214337131	55910	1	56950	ENST00000460580.5	15739	ENSG00000143499	SMYD2	SET and MYND domain containing 2	Intron	-0.135247	0.999999	-0.110269	1	-0.221804	0.999993	3.35447	2.11774e-07	3.22754	1.80058e-06
HS578T_Hypo_HS578T_Hypo_2_peak_11491	chr2	65300162	65300662	501	*	4	5058.17	16.856	4.85375	250	Distal Intergenic	2	65313703	65334773	21071	2	200734	ENST00000421087.5	34111	ENSG00000198369	SPRED2	sprouty related EVH1 domain containing 2	Distal	-0.0922915	0.999999	-0.147319	1	0.415428	0.999993	2.69033	0.000111988	3.22729	1.49258e-06
BT549_Hypo_BT549_Hypo_1_peak_50110	chr18	58578964	58579464	501	*	5	4550.5	22.5983	2.61005	250	Promoter (<=1kb)	18	58538140	58579024	40885	2	115701	ENST00000587842.1	0	ENSG00000198796	ALPK2	alpha kinase 2	Promoter	-0.130083	0.999999	-0.158739	1	0.290567	0.999993	2.78997	0.00285602	3.22711	4.83577e-05
MDAMB231_Norm_MDAMB231_Norm_2_peak_40165	chr9	32742308	32742808	501	*	5	2337.98	16.7511	3.81302	250	Distal Intergenic	9	32783540	32789201	5662	1	401498	ENST00000342743.6	-40732	ENSG00000188133	TMEM215	transmembrane protein 215	Distal	-0.115789	0.999999	-0.116533	1	-0.0201634	0.999993	3.13974	1.45064e-06	3.22627	4.48738e-07
BT549_Hypo_BT549_Hypo_1_peak_12789	chr3	188262999	188263499	501	*	11	2035.29	22.515	2.61005	250	Intron (ENST00000448637.5/4026, intron 1 of 6)	3	188239864	188406291	166428	1	4026	ENST00000457242.1	23135	ENSG00000145012	LPP	LIM domain containing preferred translocation partner in lipoma	Intron	-0.197589	0.999999	-0.177882	1	-0.31164	0.999993	3.39376	3.80505e-07	3.22602	1.32455e-06
HS578T_Norm_HS578T_Norm_1_peak_17129	chr3	8371094	8371594	501	*	7	3333.62	16.9364	4.81349	250	Intron (ENST00000654635.1/101927394, intron 3 of 6)	3	7954639	8501598	546960	2	100288428	ENST00000446281.5	130004	ENSG00000227110	LMCD1-AS1	LMCD1 antisense RNA 1	Intron	-0.113597	0.999999	-0.0526682	1	-0.708327	0.999993	3.90609	5.64222e-06	3.22596	0.000118685
BT549_Hypo_BT549_Hypo_2_peak_2579	chr1	64933346	64933846	501	*	7	4147.86	24.5236	3.29585	250	Intron (ENST00000342505.5/3716, intron 1 of 24)	1	64833391	64966284	132894	2	3716	ENST00000671929.1	32438	ENSG00000162434	JAK1	Janus kinase 1	Intron	-0.162838	0.999999	-0.225537	1	0.367069	0.999993	2.64435	4.38274e-06	3.22588	1.4646e-08
MDAMB231_Hypo_MDAMB231_Hypo_1_peak_17262	chr3	94226077	94226577	501	*	5	1937.62	18.5002	5.09499	250	Distal Intergenic	3	94061169	94063389	2221	2	200895	ENST00000496983.1	-162688	ENSG00000178700	DHFR2	dihydrofolate reductase 2	Distal	-0.151314	0.999999	-0.580999	1	-0.521866	0.999993	3.18585	0.000856911	3.22582	0.000499002
HS578T_Norm_HS578T_Norm_2_peak_57507	chr10	103661453	103661953	501	*	2	4049.46	15.5627	4.26359	250	Intron (ENST00000369774.8/9644, intron 7 of 14)	10	103599520	103693623	94104	2	9644	ENST00000315994.6	31670	ENSG00000107957	SH3PXD2A	SH3 and PX domains 2A	Intron	0.209361	0.999999	0.205616	1	0.264428	0.999993	3.18659	1.15812e-08	3.22577	2.78383e-08
BT549_Hypo_BT549_Hypo_1_peak_42558	chr14	60777876	60778376	501	*	6	595.945	18.3196	1.93009	250	Intron (ENST00000261245.9/4331, intron 1 of 7)	14	60796320	60818860	22541	1	4331	ENST00000556525.1	-17944	ENSG00000020426	MNAT1	MNAT1 component of CDK activating kinase	Intron	-0.19758	0.999999	-0.156702	1	-0.638138	0.999993	3.74703	1.70629e-08	3.22545	2.68447e-06
BT549_Hypo_BT549_Hypo_1_peak_20668	chr6	51025051	51025551	501	*	8	842.908	19.7932	2.17561	250	Distal Intergenic	6	50821785	50823865	2081	1	7021	ENST00000489228.1	203266	ENSG00000008196	TFAP2B	transcription factor AP-2 beta	Distal	-0.309004	0.999999	-0.312272	1	-0.230605	0.999993	3.19009	5.01744e-05	3.22483	0.000926873
BT549_Hypo_BT549_Hypo_1_peak_14028	chr4	80237881	80238381	501	*	10	943.275	23.0061	2.61005	250	Distal Intergenic	4	80266599	80290194	23596	1	2250	ENST00000312465.11	-28218	ENSG00000138675	FGF5	fibroblast growth factor 5	Distal	-0.0879955	0.999999	-0.0250765	1	-0.734068	0.999993	3.94486	3.41625e-06	3.22471	0.00161024
MDAMB157_Norm_MDAMB157_Norm_2_peak_32274	chr7	129955508	129956008	501	*	8	280.079	12.1238	1.64148	250	Intron (ENST00000587038.2/ENST00000587038.2, intron 1 of 4)	7	129830732	129952960	122229	2	7328	ENST00000355621.8	-2548	ENSG00000186591	UBE2H	ubiquitin conjugating enzyme E2 H	Intron	-0.185471	0.999999	-0.339457	1	-0.158765	0.999993	-2.10922	1.89157e-09	-1.93724	1.2652e-08
BT549_Norm_BT549_Norm_2_peak_15083	chr4	158121188	158121688	501	*	6	686.058	21.1404	2.57055	250	Downstream (2-3kb)	4	158127522	158159681	32160	2	51313	ENST00000590648.5	37993	ENSG00000164125	GASK1B	golgi associated kinase 1B	Downstream	-0.00218437	0.999999	-0.0524525	1	-0.505692	0.999993	2.72288	0.000297755	3.22426	1.68937e-05
HS578T_Norm_HS578T_Norm_2_peak_32597	chr5	130710440	130710940	501	*	4	1926.66	16.3366	4.50366	250	Intron (ENST00000661392.1/ENST00000661392.1, intron 4 of 5)	5	131162478	131162627	150	2	3094	ENST00000520028.1	451687	ENSG00000169567	HINT1	histidine triad nucleotide binding protein 1	Intron	-0.0849732	0.999999	0.167302	1	-0.793634	0.999993	4.2252	4.13609e-06	3.22366	0.000314548
BT549_Hypo_BT549_Hypo_1_peak_3511	chr1	111565168	111565668	501	*	10	594.652	18.5597	1.97036	250	Promoter (1-2kb)	1	111483348	111563962	80615	2	57413	ENST00000369717.8	-1206	ENSG00000121933	TMIGD3	transmembrane and immunoglobulin domain containing 3	Promoter	-0.649434	0.999999	-0.668145	1	-0.470742	0.999993	3.07025	5.38293e-05	3.22261	2.32235e-06
BT549_Hypo_BT549_Hypo_1_peak_36131	chr11	48006315	48006815	501	*	11	1703.03	22.1757	2.56423	250	Intron (ENST00000613246.4/5795, intron 1 of 24)	11	47980727	48123700	142974	1	5795	ENST00000527952.1	25588	ENSG00000149177	PTPRJ	protein tyrosine phosphatase receptor type J	Intron	-0.018221	0.999999	-0.178163	1	0.442283	0.999993	1.25665	0.00639222	1.8633	1.31264e-08
HS578T_Norm_HS578T_Norm_1_peak_83304	chr18	77061693	77062193	501	*	5	7574.11	17.1946	4.81349	250	Intron (ENST00000355994.7/4155, intron 3 of 8)	18	76984795	77087582	102788	2	4155	ENST00000580473.5	25389	ENSG00000197971	MBP	myelin basic protein	Intron	-0.364637	0.999999	-0.297747	1	-0.102777	0.999993	3.04674	0.00437093	3.22256	0.00286459
MDAMB231_Hypo_MDAMB231_Hypo_2_peak_28401	chr6	9537374	9537874	501	*	5	1590.2	15.9574	3.66444	250	Distal Intergenic	6	8783275	8786889	3615	1	100506207	ENST00000645808.1	754099	ENSG00000285219	LOC100506207	uncharacterized LOC100506207	Distal	-0.469319	0.999999	-0.441388	1	-0.640447	0.999993	3.44095	0.00120507	3.22058	0.00459647
HS578T_Norm_HS578T_Norm_2_peak_70773	chr14	85731127	85731627	501	*	4	1183.03	14.6874	3.98261	250	Distal Intergenic	14	85560863	85562743	1881	1	23768	ENST00000553627.1	170264	ENSG00000185070	FLRT2	fibronectin leucine rich transmembrane protein 2	Distal	-0.155139	0.999999	-0.0606216	1	-0.366667	0.999993	3.56339	0.000577117	3.2203	0.00095056
HS578T_Hypo_HS578T_Hypo_2_peak_77958	chr17	16040843	16041343	501	*	2	1567.76	15.4323	4.41033	250	Promoter (<=1kb)	17	16032433	16040659	8227	2	9611	ENST00000582565.1	-184	ENSG00000141027	NCOR1	nuclear receptor corepressor 1	Promoter	0.204874	0.999999	0.14153	1	0.178799	0.999993	2.76037	0.00174848	3.21973	0.000819701
HS578T_Norm_HS578T_Norm_1_peak_72836	chr15	31471760	31472260	501	*	5	2482.01	16.9841	4.81349	250	Distal Intergenic	15	31393575	31435665	42091	1	51621	ENST00000558225.1	78185	ENSG00000169926	KLF13	Kruppel like factor 13	Distal	-0.945153	0.999999	-0.39627	1	-0.956691	0.999993	3.80839	9.14002e-06	3.21907	0.00062068
MDAMB231_Norm_MDAMB231_Norm_2_peak_53142	chr12	89346728	89347228	501	*	3	25432.4	17.4754	4.01374	250	Downstream (<1kb)	12	89349072	89351171	2100	2	1848	ENST00000547291.1	3943	ENSG00000139318	DUSP6	dual specificity phosphatase 6	Downstream	0.622028	0.999999	0.658231	1	0.0962918	0.999993	3.81873	4.71533e-05	3.2189	0.000976151
BT549_Hypo_BT549_Hypo_2_peak_40819	chr13	80037340	80037840	501	*	9	1531.2	25.0191	3.37993	250	Intron (ENST00000648514.1/ENST00000648514.1, intron 6 of 6)	13	80011077	80028283	17207	1	101515984	ENST00000627044.1	26263	NA	LINC01080	long intergenic non-protein coding RNA 1080	Intron	-0.192724	0.999999	-0.122821	1	-1.00911	0.999993	4.13777	2.1415e-14	3.21808	2.48114e-07
MDAMB436_Hypo_MDAMB436_Hypo_1_peak_31215	chr5	113122008	113122508	501	*	5	764.608	10.0181	2.36094	250	Intron (ENST00000302475.8/4163, intron 4 of 16)	5	113101500	113122830	21331	2	4163	ENST00000502648.5	322	ENSG00000171444	MCC	MCC regulator of WNT signaling pathway	Intron	-0.470112	0.999999	-0.502914	1	-0.185625	0.999993	2.92604	0.000383067	3.21766	1.0561e-06
MDAMB231_Norm_MDAMB231_Norm_2_peak_70121	chr19	32830535	32831035	501	*	6	1307.88	17.5518	4.01374	250	3' UTR	19	32826098	32827267	1170	1	91646	ENST00000639142.1	4437	ENSG00000173809	TDRD12	tudor domain containing 12	3'	-0.0283157	0.999999	0.0115267	1	-0.272335	0.999993	3.5235	7.74938e-06	3.21723	0.000147159
MDAMB231_Hypo_MDAMB231_Hypo_2_peak_64177	chr16	87123575	87124075	501	*	8	1686.08	17.7725	4.14955	250	Intron (ENST00000562840.1/ENST00000562840.1, intron 4 of 4)	16	87059429	87070105	10677	1	440390	ENST00000664021.1	64146	ENSG00000232190	LINC02181	long intergenic non-protein coding RNA 2181	Intron	-0.370332	0.999999	-0.341316	1	-0.495447	0.999993	3.37864	0.000287814	3.21708	0.000971725
MDAMB231_Hypo_MDAMB231_Hypo_1_peak_50123	chr10	122300964	122301464	501	*	5	3059.04	18.5002	5.09499	250	Intron (ENST00000260723.5/118663, intron 9 of 15)	10	122291081	122291690	610	1	118663	ENST00000507495.1	9883	ENSG00000138152	BTBD16	BTB domain containing 16	Intron	-0.0305235	0.999999	-0.461766	1	-0.246961	0.999993	3.04146	0.000828124	3.21683	0.000478649
HS578T_Norm_HS578T_Norm_1_peak_58816	chr10	117609005	117609505	501	*	5	1722.4	15.2308	4.28537	250	Distal Intergenic	10	117484295	117545068	60774	2	196047	ENST00000551288.5	-63937	ENSG00000229847	EMX2OS	EMX2 opposite strand/antisense RNA	Distal	-0.156031	0.999999	-0.124978	1	-0.403919	0.999993	3.51343	1.06646e-06	3.21668	6.80403e-05
MDAMB436_Hypo_MDAMB436_Hypo_2_peak_93230	chrX	129577324	129577824	501	*	5	1179.95	15.9792	4.03343	250	Intron (ENST00000371113.9/4952, intron 18 of 23)	23	129589589	129590633	1045	1	4952	ENST00000463271.1	-11765	ENSG00000122126	OCRL	OCRL inositol polyphosphate-5-phosphatase	Intron	-0.367278	0.999999	0.168195	1	-0.893636	0.999993	4.28842	1.00611e-07	3.21639	0.000288995
HCC70_Hypo_HCC70_Hypo_2_peak_4512	chr1	109786500	109787000	501	*	5	725.231	14.3083	2.56655	250	Distal Intergenic	1	109750081	109764027	13947	2	79574	ENST00000369805.7	-22473	ENSG00000198758	EPS8L3	EPS8 like 3	Distal	0.207412	0.999999	0.0796369	1	0.220132	0.999993	-2.09384	3.01468e-07	-1.96247	1.44844e-08
MDAMB231_Hypo_MDAMB231_Hypo_2_peak_36432	chr7	137130762	137131262	501	*	6	1677.46	17.6676	4.14955	250	Intron (ENST00000586239.5/349160, intron 1 of 4)	7	137119757	137164270	44514	2	349160	ENST00000599888.2	33008	ENSG00000234352	LOC349160	uncharacterized LOC349160	Intron	-0.41044	0.999999	-0.368544	1	-0.867552	0.999993	3.74693	4.81951e-06	3.21614	2.05143e-05
MDAMB231_Hypo_MDAMB231_Hypo_1_peak_54610	chr11	130523550	130524050	501	*	3	1909.84	17.8667	4.91174	250	Distal Intergenic	11	130448974	130476641	27668	1	170689	ENST00000299164.3	74576	ENSG00000166106	ADAMTS15	ADAM metallopeptidase with thrombospondin type 1 motif 15	Distal	-0.172111	0.999999	-0.164424	1	-0.435672	0.999993	3.51941	7.16029e-06	3.21567	0.000202293
MDAMB231_Hypo_MDAMB231_Hypo_2_peak_72551	chr20	4550651	4551151	501	*	4	1057.01	17.7725	4.14955	250	Distal Intergenic	20	4686350	4701590	15241	1	5621	ENST00000430350.2	-135199	ENSG00000171867	PRNP	prion protein	Distal	-0.774356	0.999999	-0.848146	1	-0.224403	0.999993	2.6287	0.000171811	3.214	4.41528e-05
MDAMB231_Hypo_MDAMB231_Hypo_2_peak_18501	chr3	185781783	185782283	501	*	5	1334.05	17.6676	4.14955	250	Intron (ENST00000382199.6/10644, intron 2 of 15)	3	185767847	185767904	58	2	100847078	ENST00000580207.1	-13879	ENSG00000265470	MIR548AQ	microRNA 548aq	Intron	-0.438834	0.999999	-0.00646451	1	-0.23114	0.999993	3.47576	5.87097e-05	3.21394	7.58161e-05
BT549_Hypo_BT549_Hypo_2_peak_50706	chr19	16180555	16181055	501	*	8	361.548	17.1176	1.96365	250	Distal Intergenic	19	16185380	16191614	6235	1	26017	ENST00000589852.5	-4325	ENSG00000105058	FAM32A	family with sequence similarity 32 member A	Distal	-0.162394	0.999999	-0.248355	1	0.518365	0.999993	2.45311	1.30526e-06	3.2139	1.38806e-11
BT549_Hypo_BT549_Hypo_2_peak_27799	chr8	103105305	103105805	501	*	12	1790.44	25.0191	3.37993	250	Distal Intergenic	8	103121032	103132966	11935	1	379034	ENST00000503718.2	-15227	NA	LINC01181	long intergenic non-protein coding RNA 1181	Distal	-0.176777	0.999999	-0.201738	1	0.0880591	0.999993	2.9528	8.16319e-06	3.21331	1.38252e-05
BT549_Hypo_BT549_Hypo_2_peak_21506	chr6	126539017	126539517	501	*	8	1325.87	25.0997	3.37993	250	Intron (ENST00000652383.1/ENST00000652383.1, intron 2 of 4)	6	126484631	126484713	83	1	693173	ENST00000384900.1	54386	ENSG00000207632	MIR588	microRNA 588	Intron	-0.16342	0.999999	-0.161109	1	-0.106714	0.999993	3.15607	3.67678e-10	3.21292	9.00929e-11
MDAMB231_Hypo_MDAMB231_Hypo_2_peak_37667	chr8	29633231	29633731	501	*	7	1441.69	17.6676	4.14955	250	Distal Intergenic	8	29673922	29735223	61302	2	619351	ENST00000518623.5	101492	ENSG00000251191	LINC00589	long intergenic non-protein coding RNA 589	Distal	-0.596658	0.999999	-0.620318	1	-0.320648	0.999993	2.95572	7.01354e-05	3.21277	3.22679e-05
HS578T_Norm_HS578T_Norm_1_peak_77634	chr16	87086072	87086572	501	*	4	2659.17	16.6181	4.71989	250	Intron (ENST00000562840.1/ENST00000562840.1, intron 4 of 4)	16	87059429	87070105	10677	1	440390	ENST00000664021.1	26643	ENSG00000232190	LINC02181	long intergenic non-protein coding RNA 2181	Intron	0.822654	0.999999	0.0218367	1	0.0200889	0.999993	3.2392	0.000161057	3.21259	0.000570373
MDAMB231_Hypo_MDAMB231_Hypo_1_peak_46752	chr10	13503557	13504057	501	*	8	2783.94	18.6504	5.09499	250	Promoter (<=1kb)	10	13438637	13502976	64340	2	222389	ENST00000341083.7	-581	ENSG00000165626	BEND7	BEN domain containing 7	Promoter	-0.431254	0.999999	-0.42765	1	-0.76366	0.999993	3.51629	0.000105253	3.21243	0.000742702
MDAMB231_Hypo_MDAMB231_Hypo_2_peak_24016	chr5	37724213	37724713	501	*	3	520.301	11.2353	2.21771	250	Promoter (<=1kb)	5	37724843	37752670	27828	1	55100	ENST00000508730.1	-130	ENSG00000082068	WDR70	WD repeat domain 70	Promoter	-0.437287	0.999999	-0.381334	1	-0.76566	0.999993	3.6183	3.5954e-05	3.21231	0.000747076
HS578T_Hypo_HS578T_Hypo_2_peak_40651	chr6	166078326	166078826	501	*	6	1822.51	16.8827	4.85375	250	Distal Intergenic	6	166098111	166099589	1479	1	729681	ENST00000663046.1	-19285	NA	LOC729681	uncharacterized LOC729681	Distal	-0.223358	0.999999	-0.164232	1	-0.700541	0.999993	3.76503	3.73721e-07	3.2109	6.37249e-05
MDAMB231_Norm_MDAMB231_Norm_2_peak_59480	chr15	40984927	40985427	501	*	4	1069.06	16.4059	3.71379	250	Promoter (<=1kb)	15	40980302	40983986	3685	2	54617	ENST00000560689.1	-941	ENSG00000128908	INO80	INO80 complex ATPase subunit	Promoter	-0.153546	0.999999	-0.115275	1	-0.463958	0.999993	3.58796	2.27935e-05	3.21065	0.000605287
BT549_Hypo_BT549_Hypo_1_peak_39284	chr12	65634570	65635070	501	*	7	1050.63	17.5655	1.80335	250	Intron (ENST00000662138.1/ENST00000662138.1, intron 4 of 4)	12	65558134	65642142	84009	2	100507065	ENST00000546198.5	7072	NA	LOC100507065	uncharacterized LOC100507065	Intron	-0.193732	0.999999	-0.182792	1	-0.215039	0.999993	3.25972	0.000331338	3.21057	7.25191e-05
BT549_Hypo_BT549_Hypo_2_peak_25894	chr8	19614579	19615079	501	*	8	481.976	20.6342	2.60663	250	Intron (ENST00000332246.10/55790, intron 1 of 9)	8	19439877	19602759	162883	2	55790	ENST00000519222.5	-11820	ENSG00000147408	CSGALNACT1	chondroitin sulfate N-acetylgalactosaminyltransferase 1	Intron	-0.298116	0.999999	-0.285759	1	-0.419998	0.999993	3.34859	5.11458e-06	3.21056	1.67135e-05
BT549_Hypo_BT549_Hypo_2_peak_27572	chr8	95801711	95802211	501	*	12	596.434	20.8707	2.64933	250	Exon (ENST00000671532.1/100616530, exon 4 of 4)	8	95800578	95811079	10502	1	100616530	ENST00000663556.1	1133	ENSG00000253773	C8orf37-AS1	C8orf37 antisense RNA 1	Exon	-0.120247	0.999999	-0.0747682	1	-0.49711	0.999993	3.64746	4.51417e-07	3.20987	7.26013e-06
BT549_Hypo_BT549_Hypo_2_peak_41526	chr14	28577787	28578287	501	*	7	3077.71	25.0997	3.37993	250	Distal Intergenic	14	28726675	28730791	4117	2	103695363	ENST00000654854.1	152504	NA	FOXG1-AS1	FOXG1 antisense RNA 1	Distal	0.0547966	0.999999	0.0621154	1	-0.0386703	0.999993	3.33538	4.44461e-06	3.20986	8.26958e-06
BT549_Hypo_BT549_Hypo_2_peak_30707	chr9	99445497	99445997	501	*	10	2130.72	25.2592	3.37993	250	Intron (ENST00000652827.1/101928438, intron 4 of 5)	9	99374354	99377240	2887	2	100996569	ENST00000605043.1	-68257	ENSG00000271086	NAMA	non-protein coding RNA, associated with MAP kinase pathway and growth arrest	Intron	-0.15425	0.999999	-0.118136	1	-0.440746	0.999993	3.53769	1.61002e-39	3.2097	1.06824e-20
MDAMB231_Hypo_MDAMB231_Hypo_1_peak_46644	chr10	10831115	10831615	501	*	5	3385.81	18.6504	5.09499	250	Intron (ENST00000637215.1/10659, intron 1 of 14)	10	10798624	11331257	532634	1	10659	ENST00000636488.1	32491	ENSG00000048740	CELF2	CUGBP Elav-like family member 2	Intron	-0.441906	0.999999	-0.287506	1	-0.607924	0.999993	3.55652	4.51747e-05	3.20875	0.000305358
HS578T_Hypo_HS578T_Hypo_1_peak_93317	chr21	46332469	46332969	501	*	4	854.432	12.0342	3.41537	250	Intron (ENST00000490468.5/5116, intron 2 of 7)	21	46324888	46445769	120882	1	5116	ENST00000480896.5	7581	ENSG00000160299	PCNT	pericentrin	Intron	-0.245477	0.999999	-0.198568	1	0.0510143	0.999993	2.98574	0.00257378	3.20869	0.00321957
HS578T_Hypo_HS578T_Hypo_2_peak_77686	chr17	8196019	8196519	501	*	6	984.927	13.0075	3.58471	250	Distal Intergenic	17	8188345	8190180	1836	2	54785	ENST00000389017.6	-5839	ENSG00000196544	BORCS6	BLOC-1 related complex subunit 6	Distal	-0.378073	0.999999	-0.463713	1	0.327707	0.999993	2.4338	1.06258e-05	3.20858	6.49926e-09
MDAMB231_Hypo_MDAMB231_Hypo_1_peak_12990	chr2	178863669	178864169	501	*	7	1302.38	17.1116	4.67939	250	Intron (ENST00000652826.1/ENST00000652826.1, intron 1 of 5)	2	178835756	178884951	49196	2	285025	ENST00000343876.6	20782	ENSG00000163492	CCDC141	coiled-coil domain containing 141	Intron	-0.253529	0.999999	-0.289476	1	0.0913303	0.999993	2.82607	6.11057e-05	3.20854	1.2011e-07
BT549_Hypo_BT549_Hypo_2_peak_36891	chr11	112657054	112657554	501	*	6	1786.02	25.0191	3.37993	250	Intron (ENST00000648201.1/ENST00000648201.1, intron 2 of 4)	11	112534220	112555802	21583	2	387810	ENST00000525984.2	-101252	ENSG00000255484	LINC02764	long intergenic non-protein coding RNA 2764	Intron	-0.141936	0.999999	-0.111142	1	-0.401242	0.999993	3.50506	3.17904e-06	3.20797	1.56451e-05
BT549_Hypo_BT549_Hypo_2_peak_40565	chr13	50323797	50324297	501	*	8	495.55	16.2412	1.80028	250	Intron (ENST00000486895.5/10301, intron 1 of 1)	13	50329634	50401366	71733	1	10301	ENST00000489542.6	-5337	ENSG00000176124	DLEU1	deleted in lymphocytic leukemia 1	Intron	-0.352113	0.999999	-0.328072	1	-0.460625	0.999993	3.3671	6.71666e-12	3.20773	6.44036e-09
BT549_Hypo_BT549_Hypo_2_peak_22438	chr6	166567062	166567562	501	*	10	2814.32	25.4165	3.37993	250	Intron (ENST00000265678.9/6196, intron 1 of 20)	6	166412659	166544690	132032	2	6196	ENST00000481261.6	-22372	ENSG00000071242	RPS6KA2	ribosomal protein S6 kinase A2	Intron	-0.0947675	0.999999	-0.138829	1	0.349545	0.999993	2.70927	0.000406083	3.20766	2.36187e-05
BT549_Hypo_BT549_Hypo_2_peak_27630	chr8	97995090	97995590	501	*	12	2870.13	25.3381	3.37993	250	Intron (ENST00000521689.5/4147, intron 7 of 18)	8	98007479	98035703	28225	1	4147	ENST00000521952.5	-11889	ENSG00000132561	MATN2	matrilin 2	Intron	-0.125008	0.999999	-0.12935	1	-0.0453177	0.999993	3.14072	2.27605e-06	3.20759	3.14083e-07
MDAMB157_Norm_MDAMB157_Norm_2_peak_59752	chr17	66636004	66636504	501	*	8	616.614	14.8234	2.27294	250	Intron (ENST00000413366.8/5578, intron 3 of 16)	17	66787072	66787168	97	1	693219	ENST00000385208.1	-150568	ENSG00000207943	MIR634	microRNA 634	Intron	0.135089	0.999999	0.0385031	1	0.144531	0.999993	-2.00689	1.67431e-11	-1.90918	1.7411e-08
MDAMB231_Hypo_MDAMB231_Hypo_2_peak_68886	chr18	45731017	45731517	501	*	4	1608.92	17.6676	4.14955	250	Promoter (<=1kb)	18	45731141	45752520	21380	1	6563	ENST00000590377.1	0	ENSG00000141469	SLC14A1	solute carrier family 14 member 1 (Kidd blood group)	Promoter	0.951952	0.999999	-0.181804	1	-0.542898	0.999993	3.59397	0.00182292	3.20614	0.00413578
HS578T_Norm_HS578T_Norm_2_peak_15924	chr2	222904451	222904951	501	*	2	1372.84	14.4491	3.90461	250	Exon (ENST00000456830.1/ENST00000456830.1, exon 1 of 1)	2	222909085	222916680	7596	1	2181	ENST00000542810.1	-4134	ENSG00000123983	ACSL3	acyl-CoA synthetase long chain family member 3	Exon	1.88176	0.999999	-0.0103816	1	1.14682	0.999993	2.06719	0.0254953	3.20515	0.000146839
BT549_Hypo_BT549_Hypo_2_peak_38749	chr12	65952695	65953195	501	*	6	691.708	21.9817	2.84831	250	3' UTR	12	65851340	65882167	30828	2	100129940	ENST00000439236.6	-70528	ENSG00000197301	HMGA2-AS1	HMGA2 antisense RNA 1	3'	-0.345887	0.999999	-0.348111	1	-0.220694	0.999993	3.0996	4.48671e-05	3.20493	1.24098e-06
BT549_Hypo_BT549_Hypo_2_peak_51010	chr19	29716416	29716916	501	*	11	2230.66	25.0191	3.37993	250	Promoter (<=1kb)	19	29698886	29715789	16904	2	83636	ENST00000614091.4	-627	ENSG00000131943	C19orf12	chromosome 19 open reading frame 12	Promoter	0.0235772	0.999999	0.0951315	1	-0.0183874	0.999993	-1.37278	5.59907e-07	-1.49523	1.77409e-08
MDAMB231_Norm_MDAMB231_Norm_2_peak_22525	chr4	168528269	168528769	501	*	6	1720.08	15.9976	3.59561	250	Intron (ENST00000505667.6/23022, intron 2 of 21)	4	168511568	168700900	189333	1	23022	ENST00000508898.5	16701	ENSG00000129116	PALLD	palladin, cytoskeletal associated protein	Intron	0.0649828	0.999999	0.0853341	1	0.0213408	0.999993	3.28677	2.29222e-05	3.20439	3.01582e-05
MDAMB231_Hypo_MDAMB231_Hypo_1_peak_46661	chr10	11381039	11381539	501	*	4	2941.88	18.5002	5.09499	250	Distal Intergenic	10	11316833	11319884	3052	2	414196	ENST00000379256.4	-61155	ENSG00000181800	CELF2-AS1	CELF2 antisense RNA 1	Distal	-0.175127	0.999999	-0.201152	1	-0.40405	0.999993	3.43032	1.515e-05	3.20326	0.000230507
MDAMB231_Hypo_MDAMB231_Hypo_1_peak_15252	chr3	16511993	16512493	501	*	8	5630.81	18.5002	5.09499	250	Intron (ENST00000334133.9/23180, intron 1 of 9)	3	16378095	16512904	134810	2	23180	ENST00000449415.5	411	ENSG00000131378	RFTN1	raftlin, lipid raft linker 1	Intron	0.11138	0.999999	0.114272	1	0.118689	0.999993	3.23116	4.2312e-07	3.20296	1.28494e-07
MDAMB231_Hypo_MDAMB231_Hypo_2_peak_37564	chr8	26642710	26643210	501	*	1	359.907	9.92434	1.80244	250	Exon (ENST00000521983.1/1808, exon 4 of 4)	8	26637530	26643522	5993	1	1808	ENST00000474808.1	5180	ENSG00000092964	DPYSL2	dihydropyrimidinase like 2	Exon	-0.216781	0.999999	-0.159634	1	-0.684996	0.999993	3.75684	8.55479e-05	3.20261	0.00371375
MDAMB231_Hypo_MDAMB231_Hypo_2_peak_46942	chr10	104300778	104301278	501	*	11	2243.51	17.6676	4.14955	250	3' UTR	10	104295275	104299411	4137	1	119391	ENST00000498052.1	5503	ENSG00000065621	GSTO2	glutathione S-transferase omega 2	3'	-0.106385	0.999999	-0.0983806	1	-0.0520536	0.999993	3.16769	1.04484e-05	3.20183	5.36783e-05
MDAMB231_Hypo_MDAMB231_Hypo_1_peak_81395	chrX	39958079	39958579	501	*	6	1247.11	15.2251	4.06827	250	Distal Intergenic	23	40051318	40056233	4916	2	54880	ENST00000672265.1	97654	ENSG00000183337	BCOR	BCL6 corepressor	Distal	-0.580209	0.999999	-0.604118	1	-0.289909	0.999993	2.91629	1.98387e-06	3.20129	1.07674e-07
HS578T_Hypo_HS578T_Hypo_2_peak_6014	chr1	166184829	166185329	501	*	6	1626.64	15.9415	4.57454	250	Intron (ENST00000653824.1/ENST00000653824.1, intron 1 of 2)	1	166070020	166166969	96950	2	149297	ENST00000338353.3	-17860	ENSG00000188859	FAM78B	family with sequence similarity 78 member B	Intron	-0.349844	0.999999	-0.341233	1	-0.25035	0.999993	3.12077	0.000120431	3.20049	8.20222e-05
BT549_Hypo_BT549_Hypo_1_peak_2494	chr1	54850648	54851148	501	*	9	1633.65	20.5122	2.29422	250	3' UTR	1	54871592	54886490	14899	2	1718	ENST00000650362.1	35342	ENSG00000116133	DHCR24	24-dehydrocholesterol reductase	3'	-0.168895	0.999999	-0.162595	1	-0.171106	0.999993	3.22737	1.10996e-07	3.19999	2.13738e-06
HS578T_Hypo_HS578T_Hypo_2_peak_31878	chr5	96562576	96563076	501	*	2	1843.56	16.7483	4.827	250	Intron (ENST00000502645.2/101929710, intron 4 of 4)	5	96584493	96631000	46508	1	101929710	ENST00000513158.1	-21417	ENSG00000251314	LOC101929710	uncharacterized LOC101929710	Intron	-0.234492	0.999999	-0.0909649	1	-0.435204	0.999993	3.33646	4.83244e-05	3.19928	0.000417784
MDAMB468_Hypo_MDAMB468_Hypo_1_peak_52725	chr17	78923584	78924084	501	*	12	4077	24.3066	4.71312	250	Promoter (1-2kb)	17	78852977	78922401	69425	2	7077	ENST00000536189.6	-1183	ENSG00000035862	TIMP2	TIMP metallopeptidase inhibitor 2	Promoter	0.357007	0.999999	0.088395	1	0.408978	0.999993	-2.19674	1.38173e-09	-1.8847	1.88108e-08
HS578T_Norm_HS578T_Norm_1_peak_68335	chr13	23427349	23427849	501	*	7	2925	15.1062	4.24505	250	Exon (ENST00000443092.2/100506680, exon 2 of 2)	13	23328830	23433701	104872	2	26278	ENST00000455470.6	5852	ENSG00000151835	SACS	sacsin molecular chaperone	Exon	-0.148252	0.999999	-0.139726	1	-0.165013	0.999993	3.25468	1.34968e-06	3.19903	6.62595e-06
MDAMB231_Hypo_MDAMB231_Hypo_1_peak_51895	chr11	47234162	47234662	501	*	10	4122.91	18.5002	5.09499	250	Promoter (<=1kb)	11	47234581	47236087	1507	1	1643	ENST00000614394.1	0	ENSG00000134574	DDB2	damage specific DNA binding protein 2	Promoter	-0.126204	0.999999	-0.155245	1	0.206311	0.999993	2.86039	2.10397e-06	3.19875	2.60473e-07
MDAMB231_Hypo_MDAMB231_Hypo_1_peak_57545	chr12	104426937	104427437	501	*	4	2135.89	17.9762	4.94493	250	Distal Intergenic	12	104456948	104762014	305067	1	50515	ENST00000303694.6	-29511	ENSG00000171310	CHST11	carbohydrate sulfotransferase 11	Distal	0.149759	0.999999	0.18041	1	0.260266	0.999993	3.16596	0.00451089	3.19823	0.00401432
HS578T_Hypo_HS578T_Hypo_2_peak_22469	chr3	152302550	152303050	501	*	7	2438.21	17.0924	4.85375	250	Intron (ENST00000282486.10/4154, intron 2 of 9)	3	152300198	152459302	159105	1	4154	ENST00000464596.5	2352	ENSG00000152601	MBNL1	muscleblind like splicing regulator 1	Intron	0.848633	0.999999	-0.261978	1	-0.133081	0.999993	3.09539	0.000334854	3.19641	0.000479779
MDAMB231_Hypo_MDAMB231_Hypo_2_peak_29767	chr6	35954965	35955465	501	*	4	1371.82	17.6676	4.14955	250	3' UTR	6	35943695	35968895	25201	2	116369	ENST00000465492.1	13430	ENSG00000112053	SLC26A8	solute carrier family 26 member 8	3'	-0.672025	0.999999	-1.4352	1	-0.0164161	0.999993	1.78564	0.00145565	3.1962	1.86462e-05
BT549_Hypo_BT549_Hypo_1_peak_24743	chr7	95011475	95011975	501	*	6	1322.55	22.0023	2.53641	250	Intron (ENST00000433360.6/55607, intron 2 of 19)	7	94910083	95290364	380282	1	55607	ENST00000289495.7	101392	ENSG00000158528	PPP1R9A	protein phosphatase 1 regulatory subunit 9A	Intron	-0.423597	0.999999	-0.410205	1	-0.441725	0.999993	3.252	4.32963e-07	3.19543	7.90518e-05
BT549_Hypo_BT549_Hypo_1_peak_38177	chr12	7512536	7513036	501	*	6	502.601	18.9101	2.02894	250	Distal Intergenic	12	7470813	7503893	33081	2	9332	ENST00000359156.8	-8643	ENSG00000177575	CD163	CD163 molecule	Distal	-0.126657	0.999999	-0.0913095	1	-0.457277	0.999993	3.57139	4.64122e-10	3.19468	8.26746e-07
MDAMB231_Norm_MDAMB231_Norm_2_peak_19466	chr4	21451028	21451528	501	*	5	1793.06	17.5137	4.01374	250	Intron (ENST00000382152.7/80333, intron 1 of 8)	4	21464700	21464758	59	2	102465859	ENST00000636158.1	13230	ENSG00000283281	MIR7978	microRNA 7978	Intron	0.160933	0.999999	0.215864	1	-0.455938	0.999993	3.91269	1.70236e-05	3.1943	0.00134341
HS578T_Norm_HS578T_Norm_1_peak_42519	chr7	38561123	38561623	501	*	6	1803.08	16.9124	4.80811	250	Intron (ENST00000356264.7/273, intron 1 of 20)	7	38383704	38631373	247670	2	273	ENST00000356264.7	69750	ENSG00000078053	AMPH	amphiphysin	Intron	-0.749725	0.999999	-0.367969	1	-0.892442	0.999993	3.7468	7.55894e-06	3.19419	0.000111384
HS578T_Norm_HS578T_Norm_1_peak_11330	chr2	54336424	54336924	501	*	3	3200.35	15.8209	4.47348	250	Intron (ENST00000486488.5/129852, intron 2 of 4)	2	54330987	54383742	52756	1	129852	ENST00000491538.1	5437	ENSG00000177994	C2orf73	chromosome 2 open reading frame 73	Intron	0.39314	0.999999	-0.0115127	1	0.208398	0.999993	2.99087	0.000441423	3.19339	0.000238788
MDAMB436_Norm_MDAMB436_Norm_2_peak_88790	chr20	61520971	61521471	501	*	2	873.807	13.7783	3.40833	250	Intron (ENST00000614565.5/1002, intron 2 of 15)	20	61570135	61937218	367084	1	1002	ENST00000611855.4	-48664	ENSG00000179242	CDH4	cadherin 4	Intron	0.451227	0.999999	0.475137	1	0.163334	0.999993	3.52591	2.94802e-06	3.19198	6.86233e-05
HS578T_Hypo_HS578T_Hypo_2_peak_37843	chr6	54617687	54618187	501	*	4	1536.39	15.2307	4.34452	250	Distal Intergenic	6	54846771	54945099	98329	1	222584	ENST00000306858.8	-228584	ENSG00000168143	FAM83B	family with sequence similarity 83 member B	Distal	1.07309	0.999999	-0.132572	1	-0.590883	0.999993	3.66511	2.16028e-07	3.1905	2.37227e-05
BT549_Hypo_BT549_Hypo_1_peak_4868	chr1	192559218	192559718	501	*	8	1326.69	19.6866	2.15797	250	Intron (ENST00000642855.1/ENST00000642855.1, intron 4 of 7)	1	192575763	192577276	1514	1	5996	ENST00000474373.1	-16045	ENSG00000090104	RGS1	regulator of G protein signaling 1	Intron	-0.164541	0.999999	-0.109595	1	-0.785931	0.999993	3.89805	2.46269e-15	3.18924	1.59126e-09
MDAMB231_Hypo_MDAMB231_Hypo_2_peak_54337	chr12	100927772	100928272	501	*	6	1294.19	17.6676	4.14955	250	Intron (ENST00000549155.6/121601, intron 5 of 10)	12	100987119	101042381	55263	1	121601	ENST00000549234.1	-58847	ENSG00000151572	ANO4	anoctamin 4	Intron	-0.0693801	0.999999	-0.0323617	1	-0.457563	0.999993	3.65059	3.67018e-07	3.1892	2.74049e-06
BT549_Hypo_BT549_Hypo_2_peak_23264	chr7	28666123	28666623	501	*	6	1267.1	25.0191	3.37993	250	Intron (ENST00000396299.6/9586, intron 4 of 9)	7	28685981	28820000	134020	1	9586	ENST00000396298.6	-19358	ENSG00000146592	CREB5	cAMP responsive element binding protein 5	Intron	-0.910722	0.999999	-0.957379	1	-0.388425	0.999993	2.60251	0.000200364	3.1892	1.58809e-05
HS578T_Norm_HS578T_Norm_2_peak_43289	chr7	96887409	96887909	501	*	5	833.572	12.2464	3.15971	250	Distal Intergenic	7	96965419	97003554	38136	2	285987	ENST00000659765.1	115645	NA	DLX6-AS1	DLX6 antisense RNA 1	Distal	-0.151543	0.999999	-0.221677	1	0.375532	0.999993	2.61409	9.23509e-05	3.18917	1.32331e-06
BT549_Hypo_BT549_Hypo_2_peak_3248	chr1	101174778	101175278	501	*	8	941.606	22.2943	2.90405	250	Distal Intergenic	1	101235683	101236528	846	2	101928370	ENST00000432195.1	61250	NA	LOC101928370	uncharacterized LOC101928370	Distal	-0.217608	0.999999	-0.228516	1	-0.0272618	0.999993	2.99718	0.000407405	3.18887	3.80541e-05
MDAMB231_Hypo_MDAMB231_Hypo_2_peak_12321	chr2	178756819	178757319	501	*	8	1327.41	17.7725	4.14955	250	Intron (ENST00000659121.1/101927055, intron 7 of 12)	2	178753361	178767825	14465	2	7273	ENST00000634225.1	10506	ENSG00000155657	TTN	titin	Intron	-0.410671	0.999999	-0.41631	1	-0.288018	0.999993	3.08533	6.37902e-10	3.18732	1.08977e-08
MDAMB231_Norm_MDAMB231_Norm_2_peak_16212	chr3	98741388	98741888	501	*	6	1319.25	17.5518	4.01374	250	Intron (ENST00000489112.5/10402, intron 1 of 4)	3	98733456	98756546	23091	1	10402	ENST00000465004.1	7932	ENSG00000064225	ST3GAL6	ST3 beta-galactoside alpha-2,3-sialyltransferase 6	Intron	0.0965767	0.999999	0.113112	1	0.00547867	0.999993	3.31551	1.92757e-08	3.18678	6.53189e-09
BT549_Hypo_BT549_Hypo_1_peak_11249	chr3	98893608	98894108	501	*	7	1570.79	15.2413	1.4066	250	Intron (ENST00000326840.11/131566, intron 1 of 15)	3	98825334	98895412	70079	2	131566	ENST00000486004.1	1304	ENSG00000057019	DCBLD2	discoidin, CUB and LCCL domain containing 2	Intron	0.0427245	0.999999	0.100872	1	-0.229341	0.999993	2.34891	6.82662e-07	1.99182	2.15708e-08
MDAMB231_Hypo_MDAMB231_Hypo_2_peak_989	chr1	19750374	19750874	501	*	3	1394.13	17.5075	4.10989	250	Intron (ENST00000294543.10/255104, intron 7 of 15)	1	19682242	19738419	56178	2	255104	ENST00000489814.5	-11955	ENSG00000162542	TMCO4	transmembrane and coiled-coil domains 4	Intron	-0.790084	0.999999	-1.71695	1	-0.0675651	0.999993	1.56578	0.0208673	3.18659	0.000813123
MDAMB231_Hypo_MDAMB231_Hypo_1_peak_37031	chr7	76067614	76068114	501	*	6	2083.28	18.5506	5.09499	250	Distal Intergenic	7	76060368	76065173	4806	1	4191	ENST00000424167.2	7246	ENSG00000146701	MDH2	malate dehydrogenase 2	Distal	0.101257	0.999999	0.292843	1	-0.133984	0.999993	3.64658	8.01817e-06	3.18626	0.000128322
MDAMB231_Hypo_MDAMB231_Hypo_1_peak_76936	chr20	18524561	18525061	501	*	6	1337.48	17.47	4.7905	250	Exon (ENST00000336714.8/10483, exon 5 of 20)	20	18510977	18515984	5008	1	10483	ENST00000494645.1	13584	ENSG00000101310	SEC23B	SEC23 homolog B, COPII coat complex component	Exon	-0.491024	0.999999	-0.524561	1	-0.138758	0.999993	2.81567	1.03859e-05	3.18621	1.50366e-07
BT549_Norm_BT549_Norm_2_peak_57992	chrX	136192681	136193181	501	*	6	1784.16	23.3891	2.94252	250	Intron (ENST00000629039.2/2273, intron 2 of 6)	23	136196757	136211359	14603	1	2273	ENST00000539015.5	-3576	ENSG00000022267	FHL1	four and a half LIM domains 1	Intron	0.0596064	0.999999	0.0790697	1	-0.0694782	0.999993	3.35248	6.67159e-05	3.18585	6.34801e-06
HCC70_Hypo_HCC70_Hypo_1_peak_58992	chr17	81295947	81296447	501	*	2	2124.14	19.6965	3.64532	250	Promoter (<=1kb)	17	81282189	81295547	13359	2	124565	ENST00000539748.1	-400	ENSG00000157637	SLC38A10	solute carrier family 38 member 10	Promoter	0.190071	0.999999	0.0149964	1	0.221202	0.999993	-2.12461	2.35874e-09	-1.91818	2.21331e-08
BT549_Hypo_BT549_Hypo_2_peak_28441	chr8	128323986	128324486	501	*	6	603.705	17.7672	2.08368	250	Exon (ENST00000652078.1/ENST00000652078.1, exon 2 of 8)	8	128406261	128415381	9121	2	101927774	ENST00000517583.1	90895	NA	LINC00824	long intergenic non-protein coding RNA 824	Exon	-0.0392395	0.999999	-0.0321985	1	0.0153269	0.999993	3.15327	2.2995e-08	3.18576	7.97177e-10
HS578T_Hypo_HS578T_Hypo_2_peak_28557	chr4	175412240	175412740	501	*	5	4617.52	16.4994	4.74989	250	Distal Intergenic	4	175633445	175641745	8301	2	2823	ENST00000507080.5	229005	ENSG00000150625	GPM6A	glycoprotein M6A	Distal	-0.440386	0.999999	-0.392798	1	-0.950072	0.999993	3.77596	1.36068e-05	3.1856	0.000400317
MDAMB231_Hypo_MDAMB231_Hypo_1_peak_47789	chr10	47137502	47138002	501	*	8	3932.07	18.4495	5.08577	250	Distal Intergenic	10	47300197	47313577	13381	1	2662	ENST00000580279.2	-162195	ENSG00000266524	GDF10	growth differentiation factor 10	Distal	0.121837	0.999999	0.173752	1	-0.321851	0.999993	3.72214	4.31541e-05	3.18494	0.000270647
HS578T_Norm_HS578T_Norm_1_peak_44172	chr7	101093857	101094357	501	*	5	3005.14	16.9603	4.81349	250	3' UTR	7	101086785	101087508	724	1	81844	ENST00000467847.1	7072	ENSG00000169871	TRIM56	tripartite motif containing 56	3'	0.0122564	0.999999	-0.0139114	1	-0.981812	0.999993	4.17941	7.68496e-07	3.18426	0.000300268
MDAMB231_Hypo_MDAMB231_Hypo_2_peak_21531	chr4	108425875	108426375	501	*	4	1510.3	15.4783	3.52293	250	Distal Intergenic	4	108556101	108620395	64295	2	285456	ENST00000509984.1	194020	ENSG00000234492	RPL34-DT	RPL34 divergent transcript	Distal	-0.356295	0.999999	-0.368647	1	-0.237588	0.999993	3.09687	0.00228463	3.18424	0.00232829
BT549_Hypo_BT549_Hypo_2_peak_14227	chr4	113474102	113474602	501	*	9	1387.03	25.5718	3.37993	250	Intron (ENST00000394524.7/817, intron 14 of 17)	4	113452961	113513842	60882	2	817	ENST00000513132.5	39240	ENSG00000145349	CAMK2D	calcium/calmodulin dependent protein kinase II delta	Intron	-0.679087	0.999999	-0.612872	1	-1.1595	0.999993	3.73646	5.71308e-12	3.18369	1.60458e-07
BT549_Norm_BT549_Norm_2_peak_55182	chr21	32499585	32500085	501	*	4	1298.95	21.253	2.58987	250	Intron (ENST00000459833.5/59271, intron 4 of 4)	21	32495117	32515389	20273	1	59271	ENST00000485488.1	4468	ENSG00000166979	EVA1C	eva-1 homolog C	Intron	0.774792	0.999999	0.249089	1	0.167119	0.999993	3.26755	0.000156353	3.1833	0.00117041
MDAMB231_Hypo_MDAMB231_Hypo_2_peak_12012	chr2	167181054	167181554	501	*	7	1083.85	15.4072	3.50185	250	Intron (ENST00000409043.5/129446, intron 3 of 9)	2	167187283	167259749	72467	1	129446	ENST00000409605.1	-5729	ENSG00000163092	XIRP2	xin actin binding repeat containing 2	Intron	-0.264585	0.999999	-0.286209	1	-0.0125798	0.999993	2.93167	3.38189e-08	3.18274	2.28107e-09
HS578T_Hypo_HS578T_Hypo_2_peak_49836	chr8	117730716	117731216	501	*	5	5689.4	16.9357	4.85375	250	Distal Intergenic	8	117530364	117540002	9639	1	90390	ENST00000519391.1	200352	ENSG00000164758	MED30	mediator complex subunit 30	Distal	-0.156063	0.999999	-0.135343	1	0.418241	0.999993	3.3104	0.000632702	3.18236	0.00350282
MDAMB231_Hypo_MDAMB231_Hypo_2_peak_21205	chr4	89724623	89725123	501	*	6	991.012	16.7127	3.88425	250	3' UTR	4	89726628	89835667	109040	2	6622	ENST00000611107.1	110544	ENSG00000145335	SNCA	synuclein alpha	3'	-0.236596	0.999999	-0.164446	1	-1.10133	0.999993	4.14941	6.33859e-08	3.18219	1.69975e-05
MDAMB231_Norm_MDAMB231_Norm_2_peak_43376	chr10	10871892	10872392	501	*	4	1850.14	17.4754	4.01374	250	Intron (ENST00000637215.1/10659, intron 1 of 14)	10	10798624	11331257	532634	1	10659	ENST00000636488.1	73268	ENSG00000048740	CELF2	CUGBP Elav-like family member 2	Intron	0.627907	0.999999	-0.103815	1	-0.0318896	0.999993	3.12186	0.000978605	3.18184	0.000468762
MDAMB231_Hypo_MDAMB231_Hypo_1_peak_20773	chr4	20520824	20521324	501	*	9	1274.47	18.5002	5.09499	250	Intron (ENST00000504154.6/9353, intron 12 of 36)	4	20528275	20528384	110	1	407000	ENST00000384999.1	-6951	ENSG00000207732	MIR218-1	microRNA 218-1	Intron	-0.192738	0.999999	-0.156553	1	-0.514274	0.999993	3.55727	4.17365e-14	3.18123	4.96706e-07
HCC70_Hypo_HCC70_Hypo_2_peak_9424	chr2	29223812	29224312	501	*	13	1716.38	18.7381	3.727	250	Promoter (<=1kb)	2	29192774	29223900	31127	2	238	ENST00000642122.1	0	ENSG00000171094	ALK	ALK receptor tyrosine kinase	Promoter	0.206247	0.999999	0.648397	1	0.0382903	0.999993	-1.27989	0.0210251	-1.90709	2.41529e-08
HS578T_Norm_HS578T_Norm_2_peak_84741	chr20	1242458	1242958	501	*	5	1430.72	16.5467	4.56748	250	Exon (ENST00000402452.5/642636, exon 9 of 14)	20	1230477	1234117	3641	1	642636	ENST00000477283.1	11981	ENSG00000244588	RAD21L1	RAD21 cohesin complex component like 1	Exon	-0.298484	0.999999	-0.222048	1	-1.02859	0.999993	4.02078	2.13225e-05	3.18059	0.00816291
HS578T_Hypo_HS578T_Hypo_1_peak_79227	chr16	50185018	50185518	501	*	2	1634.78	13.0718	3.79533	250	Intron (ENST00000436909.7/64282, intron 2 of 12)	16	50214226	50235310	21085	1	64282	ENST00000357464.4	-28708	ENSG00000121274	TENT4B	terminal nucleotidyltransferase 4B	Intron	0.528407	0.999999	-0.271562	1	0.80321	0.999993	2.12152	0.0107039	3.17949	0.000189215
BT549_Hypo_BT549_Hypo_1_peak_54560	chr20	63575652	63576152	501	*	8	1289.17	21.2815	2.41979	250	Promoter (1-2kb)	20	63570139	63574239	4101	2	85441	ENST00000370082.1	-1413	ENSG00000130589	HELZ2	helicase with zinc finger 2	Promoter	-0.112045	0.999999	-0.188848	1	0.446367	0.999993	2.56399	3.78533e-08	3.17899	1.44884e-08
MDAMB231_Hypo_MDAMB231_Hypo_2_peak_40574	chr9	2279029	2279529	501	*	4	1036.21	16.2177	3.74074	250	Distal Intergenic	9	2181571	2186183	4613	1	6595	ENST00000635392.1	97458	ENSG00000080503	SMARCA2	SWI/SNF related, matrix associated, actin dependent regulator of chromatin, subfamily a, member 2	Distal	-0.831536	0.999999	-0.272866	1	-0.372408	0.999993	3.28613	0.000202909	3.17877	0.000872368
BT549_Norm_BT549_Norm_1_peak_42021	chr13	49859488	49859988	501	*	8	798.728	18.2177	2.24678	250	Distal Intergenic	13	49890591	49892998	2408	1	220429	ENST00000318353.2	-30603	ENSG00000181358	CTAGE10P	CTAGE family member 10, pseudogene	Distal	-0.142523	0.999999	-0.100211	1	-0.528852	0.999993	3.62123	2.10346e-15	3.17827	6.24704e-11
MDAMB231_Hypo_MDAMB231_Hypo_1_peak_54896	chr12	6333479	6333979	501	*	4	3282.17	18.5506	5.09499	250	Promoter (<=1kb)	12	6329868	6333442	3575	2	7132	ENST00000537842.5	-37	ENSG00000067182	TNFRSF1A	TNF receptor superfamily member 1A	Promoter	-0.246956	0.999999	-0.234936	1	-0.269963	0.999993	3.24597	3.51861e-10	3.17819	1.01022e-07
BT549_Hypo_BT549_Hypo_2_peak_16881	chr5	110288785	110289285	501	*	5	1828.6	25.4944	3.37993	250	Exon (ENST00000507188.6/642987, exon 9 of 9)	5	110289233	110430101	140869	2	642987	ENST00000507188.6	140816	ENSG00000186952	TMEM232	transmembrane protein 232	Exon	0.258753	0.999999	0.313714	1	-0.351962	0.999993	3.66233	0.000890543	3.17726	0.00829224
HS578T_Hypo_HS578T_Hypo_2_peak_41224	chr7	14821730	14822230	501	*	6	1207.4	13.0075	3.58471	250	Intron (ENST00000399322.7/1607, intron 1 of 24)	7	14175973	14841347	665375	2	1607	ENST00000406247.7	19117	ENSG00000136267	DGKB	diacylglycerol kinase beta	Intron	-0.295706	0.999999	-0.286896	1	-0.219796	0.999993	3.12057	2.88365e-07	3.1758	1.76707e-10
MDAMB231_Hypo_MDAMB231_Hypo_1_peak_77951	chr20	48932570	48933070	501	*	5	2962.69	18.6007	5.09499	250	Intron (ENST00000371917.5/10564, intron 1 of 38)	20	48921711	49036693	114983	1	10564	ENST00000371917.5	10859	ENSG00000124198	ARFGEF2	ADP ribosylation factor guanine nucleotide exchange factor 2	Intron	-0.221349	0.999999	-0.0797969	1	-0.424217	0.999993	3.00425	0.00010907	3.17547	0.000211948
HS578T_Hypo_HS578T_Hypo_1_peak_54726	chr9	69976012	69976512	501	*	6	2352.93	15.0127	4.47536	250	Distal Intergenic	9	70043848	70226972	183125	1	256691	ENST00000377182.5	-67336	ENSG00000165072	MAMDC2	MAM domain containing 2	Distal	-0.329172	0.999999	-0.311954	1	-0.3648	0.999993	3.24163	3.3012e-05	3.17544	8.40666e-05
MDAMB231_Norm_MDAMB231_Norm_2_peak_50028	chr11	106391718	106392218	501	*	5	1804.92	16.6663	3.78866	250	Distal Intergenic	11	106251407	106264905	13499	1	101928535	ENST00000525797.1	140311	ENSG00000254811	LOC101928535	uncharacterized LOC101928535	Distal	0.0910755	0.999999	0.135577	1	-0.286848	0.999993	3.63305	1.67014e-07	3.17541	6.02504e-06
MDAMB231_Norm_MDAMB231_Norm_2_peak_22657	chr4	173346112	173346612	501	*	5	623.589	12.6901	2.60756	250	Distal Intergenic	4	173331705	173334432	2728	2	3148	ENST00000511316.1	-11680	ENSG00000164104	HMGB2	high mobility group box 2	Distal	-0.342838	0.999999	-0.375743	1	-0.0310745	0.999993	2.89313	0.00567412	3.17539	0.00168559
MDAMB231_Norm_MDAMB231_Norm_2_peak_35553	chr7	126574146	126574646	501	*	6	2608.25	17.8503	4.01374	250	Intron (ENST00000339582.6/2918, intron 8 of 10)	7	126439119	126533905	94787	2	2918	ENST00000444921.3	-40241	ENSG00000179603	GRM8	glutamate metabotropic receptor 8	Intron	-0.118923	0.999999	-0.0946128	1	-0.271165	0.999993	3.3557	5.07457e-09	3.17517	5.57922e-09
MDAMB231_Norm_MDAMB231_Norm_2_peak_15735	chr3	60017613	60018113	501	*	2	1549.8	15.8564	3.5544	250	Intron (ENST00000492590.6/2272, intron 5 of 9)	3	60011371	60014150	2780	2	2272	ENST00000341848.5	-3463	ENSG00000189283	FHIT	fragile histidine triad diadenosine triphosphatase	Intron	-1.08364	0.999999	0.143463	1	0.0783275	0.999993	3.27416	0.00820279	3.17446	0.00311131
BT549_Hypo_BT549_Hypo_2_peak_45574	chr16	64864243	64864743	501	*	10	2517.59	25.3381	3.37993	250	Distal Intergenic	16	64968434	64972949	4516	2	1009	ENST00000569095.1	108206	ENSG00000140937	CDH11	cadherin 11	Distal	-0.134892	0.999999	-0.106827	1	-1.61364	0.999993	3.36592	0.000894694	3.17362	0.000102599
MDAMB231_Hypo_MDAMB231_Hypo_2_peak_14080	chr3	8845551	8846051	501	*	6	1465.6	17.9781	4.14955	250	Intron (ENST00000427329.5/56852, intron 3 of 3)	3	8890109	8902398	12290	2	56852	ENST00000429790.1	56347	ENSG00000070950	RAD18	RAD18 E3 ubiquitin protein ligase	Intron	-0.126605	0.999999	-0.0688227	1	-0.686736	0.999993	3.83194	3.37594e-08	3.17351	1.72699e-07
BT549_Hypo_BT549_Hypo_1_peak_21824	chr6	127300328	127300828	501	*	6	556.841	18.5597	1.97036	250	Intron (ENST00000531967.5/55862, intron 5 of 5)	6	127290046	127294744	4699	2	55862	ENST00000488087.1	-5584	ENSG00000093144	ECHDC1	ethylmalonyl-CoA decarboxylase 1	Intron	-0.152478	0.999999	-0.14272	1	-0.177755	0.999993	3.23513	1.02066e-05	3.17242	1.54362e-06
MDAMB231_Hypo_MDAMB231_Hypo_1_peak_26624	chr5	89037007	89037507	501	*	6	2848.56	18.5002	5.09499	250	Intron (ENST00000512585.5/101929423, intron 2 of 5)	5	88965875	89168668	202794	1	101929423	ENST00000514571.1	71132	ENSG00000248309	MEF2C-AS1	MEF2C antisense RNA 1	Intron	-0.542932	0.999999	-0.420087	1	-0.161375	0.999993	2.93384	0.00318575	3.1722	0.000897522
HS578T_Hypo_HS578T_Hypo_2_peak_34359	chr5	163585183	163585683	501	*	3	1496.11	16.4143	4.72355	250	Distal Intergenic	5	163517217	163519322	2106	1	27430	ENST00000521838.2	67966	ENSG00000038274	MAT2B	methionine adenosyltransferase 2B	Distal	-0.500289	0.999999	-0.316658	1	-0.116492	0.999993	3.00375	0.00249749	3.1721	0.000377979
HS578T_Norm_HS578T_Norm_1_peak_78603	chr17	17191151	17191651	501	*	8	2119.85	17.0314	4.81349	250	3' UTR	17	17179558	17185560	6003	1	23164	ENST00000579361.1	11593	ENSG00000133030	MPRIP	myosin phosphatase Rho interacting protein	3'	-0.467523	0.999999	-0.450975	1	-0.520301	0.999993	3.27215	6.33504e-06	3.17183	0.000254814
MDAMB231_Norm_MDAMB231_Norm_2_peak_67775	chr18	28111939	28112439	501	*	6	1490.9	16.6663	3.78866	250	Intron (ENST00000269141.8/1000, intron 2 of 15)	18	28009804	28097229	87426	2	1000	ENST00000430882.5	-14710	ENSG00000170558	CDH2	cadherin 2	Intron	0.0964926	0.999999	0.1293	1	-0.15896	0.999993	3.51308	8.60344e-05	3.17161	0.000707276
MDAMB231_Hypo_MDAMB231_Hypo_2_peak_73352	chr20	37379169	37379669	501	*	3	1802.88	17.177	4.01692	250	Intron (ENST00000497734.5/6714, intron 2 of 2)	20	37382604	37405432	22829	1	6714	ENST00000358208.8	-2935	ENSG00000197122	SRC	SRC proto-oncogene, non-receptor tyrosine kinase	Intron	0.763078	0.999999	-1.20012	1	-0.394887	0.999993	2.38292	0.00707468	3.17149	0.000519562
MDAMB231_Hypo_MDAMB231_Hypo_1_peak_31332	chr6	35185166	35185666	501	*	7	3977	18.5002	5.09499	250	Distal Intergenic	6	35213956	35253079	39124	1	222663	ENST00000274938.8	-28290	ENSG00000146197	SCUBE3	signal peptide, CUB domain and EGF like domain containing 3	Distal	0.22521	0.999999	0.195657	1	0.688117	0.999993	2.79897	0.00310034	3.17123	0.000196995
BT549_Hypo_BT549_Hypo_2_peak_9875	chr3	21672268	21672768	501	*	8	1463.99	25.5718	3.37993	250	Intron (ENST00000281523.8/79750, intron 1 of 7)	3	21437077	21751114	314038	2	79750	ENST00000446749.1	78346	ENSG00000151789	ZNF385D	zinc finger protein 385D	Intron	-0.191146	0.999999	-0.127068	1	-0.86384	0.999993	3.94386	3.69261e-06	3.17073	0.000484096
MDAMB436_Hypo_MDAMB436_Hypo_2_peak_61672	chr12	5808988	5809488	501	*	4	1200.51	14.4596	3.6224	250	Intron (ENST00000546188.5/57101, intron 7 of 24)	12	5827805	5870436	42632	2	57101	ENST00000544988.1	60948	ENSG00000047617	ANO2	anoctamin 2	Intron	-0.260615	0.999999	-0.258458	1	-0.172909	0.999993	3.08852	2.00304e-05	3.17056	0.000211124
MDAMB231_Norm_MDAMB231_Norm_2_peak_68150	chr18	49834939	49835439	501	*	4	1054.63	17.1619	3.92998	250	Exon (ENST00000590532.2/4645, exon 3 of 7)	18	49795793	49837623	41831	2	4645	ENST00000590532.2	2184	ENSG00000167306	MYO5B	myosin VB	Exon	0.0356343	0.999999	0.01283	1	-0.492127	0.999993	3.69145	1.43345e-05	3.17007	0.000214483
BT549_Hypo_BT549_Hypo_1_peak_13535	chr4	27397837	27398337	501	*	5	499.154	17.695	1.82518	250	Distal Intergenic	4	27217479	27282225	64747	1	101929199	ENST00000512873.1	180358	ENSG00000249699	LINC02261	long intergenic non-protein coding RNA 2261	Distal	-0.378047	0.999999	-0.308902	1	-1.13609	0.999993	4.01661	7.20215e-06	3.16919	7.80671e-05
HS578T_Hypo_HS578T_Hypo_2_peak_46228	chr8	20113677	20114177	501	*	4	1318.51	15.8489	4.54493	250	Intron (ENST00000519197.2/ENST00000519197.2, intron 1 of 3)	8	20147603	20150996	3394	2	6570	ENST00000519171.1	36819	ENSG00000036565	SLC18A1	solute carrier family 18 member A1	Intron	-0.324795	0.999999	-0.32888	1	-0.120364	0.999993	2.97212	7.64962e-05	3.16917	8.53467e-06
HS578T_Hypo_HS578T_Hypo_2_peak_73380	chr15	63023270	63023770	501	*	4	1910.74	15.2307	4.34452	250	Distal Intergenic	15	63042632	63066093	23462	1	7168	ENST00000288398.10	-18862	ENSG00000140416	TPM1	tropomyosin 1	Distal	-0.0871972	0.999999	-0.197299	1	0.728298	0.999993	2.26664	0.0195854	3.16902	0.000679107
MDAMB231_Hypo_MDAMB231_Hypo_1_peak_77358	chr20	35111020	35111520	501	*	6	1798.69	18.6998	5.09499	250	Distal Intergenic	20	35002404	35092807	90404	2	26133	ENST00000451813.6	-18213	ENSG00000100991	TRPC4AP	transient receptor potential cation channel subfamily C member 4 associated protein	Distal	-0.743223	0.999999	-0.709582	1	-1.04057	0.999993	3.51884	1.71618e-08	3.16845	2.97197e-05
MDAMB231_Hypo_MDAMB231_Hypo_1_peak_68832	chr17	18008793	18009293	501	*	9	2295.14	18.6007	5.09499	250	Intron (ENST00000313838.12/83450, intron 12 of 13)	17	18007024	18007827	804	1	83450	ENST00000579376.1	1769	ENSG00000171962	DRC3	dynein regulatory complex subunit 3	Intron	-0.270861	0.999999	-0.228986	1	-0.569285	0.999993	3.5378	1.86062e-06	3.16766	0.000119289
BT549_Hypo_BT549_Hypo_1_peak_11674	chr3	125052174	125052674	501	*	11	1644.99	19.7932	2.17561	250	Intron (ENST00000311127.9/57493, intron 1 of 16)	3	124965710	125055997	90288	2	57493	ENST00000311127.9	3323	ENSG00000173706	HEG1	heart development protein with EGF like domains 1	Intron	-0.156307	0.999999	-0.177104	1	0.114001	0.999993	2.90815	0.000280187	3.16727	5.18903e-05
HS578T_Norm_HS578T_Norm_2_peak_47498	chr8	66368319	66368819	501	*	4	2355.81	16.6348	4.58543	250	Intron (ENST00000659008.1/ENST00000659008.1, intron 1 of 1)	8	66419589	66428977	9389	2	100505676	ENST00000499642.1	60158	ENSG00000246145	RRS1-AS1	RRS1 antisense RNA 1 (head to head)	Intron	-0.921077	0.999999	-0.260637	1	-0.593638	0.999993	3.52275	1.10601e-06	3.16706	3.56269e-05
BT549_Hypo_BT549_Hypo_2_peak_31124	chr9	120925893	120926393	501	*	11	1749.03	25.0191	3.37993	250	5' UTR	9	120902393	120926796	24404	2	7185	ENST00000373887.8	403	ENSG00000056558	TRAF1	TNF receptor associated factor 1	5'	-0.0076291	0.999999	0.00572414	1	-0.0633892	0.999993	3.26777	2.39684e-10	3.16695	4.86629e-10
HS578T_Hypo_HS578T_Hypo_2_peak_82647	chr18	73689079	73689579	501	*	6	2648.91	16.9621	4.85375	250	Distal Intergenic	18	73332272	73333842	1571	1	100505817	ENST00000577634.1	356807	ENSG00000261780	LINC02582	long intergenic non-protein coding RNA 2582	Distal	-0.0416157	0.999999	0.486881	1	-0.0485185	0.999993	2.94379	0.00661889	3.16692	0.00470461
HS578T_Hypo_HS578T_Hypo_2_peak_28839	chr4	185589000	185589500	501	*	2	2127.16	14.4326	4.0777	250	Exon (ENST00000411847.1/ENST00000411847.1, exon 2 of 4)	4	185587426	185589835	2410	2	8470	ENST00000478461.1	335	ENSG00000154556	SORBS2	sorbin and SH3 domain containing 2	Exon	-0.182798	0.999999	-0.138865	1	-0.144517	0.999993	3.05683	0.00734486	3.16682	0.00608582
BT549_Hypo_BT549_Hypo_1_peak_10841	chr3	55327154	55327654	501	*	4	556.919	18.5597	1.97036	250	Distal Intergenic	3	55178172	55189214	11043	1	105377096	ENST00000496829.1	148982	ENSG00000243572	LINC02017	long intergenic non-protein coding RNA 2017	Distal	-0.908981	0.999999	-0.296488	1	-0.532843	0.999993	3.43174	0.0013446	3.16586	0.0046918
BT549_Hypo_BT549_Hypo_2_peak_3202	chr1	98331099	98331599	501	*	4	1222.95	23.828	3.17493	250	Distal Intergenic	1	98210747	98272658	61912	1	729987	ENST00000418344.1	120352	ENSG00000226053	LINC01776	long intergenic non-protein coding RNA 1776	Distal	-0.0196551	0.999999	0.0142017	1	-0.393594	0.999993	3.59497	2.60479e-07	3.1651	8.71362e-05
HS578T_Norm_HS578T_Norm_2_peak_15616	chr2	216373414	216373914	501	*	9	6045.92	17.6383	4.58543	250	Promoter (<=1kb)	2	216257865	216372483	114619	2	57574	ENST00000273067.5	-931	ENSG00000144583	MARCHF4	membrane associated ring-CH-type finger 4	Promoter	-0.00384463	0.999999	0.0505346	1	-0.421185	0.999993	3.65276	3.05509e-12	3.16398	3.23299e-09
HS578T_Hypo_HS578T_Hypo_2_peak_22977	chr3	165464702	165465202	501	*	4	1686.97	15.8799	4.55487	250	Intron (ENST00000665369.1/103695433, intron 3 of 5)	3	165460434	165524326	63893	1	103695433	ENST00000657326.1	4268	NA	LINC01322	long intergenic non-protein coding RNA 1322	Intron	0.401295	0.999999	-0.233295	1	-0.456592	0.999993	3.40718	0.000697616	3.1638	0.000480291
HS578T_Norm_HS578T_Norm_1_peak_19844	chr3	72155441	72155941	501	*	8	2671.05	17.0078	4.81349	250	Intron (ENST00000473713.6/201617, intron 1 of 2)	3	72152948	72174347	21400	1	201617	ENST00000661020.1	2493	ENSG00000243083	LINC00870	long intergenic non-protein coding RNA 870	Intron	0.0902808	0.999999	0.145439	1	-0.349903	0.999993	3.68058	5.97186e-06	3.1637	5.79848e-05
MDAMB231_Hypo_MDAMB231_Hypo_2_peak_71473	chr19	42876563	42877063	501	*	2	856.786	12.6481	2.66035	250	Exon (ENST00000601073.1/5669, exon 3 of 3)	19	42868101	42878103	10003	2	5669	ENST00000597058.1	1040	ENSG00000231924	PSG1	pregnancy specific beta-1-glycoprotein 1	Exon	-0.255202	0.999999	-0.274723	1	0.048878	0.999993	2.84684	0.000430895	3.16133	0.000280142
MDAMB231_Hypo_MDAMB231_Hypo_2_peak_45118	chr10	43888532	43889032	501	*	4	1086.65	16.7723	3.90137	250	Intron (ENST00000654492.1/100506835, intron 3 of 3)	10	43909244	43914508	5265	1	283033	ENST00000658736.1	-20212	NA	LINC00841	long intergenic non-protein coding RNA 841	Intron	-0.453863	0.999999	-0.486123	1	-0.184613	0.999993	2.91427	0.00420166	3.16047	0.00268274
MDAMB231_Hypo_MDAMB231_Hypo_1_peak_26466	chr5	81303528	81304028	501	*	6	1775.1	18.5506	5.09499	250	5' UTR	5	81301662	81309158	7497	1	84240	ENST00000504502.1	1866	ENSG00000131732	ZCCHC9	zinc finger CCHC-type containing 9	5'	-1.10157	0.999999	-0.535615	1	-0.397539	0.999993	3.05382	2.36178e-06	3.15956	6.52218e-05
MDAMB231_Norm_MDAMB231_Norm_2_peak_4330	chr1	144402731	144403231	501	*	6	1193.25	16.1094	3.63001	250	Distal Intergenic	1	144412576	144412740	165	1	101954267	ENST00000384476.1	-9345	ENSG00000207205	RNVU1-15	RNA, variant U1 small nuclear 15	Distal	-0.150052	0.999999	-0.0513283	1	-1.63126	0.999993	4.78468	2.32238e-10	3.15939	4.89307e-05
MDAMB231_Norm_MDAMB231_Norm_2_peak_63409	chr16	88014197	88014697	501	*	4	2200.96	17.5137	4.01374	250	Intron (ENST00000439677.5/54971, intron 5 of 5)	16	88017190	88033219	16030	1	54971	ENST00000497491.1	-2493	ENSG00000172530	BANP	BTG3 associated nuclear protein	Intron	0.546428	0.999999	0.57336	1	0.404151	0.999993	3.36253	0.000256079	3.1588	0.000388974
MDAMB436_Norm_MDAMB436_Norm_1_peak_7242	chr1	185360697	185361197	501	*	4	973.842	13.4171	3.29934	250	Distal Intergenic	1	185331257	185335039	3783	2	100288079	ENST00000565520.1	-25658	ENSG00000261024	GS1-279B7.1	microtubule associated protein 1 light chain 3 beta pseudogene	Distal	-0.214596	0.999999	-0.200745	1	-0.180881	0.999993	3.15598	5.78535e-05	3.15767	0.000802135
MDAMB231_Hypo_MDAMB231_Hypo_2_peak_76513	chr22	45518453	45518953	501	*	5	1921.53	17.6676	4.14955	250	Promoter (<=1kb)	22	45518582	45531324	12743	1	2192	ENST00000454279.5	0	ENSG00000077942	FBLN1	fibulin 1	Promoter	0.552074	0.999999	0.533261	1	0.701256	0.999993	3.02552	0.00248298	3.15762	0.000355062
HS578T_Hypo_HS578T_Hypo_2_peak_18907	chr3	55476554	55477054	501	*	3	1247.61	13.7392	3.84022	250	Intron (ENST00000474267.5/7474, intron 4 of 5)	3	55479040	55480920	1881	2	7474	ENST00000497817.1	3866	ENSG00000114251	WNT5A	Wnt family member 5A	Intron	0.701985	0.999999	-0.340485	1	-0.104117	0.999993	2.94715	0.000522785	3.15757	0.000564932
BT549_Norm_BT549_Norm_2_peak_17426	chr5	122153096	122153596	501	*	4	234.859	13.7399	1.25928	250	3' UTR	5	122157368	122163318	5951	1	100505841	ENST00000515596.1	-3772	ENSG00000250803	LOC100505841	zinc finger protein 474-like	3'	-0.208968	0.999999	-0.141948	1	-0.749678	0.999993	3.78888	5.7032e-07	3.15711	2.6236e-05
HS578T_Hypo_HS578T_Hypo_2_peak_78011	chr17	16990294	16990794	501	*	4	3073.08	17.0924	4.85375	250	Distal Intergenic	17	16988329	16990177	1849	1	105371562	ENST00000419151.2	1965	ENSG00000230969	LINC02090	long intergenic non-protein coding RNA 2090	Distal	-0.00149648	0.999999	-1.02275	1	0.484344	0.999993	2.4338	0.00772271	3.15683	0.000160452
MDAMB231_Norm_MDAMB231_Norm_2_peak_24256	chr5	60810547	60811047	501	*	7	1590.91	17.7397	4.01374	250	Intron (ENST00000508821.6/79993, intron 1 of 8)	5	60754458	60787465	33008	2	79993	ENST00000504455.5	-23082	ENSG00000164181	ELOVL7	ELOVL fatty acid elongase 7	Intron	0.164397	0.999999	0.192196	1	-0.0376986	0.999993	3.41697	2.4113e-07	3.15619	7.6318e-11
BT549_Norm_BT549_Norm_2_peak_23964	chr7	40469343	40469843	501	*	8	1367.49	22.9157	2.87258	250	Intron (ENST00000401647.6/79783, intron 10 of 12)	7	40274511	40388158	113648	1	79783	ENST00000488110.1	194832	ENSG00000175600	SUGCT	succinyl-CoA:glutarate-CoA transferase	Intron	-0.143965	0.999999	-0.147977	1	0.0442244	0.999993	2.96832	4.06424e-05	3.15589	0.00020497
HS578T_Hypo_HS578T_Hypo_2_peak_39059	chr6	113376218	113376718	501	*	4	1257.21	12.1197	3.26898	250	Distal Intergenic	6	113428551	113432641	4091	2	105377957	ENST00000430728.1	55923	ENSG00000232316	LINC02518	long intergenic non-protein coding RNA 2518	Distal	-0.173508	0.999999	-0.164891	1	-0.15963	0.999993	3.18242	5.12842e-07	3.1558	7.00657e-08
HS578T_Hypo_HS578T_Hypo_2_peak_73413	chr15	63291357	63291857	501	*	3	2052.52	15.1965	4.33327	250	Promoter (<=1kb)	15	63291686	63305904	14219	1	83464	ENST00000560716.1	0	ENSG00000138613	APH1B	aph-1 homolog B, gamma-secretase subunit	Promoter	-0.482798	0.999999	-0.281231	1	-0.742251	0.999993	1.19395	0.0542003	3.15527	0.000863353
HS578T_Hypo_HS578T_Hypo_1_peak_55717	chr9	99340250	99340750	501	*	2	1223.23	13.4051	3.91508	250	Distal Intergenic	9	99355344	99366472	11129	2	100996569	ENST00000604237.5	25722	ENSG00000271086	NAMA	non-protein coding RNA, associated with MAP kinase pathway and growth arrest	Distal	-0.19452	0.999999	-0.285016	1	0.101391	0.999993	0.146417	0.881332	3.15483	0.00467701
BT549_Norm_BT549_Norm_2_peak_5150	chr1	201384056	201384556	501	*	8	1721.05	24.1084	2.94252	250	Promoter (<=1kb)	1	201382686	201383573	888	2	3898	ENST00000488842.1	-483	ENSG00000159166	LAD1	ladinin 1	Promoter	-0.3803	0.999999	-0.455562	1	0.193602	0.999993	2.5068	1.0996e-05	3.15357	5.40519e-11
HS578T_Hypo_HS578T_Hypo_2_peak_67949	chr13	29523576	29524076	501	*	3	2656.27	17.0406	4.85375	250	Intron (ENST00000380752.10/6541, intron 6 of 12)	13	29516867	29519510	2644	2	6541	ENST00000473577.1	-4066	ENSG00000139514	SLC7A1	solute carrier family 7 member 1	Intron	0.0330978	0.999999	0.0609618	1	-0.0315185	0.999993	3.194	0.000220794	3.15347	0.000613924
HS578T_Hypo_HS578T_Hypo_2_peak_29333	chr5	14097854	14098354	501	*	6	2115.42	14.6603	4.15464	250	Distal Intergenic	5	14143342	14510204	366863	1	7204	ENST00000344204.9	-44988	ENSG00000038382	TRIO	trio Rho guanine nucleotide exchange factor	Distal	-0.467322	0.999999	-0.512085	1	-0.0215492	0.999993	2.70764	0.00273661	3.15346	0.000461688
MDAMB468_Hypo_MDAMB468_Hypo_1_peak_19696	chr5	115423422	115423922	501	*	11	725.029	17.2787	3.08213	250	Distal Intergenic	5	115520908	115544775	23868	2	56929	ENST00000274457.5	120853	ENSG00000145780	FEM1C	fem-1 homolog C	Distal	0.0224977	0.999999	0.0997354	1	-0.00899037	0.999993	-1.83655	1.26278e-06	-1.9582	3.55269e-08
HS578T_Norm_HS578T_Norm_1_peak_61931	chr11	69517987	69518487	501	*	5	3038.22	17.3988	4.81349	250	Distal Intergenic	11	69485611	69494952	9342	1	101928292	ENST00000642898.1	32376	NA	LINC01488	long intergenic non-protein coding RNA 1488	Distal	-2.10275	0.999999	-0.165843	1	-0.620617	0.999993	0.228967	0.838868	3.15309	0.00981067
HS578T_Norm_HS578T_Norm_1_peak_20932	chr3	112699333	112699833	501	*	8	2767.63	17.2176	4.81349	250	Distal Intergenic	3	112736447	112749319	12873	2	101929694	ENST00000481624.1	49486	ENSG00000240893	LINC02042	long intergenic non-protein coding RNA 2042	Distal	-0.492322	0.999999	-0.359059	1	-0.717907	0.999993	3.5157	0.000111713	3.1524	0.00020373
MDAMB231_Hypo_MDAMB231_Hypo_2_peak_3024	chr1	67710510	67711010	501	*	6	1231.18	17.6676	4.14955	250	Intron (ENST00000370982.4/55970, intron 2 of 3)	1	67685676	67686586	911	1	1647	ENST00000484245.1	24834	ENSG00000116717	GADD45A	growth arrest and DNA damage inducible alpha	Intron	-0.167018	0.999999	-0.111885	1	-0.757594	0.999993	3.82021	9.07183e-15	3.1523	3.20634e-10
BT549_Hypo_BT549_Hypo_2_peak_55042	chr22	31084702	31085202	501	*	4	2158.46	25.0191	3.37993	250	Promoter (<=1kb)	22	31084996	31104623	19628	1	6525	ENST00000612341.4	0	ENSG00000183963	SMTN	smoothelin	Promoter	-0.262791	0.999999	0.156521	1	-0.191094	0.999993	3.49294	0.000111481	3.15222	0.000750109
MDAMB231_Hypo_MDAMB231_Hypo_1_peak_21464	chr4	53962702	53963202	501	*	4	2352.4	18.5506	5.09499	250	Intron (ENST00000507166.5/5156, intron 12 of 23)	4	53986587	53987058	472	2	402176	ENST00000491826.2	23856	NA	RPL21P44	ribosomal protein L21 pseudogene 44	Intron	0.432512	0.999999	-0.472619	1	0.262125	0.999993	2.46178	0.00206702	3.15202	9.07231e-05
MDAMB231_Hypo_MDAMB231_Hypo_1_peak_985	chr1	19260692	19261192	501	*	8	2794.02	18.6504	5.09499	250	Exon (ENST00000650657.1/ENST00000650657.1, exon 2 of 2)	1	19257712	19258739	1028	1	51154	ENST00000479559.1	2980	ENSG00000053372	MRTO4	MRT4 homolog, ribosome maturation factor	Exon	-0.432761	0.999999	-0.515661	1	0.177664	0.999993	2.46607	3.44402e-06	3.15126	1.01473e-06
BT549_Norm_BT549_Norm_2_peak_22841	chr6	166466013	166466513	501	*	8	568.042	16.014	1.6696	250	Promoter (<=1kb)	6	166460663	166465383	4721	2	100874353	ENST00000416770.1	-630	ENSG00000232082	RPS6KA2-IT1	RPS6KA2 intronic transcript 1	Promoter	-0.0518093	0.999999	-0.0523851	1	0.0425136	0.999993	3.07826	1.43529e-10	3.15096	9.96807e-18
BT549_Hypo_BT549_Hypo_1_peak_2003	chr1	39519220	39519720	501	*	7	434.734	18.7945	2.00969	250	Intron (ENST00000331593.6/353500, intron 3 of 6)	1	39514956	39516490	1535	1	192217	ENST00000447263.1	4264	ENSG00000237624	OXCT2P1	3-oxoacid CoA-transferase 2 pseudogene 1	Intron	-0.0557314	0.999999	-0.0764796	1	0.00740742	0.999993	1.67601	2.59611e-05	1.74471	3.69729e-08
MDAMB231_Hypo_MDAMB231_Hypo_1_peak_61447	chr14	52918499	52918999	501	*	7	2332.97	18.5002	5.09499	250	Intron (ENST00000654071.1/ENST00000654071.1, intron 2 of 3)	14	52857271	52919339	62069	2	10979	ENST00000554152.5	340	ENSG00000073712	FERMT2	fermitin family member 2	Intron	-0.707085	0.999999	-0.778755	1	-0.197983	0.999993	2.60228	0.000345408	3.1499	2.49148e-05
MDAMB436_Hypo_MDAMB436_Hypo_2_peak_19950	chr3	71601694	71602194	501	*	6	1292.75	14.0542	3.50003	250	Intron (ENST00000613067.1/ENST00000613067.1, intron 1 of 2)	3	70952817	71583993	631177	2	27086	ENST00000318789.9	-17701	ENSG00000114861	FOXP1	forkhead box P1	Intron	-0.338778	0.999999	-0.291682	1	-0.793019	0.999993	3.66371	9.71434e-09	3.14954	3.05622e-05
BT549_Hypo_BT549_Hypo_1_peak_40987	chr13	44816944	44817444	501	*	10	741.033	19.3605	2.10383	250	Distal Intergenic	13	44799503	44809630	10128	2	144817	ENST00000414562.1	-7314	ENSG00000235097	LINC00330	long intergenic non-protein coding RNA 330	Distal	-0.547557	0.999999	-0.595412	1	-0.134078	0.999993	2.69933	2.43558e-08	3.14936	1.33099e-08
HS578T_Norm_HS578T_Norm_1_peak_10545	chr2	33848437	33848937	501	*	7	2009.75	17.0078	4.81349	250	Intron (ENST00000366209.6/104355287, intron 1 of 5)	2	33855684	33954012	98329	1	104355287	ENST00000667658.1	-6747	ENSG00000228262	LINC01317	long intergenic non-protein coding RNA 1317	Intron	-0.221598	0.999999	-0.179755	1	-0.531934	0.999993	3.52996	2.66628e-07	3.14917	1.5437e-05
MDAMB231_Norm_MDAMB231_Norm_2_peak_47291	chr11	8767480	8767980	501	*	8	6442.46	17.5518	4.01374	250	Promoter (<=1kb)	11	8730831	8766712	35882	2	6764	ENST00000527930.5	-768	ENSG00000166444	DENND2B	DENN domain containing 2B	Promoter	-0.168674	0.999999	-0.176114	1	-0.0434344	0.999993	3.03118	0.00101792	3.14818	0.000579362
MDAMB231_Hypo_MDAMB231_Hypo_1_peak_31352	chr6	35425143	35425643	501	*	8	1860.35	18.5002	5.09499	250	3' UTR	6	35452356	35466961	14606	1	2178	ENST00000648059.1	-26713	ENSG00000112039	FANCE	FA complementation group E	3'	-0.0322269	0.999999	-0.0236381	1	0.0168024	0.999993	3.13532	0.000457128	3.14723	0.000123453
MDAMB231_Norm_MDAMB231_Norm_2_peak_50777	chr11	128711077	128711577	501	*	4	1339.09	17.1218	3.91862	250	Intron (ENST00000608303.5/2313, intron 1 of 6)	11	128691672	128696023	4352	2	100507392	ENST00000526269.2	-15054	ENSG00000254703	SENCR	smooth muscle and endothelial cell enriched migration/differentiation-associated lncRNA	Intron	0.208417	0.999999	0.266715	1	-0.369841	0.999993	3.82205	4.66644e-06	3.14701	9.72213e-05
BT549_Hypo_BT549_Hypo_1_peak_18575	chr5	169576073	169576573	501	*	7	799.158	20.5122	2.29422	250	Distal Intergenic	5	169583636	169591148	7513	1	54908	ENST00000506574.5	-7063	ENSG00000040275	SPDL1	spindle apparatus coiled-coil protein 1	Distal	-0.164722	0.999999	-0.132956	1	-0.480569	0.999993	3.51634	4.61999e-06	3.14656	3.18834e-06
MDAMB231_Hypo_MDAMB231_Hypo_2_peak_16208	chr3	72892023	72892523	501	*	5	903.944	14.4132	3.20333	250	Intron (ENST00000389617.9/727936, intron 1 of 6)	3	72888046	72976915	88870	1	727936	ENST00000389617.9	3977	ENSG00000172986	GXYLT2	glucoside xylosyltransferase 2	Intron	-0.431852	0.999999	-0.433943	1	-0.314499	0.999993	3.03274	1.60661e-11	3.14622	9.66694e-21
MDAMB436_Norm_MDAMB436_Norm_1_peak_65779	chr12	121790297	121790797	501	*	2	2466.94	15.6752	3.94095	250	Intron (ENST00000267205.7/54509, intron 2 of 4)	12	121779418	121793360	13943	2	54509	ENST00000537265.5	2563	ENSG00000139725	RHOF	ras homolog family member F, filopodia associated	Intron	0.334743	0.999999	0.278666	1	0.211872	0.999993	3.24178	1.99529e-05	3.1447	3.4136e-05
BT549_Hypo_BT549_Hypo_1_peak_13830	chr4	57425497	57425997	501	*	8	1242.35	22.681	2.61005	250	Promoter (<=1kb)	4	57425848	57466197	40350	1	101928851	ENST00000664387.1	0	ENSG00000248505	LINC02380	long intergenic non-protein coding RNA 2380	Promoter	-0.490772	0.999999	-0.488452	1	-0.39128	0.999993	3.13668	0.000133074	3.14416	2.78916e-05
HS578T_Norm_HS578T_Norm_1_peak_10099	chr2	23430106	23430606	501	*	6	1292.86	14.7172	4.1178	250	Intron (ENST00000486442.6/114818, intron 1 of 13)	2	23385179	23708606	323428	1	114818	ENST00000486442.6	44927	ENSG00000119771	KLHL29	kelch like family member 29	Intron	-0.303973	0.999999	-0.331285	1	-0.0357255	0.999993	2.87478	0.000103633	3.1436	1.26336e-05
BT549_Hypo_BT549_Hypo_1_peak_10491	chr3	45179983	45180483	501	*	5	556.992	18.5597	1.97036	250	Distal Intergenic	3	45110216	45146422	36207	2	64866	ENST00000425231.2	-33561	ENSG00000163814	CDCP1	CUB domain containing protein 1	Distal	-0.283483	0.999999	-0.300767	1	-0.136719	0.999993	3.00615	7.28975e-06	3.14202	8.02197e-07
HS578T_Hypo_HS578T_Hypo_2_peak_59403	chr11	11027154	11027654	501	*	7	1883.57	17.2456	4.85375	250	Intron (ENST00000647635.1/ENST00000647635.1, intron 1 of 6)	11	10865261	10906802	41542	1	729013	ENST00000530344.1	161893	ENSG00000247271	ZBED5-AS1	ZBED5 antisense RNA 1	Intron	-0.287865	0.999999	-0.223952	1	-0.0916825	0.999993	3.83699	0.000602408	3.14135	0.00163143
MDAMB231_Hypo_MDAMB231_Hypo_1_peak_58233	chr12	121720019	121720519	501	*	10	2036.75	18.7489	5.09499	250	Intron (ENST00000342607.10/144404, intron 1 of 12)	12	121712752	121782068	69317	1	144404	ENST00000449592.7	7267	ENSG00000188735	TMEM120B	transmembrane protein 120B	Intron	0.0976432	0.999999	0.115683	1	-0.0185648	0.999993	3.30096	5.20995e-05	3.14129	0.000305967
MDAMB231_Hypo_MDAMB231_Hypo_1_peak_60445	chr13	107883766	107884266	501	*	4	1683.15	18.1903	5.0093	250	Intron (ENST00000663056.1/ENST00000663056.1, intron 1 of 1)	13	107163510	107867496	703987	2	728215	ENST00000375915.4	-16270	ENSG00000204442	FAM155A	family with sequence similarity 155 member A	Intron	-0.590772	0.999999	-0.163512	1	-0.913933	0.999993	3.92455	9.35762e-07	3.14115	0.000215021
BT549_Hypo_BT549_Hypo_2_peak_26611	chr8	41747711	41748211	501	*	11	1312.68	24.6077	3.31039	250	Intron (ENST00000347528.8/286, intron 2 of 41)	8	41655324	41706179	50856	2	286	ENST00000520299.5	-41532	ENSG00000029534	ANK1	ankyrin 1	Intron	0.0428991	0.999999	0.023962	1	0.347151	0.999993	2.83019	0.000580222	3.14113	2.56356e-05
BT549_Hypo_BT549_Hypo_2_peak_38678	chr12	62848503	62849003	501	*	10	1317.26	25.0997	3.37993	250	Intron (ENST00000228705.7/57460, intron 1 of 9)	12	62801941	62840228	38288	2	57460	ENST00000547857.1	-8275	ENSG00000111110	PPM1H	protein phosphatase, Mg2+/Mn2+ dependent 1H	Intron	-0.181505	0.999999	-0.162919	1	-0.276559	0.999993	3.26128	1.00413e-10	3.13984	2.27754e-10
MDAMB231_Hypo_MDAMB231_Hypo_1_peak_57712	chr12	108694794	108695294	501	*	4	2277.12	18.7976	5.09499	250	Intron (ENST00000261401.7/23603, intron 2 of 10)	12	108647380	108696402	49023	2	23603	ENST00000421578.6	1108	ENSG00000110880	CORO1C	coronin 1C	Intron	-0.129965	0.999999	-0.826843	1	-0.254888	0.999993	2.59198	0.000361443	3.13943	0.000197333
BT549_Hypo_BT549_Hypo_1_peak_41017	chr13	45658538	45659038	501	*	8	1389.24	22.5983	2.61005	250	Distal Intergenic	13	45680184	45701184	21001	2	103752581	ENST00000435067.2	42146	NA	LINC01055	long intergenic non-protein coding RNA 1055	Distal	-0.206522	0.999999	-0.271693	1	0.297511	0.999993	2.56891	8.34138e-05	3.13914	4.5106e-07
BT549_Hypo_BT549_Hypo_1_peak_11539	chr3	116000255	116000755	501	*	12	1090.42	22.8447	2.61005	250	Intron (ENST00000539563.5/4045, intron 2 of 5)	3	115841887	116051252	209366	2	4045	ENST00000498645.1	50497	ENSG00000185565	LSAMP	limbic system associated membrane protein	Intron	-0.11988	0.999999	-0.0747506	1	-0.40092	0.999993	3.47032	6.22138e-08	3.13809	9.60064e-06
MDAMB231_Hypo_MDAMB231_Hypo_1_peak_52736	chr11	69867404	69867904	501	*	8	3549.29	18.6504	5.09499	250	Distal Intergenic	11	69809968	69819416	9449	2	2248	ENST00000334134.4	-47988	ENSG00000186895	FGF3	fibroblast growth factor 3	Distal	-0.142523	0.999999	-0.189763	1	0.241207	0.999993	2.73522	0.00391974	3.13647	0.000446394
HS578T_Norm_HS578T_Norm_1_peak_45992	chr8	204150	204650	501	*	7	2678.41	16.9284	4.81349	250	Distal Intergenic	8	232137	245287	13151	1	169270	ENST00000521145.5	-27487	ENSG00000172748	ZNF596	zinc finger protein 596	Distal	-0.238555	0.999999	-0.246999	1	-0.0404232	0.999993	2.95021	9.93165e-05	3.13593	5.79848e-05
BT549_Hypo_BT549_Hypo_2_peak_26093	chr8	23532472	23532972	501	*	13	2480.42	25.0191	3.37993	250	Intron (ENST00000417331.6/51312, intron 1 of 3)	8	23529060	23571858	42799	1	51312	ENST00000523930.1	3412	ENSG00000147454	SLC25A37	solute carrier family 25 member 37	Intron	0.0409923	0.999999	0.0478223	1	0.0402401	0.999993	1.95323	4.16849e-11	1.94032	4.14355e-08
HS578T_Norm_HS578T_Norm_2_peak_63361	chr12	2084419	2084919	501	*	5	1604.02	15.2479	4.16346	250	Intron (ENST00000543114.1/775, intron 1 of 1)	12	2053563	2692159	638597	1	775	ENST00000406454.7	30856	ENSG00000151067	CACNA1C	calcium voltage-gated channel subunit alpha1 C	Intron	-0.178138	0.999999	-0.130583	1	-1.3583	0.999993	3.57464	0.00233776	3.13583	0.00134792
BT549_Norm_BT549_Norm_2_peak_30704	chr9	76835386	76835886	501	*	6	1528	23.2021	2.92076	250	Intron (ENST00000644657.1/ENST00000644657.1, intron 4 of 5)	9	76846599	76869182	22584	2	158471	ENST00000489555.1	33296	ENSG00000106772	PRUNE2	prune homolog 2 with BCH domain	Intron	-0.0345081	0.999999	-0.010056	1	-0.171275	0.999993	3.29402	1.89642e-05	3.13568	9.39947e-07
HS578T_Hypo_HS578T_Hypo_2_peak_9324	chr2	5915119	5915619	501	*	6	5062.49	17.1694	4.85375	250	Distal Intergenic	2	5932543	5974234	41692	1	150622	ENST00000659164.1	-16924	NA	SILC1	sciatic injury induced lincRNA upregulator of SOX11	Distal	0.794842	0.999999	-0.138475	1	-0.221124	0.999993	3.22774	0.00632088	3.13557	0.00597198
BT549_Hypo_BT549_Hypo_1_peak_32039	chr9	129703645	129704145	501	*	3	1036.78	19.1376	2.06681	250	Intron (ENST00000372469.6/51450, intron 1 of 3)	9	129712896	129718635	5740	2	101929437	ENST00000440413.1	14490	ENSG00000236024	PRRX2-AS1	PRRX2 antisense RNA 1	Intron	-0.23199	0.999999	-0.397138	1	0.770735	0.999993	1.98666	0.00255484	3.13486	2.42406e-06
BT549_Hypo_BT549_Hypo_1_peak_31357	chr9	110650183	110650683	501	*	8	2279.74	22.515	2.61005	250	Distal Intergenic	9	110668779	110801620	132842	1	4593	ENST00000416899.7	-18096	ENSG00000030304	MUSK	muscle associated receptor tyrosine kinase	Distal	-0.69171	0.999999	-0.734218	1	-0.3037	0.999993	2.73619	8.96385e-05	3.13462	1.24673e-05
MDAMB231_Hypo_MDAMB231_Hypo_1_peak_55594	chr12	33795623	33796123	501	*	6	2386.91	19.1301	5.09499	250	Distal Intergenic	12	34022468	34029694	7227	1	84920	ENST00000538927.1	-226345	ENSG00000139133	ALG10	ALG10 alpha-1,2-glucosyltransferase	Distal	-0.166741	0.999999	-0.165366	1	-0.155265	0.999993	3.14249	0.00838273	3.13415	0.00436259
BT549_Hypo_BT549_Hypo_2_peak_23259	chr7	28354434	28354934	501	*	9	1294.21	23.5559	3.12724	250	Intron (ENST00000396299.6/9586, intron 1 of 9)	7	28409335	28513838	104504	1	9586	ENST00000469531.1	-54401	ENSG00000146592	CREB5	cAMP responsive element binding protein 5	Intron	-0.0598762	0.999999	-0.0576641	1	-0.0277141	0.999993	3.11948	6.32143e-13	3.13388	8.94219e-13
BT549_Hypo_BT549_Hypo_2_peak_40381	chr13	43284085	43284585	501	*	7	382.951	16.9484	1.93231	250	Intron (ENST00000261488.10/55068, intron 12 of 16)	13	43359732	43361365	1634	2	55068	ENST00000482207.1	76780	ENSG00000120658	ENOX1	ecto-NOX disulfide-thiol exchanger 1	Intron	-0.136988	0.999999	-0.0607787	1	-0.933334	0.999993	4.01086	4.52866e-11	3.13384	4.46511e-08
MDAMB436_Hypo_MDAMB436_Hypo_2_peak_43069	chr7	157807431	157807931	501	*	5	1271.48	15.358	3.88781	250	Intron (ENST00000389413.7/5799, intron 11 of 21)	7	157854529	157857852	3324	1	100506585	ENST00000436151.5	-46598	NA	PTPRN2-AS1	PTPRN2 antisense RNA 1	Intron	-0.3951	0.999999	-0.365001	1	-0.597359	0.999993	3.37567	1.18944e-05	3.13367	0.000158227
BT549_Hypo_BT549_Hypo_2_peak_40492	chr13	47256488	47256988	501	*	6	984.883	23.1825	3.0617	250	Distal Intergenic	13	46831555	46897076	65522	2	3356	ENST00000543956.4	-359412	ENSG00000102468	HTR2A	5-hydroxytryptamine receptor 2A	Distal	-0.770079	0.999999	-0.762783	1	-0.836006	0.999993	3.23854	1.79075e-06	3.13358	5.85347e-08
MDAMB231_Hypo_MDAMB231_Hypo_2_peak_43072	chr9	125683420	125683920	501	*	4	1287.8	17.0062	3.96846	250	Intron (ENST00000373511.6/79109, intron 1 of 10)	9	125437394	125672643	235250	2	79109	ENST00000373498.5	-10777	ENSG00000119487	MAPKAP1	MAPK associated protein 1	Intron	-0.459091	0.999999	-0.440961	1	-0.610435	0.999993	3.34156	5.25264e-06	3.13279	3.09415e-05
MDAMB231_Hypo_MDAMB231_Hypo_2_peak_21395	chr4	101790432	101790932	501	*	4	1818.7	15.8236	3.62511	250	Promoter (<=1kb)	4	101790607	102074810	284204	1	55024	ENST00000428908.5	0	ENSG00000153064	BANK1	B cell scaffold protein with ankyrin repeats 1	Promoter	-0.0441623	0.999999	-0.125044	1	-0.0863656	0.999993	3.14486	0.00632332	3.13204	0.00182213
HS578T_Norm_HS578T_Norm_1_peak_9341	chr1	247747595	247748095	501	*	5	1432.69	13.0449	3.55206	250	Intron (ENST00000668726.1/ENST00000668726.1, intron 2 of 2)	1	247738615	247739559	945	1	343170	ENST00000283225.2	8980	ENSG00000153230	OR14K1	olfactory receptor family 14 subfamily K member 1	Intron	0.100171	0.999999	0.174218	1	-0.529387	0.999993	3.86158	6.56204e-07	3.13112	0.000997144
BT549_Hypo_BT549_Hypo_2_peak_40551	chr13	49858068	49858568	501	*	10	1427.64	25.2592	3.37993	250	Distal Intergenic	13	49890591	49892998	2408	1	220429	ENST00000318353.2	-32023	ENSG00000181358	CTAGE10P	CTAGE family member 10, pseudogene	Distal	-0.112268	0.999999	-0.118383	1	0.0370023	0.999993	2.98446	5.76792e-06	3.13047	2.61922e-06
BT549_Hypo_BT549_Hypo_1_peak_31273	chr9	107548232	107548732	501	*	13	934.524	20.107	2.22752	250	Distal Intergenic	9	107488989	107490482	1494	2	9314	ENST00000420475.1	-57750	ENSG00000136826	KLF4	Kruppel like factor 4	Distal	-0.243032	0.999999	-0.335795	1	-0.016743	0.999993	1.08388	0.000174028	1.39168	4.62735e-08
MDAMB231_Hypo_MDAMB231_Hypo_1_peak_57552	chr12	104578399	104578899	501	*	7	3076.11	18.3469	5.05556	250	Intron (ENST00000303694.6/50515, intron 1 of 2)	12	104588848	104757339	168492	1	50515	ENST00000549016.1	-9949	ENSG00000171310	CHST11	carbohydrate sulfotransferase 11	Intron	-0.322188	0.999999	-0.295386	1	-0.500501	0.999993	3.34521	9.70721e-06	3.12934	0.000334638
BT549_Norm_BT549_Norm_1_peak_26969	chr8	24204401	24204901	501	*	7	4744.84	24.6872	3.28367	250	Distal Intergenic	8	24294069	24311427	17359	1	10863	ENST00000523379.5	-89168	ENSG00000042980	ADAM28	ADAM metallopeptidase domain 28	Distal	-0.0878221	0.999999	-0.045892	1	-0.292554	0.999993	3.36107	0.000196945	3.12908	0.000344992
MDAMB231_Norm_MDAMB231_Norm_2_peak_15181	chr3	46407255	46407755	501	*	5	6994.73	17.4754	4.01374	250	Promoter (<=1kb)	3	46407259	46409523	2265	1	9034	ENST00000399036.4	0	ENSG00000121797	CCRL2	C-C motif chemokine receptor like 2	Promoter	0.619342	0.999999	-0.00936025	1	-0.353612	0.999993	3.49283	4.10084e-05	3.12876	0.000585823
MDAMB231_Hypo_MDAMB231_Hypo_1_peak_21322	chr4	46933683	46934183	501	*	5	797.314	11.1073	2.63898	250	Intron (ENST00000264318.4/2557, intron 8 of 8)	4	46734827	46909245	174419	2	170712	ENST00000355591.8	-24438	ENSG00000170516	COX7B2	cytochrome c oxidase subunit 7B2	Intron	-0.280907	0.999999	-0.333314	1	0.870217	0.999993	2.67561	0.00204666	3.12869	0.00119141
HS578T_Hypo_HS578T_Hypo_2_peak_43680	chr7	98186399	98186899	501	*	6	1655.09	13.8249	3.86984	250	Exon (ENST00000297293.6/22853, exon 9 of 14)	7	98212254	98212959	706	1	168620	ENST00000314018.2	-25355	ENSG00000180535	BHLHA15	basic helix-loop-helix family member a15	Exon	-0.212002	0.999999	-0.23144	1	0.0524896	0.999993	2.85644	0.00253797	3.12852	0.000223356
BT549_Hypo_BT549_Hypo_2_peak_37456	chr12	2180155	2180655	501	*	8	1470.73	25.0997	3.37993	250	Intron (ENST00000327702.12/775, intron 3 of 47)	12	2219485	2223447	3963	2	100874234	ENST00000669813.1	42792	ENSG00000256025	CACNA1C-AS4	CACNA1C antisense RNA 4	Intron	-0.0260027	0.999999	-0.00241172	1	-0.041191	0.999993	3.26452	0.000320005	3.1283	0.000457665
MDAMB231_Hypo_MDAMB231_Hypo_1_peak_82726	chrX	154505660	154506160	501	*	4	1627.05	18.5002	5.09499	250	3' UTR	23	154506711	154507591	881	2	60343	ENST00000475657.1	1431	ENSG00000071889	FAM3A	FAM3 metabolism regulating signaling molecule A	3'	0.273529	0.999999	-0.13389	1	-0.717568	0.999993	3.73866	7.0398e-07	3.12671	1.09956e-05
HS578T_Hypo_HS578T_Hypo_2_peak_48471	chr8	82870805	82871305	501	*	4	1653.12	17.2203	4.85375	250	Intron (ENST00000663058.1/101927141, intron 6 of 7)	8	82912104	82961926	49823	1	101927141	ENST00000524359.1	-40799	ENSG00000254394	LOC101927141	uncharacterized LOC101927141	Intron	-0.140465	0.999999	-0.112888	1	-0.279074	0.999993	3.31486	0.000420012	3.12614	0.0017354
MDAMB231_Hypo_MDAMB231_Hypo_1_peak_41165	chr8	100629442	100629942	501	*	6	2354.63	18.6504	5.09499	250	Intron (ENST00000311812.7/169166, intron 4 of 13)	8	100573665	100618393	44729	2	169166	ENST00000428383.6	-11049	ENSG00000174226	SNX31	sorting nexin 31	Intron	-0.315372	0.999999	-0.291586	1	-0.501019	0.999993	3.36191	0.00093917	3.12593	0.00343967
BT549_Hypo_BT549_Hypo_2_peak_27155	chr8	71858060	71858560	501	*	7	961.026	25.0191	3.37993	250	Intron (ENST00000521467.5/100132891, intron 1 of 3)	8	71841549	71844468	2920	2	9242	ENST00000325509.4	-13592	ENSG00000178860	MSC	musculin	Intron	-0.147637	0.999999	-0.13872	1	-0.174397	0.999993	3.18996	9.06392e-05	3.12589	5.84962e-05
HS578T_Hypo_HS578T_Hypo_2_peak_59145	chr11	6992612	6993112	501	*	6	2473.66	16.9093	4.85375	250	Intron (ENST00000636606.1/7762, intron 6 of 6)	11	6999363	7020235	20873	2	7761	ENST00000536068.5	27123	ENSG00000149050	ZNF214	zinc finger protein 214	Intron	-0.136361	0.999999	-0.133127	1	0.0399852	0.999993	3.02109	0.00543703	3.1221	0.0083937
BT549_Hypo_BT549_Hypo_1_peak_27322	chr8	57750846	57751346	501	*	5	1122.64	22.0023	2.53641	250	Intron (ENST00000520426.1/ENST00000520426.1, intron 2 of 2)	8	57746149	57750199	4051	1	286178	ENST00000518934.1	4697	ENSG00000254139	LOC286178	uncharacterized LOC286178	Intron	0.167343	0.999999	0.20451	1	-0.19896	0.999993	3.54927	1.38619e-06	3.12136	4.99044e-05
MDAMB231_Hypo_MDAMB231_Hypo_1_peak_78457	chr20	61186185	61186685	501	*	8	4034.52	18.5506	5.09499	250	Distal Intergenic	20	61252261	61940617	688357	1	1002	ENST00000614565.5	-65576	ENSG00000179242	CDH4	cadherin 4	Distal	0.195435	0.999999	0.220639	1	0.0184984	0.999993	3.34679	0.000428374	3.12069	0.000568671
MDAMB231_Hypo_MDAMB231_Hypo_2_peak_62376	chr16	2680323	2680823	501	*	4	1428.2	17.0062	3.96846	250	Intron (ENST00000663379.1/100507321, intron 1 of 2)	16	2660349	2682369	22021	2	100507321	ENST00000663379.1	1546	NA	ERVK13-1	endogenous retrovirus group K13 member 1	Intron	-0.44228	0.999999	-0.432605	1	-0.450127	0.999993	3.16844	2.3021e-05	3.11999	0.000684404
BT549_Hypo_BT549_Hypo_2_peak_7982	chr2	160209457	160209957	501	*	12	3834.14	25.0191	3.37993	250	Intron (ENST00000485635.1/3694, intron 1 of 9)	2	160099667	160200313	100647	2	3694	ENST00000620391.4	-9144	ENSG00000115221	ITGB6	integrin subunit beta 6	Intron	-0.0595791	0.999999	-0.0499625	1	-0.0404978	0.999993	3.11588	8.51541e-05	3.1198	0.000374554
MDAMB436_Norm_MDAMB436_Norm_1_peak_79744	chr17	45225957	45226457	501	*	2	1579.01	9.90452	2.15002	250	Intron (ENST00000331495.8/752, intron 1 of 26)	17	45219350	45222222	2873	2	339192	ENST00000591365.1	-3735	ENSG00000267121	LOC339192	uncharacterized LOC339192	Intron	0.975787	0.999999	-0.83557	1	0.0608786	0.999993	2.24594	0.00556516	3.11901	0.000336562
HS578T_Norm_HS578T_Norm_1_peak_81465	chr18	10140024	10140524	501	*	4	3179.2	17.0314	4.81349	250	Intron (ENST00000669473.1/ENST00000669473.1, intron 2 of 2)	18	9936727	9954477	17751	1	9218	ENST00000583475.1	203297	ENSG00000101558	VAPA	VAMP associated protein A	Intron	-0.208835	0.999999	-0.0958522	1	0.109009	0.999993	2.93885	0.000540017	3.11876	0.000214058
MDAMB231_Hypo_MDAMB231_Hypo_1_peak_10448	chr2	65299118	65299618	501	*	5	6837.65	18.5002	5.09499	250	Distal Intergenic	2	65313703	65334773	21071	2	200734	ENST00000421087.5	35155	ENSG00000198369	SPRED2	sprouty related EVH1 domain containing 2	Distal	0.290311	0.999999	-0.23692	1	-0.162586	0.999993	3.07539	0.000202848	3.11867	0.000623154
MDAMB231_Hypo_MDAMB231_Hypo_1_peak_13536	chr2	204533514	204534014	501	*	4	1965.44	18.0841	4.97736	250	Distal Intergenic	2	204545475	205620162	1074688	1	117583	ENST00000406610.7	-11461	ENSG00000116117	PARD3B	par-3 family cell polarity regulator beta	Distal	-0.0417143	0.999999	0.00404135	1	-0.266586	0.999993	3.4362	1.07715e-05	3.11861	7.55851e-06
BT549_Hypo_BT549_Hypo_2_peak_26762	chr8	51667732	51668232	501	*	6	1536.18	25.5718	3.37993	250	Intron (ENST00000356297.5/137902, intron 1 of 22)	8	51319577	51809445	489869	2	137902	ENST00000356297.5	141213	ENSG00000147485	PXDNL	peroxidasin like	Intron	-0.14491	0.999999	-0.137859	1	-0.00495532	0.999993	2.98371	1.76434e-05	3.11828	6.5092e-06
BT549_Hypo_BT549_Hypo_1_peak_47146	chr17	5508893	5509393	501	*	4	731.352	17.695	1.82518	250	Intron (ENST00000544378.6/22861, intron 15 of 16)	17	5499428	5502963	3536	2	728392	ENST00000574406.1	-5930	ENSG00000286190	LOC728392	uncharacterized LOC728392	Intron	0.0702823	0.999999	-0.0967592	1	0.151803	0.999993	2.87282	6.06079e-05	3.11809	0.000116953
MDAMB231_Norm_MDAMB231_Norm_2_peak_47466	chr11	12200188	12200688	501	*	4	5789.66	17.4754	4.01374	250	Intron (ENST00000532179.5/9645, intron 2 of 2)	11	12195945	12208146	12202	1	9645	ENST00000527195.1	4243	ENSG00000133816	MICAL2	microtubule associated monooxygenase, calponin and LIM domain containing 2	Intron	0.882658	0.999999	0.886264	1	-0.18463	0.999993	4.20564	5.50091e-06	3.11802	0.00103019
BT549_Hypo_BT549_Hypo_2_peak_2415	chr1	55402053	55402553	501	*	6	1527.67	24.2677	3.25153	250	Intron (ENST00000643167.1/ENST00000643167.1, intron 1 of 3)	1	55225641	55225723	83	1	100616272	ENST00000581938.1	176412	ENSG00000265822	MIR4422	microRNA 4422	Intron	-0.196112	0.999999	-0.164144	1	-0.388487	0.999993	3.35108	3.07126e-06	3.11794	7.60849e-06
HS578T_Norm_HS578T_Norm_2_peak_5958	chr1	163875401	163875901	501	*	4	3427.47	16.7792	4.58543	250	Distal Intergenic	1	163340255	163343815	3561	1	83540	ENST00000531529.1	535146	ENSG00000143228	NUF2	NUF2 component of NDC80 kinetochore complex	Distal	-0.179988	0.999999	-0.124619	1	-0.192306	0.999993	3.23572	0.000835026	3.11777	0.000562172
BT549_Hypo_BT549_Hypo_2_peak_26128	chr8	23889410	23889910	501	*	8	2442.5	22.0869	2.86713	250	Distal Intergenic	8	23841929	23854806	12878	2	6781	ENST00000290271.7	-34604	ENSG00000159167	STC1	stanniocalcin 1	Distal	-0.155608	0.999999	-0.0715907	1	-1.05843	0.999993	4.12717	1.34947e-17	3.11708	4.41675e-10
MDAMB231_Norm_MDAMB231_Norm_1_peak_70290	chr16	28732479	28732979	501	*	5	922.317	14.0582	3.70709	250	Intron (ENST00000566501.5/8663, intron 16 of 20)	16	28732173	28735445	3273	1	8663	ENST00000569005.5	306	ENSG00000184110	EIF3C	eukaryotic translation initiation factor 3 subunit C	Intron	0.336217	0.999999	0.345588	1	0.250962	0.999993	3.25866	1.65309e-07	3.11672	1.67389e-10
MDAMB231_Hypo_MDAMB231_Hypo_2_peak_48365	chr11	13367938	13368438	501	*	5	1100.26	17.177	4.01692	250	Intron (ENST00000389707.8/406, intron 11 of 19)	11	13365416	13369740	4325	1	406	ENST00000534102.1	2522	ENSG00000133794	ARNTL	aryl hydrocarbon receptor nuclear translocator like	Intron	-0.27629	0.999999	-0.326988	1	0.204239	0.999993	2.61644	0.00206947	3.11653	0.000186574
MDAMB231_Hypo_MDAMB231_Hypo_1_peak_36642	chr7	48427221	48427721	501	*	7	1861.96	18.2951	5.04029	250	Intron (ENST00000435803.6/154664, intron 41 of 61)	7	48455063	48647496	192434	1	154664	ENST00000411975.5	-27342	ENSG00000179869	ABCA13	ATP binding cassette subfamily A member 13	Intron	0.0657289	0.999999	0.106591	1	-0.170429	0.999993	3.41192	1.34868e-05	3.11642	4.34893e-05
HS578T_Norm_HS578T_Norm_2_peak_13360	chr2	138030335	138030835	501	*	3	1631.64	16.367	4.51292	250	Distal Intergenic	2	137964514	137988735	24222	1	3176	ENST00000480534.1	65821	ENSG00000150540	HNMT	histamine N-methyltransferase	Distal	-0.823944	0.999999	-0.193468	1	-1.02977	0.999993	3.97903	3.09663e-05	3.11615	0.00112176
BT549_Hypo_BT549_Hypo_2_peak_35277	chr11	29185525	29186025	501	*	10	1695.6	24.774	3.33909	250	Intron (ENST00000530960.1/ENST00000530960.1, intron 2 of 4)	11	29594326	29631509	37184	1	105376606	ENST00000658603.1	-408301	ENSG00000255117	LINC02546	long intergenic non-protein coding RNA 2546	Intron	0.158543	0.999999	0.211899	1	-0.391338	0.999993	3.75373	1.08935e-07	3.11596	3.06422e-07
BT549_Hypo_BT549_Hypo_2_peak_19277	chr6	17877139	17877639	501	*	7	1828.52	25.1797	3.37993	250	Intron (ENST00000378814.9/63971, intron 3 of 37)	6	17770365	17817200	46836	2	63971	ENST00000358380.10	-59939	ENSG00000137177	KIF13A	kinesin family member 13A	Intron	0.31412	0.999999	0.267296	1	0.716034	0.999993	2.67606	0.00022229	3.11454	3.18056e-06
HS578T_Hypo_HS578T_Hypo_2_peak_59446	chr11	11748533	11749033	501	*	5	1718.43	15.1275	4.31046	250	Distal Intergenic	11	11783135	11783222	88	2	102465870	ENST00000616510.1	34189	ENSG00000278529	MIR8070	microRNA 8070	Distal	-0.294012	0.999999	-0.249617	1	-0.685089	0.999993	3.57672	9.97742e-06	3.11398	6.64293e-05
HS578T_Norm_HS578T_Norm_2_peak_14101	chr2	167192720	167193220	501	*	4	1373.51	15.212	4.15186	250	Intron (ENST00000409043.5/129446, intron 3 of 9)	2	167187372	167259739	72368	1	129446	ENST00000672671.1	5348	ENSG00000163092	XIRP2	xin actin binding repeat containing 2	Intron	-0.0731719	0.999999	-0.00808064	1	-0.674496	0.999993	3.81525	7.05709e-06	3.11373	9.71629e-05
BT549_Hypo_BT549_Hypo_2_peak_12964	chr4	2462661	2463161	501	*	16	1525.3	25.0191	3.37993	250	3' UTR	4	2462220	2497012	34793	1	6047	ENST00000503659.5	441	ENSG00000063978	RNF4	ring finger protein 4	3'	0.0804619	0.999999	-0.00415869	1	0.288658	0.999993	1.03695	0.000244849	1.32495	5.47159e-08
MDAMB157_Hypo_MDAMB157_Hypo_2_peak_59848	chr14	71143503	71144003	501	*	3	743.113	11.599	2.19067	250	Distal Intergenic	14	71109020	71110161	1142	1	22990	ENST00000555780.1	34483	ENSG00000100731	PCNX1	pecanex 1	Distal	-0.33518	0.999999	-0.311055	1	-0.551017	0.999993	3.38383	0.000488437	3.11311	0.00240151
MDAMB231_Norm_MDAMB231_Norm_2_peak_8834	chr2	36329587	36330087	501	*	6	2243.88	17.4754	4.01374	250	Distal Intergenic	2	36355778	36551135	195358	1	51232	ENST00000280527.7	-25691	ENSG00000150938	CRIM1	cysteine rich transmembrane BMP regulator 1	Distal	0.0838633	0.999999	0.123897	1	-0.199048	0.999993	3.46497	5.11107e-06	3.1129	1.82557e-05
BT549_Hypo_BT549_Hypo_2_peak_6281	chr2	25103163	25103663	501	*	8	1099.8	23.277	3.07835	250	Exon (ENST00000403714.8/22979, exon 4 of 23)	2	25115988	25154565	38578	1	22979	ENST00000405108.5	-12325	ENSG00000084710	EFR3B	EFR3 homolog B	Exon	-0.464755	0.999999	-0.395469	1	-1.00936	0.999993	3.72779	1.51619e-14	3.11266	7.91991e-17
MDAMB231_Hypo_MDAMB231_Hypo_1_peak_41370	chr8	105716538	105717038	501	*	8	2895.21	18.6504	5.09499	250	Intron (ENST00000407775.7/23414, intron 5 of 7)	8	105690890	105803600	112711	1	23414	ENST00000522296.1	25648	ENSG00000169946	ZFPM2	zinc finger protein, FOG family member 2	Intron	-0.376256	0.999999	-0.316938	1	-0.883613	0.999993	3.68073	6.52642e-07	3.11234	0.000173611
HS578T_Hypo_HS578T_Hypo_2_peak_33425	chr5	142726237	142726737	501	*	7	4371.31	17.0924	4.85375	250	Intron (ENST00000659517.1/101926975, intron 2 of 4)	5	142716245	142760998	44754	1	101926975	ENST00000666438.1	9992	ENSG00000236714	LINC01844	long intergenic non-protein coding RNA 1844	Intron	0.00423382	0.999999	-0.22052	1	0.385934	0.999993	2.51091	0.000848452	3.11219	0.000214439
MDAMB231_Hypo_MDAMB231_Hypo_2_peak_40557	chr9	734636	735136	501	*	8	2822.32	19.1533	4.14955	250	Promoter (<=1kb)	9	734748	746104	11357	1	23189	ENST00000382286.2	0	ENSG00000107104	KANK1	KN motif and ankyrin repeat domains 1	Promoter	-0.110533	0.999999	-0.136686	1	0.113859	0.999993	2.89073	0.00523167	3.11166	0.00133799
MDAMB231_Hypo_MDAMB231_Hypo_1_peak_54850	chr12	5088721	5089221	501	*	8	2572.17	18.5506	5.09499	250	Intron (ENST00000648143.1/ENST00000648143.1, intron 1 of 1)	12	5043879	5046788	2910	1	3741	ENST00000252321.5	44842	ENSG00000130037	KCNA5	potassium voltage-gated channel subfamily A member 5	Intron	-0.426766	0.999999	-0.338705	1	-1.41066	0.999993	4.20401	2.24783e-06	3.11148	0.00032557
BT549_Hypo_BT549_Hypo_1_peak_36414	chr11	63666824	63667324	501	*	6	311.886	18.3196	1.93009	250	Intron (ENST00000398868.8/25923, intron 1 of 12)	11	63624087	63671376	47290	2	25923	ENST00000398868.8	4052	ENSG00000184743	ATL3	atlastin GTPase 3	Intron	0.0285584	0.999999	-0.0382576	1	0.581213	0.999993	2.48783	5.2193e-05	3.11096	2.6905e-08
MDAMB231_Hypo_MDAMB231_Hypo_1_peak_17185	chr3	81249451	81249951	501	*	5	2454.16	18.6007	5.09499	250	Intron (ENST00000478239.5/ENST00000478239.5, intron 2 of 3)	3	80993879	81105182	111304	1	728290	ENST00000666491.1	255572	ENSG00000243694	LINC02027	long intergenic non-protein coding RNA 2027	Intron	-0.2184	0.999999	-0.503472	1	-0.187679	0.999993	2.83084	0.00543958	3.11009	0.0016856
HS578T_Norm_HS578T_Norm_1_peak_43004	chr7	48250326	48250826	501	*	4	2527.31	16.9364	4.81349	250	Intron (ENST00000417403.5/154664, intron 16 of 17)	7	48279276	48627092	347817	1	154664	ENST00000611776.4	-28450	ENSG00000179869	ABCA13	ATP binding cassette subfamily A member 13	Intron	-0.013584	0.999999	0.0728617	1	-0.300992	0.999993	3.50512	0.000128166	3.11003	0.0010515
MDAMB231_Hypo_MDAMB231_Hypo_1_peak_31943	chr6	44116611	44117111	501	*	5	3949.09	18.6998	5.09499	250	5' UTR	6	44126914	44155519	28606	1	55362	ENST00000259746.13	-9803	ENSG00000137216	TMEM63B	transmembrane protein 63B	5'	0.563176	0.999999	-0.253322	1	-0.106367	0.999993	2.98365	0.00155936	3.10975	0.00102005
MDAMB231_Hypo_MDAMB231_Hypo_1_peak_44637	chr9	105070952	105071452	501	*	11	2786.97	18.5002	5.09499	250	Intron (ENST00000666856.1/ENST00000666856.1, intron 7 of 7)	9	104781006	104928155	147150	2	19	ENST00000374736.8	-142797	ENSG00000165029	ABCA1	ATP binding cassette subfamily A member 1	Intron	-0.364791	0.999999	-0.317533	1	-0.771925	0.999993	3.60973	1.82837e-07	3.1092	6.35053e-06
BT549_Hypo_BT549_Hypo_1_peak_35011	chr10	115829535	115830035	501	*	4	366.225	17.0314	1.71283	250	Intron (ENST00000355044.8/26033, intron 27 of 28)	10	115909351	115944959	35609	1	26033	ENST00000449616.2	-79316	ENSG00000107518	ATRNL1	attractin like 1	Intron	-0.00696404	0.999999	-0.0496561	1	0.356213	0.999993	2.69964	0.00108369	3.10907	0.00024974
MDAMB231_Hypo_MDAMB231_Hypo_1_peak_23803	chr4	154560676	154561176	501	*	5	2596.7	18.8941	5.09499	250	Promoter (1-2kb)	4	154562956	154571086	8131	1	2244	ENST00000302068.8	-1780	ENSG00000171564	FGB	fibrinogen beta chain	Promoter	-0.387384	0.999999	0.0306888	1	-0.619375	0.999993	3.79205	5.79688e-05	3.10864	0.000941631
BT549_Hypo_BT549_Hypo_2_peak_27085	chr8	68925454	68925954	501	*	9	4326.24	25.0997	3.37993	250	Intron (ENST00000662535.1/100505718, intron 3 of 5)	8	68912887	68959649	46763	2	100505718	ENST00000517925.2	33695	ENSG00000253658	LINC01592	long intergenic non-protein coding RNA 1592	Intron	-0.307507	0.999999	-0.286986	1	-0.43072	0.999993	3.26484	0.0024164	3.1086	0.0029026
MDAMB231_Hypo_MDAMB231_Hypo_1_peak_30983	chr6	30759442	30759942	501	*	7	2450.76	18.5506	5.09499	250	Intron (ENST00000656751.1/105375013, intron 1 of 3)	6	30766798	30792250	25453	1	105375013	ENST00000439406.6	-6856	ENSG00000228022	HCG20	HLA complex group 20	Intron	0.143792	0.999999	0.141428	1	0.296781	0.999993	2.97717	0.000389318	3.10806	9.56927e-06
MDAMB468_Hypo_MDAMB468_Hypo_1_peak_43602	chr13	85799223	85799723	501	*	16	2032.17	24.5641	4.76715	250	Promoter (<=1kb)	13	85792790	85799419	6630	2	84189	ENST00000647374.2	0	ENSG00000184564	SLITRK6	SLIT and NTRK like family member 6	Promoter	-0.0635316	0.999999	-0.029713	1	-0.0888038	0.999993	-1.86904	4.16319e-09	-1.9405	5.92096e-08
BT549_Norm_BT549_Norm_1_peak_33621	chr10	22433869	22434369	501	*	8	473.303	16.7806	1.97731	250	Intron (ENST00000487973.1/9576, intron 2 of 3)	10	22391805	22454224	62420	1	9576	ENST00000487973.1	42064	ENSG00000077327	SPAG6	sperm associated antigen 6	Intron	0.0741392	0.999999	0.0354379	1	0.474984	0.999993	2.68871	8.84229e-11	3.10785	4.1549e-24
BT549_Hypo_BT549_Hypo_1_peak_37308	chr11	102225882	102226382	501	*	9	1100.29	22.0894	2.55043	250	Promoter (<=1kb)	11	102226973	102230502	3530	1	10413	ENST00000528834.1	-591	ENSG00000137693	YAP1	Yes1 associated transcriptional regulator	Promoter	-0.245266	0.999999	-0.271914	1	-0.0401159	0.999993	2.91042	7.2636e-05	3.10754	4.47373e-05
MDAMB231_Norm_MDAMB231_Norm_2_peak_22752	chr4	176883479	176883979	501	*	4	4623.02	19.4672	4.01374	250	Intron (ENST00000670563.1/105377556, intron 3 of 4)	4	176875749	176908031	32283	1	105377556	ENST00000670563.1	7730	ENSG00000250263	LINC02509	long intergenic non-protein coding RNA 2509	Intron	-0.065746	0.999999	-0.226638	1	0.876411	0.999993	2.03506	0.120428	3.1074	0.00935253
MDAMB231_Hypo_MDAMB231_Hypo_2_peak_72854	chr20	20457742	20458242	501	*	6	1000.92	16.8314	3.91834	250	Intron (ENST00000202677.12/57186, intron 37 of 39)	20	20470933	20512600	41668	2	57186	ENST00000427175.2	54358	ENSG00000188559	RALGAPA2	Ral GTPase activating protein catalytic subunit alpha 2	Intron	-0.360641	0.999999	-0.388969	1	-0.126543	0.999993	2.87643	4.97246e-08	3.10674	1.65717e-06
MDAMB231_Hypo_MDAMB231_Hypo_1_peak_31802	chr6	42523146	42523646	501	*	8	1510.36	18.6007	5.09499	250	Distal Intergenic	6	42564062	42620351	56290	1	23304	ENST00000372903.6	-40416	ENSG00000024048	UBR2	ubiquitin protein ligase E3 component n-recognin 2	Distal	-0.0720469	0.999999	-0.0398369	1	-0.300082	0.999993	3.39868	6.53684e-06	3.10666	0.000112761
BT549_Hypo_BT549_Hypo_1_peak_10527	chr3	46495828	46496328	501	*	10	1061.55	20.7095	2.32649	250	Promoter (1-2kb)	3	46497976	46500950	2975	1	83597	ENST00000296142.4	-1648	ENSG00000163825	RTP3	receptor transporter protein 3	Promoter	0.30265	0.999999	0.243887	1	0.882912	0.999993	2.47034	0.00131719	3.10653	0.000224217
HS578T_Norm_HS578T_Norm_1_peak_22189	chr3	139772432	139772932	501	*	4	2963.99	17.1946	4.81349	250	Intron (ENST00000658348.1/100507291, intron 5 of 6)	3	139569273	139678017	108745	2	349565	ENST00000647257.1	-94415	ENSG00000163864	NMNAT3	nicotinamide nucleotide adenylyltransferase 3	Intron	-0.19503	0.999999	0.055037	1	-0.463919	0.999993	3.65628	7.14548e-05	3.10591	0.00116543
HS578T_Norm_HS578T_Norm_1_peak_14845	chr2	186456868	186457368	501	*	4	1378.05	14.7837	4.13975	250	Distal Intergenic	2	186486253	186506091	19839	1	55854	ENST00000421536.5	-28885	ENSG00000065548	ZC3H15	zinc finger CCCH-type containing 15	Distal	-0.128358	0.999999	-0.072614	1	-0.515603	0.999993	3.58449	0.00183909	3.10568	0.00634303
MDAMB231_Hypo_MDAMB231_Hypo_1_peak_82751	chrX	154799232	154799732	501	*	9	2719.89	18.8941	5.09499	250	Promoter (<=1kb)	23	154783377	154799815	16439	2	4354	ENST00000462825.5	83	ENSG00000130830	MPP1	membrane palmitoylated protein 1	Promoter	-0.138712	0.999999	-0.142671	1	-0.0458833	0.999993	3.02166	3.81129e-06	3.10478	4.80614e-06
MDAMB231_Hypo_MDAMB231_Hypo_2_peak_3131	chr1	72936255	72936755	501	*	5	1594.02	17.6676	4.14955	250	Distal Intergenic	1	73305609	73307576	1968	1	101927295	ENST00000661787.1	-368854	ENSG00000233973	LINC01360	long intergenic non-protein coding RNA 1360	Distal	-1.06755	0.999999	-1.0931	1	-0.890735	0.999993	2.93684	0.00124123	3.10464	0.00318106
BT549_Hypo_BT549_Hypo_2_peak_32645	chr10	29556048	29556548	501	*	9	1595.84	24.1811	3.23651	250	Intron (ENST00000375400.7/6840, intron 5 of 35)	10	29545004	29545097	94	2	693189	ENST00000384880.1	-10951	ENSG00000207612	MIR604	microRNA 604	Intron	-0.0178999	0.999999	0.00627536	1	-0.215851	0.999993	3.33532	9.65812e-11	3.10461	1.23034e-09
HS578T_Norm_HS578T_Norm_1_peak_19834	chr3	72042304	72042804	501	*	4	1222.05	14.4442	4.02731	250	Intron (ENST00000666244.1/285286, intron 4 of 6)	3	72035756	72037530	1775	2	285286	ENST00000660632.1	-4774	ENSG00000241163	LINC00877	long intergenic non-protein coding RNA 877	Intron	0.201819	0.999999	-0.147033	1	0.953998	0.999993	2.02231	0.0401247	3.10454	0.000224792
MDAMB231_Norm_MDAMB231_Norm_2_peak_5158	chr1	164767280	164767780	501	*	6	866.695	15.1071	3.33429	250	Intron (ENST00000340699.7/5087, intron 3 of 3)	1	164772912	164807571	34660	1	5087	ENST00000558837.5	-5132	ENSG00000185630	PBX1	PBX homeobox 1	Intron	0.0302766	0.999999	0.0468169	1	-0.0998079	0.999993	3.29836	2.3123e-08	3.10411	2.93242e-08
BT549_Hypo_BT549_Hypo_1_peak_17992	chr5	143576683	143577183	501	*	6	759.209	20.0034	2.21042	250	Intron (ENST00000661617.1/ENST00000661617.1, intron 2 of 4)	5	143679860	143679971	112	1	100846991	ENST00000583721.1	-102677	ENSG00000266478	MIR5197	microRNA 5197	Intron	0.0176494	0.999999	0.0303352	1	0.0657554	0.999993	3.0599	2.48758e-10	3.10384	7.73557e-06
HS578T_Norm_HS578T_Norm_1_peak_48275	chr8	66290474	66290974	501	*	7	1926.17	16.9841	4.81349	250	Distal Intergenic	8	66192709	66196390	3682	1	100505659	ENST00000517689.1	97765	ENSG00000253138	LINC00967	long intergenic non-protein coding RNA 967	Distal	-0.343297	0.999999	-0.276444	1	-0.990681	0.999993	3.84292	2.1139e-06	3.10377	0.000365622
MDAMB231_Hypo_MDAMB231_Hypo_1_peak_9847	chr2	45353931	45354431	501	*	7	2153.36	18.5506	5.09499	250	Distal Intergenic	2	45191620	45323397	131778	2	400952	ENST00000430650.2	-30534	ENSG00000205054	LINC01121	long intergenic non-protein coding RNA 1121	Distal	-0.336779	0.999999	-0.273317	1	-0.966708	0.999993	3.82878	1.15762e-05	3.1034	0.00185895
MDAMB231_Hypo_MDAMB231_Hypo_1_peak_16871	chr3	64049137	64049637	501	*	4	1830.11	18.1374	4.99345	250	Distal Intergenic	3	64067964	64103131	35168	1	100652759	ENST00000482609.1	-18327	ENSG00000241111	PRICKLE2-AS1	PRICKLE2 antisense RNA 1	Distal	-0.115602	0.999999	-0.814788	1	-0.182844	0.999993	2.49406	1.46898e-05	3.1033	0.000303814
MDAMB231_Hypo_MDAMB231_Hypo_2_peak_30712	chr6	57242475	57242975	501	*	10	1208.21	17.5075	4.10989	250	Distal Intergenic	6	57186992	57222307	35316	2	51715	ENST00000468148.6	-20168	ENSG00000112210	RAB23	RAB23, member RAS oncogene family	Distal	-0.0979954	0.999999	-0.125217	1	0.194358	0.999993	2.79725	0.000122738	3.10284	6.57607e-05
MDAMB436_Hypo_MDAMB436_Hypo_2_peak_35579	chr6	108622526	108623026	501	*	6	2092.09	15.909	4.03343	250	Intron (ENST00000343882.10/2309, intron 2 of 3)	6	108656346	108680751	24406	1	2309	ENST00000540898.1	-33320	ENSG00000118689	FOXO3	forkhead box O3	Intron	0.0123661	0.999999	-0.0142536	1	0.251709	0.999993	2.84635	2.16346e-06	3.10182	3.65328e-07
BT549_Hypo_BT549_Hypo_1_peak_2848	chr1	76826076	76826576	501	*	8	563.242	20.3114	2.26125	250	Distal Intergenic	1	76867480	76871383	3904	1	81849	ENST00000480428.1	-40904	ENSG00000117069	ST6GALNAC5	ST6 N-acetylgalactosaminide alpha-2,6-sialyltransferase 5	Distal	-0.268745	0.999999	-0.229255	1	-0.482727	0.999993	3.36376	2.85634e-12	3.10125	1.32937e-11
BT549_Hypo_BT549_Hypo_1_peak_42594	chr14	61661576	61662076	501	*	4	373.234	14.2116	1.22914	250	Distal Intergenic	14	61647420	61654001	6582	1	400221	ENST00000556717.2	14156	ENSG00000232774	FLJ22447	uncharacterized LOC400221	Distal	0.17653	0.999999	0.187052	1	0.195792	0.999993	3.11132	5.34798e-05	3.10033	1.86733e-05
BT549_Hypo_BT549_Hypo_2_peak_34384	chr10	104937416	104937916	501	*	8	1506.36	25.0997	3.37993	250	Intron (ENST00000369701.8/22986, intron 3 of 26)	10	105158928	105211250	52323	1	22986	ENST00000393176.2	-221012	ENSG00000156395	SORCS3	sortilin related VPS10 domain containing receptor 3	Intron	-0.151262	0.999999	-0.102665	1	-0.609246	0.999993	3.62048	6.97528e-12	3.1001	3.14546e-07
HS578T_Norm_HS578T_Norm_2_peak_46002	chr8	23304903	23305403	501	*	6	2752.41	16.1199	4.43747	250	Intron (ENST00000389131.8/4017, intron 10 of 13)	8	23290976	23293373	2398	1	203069	ENST00000523720.1	13927	ENSG00000104679	R3HCC1	R3H domain and coiled-coil containing 1	Intron	0.11009	0.999999	-0.0121472	1	-0.302613	0.999993	3.41496	0.000133662	3.09971	0.000158082
BT549_Norm_BT549_Norm_2_peak_14897	chr4	146051707	146052207	501	*	6	794.715	15.6382	1.60205	250	Distal Intergenic	4	146111159	146111705	547	2	100505545	ENST00000505848.1	59498	ENSG00000248809	LINC01095	long intergenic non-protein coding RNA 1095	Distal	-0.0541647	0.999999	-0.0473372	1	-0.0435697	0.999993	3.11687	1.24363e-06	3.09895	0.000153742
MDAMB231_Hypo_MDAMB231_Hypo_2_peak_21617	chr4	112127596	112128096	501	*	6	1263.91	16.0233	3.6838	250	Distal Intergenic	4	112145454	112195256	49803	1	132720	ENST00000309733.6	-17358	ENSG00000174749	FAM241A	family with sequence similarity 241 member A	Distal	-0.358995	0.999999	-0.390723	1	-0.0993683	0.999993	2.83415	6.36506e-06	3.0987	1.05103e-05
HS578T_Norm_HS578T_Norm_2_peak_41123	chr7	19939711	19940211	501	*	6	1381.45	15.2479	4.16346	250	Intron (ENST00000457921.5/101927668, intron 2 of 3)	7	19918981	19968237	49257	2	101927668	ENST00000457921.5	28026	NA	LOC101927668	uncharacterized LOC101927668	Intron	-0.477213	0.999999	-0.467271	1	-0.512151	0.999993	3.18216	5.18553e-07	3.09869	5.75666e-07
BT549_Norm_BT549_Norm_2_peak_13710	chr4	37548946	37549446	501	*	10	762.118	18.7454	2.15491	250	Intron (ENST00000381980.9/55286, intron 1 of 3)	4	37584233	37591826	7594	1	55286	ENST00000284437.6	-34787	ENSG00000154274	C4orf19	chromosome 4 open reading frame 19	Intron	-0.093269	0.999999	-0.0567427	1	1.15995	0.999993	2.97009	0.00119317	3.09823	0.000278718
HS578T_Hypo_HS578T_Hypo_2_peak_23157	chr3	170724415	170724915	501	*	5	2179.63	16.856	4.85375	250	Intron (ENST00000486975.1/5010, intron 3 of 3)	3	170656562	170662123	5562	1	101928583	ENST00000497988.1	67853	ENSG00000285051	SLC7A14-AS1	SLC7A14 antisense RNA 1	Intron	-0.440356	0.999999	-0.429384	1	-0.3502	0.999993	3.03456	0.000419787	3.09734	0.000327911
MDAMB231_Hypo_MDAMB231_Hypo_1_peak_76224	chr19	53182998	53183498	501	*	7	3765.9	18.6007	5.09499	250	Intron (ENST00000396424.5/79788, intron 1 of 3)	19	53179697	53193327	13631	2	79788	ENST00000596373.1	9829	ENSG00000197497	ZNF665	zinc finger protein 665	Intron	-0.0987586	0.999999	-0.0476539	1	-0.511062	0.999993	3.59053	1.34746e-06	3.09734	7.47342e-05
[truncated: 152,804 more rows]

## Sheet: up_in_EA
Hypoxia, Up in EA (FC>2, FDR<0.01)
MAGI1
SMG6
DAAM2
DPP9
CDCA2
SSH1
C3orf18
ITPR2
FRMD6
KRTAP2-3
NLRP10
SCN5A
LINC01111
DENND5A
PPFIA3
CACNA1C-IT3
MAGI1-IT1
EPS15L1
EVC
DTNA
ADAMTS12
KRTAP2-1
WDR7
CACNA1C-IT3
RFTN1
MTMR7
CTIF
WDR1
LOC101928782
MTUS1
LRRC49
LAMA1
LINC01909
MAP3K7CL
FBXO2
[truncated: 487 more rows]

## Sheet: up_in_AA
Hypoxia, Up in AA (FC<2, FDR<0.01)
[truncated: 1,111 more rows]
